# Supplementary material for: SARS-CoV-2 infection engenders heterogeneous ribonucleoprotein interactions to impede translation elongation in the lungs
Source: Exp Mol Med. 2023 Nov 1;55(12):2541–52. doi: 10.1038/s12276-023-01110-0 (PMC10767024; doi:10.1038/s12276-023-01110-0)
Supplement: Supplementary file 2 — Supplementary Table 1 [file 12276_2023_1110_MOESM2_ESM.xls]

## Sheet: RAI
gene_symbol	gene_id	transcript_id	Ctrl (Early)			Ctrl (Late)			1 dpi			2 dpi			5 dpi			7 dpi
			FrmI	UTRI	RlenI	FrmI	UTRI	RlenI	FrmI	UTRI	RlenI	FrmI	UTRI	RlenI	FrmI	UTRI	RlenI	FrmI	UTRI	RlenI
Gnai3	ENSMUSG00000000001.5	ENSMUST00000000001.5	0.155802	-3.22309	0.15231	0.187024	-2.36212	0.221879	0.17698	-2.7425	0.169091	0.174737	-1.89134	0.197573	0.241746	-0.345858	0.387515	0.277405	-0.416361	0.461409
Cav2	ENSMUSG00000000058.7	ENSMUST00000000058.7	0.130537	-4.7194	0.0850263	0.157399	-4.14063	0.124247	0.132539	-4.21547	0.116592	0.151076	-3.42631	0.119736	0.197178	-1.73589	0.229674	0.178916	-1.71393	0.272881
Klf6	ENSMUSG00000000078.8	ENSMUST00000000080.8	0.173906	-3.96867	0.113396	0.203653	-3.43031	0.184932	0.187248	-2.98706	0.179545	0.214275	-2.02761	0.221013	0.27374	-0.881134	0.38879	0.269885	-0.956826	0.39552
Scmh1	ENSMUSG00000000085.17	ENSMUST00000000087.13	0.223046	-1.17662	0.241072	0.20523	-0.701279	0.340815	0.189091	-0.919367	0.303754	0.237371	-0.240488	0.366489	0.299493	-0.163143	0.520319	0.33086	-0.134935	0.561707
Cox5a	ENSMUSG00000000088.8	ENSMUST00000000090.8	0.125412	-3.47222	0.086346	0.168199	-2.88378	0.157769	0.127738	-3.48978	0.117578	0.136866	-2.48647	0.135173	0.212952	-1.2876	0.274083	0.220945	-0.982377	0.350326
Tbx2	ENSMUSG00000000093.7	ENSMUST00000000095.7	0.206554	-1.93058	0.245359	0.222489	-1.54899	0.306216	0.214852	-1.74226	0.297881	0.245474	-1.02158	0.365607	0.305625	-0.36064	0.488319	0.317983	-0.232076	0.525277
Tbx4	ENSMUSG00000000094.13	ENSMUST00000000096.12	0.141595	-2.49489	0.144955	0.16746	-2.01495	0.174601	0.183755	-2.21269	0.183959	0.191192	-1.44901	0.233375	0.26067	-0.279552	0.415657	0.283615	-0.0864737	0.465911
Fer	ENSMUSG00000000127.16	ENSMUST00000000129.14	0.217457	-3.5017	0.208977	0.247246	-3.12272	0.350923	0.18289	-3.40305	0.276786	0.271516	-2.93883	0.302426	0.329341	-1.34043	0.445404	0.33518	-1.23308	0.471141
Actr2	ENSMUSG00000020152.8	ENSMUST00000000137.8	0.127509	-3.86834	0.119993	0.149575	-2.904	0.179043	0.139257	-3.35436	0.156414	0.165186	-2.57816	0.193518	0.228577	-1.17721	0.372224	0.232672	-1.23486	0.423887
Gna12	ENSMUSG00000000149.11	ENSMUST00000000153.9	0.207379	-0.680401	0.357289	0.269125	-0.648449	0.462169	0.258989	-0.513031	0.399502	0.290568	-0.552732	0.503147	0.286022	0.0543099	0.554968	0.283906	-0.119109	0.571989
Sdhd	ENSMUSG00000000171.6	ENSMUST00000000175.6	0.130775	-4.68242	0.0769651	0.174149	-3.4981	0.0925761	0.173315	-3.54324	0.121994	0.185818	-2.49378	0.121727	0.220129	-0.825892	0.20478	0.243066	-1.15384	0.266415
Ccnd2	ENSMUSG00000000184.13	ENSMUST00000000188.12	0.14058	-3.21198	0.0996889	0.18528	-2.35016	0.153138	0.14717	-2.80968	0.135401	0.186383	-2.00335	0.176513	0.242282	-0.462695	0.380039	0.248049	-0.43212	0.427757
Scnn1g	ENSMUSG00000000216.9	ENSMUST00000000221.6	0.128803	-3.46541	0.0990589	0.168159	-2.85554	0.139541	0.154745	-2.98478	0.133312	0.158469	-2.38269	0.145448	0.236514	-0.485153	0.309509	0.250056	-0.870573	0.39743
Scpep1	ENSMUSG00000000278.11	ENSMUST00000000287.9	0.142969	-4.09631	0.0934618	0.141764	-3.26923	0.142089	0.155406	-3.15789	0.131345	0.162888	-2.75859	0.14709	0.221844	-0.990125	0.353516	0.238336	-1.13729	0.412108
Mnt	ENSMUSG00000000282.13	ENSMUST00000000291.9	0.217576	-1.29471	0.200891	0.250525	-0.954185	0.228463	0.277348	-1.35984	0.267049	0.285887	-0.743806	0.317493	0.343881	0.208016	0.438003	0.355396	0.235086	0.501204
Itgb2	ENSMUSG00000000290.14	ENSMUST00000000299.14	0.146092	-4.88398	0.104604	0.173433	-4.64745	0.151171	0.151138	-4.48373	0.139039	0.171014	-3.71164	0.156435	0.235324	-2.22064	0.324028	0.25506	-2.45996	0.394082
Hddc2	ENSMUSG00000000295.14	ENSMUST00000000304.14	0.0906702	-3.58678	0.073784	0.158259	-4.15685	0.198356	0.130145	-4.32194	0.18	0.212025	-3.85495	0.228868	0.270455	-1.99024	0.260606	0.224018	-2.23165	0.347381
Cdh1	ENSMUSG00000000303.13	ENSMUST00000000312.12	0.12827	-3.4322	0.101418	0.139843	-2.78628	0.14318	0.131062	-3.04695	0.133122	0.146046	-2.43716	0.150395	0.218224	-0.794471	0.296173	0.225549	-1.08906	0.391919
Ckmt1	ENSMUSG00000000308.15	ENSMUST00000000317.13	0.157935	-3.69058	0.125999	0.166906	-2.45409	0.152187	0.156969	-3.36254	0.14882	0.175374	-2.66927	0.156359	0.224704	-1.22198	0.338446	0.218778	-1.00341	0.361496
Bcl6b	ENSMUSG00000000317.12	ENSMUST00000000326.12	0.211925	-1.07072	0.326898	0.258277	-0.629169	0.359013	0.172868	-0.502021	0.293168	0.292086	-0.270382	0.389672	0.273564	-0.339106	0.559981	0.227273	0.156471	0.590909
Alox12	ENSMUSG00000000320.11	ENSMUST00000000329.9	0.189816	-4.48254	0.120415	0.230389	-4.04022	0.204441	0.205439	-4.71958	0.193146	0.270795	-3.62509	0.20252	0.26194	-2.43562	0.342289	0.229055	-2.31302	0.418895
Ccl11	ENSMUSG00000020676.3	ENSMUST00000000342.3	0.122491	-5.27244	0.0824585	0.0883995	-4.65058	0.16098	0.103332	-4.62557	0.0868501	0.119454	-3.81081	0.107388	0.1375	-2.4361	0.2125	0.182524	-2.33175	0.319883
Rtca	ENSMUSG00000000339.15	ENSMUST00000000348.15	0.133313	-1.49234	0.233837	0.177544	-1.14875	0.24609	0.150633	-1.60445	0.22631	0.175299	-0.941163	0.345132	0.301988	-0.309019	0.402326	0.254401	-0.137221	0.46929
Dbt	ENSMUSG00000000340.11	ENSMUST00000000349.11	0.159661	-4.07538	0.122445	0.120854	-3.13662	0.133202	0.169035	-3.27653	0.166617	0.200718	-2.90595	0.183462	0.235376	-0.885157	0.37287	0.255144	-0.964918	0.359976
Dazap2	ENSMUSG00000000346.10	ENSMUST00000000356.10	0.1312	-3.03766	0.0899737	0.170703	-2.31696	0.108848	0.160881	-2.37906	0.130381	0.187476	-1.61024	0.122791	0.269671	0.166064	0.285731	0.263915	-0.0776361	0.29656
Mcts1	ENSMUSG00000000355.14	ENSMUST00000000365.3	0.189354	-4.37728	0.12776	0.174647	-2.59769	0.230823	0.192484	-2.88142	0.206093	0.195636	-2.60277	0.197173	0.279679	-2.859	0.366037	0.235555	-1.56987	0.352168
Trappc10	ENSMUSG00000000374.9	ENSMUST00000000384.8	0.195415	-1.81675	0.299826	0.228629	-1.51928	0.370558	0.215578	-1.61281	0.385087	0.262668	-1.15538	0.497536	0.279417	-0.669536	0.556676	0.276789	-0.58474	0.591262
Ccm2	ENSMUSG00000000378.16	ENSMUST00000000388.15	0.178606	-2.07075	0.344331	0.19603	-1.09571	0.439364	0.211226	-0.985691	0.385615	0.252782	-0.884243	0.496458	0.301026	-0.972986	0.529157	0.258327	-0.621977	0.563776
Tmprss2	ENSMUSG00000000385.9	ENSMUST00000000395.8	0.196424	-3.02875	0.161921	0.202765	-2.09977	0.226141	0.186593	-2.19719	0.216452	0.239269	-1.68736	0.26358	0.306001	-0.319701	0.355628	0.277339	-0.817552	0.459528
Egfl6	ENSMUSG00000000402.3	ENSMUST00000000412.3	0.137544	-4.96378	0.123925	0.16228	-4.93893	0.183633	0.162144	-4.53553	0.148267	0.156215	-3.60895	0.174983	0.204225	-2.1465	0.320855	0.269527	-2.47775	0.42355
Galnt1	ENSMUSG00000000420.16	ENSMUST00000000430.14	0.229069	-2.82363	0.315983	0.241863	-2.35478	0.434671	0.208516	-2.54932	0.372485	0.236737	-1.7613	0.429062	0.2829	-1.25151	0.52239	0.306747	-1.34413	0.590571
Mkrn2	ENSMUSG00000000439.10	ENSMUST00000000449.9	0.178126	-3.97103	0.152998	0.229672	-3.10603	0.275978	0.150906	-3.43748	0.206554	0.180203	-2.51184	0.240902	0.273282	-1.61511	0.381073	0.302479	-2.02678	0.52102
Plin2	ENSMUSG00000028494.13	ENSMUST00000000466.13	0.124392	-5.32436	0.0979076	0.156494	-4.47446	0.132324	0.138378	-4.83097	0.137898	0.156422	-3.65625	0.141384	0.210543	-1.69256	0.293694	0.227133	-1.69455	0.371804
Pdgfra	ENSMUSG00000029231.16	ENSMUST00000000476.15	0.124575	-4.20292	0.119441	0.147491	-3.192	0.175504	0.129344	-3.64399	0.153654	0.155144	-2.89519	0.182786	0.221993	-1.02342	0.351207	0.229662	-1.38704	0.386561
Pdgfb	ENSMUSG00000000489.8	ENSMUST00000000500.8	0.192482	-1.67642	0.219188	0.218291	-1.40369	0.323334	0.186038	-1.74659	0.262184	0.245709	-1.14402	0.409378	0.330941	-0.474119	0.528517	0.291362	-0.542692	0.535147
Mcm7	ENSMUSG00000029730.17	ENSMUST00000000505.16	0.168764	-2.55785	0.148324	0.208341	-2.21264	0.247513	0.179656	-3.1004	0.180792	0.187431	-1.29701	0.176701	0.26319	-1.3677	0.365396	0.263849	-0.905923	0.378081
Serpinb8	ENSMUSG00000026315.14	ENSMUST00000000514.11	0.096422	-3.96389	0.122331	0.120701	-3.71133	0.179666	0.123017	-4.16807	0.174959	0.16864	-3.39634	0.204743	0.266634	-1.13423	0.439828	0.221807	-1.7756	0.518596
Tamalin	ENSMUSG00000000531.6	ENSMUST00000000543.6	0.163875	-3.00976	0.196388	0.18222	-2.21022	0.271239	0.194839	-1.88302	0.210651	0.219707	-1.63229	0.264935	0.247045	-0.667595	0.481304	0.322911	-0.880248	0.451748
Acvr1b	ENSMUSG00000000532.12	ENSMUST00000000544.12	0.172047	-2.28827	0.16405	0.175023	-1.96077	0.241933	0.169734	-2.07788	0.202279	0.21658	-1.59926	0.262717	0.260256	-0.469562	0.40133	0.292296	-0.472546	0.469616
C1d	ENSMUSG00000000581.9	ENSMUST00000000594.9	0.153665	-5.8855	0.14323	0.174973	-5.09654	0.23997	0.185333	-5.41548	0.219681	0.179123	-4.82085	0.208561	0.235954	-3.42982	0.386027	0.238985	-3.30866	0.508834
Gm2a	ENSMUSG00000000594.8	ENSMUST00000000608.8	0.1325	-5.04967	0.0986708	0.158313	-4.63211	0.113641	0.154579	-4.62461	0.140067	0.160065	-3.85389	0.135654	0.222504	-2.13508	0.259881	0.238425	-2.18566	0.302667
Clcn4	ENSMUSG00000000605.10	ENSMUST00000000619.8	0.127797	-3.04755	0.128809	0.156277	-2.67078	0.181179	0.140987	-2.48623	0.174607	0.177202	-1.71343	0.244818	0.236916	-0.5379	0.43714	0.263965	-0.886359	0.486846
Sema4f	ENSMUSG00000000627.16	ENSMUST00000000641.15	0.160626	-2.25353	0.185134	0.219603	-1.7424	0.279854	0.215427	-2.12083	0.262548	0.238371	-1.23483	0.243576	0.318383	-0.136926	0.518305	0.41791	-0.898073	0.38806
Hk2	ENSMUSG00000000628.11	ENSMUST00000000642.11	0.148835	-2.53917	0.147559	0.182028	-2.08154	0.205682	0.156718	-2.16254	0.172084	0.189913	-1.50499	0.216203	0.253073	0.0413846	0.396894	0.281257	-0.223185	0.484308
Cd52	ENSMUSG00000000682.8	ENSMUST00000000696.7	0.12048	-4.21593	0.0823928	0.163224	-3.73244	0.110325	0.130002	-4.06486	0.110965	0.160097	-3.51855	0.118497	0.195199	-1.3404	0.192997	0.20936	-1.49395	0.236554
Loxl3	ENSMUSG00000000693.11	ENSMUST00000000707.9	0.163674	-4.18312	0.124779	0.20613	-4.22595	0.138478	0.176638	-4.21231	0.164973	0.192259	-3.79408	0.178646	0.254335	-2.16659	0.321633	0.246902	-2.2041	0.428715
Kat2b	ENSMUSG00000000708.15	ENSMUST00000000724.15	0.205512	-2.35902	0.344216	0.182177	-2.753	0.406578	0.176324	-2.12991	0.355772	0.220882	-1.57044	0.412142	0.292159	-1.08269	0.503826	0.297574	-1.21787	0.535766
Sult5a1	ENSMUSG00000000739.15	ENSMUST00000000755.15	0.133125	-4.91696	0.229167	0.1829	-5.00255	0.229149	0.0884438	-5.98144	0.158706	0.11465	-5.32518	0.172608	0.301587	-4.86631	0.349206	0.173761	-5.00612	0.43292
Chmp1a	ENSMUSG00000000743.10	ENSMUST00000000759.9	0.155922	-3.04725	0.106162	0.19213	-2.05255	0.205199	0.162236	-2.46094	0.171936	0.188316	-1.46448	0.172174	0.233818	-0.224941	0.352277	0.269921	-0.348359	0.392866
Serpinf1	ENSMUSG00000000753.16	ENSMUST00000000769.14	0.110301	-5.39169	0.0851628	0.141842	-5.26155	0.105004	0.152088	-4.94023	0.122676	0.17394	-4.72157	0.107722	0.200078	-2.671	0.20805	0.171163	-3.7046	0.230975
Tubgcp3	ENSMUSG00000000759.15	ENSMUST00000000776.15	0.181912	-1.56437	0.22654	0.257536	-1.47528	0.359078	0.227869	-1.73693	0.293987	0.253052	-1.42497	0.377613	0.293048	0.0567003	0.509933	0.30454	0.156882	0.544253
Ddx3x	ENSMUSG00000000787.13	ENSMUST00000000804.7	0.152313	-3.43268	0.131378	0.166421	-2.66899	0.199794	0.164703	-3.07532	0.176047	0.174612	-2.29897	0.199839	0.252077	-0.880106	0.389024	0.240717	-0.972777	0.426044
Txnrd3	ENSMUSG00000000811.15	ENSMUST00000000828.14	0.14614	-3.42207	0.133598	0.173928	-2.29906	0.24773	0.187606	-2.64272	0.180795	0.202749	-1.61266	0.179571	0.292857	-0.471306	0.278571	0.238906	-0.0388456	0.399123
Pxmp4	ENSMUSG00000000876.12	ENSMUST00000000896.11	0.128311	-4.60773	0.0863679	0.183719	-3.9074	0.121995	0.151841	-4.6134	0.132781	0.131978	-3.59089	0.177847	0.225033	-2.00699	0.235471	0.18609	-1.87412	0.389411
Smarcb1	ENSMUSG00000000902.14	ENSMUST00000000925.10	0.122076	-3.77329	0.100142	0.155505	-3.47291	0.14529	0.123264	-3.9028	0.135108	0.159307	-2.80512	0.166468	0.20519	-0.838548	0.296702	0.230442	-1.02176	0.356208
Hip1r	ENSMUSG00000000915.16	ENSMUST00000000939.15	0.1897	-2.92599	0.197436	0.222778	-2.36793	0.269728	0.190335	-2.66195	0.223738	0.232358	-2.26906	0.283824	0.318285	-1.49267	0.445894	0.339816	-1.35724	0.515524
Nsun5	ENSMUSG00000000916.16	ENSMUST00000000940.15	0.137938	-3.55829	0.192785	0.235288	-2.78603	0.209015	0.196446	-2.89814	0.2252	0.182416	-2.30158	0.23855	0.31249	-1.41022	0.465726	0.355326	-0.911366	0.450851
Oxa1l	ENSMUSG00000000959.8	ENSMUST00000000985.7	0.133511	-4.85225	0.131187	0.188573	-4.59848	0.189945	0.169687	-5.02106	0.170332	0.196556	-4.6115	0.174538	0.276586	-3.08733	0.349168	0.244003	-3.99719	0.424065
Heatr6	ENSMUSG00000000976.14	ENSMUST00000001002.8	0.163716	-3.81984	0.186795	0.204692	-3.78683	0.237585	0.200072	-3.13599	0.220401	0.246085	-3.46864	0.266534	0.295123	-2.28123	0.460812	0.270311	-1.43762	0.584579
Aox1	ENSMUSG00000063558.5	ENSMUST00000001027.7	0.156009	-3.16716	0.180358	0.17089	-2.71287	0.213735	0.166151	-2.09023	0.200241	0.188882	-1.59387	0.261192	0.23586	-0.715702	0.436929	0.257875	-0.477215	0.504628
Tyk2	ENSMUSG00000032175.12	ENSMUST00000001036.11	0.196449	-2.94004	0.224857	0.251021	-2.67227	0.297557	0.217555	-2.06671	0.259538	0.258482	-2.01959	0.311193	0.284377	-1.27759	0.431924	0.333722	-0.78899	0.496808
Ilf2	ENSMUSG00000001016.13	ENSMUST00000001042.10	0.126508	-4.22269	0.153364	0.166566	-3.41369	0.204693	0.164966	-3.4924	0.162718	0.171527	-3.49034	0.211803	0.220521	-1.44192	0.339503	0.222306	-1.68133	0.461832
Icam2	ENSMUSG00000001029.16	ENSMUST00000001055.15	0.123824	-4.13287	0.091043	0.161834	-3.26924	0.121497	0.143835	-4.07067	0.108427	0.151437	-2.98535	0.115764	0.211987	-1.49613	0.244878	0.202636	-1.11737	0.283433
Ern1	ENSMUSG00000020715.10	ENSMUST00000001059.9	0.191699	-2.24788	0.252203	0.218235	-1.89861	0.309373	0.192863	-1.80629	0.263974	0.230396	-1.33154	0.373456	0.290782	-0.134029	0.47226	0.319198	-0.23059	0.555203
Sec24b	ENSMUSG00000001052.16	ENSMUST00000001079.15	0.157004	-2.40748	0.191542	0.210362	-1.60184	0.279297	0.186903	-1.85184	0.231249	0.21824	-1.31817	0.298592	0.321748	-0.545521	0.451309	0.29915	-0.587652	0.498168
N4bp3	ENSMUSG00000001053.16	ENSMUST00000001080.16	0.242986	-2.19086	0.198123	0.233984	-1.12418	0.240738	0.216887	-1.65551	0.251363	0.274085	-0.978131	0.277955	0.245959	-0.234987	0.392899	0.333701	-0.274955	0.394592
Rmnd5b	ENSMUSG00000001054.10	ENSMUST00000001081.10	0.163577	-2.54524	0.17316	0.186337	-2.17875	0.216394	0.182005	-2.62658	0.220983	0.243652	-1.42549	0.267879	0.327733	-0.933849	0.420243	0.246787	-0.45005	0.499039
Zfp276	ENSMUSG00000001065.16	ENSMUST00000001092.15	0.274386	-1.44177	0.332955	0.246078	-1.57029	0.369847	0.279299	-1.70739	0.352054	0.28528	-1.48539	0.394655	0.290929	-0.515615	0.497766	0.32793	-0.466867	0.558333
Luzp1	ENSMUSG00000001089.15	ENSMUST00000001116.5	0.187718	-1.46183	0.307826	0.183602	-1.12062	0.375202	0.189927	-1.18296	0.366764	0.228376	-0.79417	0.394124	0.309579	-0.14095	0.522185	0.299539	-0.175434	0.564917
Poldip2	ENSMUSG00000001100.11	ENSMUST00000001127.11	0.184906	-2.46027	0.198049	0.239224	-1.93822	0.291415	0.198621	-2.14411	0.253792	0.268758	-1.46598	0.281173	0.307831	-0.555513	0.451903	0.314599	-0.365909	0.53813
Col6a1	ENSMUSG00000001119.8	ENSMUST00000001147.5	0.133451	-3.28619	0.113338	0.163395	-2.945	0.13386	0.145803	-3.0042	0.13082	0.15707	-2.3673	0.15251	0.237172	-0.70018	0.315114	0.244262	-0.752758	0.363277
Pcbp3	ENSMUSG00000001120.16	ENSMUST00000001148.11	0.145933	-1.78176	0.233118	0.209276	-1.78876	0.227301	0.120361	-1.6634	0.195267	0.179762	-1.73755	0.285399	0.20439	-0.0977523	0.539962	0.310999	-0.399425	0.484873
Araf	ENSMUSG00000001127.13	ENSMUST00000001155.11	0.178087	-3.11465	0.17378	0.201546	-2.6425	0.253977	0.150956	-2.4774	0.233677	0.186179	-2.04529	0.293358	0.225474	-0.970802	0.415525	0.27179	-0.835402	0.470003
Cfp	ENSMUSG00000001128.8	ENSMUST00000001156.8	0.181783	-4.7203	0.129531	0.229964	-4.14639	0.161212	0.21353	-4.60173	0.134942	0.210805	-5.15462	0.187339	0.256682	-2.6993	0.342737	0.324772	-3.42299	0.38552
Cnnm3	ENSMUSG00000001138.14	ENSMUST00000001166.14	0.157141	-3.22788	0.183977	0.155081	-2.86543	0.222322	0.175793	-2.66025	0.203329	0.231896	-1.99432	0.259342	0.259871	-1.19178	0.366204	0.275492	-1.0975	0.393433
Pcnt	ENSMUSG00000001151.11	ENSMUST00000001179.7	0.228751	-2.27816	0.246454	0.289107	-2.03894	0.352456	0.245749	-2.28303	0.289677	0.319891	-1.72509	0.366364	0.323852	-0.763661	0.474984	0.336061	-0.420245	0.532221
Col6a2	ENSMUSG00000020241.14	ENSMUST00000001181.13	0.13149	-4.93481	0.100357	0.160747	-4.21645	0.125369	0.141124	-4.40771	0.124879	0.167283	-3.34134	0.14221	0.222613	-1.73166	0.292818	0.235416	-1.50881	0.353931
Mxd1	ENSMUSG00000001156.10	ENSMUST00000001184.10	0.136114	-2.54131	0.195787	0.164454	-2.10803	0.294061	0.175841	-2.47615	0.255652	0.195542	-1.89696	0.31923	0.268476	-0.810535	0.433469	0.269996	-1.25873	0.49449
Gmcl1	ENSMUSG00000001157.14	ENSMUST00000001185.14	0.203451	-2.3881	0.277728	0.206743	-1.37003	0.360226	0.260802	-1.65709	0.285527	0.204642	-0.570942	0.444498	0.23967	0.1414	0.509025	0.278306	-1.03823	0.537024
Snrnp27	ENSMUSG00000001158.14	ENSMUST00000001186.11	0.187235	-4.3593	0.131517	0.193157	-3.3221	0.217794	0.176716	-3.96686	0.165392	0.173661	-3.29189	0.169445	0.286266	-2.02612	0.369503	0.279531	-1.78733	0.472119
Ocrl	ENSMUSG00000001173.16	ENSMUST00000001202.15	0.188379	-1.69112	0.227525	0.260333	-1.80825	0.299991	0.178203	-1.82221	0.282114	0.2589	-0.910847	0.352611	0.316869	-0.064277	0.489087	0.314696	-0.165982	0.604857
Gatd3a	ENSMUSG00000053329.8	ENSMUST00000001242.9	0.143934	-3.79676	0.113967	0.155764	-2.68171	0.150894	0.148943	-3.2711	0.0950982	0.176774	-2.68513	0.156463	0.201133	-0.818422	0.319472	0.241148	-0.788504	0.375347
Slc26a4	ENSMUSG00000020651.9	ENSMUST00000001253.8	0.171792	-1.81514	0.158383	0.179683	-1.75214	0.237091	0.153551	-1.80034	0.199555	0.146593	-1.7405	0.203481	0.229781	-0.188481	0.369524	0.251717	-0.64986	0.472608
Gramd1a	ENSMUSG00000001248.16	ENSMUST00000001280.14	0.23015	-1.23896	0.297263	0.241794	-1.29797	0.313974	0.243878	-0.78066	0.326975	0.256343	-0.651272	0.364619	0.321579	-0.394786	0.501478	0.30292	-0.343475	0.507735
Ckb	ENSMUSG00000001270.10	ENSMUST00000001304.9	0.119594	-3.23664	0.091452	0.155934	-2.84585	0.114636	0.156831	-2.23284	0.105165	0.13619	-1.98839	0.103212	0.210494	-0.123979	0.267851	0.250893	-0.0906654	0.346715
Efnb2	ENSMUSG00000001300.17	ENSMUST00000001319.15	0.158334	-2.17075	0.201155	0.153527	-1.46389	0.252547	0.179605	-1.74976	0.244345	0.194252	-1.18531	0.273382	0.231466	-0.46028	0.440253	0.310859	-0.572765	0.494
Sp1	ENSMUSG00000001280.14	ENSMUST00000001326.7	0.148565	-3.54239	0.144793	0.205841	-2.84334	0.181357	0.203972	-3.16282	0.174023	0.216426	-2.25753	0.204418	0.30162	-0.781521	0.392605	0.281595	-0.752441	0.430926
Itgb7	ENSMUSG00000001281.11	ENSMUST00000001327.11	0.175039	-2.37798	0.139334	0.208129	-2.84011	0.181025	0.194531	-2.93642	0.154794	0.189643	-1.81841	0.195048	0.274585	-0.667859	0.376899	0.27132	-0.592521	0.461115
Rrp15	ENSMUSG00000001305.6	ENSMUST00000001339.6	0.140418	-3.95661	0.0674542	0.0931092	-2.92539	0.206004	0.103233	-2.90296	0.14821	0.128811	-2.01199	0.156561	0.182399	-1.15365	0.354252	0.228499	-1.05322	0.391413
Cnn1	ENSMUSG00000001349.6	ENSMUST00000001384.6	0.13482	-5.74934	0.0973554	0.163054	-5.21996	0.141479	0.124425	-5.12549	0.119079	0.136234	-5.11549	0.141044	0.170909	-2.70745	0.29234	0.190891	-3.00141	0.285816
Fbxo9	ENSMUSG00000001366.15	ENSMUST00000001402.14	0.179708	-2.52565	0.239595	0.258835	-1.64782	0.37188	0.186463	-1.6728	0.259202	0.268907	-1.13594	0.322902	0.308722	-0.588212	0.55718	0.246465	-0.798597	0.558586
Vps50	ENSMUSG00000001376.18	ENSMUST00000001412.17	0.16464	-3.53857	0.169666	0.196402	-3.19343	0.252448	0.182546	-3.65926	0.239292	0.250748	-2.28599	0.353789	0.277506	-0.859953	0.482686	0.300089	-0.816696	0.579738
Apbb3	ENSMUSG00000117679.2	ENSMUST00000001415.9	0.294235	-2.45597	0.295589	0.344575	-2.4926	0.442818	0.238523	-1.17588	0.374022	0.319743	-1.46537	0.366933	0.181047	-0.947073	0.476079	0.380893	-0.701356	0.583954
Hars	ENSMUSG00000001380.8	ENSMUST00000001416.8	0.136416	-3.55803	0.133117	0.204913	-2.52963	0.253017	0.170058	-2.87326	0.190551	0.192041	-2.31924	0.236971	0.255404	-0.962281	0.429548	0.271863	-0.958781	0.469505
Zmat2	ENSMUSG00000001383.10	ENSMUST00000001419.10	0.112979	-5.13986	0.0928412	0.15831	-4.24625	0.190688	0.134204	-5.12007	0.140203	0.140722	-4.09757	0.193343	0.184726	-2.41391	0.325648	0.242597	-2.16689	0.451111
Smg5	ENSMUSG00000001415.11	ENSMUST00000001451.11	0.21654	-1.3835	0.309155	0.291301	-0.99488	0.371082	0.218727	-1.18445	0.337286	0.27639	-0.807386	0.425547	0.284772	-0.0885763	0.522157	0.321982	-0.0697547	0.543415
Cct3	ENSMUSG00000001416.14	ENSMUST00000001452.14	0.142195	-4.83933	0.098371	0.155671	-4.03332	0.143059	0.134218	-4.33549	0.149782	0.156389	-3.63861	0.153593	0.228275	-2.14475	0.30113	0.243066	-1.96725	0.355791
Snd1	ENSMUSG00000001424.15	ENSMUST00000001460.14	0.138475	-3.61678	0.129197	0.168305	-2.82511	0.17095	0.152137	-3.35609	0.167163	0.157961	-2.59572	0.177106	0.234402	-0.791617	0.363336	0.255733	-1.07161	0.412686
Kpnb1	ENSMUSG00000001440.6	ENSMUST00000001479.5	0.136423	-3.73129	0.150587	0.162681	-3.07148	0.234955	0.148782	-3.5369	0.189722	0.184699	-2.90204	0.272735	0.266329	-1.6445	0.426235	0.283391	-1.91618	0.509992
Npepps	ENSMUSG00000001441.14	ENSMUST00000001480.14	0.178338	-2.85648	0.214099	0.179768	-2.28453	0.290326	0.171453	-2.61435	0.245681	0.225875	-1.8122	0.308184	0.266734	-0.58729	0.414337	0.258008	-0.474283	0.509633
Mrpl10	ENSMUSG00000001445.11	ENSMUST00000001485.10	0.177827	-3.31107	0.156843	0.190914	-2.30171	0.197555	0.206528	-2.79016	0.171773	0.212321	-2.17618	0.207671	0.229596	-0.548223	0.362895	0.252487	-0.881216	0.469469
Cyp51	ENSMUSG00000001467.6	ENSMUST00000001507.5	0.13474	-4.69161	0.126557	0.168002	-3.80628	0.152449	0.160523	-4.06637	0.148805	0.180344	-3.36309	0.177739	0.218908	-1.6743	0.331307	0.216856	-2.12364	0.423024
Tubb6	ENSMUSG00000001473.8	ENSMUST00000001513.8	0.121572	-1.97383	0.124709	0.143205	-2.03197	0.153085	0.12858	-2.06566	0.164524	0.16388	-1.24452	0.202758	0.236982	-0.217212	0.356209	0.248391	-0.218214	0.406226
Afg3l1	ENSMUSG00000031967.16	ENSMUST00000001520.13	0.192517	-2.77354	0.20966	0.227829	-2.2264	0.234422	0.205147	-2.91644	0.197216	0.23347	-2.5131	0.260774	0.295751	-1.61288	0.478884	0.339859	-2.06177	0.532525
Vwa5a	ENSMUSG00000023186.15	ENSMUST00000001544.12	0.135878	-5.71173	0.106817	0.152994	-5.63031	0.133252	0.142169	-5.62014	0.142431	0.167178	-5.17434	0.157636	0.253662	-3.72842	0.29311	0.262629	-3.41535	0.378425
Col1a1	ENSMUSG00000001506.11	ENSMUST00000001547.8	0.167807	-5.23477	0.121893	0.19657	-4.94846	0.150104	0.183172	-5.42409	0.139986	0.20651	-4.50403	0.17454	0.275069	-2.81945	0.353873	0.286708	-2.39573	0.426192
Itga3	ENSMUSG00000001507.17	ENSMUST00000001548.14	0.140977	-2.8826	0.116211	0.172815	-2.41938	0.155387	0.166562	-2.38965	0.169309	0.182244	-1.8397	0.188709	0.248529	-0.203182	0.328929	0.258108	-0.417602	0.396868
Itfg2	ENSMUSG00000001518.13	ENSMUST00000001559.11	0.162777	-2.59693	0.124507	0.211071	-2.43535	0.190729	0.201183	-2.4003	0.168917	0.210048	-1.65773	0.209415	0.197637	-0.557018	0.324393	0.296254	-0.76243	0.407878
Tulp3	ENSMUSG00000001521.13	ENSMUST00000001562.9	0.174698	-3.101	0.158158	0.201411	-2.70075	0.242378	0.152309	-2.82869	0.205133	0.244903	-2.33875	0.270813	0.249521	-1.21604	0.409159	0.332453	-1.29624	0.517494
Tubb5	ENSMUSG00000001525.11	ENSMUST00000001566.10	0.130191	-4.93934	0.105	0.176363	-4.05603	0.138864	0.147013	-4.71354	0.127247	0.171744	-3.89993	0.138082	0.227657	-2.3564	0.316273	0.233782	-2.34288	0.371241
Flot1	ENSMUSG00000059714.14	ENSMUST00000001569.15	0.161116	-3.77772	0.164091	0.187238	-3.44902	0.227263	0.167894	-3.40257	0.197927	0.194235	-3.25135	0.282573	0.267063	-1.39256	0.408804	0.279078	-1.18711	0.446164
Ell2	ENSMUSG00000001542.8	ENSMUST00000001583.8	0.240907	-1.88743	0.302862	0.271119	-1.4015	0.412785	0.260327	-1.736	0.362104	0.239792	-1.4003	0.459588	0.335269	-1.13494	0.52972	0.306808	-1.30476	0.62117
Fkbp10	ENSMUSG00000001555.11	ENSMUST00000001595.10	0.131685	-3.59715	0.0929165	0.157613	-2.98687	0.137355	0.139016	-3.08942	0.137197	0.164692	-2.70519	0.148972	0.229614	-0.703294	0.332425	0.247743	-0.772448	0.382679
Nom1	ENSMUSG00000001569.11	ENSMUST00000001611.11	0.178408	-5.58112	0.243359	0.187928	-5.01367	0.314811	0.211267	-5.55265	0.270098	0.234068	-4.98185	0.352536	0.306598	-4.69599	0.494626	0.292197	-4.15254	0.509961
Fxr1	ENSMUSG00000027680.16	ENSMUST00000001620.13	0.15064	-3.67873	0.192503	0.203973	-3.55665	0.292346	0.157905	-4.16745	0.216672	0.200834	-3.24344	0.263925	0.265168	-1.32135	0.449858	0.260753	-1.06225	0.511425
Tnk1	ENSMUSG00000001583.14	ENSMUST00000001626.10	0.177709	-1.86514	0.165337	0.245273	-1.6673	0.264577	0.172234	-1.97718	0.174031	0.281942	-1.01909	0.21812	0.27605	-0.430772	0.406303	0.294062	-0.495489	0.424914
Acap1	ENSMUSG00000001588.13	ENSMUST00000001631.7	0.188911	-1.90041	0.25526	0.204438	-2.1435	0.401797	0.208464	-1.60192	0.26733	0.18445	-2.31126	0.290029	0.291385	-1.39743	0.418425	0.234208	-0.655954	0.488183
Ifrd1	ENSMUSG00000001627.13	ENSMUST00000001672.12	0.157929	-4.56373	0.246125	0.162138	-3.96379	0.378365	0.181729	-3.92675	0.311887	0.192721	-3.81239	0.384095	0.270388	-3.70052	0.516676	0.283555	-2.70731	0.579876
Cabin1	ENSMUSG00000020196.11	ENSMUST00000001712.8	0.18731	-2.11271	0.227114	0.228736	-1.53757	0.309106	0.18973	-2.00646	0.264472	0.244019	-1.08905	0.335899	0.319643	0.0139969	0.472075	0.288907	-0.165835	0.540183
Gstt1	ENSMUSG00000001663.11	ENSMUST00000001713.10	0.13921	-4.88027	0.0914742	0.190841	-4.64941	0.127894	0.153858	-4.91866	0.10083	0.187652	-3.86046	0.115095	0.203916	-1.80057	0.213033	0.241072	-1.95839	0.290876
Ddt	ENSMUSG00000001666.9	ENSMUST00000001716.8	0.0980682	-3.41223	0.0711332	0.0977674	-3.18293	0.104603	0.119383	-2.8805	0.0992873	0.120454	-2.48855	0.101767	0.154329	-0.652237	0.172439	0.157663	-0.656698	0.253259
Eef1e1	ENSMUSG00000001707.9	ENSMUST00000001757.9	0.118525	-5.24167	0.168829	0.193157	-5.06162	0.173034	0.231876	-4.94026	0.154704	0.17174	-4.28665	0.21055	0.243099	-3.30022	0.356721	0.278428	-3.30099	0.430564
Akt1	ENSMUSG00000001729.15	ENSMUST00000001780.10	0.215699	-0.897758	0.313407	0.219248	-0.905126	0.373896	0.200897	-0.950482	0.370016	0.230324	-0.933569	0.465281	0.298942	-0.547731	0.543406	0.297265	-0.542977	0.584129
Il16	ENSMUSG00000001741.13	ENSMUST00000001792.12	0.151652	-2.31642	0.19006	0.156427	-1.97987	0.212852	0.183697	-2.15824	0.2486	0.198641	-1.77308	0.275779	0.275497	-0.383918	0.457724	0.302092	-0.734483	0.52756
Naglu	ENSMUSG00000001751.10	ENSMUST00000001802.10	0.134865	-4.43059	0.098906	0.17439	-3.34843	0.12531	0.149229	-3.5937	0.128479	0.178007	-2.93677	0.14273	0.261762	-1.75104	0.267023	0.244927	-1.7886	0.370522
Pabpc1	ENSMUSG00000022283.16	ENSMUST00000001809.15	0.223584	-5.95446	0.289085	0.267873	-5.65507	0.366651	0.194617	-6	0.240421	0.248296	-5.44391	0.328596	0.31614	-5.25151	0.530643	0.330682	-5.33053	0.591158
Smo	ENSMUSG00000001761.8	ENSMUST00000001812.5	0.248276	-4.00019	0.339289	0.257384	-4.17478	0.410296	0.182307	-3.31376	0.341587	0.205942	-3.16869	0.388186	0.270215	-2.59721	0.494177	0.304009	-3.19199	0.514052
Crnkl1	ENSMUSG00000001767.6	ENSMUST00000001818.5	0.143006	-4.60516	0.11179	0.155838	-3.77418	0.205697	0.162781	-3.94741	0.171488	0.186959	-3.8132	0.196196	0.262924	-2.07839	0.392651	0.285369	-1.80351	0.407337
Chordc1	ENSMUSG00000001774.9	ENSMUST00000001825.9	0.150548	-5.26684	0.160218	0.168451	-4.8505	0.281758	0.159674	-4.93907	0.219922	0.186953	-4.18464	0.266979	0.258213	-2.7286	0.387337	0.264461	-2.55723	0.532128
Rtcb	ENSMUSG00000001783.4	ENSMUST00000001834.4	0.141505	-3.40238	0.140695	0.181332	-3.13037	0.220436	0.160391	-3.2212	0.187575	0.184794	-2.46452	0.217879	0.247201	-0.599365	0.402418	0.273117	-0.984504	0.430891
Pwp1	ENSMUSG00000001785.14	ENSMUST00000001836.11	0.14958	-2.84942	0.153014	0.195566	-3.41313	0.213889	0.179397	-3.3421	0.199196	0.182957	-3.14714	0.228524	0.221154	-1.60853	0.404952	0.224224	-1.51723	0.423996
Capns1	ENSMUSG00000001794.14	ENSMUST00000001845.13	0.125991	-4.21025	0.111936	0.146167	-3.77879	0.144803	0.131578	-3.89591	0.143218	0.14601	-3.24313	0.159508	0.20555	-1.15446	0.303082	0.219177	-1.07617	0.366613
Clpb	ENSMUSG00000001829.18	ENSMUST00000001884.14	0.134611	-5.25725	0.128529	0.154919	-5.06574	0.134793	0.136002	-4.98098	0.151814	0.192682	-4.32975	0.179992	0.229372	-3.01	0.353735	0.271849	-4.05309	0.396674
Ltbp1	ENSMUSG00000001870.17	ENSMUST00000001927.12	0.151006	-3.89621	0.137458	0.185115	-2.98613	0.176506	0.167355	-3.44863	0.16094	0.191561	-2.30619	0.181623	0.265108	-1.15603	0.383113	0.268787	-0.989253	0.396389
Tollip	ENSMUSG00000025139.15	ENSMUST00000001950.12	0.120714	-3.30757	0.135705	0.167433	-2.63769	0.168962	0.148053	-2.72568	0.165411	0.183042	-1.92614	0.208012	0.214188	-0.495535	0.354701	0.234545	-0.42537	0.429174
Ace	ENSMUSG00000020681.15	ENSMUST00000001963.14	0.14991	-3.26563	0.16162	0.180195	-2.93114	0.197224	0.16537	-3.00952	0.202926	0.188181	-2.31443	0.249887	0.268027	-1.27066	0.422622	0.278634	-1.21747	0.471438
Trmt1	ENSMUSG00000001909.17	ENSMUST00000001974.11	0.211849	-2.16927	0.294225	0.299461	-1.86719	0.331929	0.257863	-1.63099	0.286658	0.28889	-1.85595	0.369006	0.292737	-2.31563	0.524872	0.303877	-2.41801	0.552455
Nacc1	ENSMUSG00000001910.6	ENSMUST00000001975.6	0.165573	-2.29715	0.232943	0.163869	-1.50335	0.307783	0.163473	-1.70154	0.272837	0.198111	-1.23464	0.362103	0.272676	-0.493408	0.493623	0.274365	-0.446212	0.510188
Vsig2	ENSMUSG00000001943.9	ENSMUST00000002008.7	0.146666	-1.91084	0.190423	0.192499	-2.37804	0.265819	0.165293	-2.86696	0.232833	0.184357	-1.86082	0.200705	0.262071	-1.3052	0.295717	0.25668	-1.21725	0.456718
Esam	ENSMUSG00000001946.15	ENSMUST00000002011.14	0.147221	-3.74365	0.105084	0.179535	-2.96059	0.145426	0.146675	-3.57246	0.136775	0.171405	-2.75015	0.157562	0.233621	-0.966887	0.261776	0.243167	-0.901536	0.336513
Emd	ENSMUSG00000001964.15	ENSMUST00000002029.13	0.163821	-4.56954	0.111483	0.207442	-3.73896	0.176028	0.148336	-4.11784	0.138145	0.196645	-3.22993	0.174549	0.240453	-2.04684	0.283887	0.262497	-1.9661	0.340775
Ccdc47	ENSMUSG00000078622.9	ENSMUST00000002043.10	0.129615	-5.05263	0.118594	0.15087	-4.3798	0.174955	0.144685	-5.01858	0.152835	0.167275	-4.09777	0.198286	0.215794	-2.50557	0.345801	0.227254	-2.65355	0.418657
Map3k3	ENSMUSG00000020700.12	ENSMUST00000002044.10	0.249525	-1.09491	0.3427	0.285935	-1.01237	0.432636	0.255388	-0.921058	0.385725	0.26966	-0.719055	0.46805	0.304065	-0.139128	0.550399	0.28814	-0.142946	0.576869
Ap4e1	ENSMUSG00000001998.16	ENSMUST00000002063.15	0.226039	-2.49912	0.2353	0.216095	-2.34775	0.332688	0.182349	-2.52215	0.250755	0.215006	-1.14312	0.32015	0.326854	-0.0252715	0.490325	0.2579	-0.12908	0.529138
Blvra	ENSMUSG00000001999.16	ENSMUST00000002064.15	0.117882	-4.56541	0.117128	0.17207	-4.30927	0.189076	0.160611	-4.48953	0.156472	0.151614	-4.43318	0.179135	0.23754	-2.42306	0.348948	0.235607	-2.79155	0.354813
Abcd1	ENSMUSG00000031378.15	ENSMUST00000002084.14	0.152066	-3.70752	0.137907	0.16851	-3.21345	0.170894	0.154744	-3.46422	0.154022	0.179069	-2.69032	0.182884	0.234102	-1.12571	0.368902	0.251038	-0.906008	0.442372
Ssr4	ENSMUSG00000002014.13	ENSMUST00000002090.3	0.138744	-3.01959	0.124414	0.147873	-3.96147	0.178138	0.149613	-3.60325	0.142277	0.161338	-2.87845	0.156624	0.193151	-1.46566	0.258045	0.220243	-1.42686	0.318309
Bcap31	ENSMUSG00000002015.6	ENSMUST00000002091.6	0.12241	-5.22701	0.113605	0.158269	-4.19473	0.181373	0.133211	-4.72549	0.147752	0.158677	-4.33528	0.179847	0.183539	-2.57609	0.246	0.227781	-2.31889	0.356944
Kmt2a	ENSMUSG00000002028.14	ENSMUST00000002095.11	0.221093	-1.33308	0.327547	0.221051	-1.2078	0.397691	0.207199	-1.11998	0.381875	0.261727	-0.829217	0.449223	0.312258	-0.158548	0.535906	0.312006	-0.31815	0.550554
Cd3g	ENSMUSG00000002033.15	ENSMUST00000002101.12	0.111083	-4.21706	0.0977606	0.281264	-4.74235	0.271572	0.241843	-3.74764	0.184669	0.283617	-3.6179	0.219128	0.305556	-1.32992	0.47619	0.306452	-1.52655	0.419355
Trappc6a	ENSMUSG00000002043.18	ENSMUST00000002112.15	0.126026	-3.07345	0.0882113	0.155763	-2.15485	0.132393	0.164668	-2.5902	0.12408	0.217938	-2.14457	0.0894572	0.224865	-0.983673	0.223577	0.208614	-0.849873	0.305905
Supt6	ENSMUSG00000002052.7	ENSMUST00000002121.5	0.154814	-3.11054	0.180159	0.191281	-2.49961	0.257094	0.176522	-2.65337	0.219556	0.201125	-1.81478	0.28623	0.29125	-0.613051	0.479489	0.28292	-0.633463	0.509852
Unc119	ENSMUSG00000002058.14	ENSMUST00000002127.14	0.136156	-2.56343	0.15023	0.163349	-1.72525	0.195584	0.154414	-2.61899	0.209201	0.166765	-1.41812	0.189122	0.291579	0.195776	0.349298	0.286111	0.209206	0.32702
Sdf2	ENSMUSG00000002064.11	ENSMUST00000002133.9	0.135416	-4.46751	0.105246	0.161363	-3.01583	0.152979	0.155447	-3.25376	0.106275	0.190165	-2.68285	0.158285	0.242082	-0.702094	0.341429	0.27629	-0.859961	0.428842
Acp2	ENSMUSG00000002103.17	ENSMUST00000002172.14	0.138474	-3.96524	0.107848	0.2239	-3.61766	0.139511	0.174881	-3.287	0.151985	0.247999	-2.74287	0.177281	0.285568	-1.08117	0.305088	0.30884	-1.35394	0.377226
Spi1	ENSMUSG00000002111.9	ENSMUST00000002180.8	0.1562	-3.73355	0.197272	0.20796	-3.2643	0.236083	0.165155	-3.69924	0.216414	0.205234	-2.70493	0.272814	0.255359	-1.57693	0.4084	0.2673	-1.55322	0.438964
Sf3a1	ENSMUSG00000002129.12	ENSMUST00000002198.4	0.130882	-4.59711	0.120246	0.14192	-4.05276	0.166504	0.14077	-4.10283	0.154665	0.158097	-3.32258	0.198704	0.250856	-1.76522	0.35959	0.284839	-1.17868	0.397143
Napsa	ENSMUSG00000002204.10	ENSMUST00000002274.10	0.138746	-5.26961	0.0832534	0.180857	-4.75104	0.107892	0.1543	-4.91013	0.104512	0.17803	-4.15219	0.117461	0.225976	-2.90147	0.224607	0.252826	-3.38417	0.306966
Vrk3	ENSMUSG00000002205.17	ENSMUST00000002275.15	0.17126	-3.02478	0.139665	0.193923	-3.36446	0.204873	0.164127	-4.03361	0.179842	0.176747	-2.07239	0.223669	0.248591	-0.65963	0.374948	0.299338	-0.968727	0.410878
Smg9	ENSMUSG00000002210.12	ENSMUST00000002280.11	0.128763	-2.95711	0.135224	0.161545	-2.40492	0.186095	0.132449	-2.38265	0.175696	0.167426	-2.13583	0.188063	0.207798	-0.632326	0.369033	0.27178	-0.130346	0.420164
Plaur	ENSMUSG00000046223.11	ENSMUST00000002284.11	0.162055	-4.57899	0.127794	0.164751	-4.21251	0.170994	0.161738	-4.28069	0.158839	0.163772	-3.59905	0.189762	0.257189	-2.40573	0.345946	0.223638	-2.6416	0.347165
Paxip1	ENSMUSG00000002221.12	ENSMUST00000002291.12	0.266577	-3.71138	0.325396	0.248939	-3.16394	0.402814	0.234748	-3.10096	0.36834	0.270093	-3.02573	0.507606	0.307128	-2.63052	0.508354	0.323132	-2.73433	0.590657
Rmnd5a	ENSMUSG00000002222.15	ENSMUST00000002292.15	0.198489	-1.46593	0.237135	0.231207	-1.11413	0.340442	0.216206	-1.40547	0.318173	0.312088	-0.822585	0.358541	0.306784	-0.367164	0.461863	0.34382	-0.386546	0.53645
Kdm7a	ENSMUSG00000042599.9	ENSMUST00000002305.9	0.218305	-1.98093	0.309853	0.257222	-1.57692	0.436084	0.221316	-1.83415	0.334972	0.25406	-1.257	0.482677	0.327501	-0.500165	0.562805	0.322476	-0.362539	0.605905
Ppard	ENSMUSG00000002250.17	ENSMUST00000002320.16	0.251432	-0.650558	0.343108	0.26876	-0.485447	0.323581	0.231959	-0.525251	0.307555	0.235956	-0.443819	0.324491	0.304811	0.0438244	0.521327	0.329375	-0.0903903	0.545361
Def6	ENSMUSG00000002257.9	ENSMUST00000002327.6	0.204575	-2.16102	0.215494	0.306178	-1.20201	0.258922	0.180569	-1.85813	0.24023	0.252808	-0.962927	0.279313	0.313568	-0.821687	0.488673	0.332003	-0.412431	0.551035
Ciao3	ENSMUSG00000002280.12	ENSMUST00000002350.11	0.133967	-4.17449	0.133121	0.18494	-3.43501	0.214263	0.158554	-4.31325	0.155239	0.219909	-2.75061	0.176064	0.234157	-1.58731	0.305193	0.274835	-1.28805	0.396635
Angptl4	ENSMUSG00000002289.17	ENSMUST00000002360.17	0.162523	-5.6374	0.100823	0.196136	-5.4855	0.11277	0.181987	-5.28467	0.122603	0.184911	-4.70284	0.126801	0.243198	-2.58669	0.260864	0.272157	-2.28595	0.310695
Tm9sf1	ENSMUSG00000002320.16	ENSMUST00000002391.15	0.156079	-5.7248	0.19598	0.159846	-5.62172	0.270157	0.175994	-5.82511	0.252454	0.18708	-5.81887	0.288645	0.246821	-5.25684	0.455097	0.274533	-5.25823	0.498303
Gmpr2	ENSMUSG00000002326.7	ENSMUST00000002397.7	0.127511	-4.96671	0.117482	0.161236	-4.46994	0.138544	0.138941	-4.88189	0.110563	0.159063	-3.99462	0.195861	0.199199	-2.8319	0.261862	0.237985	-2.13131	0.38515
Adcy4	ENSMUSG00000022220.15	ENSMUST00000002398.9	0.146451	-3.56652	0.138529	0.201869	-2.40397	0.220678	0.175589	-2.18394	0.190302	0.208975	-2.48763	0.239564	0.247418	-1.13721	0.385733	0.290016	-1.65878	0.499737
Mdp1	ENSMUSG00000002329.8	ENSMUST00000002400.7	0.198667	-3.62416	0.116061	0.237926	-3.12867	0.194991	0.221092	-3.73081	0.160802	0.199838	-3.20641	0.18114	0.335032	-1.8185	0.455621	0.289544	-2.79119	0.449432
Dhrs1	ENSMUSG00000002332.17	ENSMUST00000002403.10	0.148611	-3.85385	0.113045	0.154693	-3.40267	0.112921	0.145058	-4.00183	0.125136	0.17616	-2.93409	0.149897	0.222567	-1.06145	0.288793	0.312379	-2.03464	0.372744
Tmem161a	ENSMUSG00000002342.18	ENSMUST00000002413.15	0.178953	-4.26485	0.116959	0.23759	-3.29855	0.157218	0.188237	-3.50104	0.162214	0.196481	-3.26138	0.196092	0.294595	-1.64586	0.359322	0.24167	-1.45554	0.428207
Snx9	ENSMUSG00000002365.11	ENSMUST00000002436.11	0.145274	-3.72202	0.173893	0.182303	-2.87573	0.233926	0.148102	-2.82095	0.219461	0.201736	-2.65779	0.258633	0.297257	-1.63243	0.427746	0.268821	-1.47812	0.501156
Ranbp3	ENSMUSG00000002372.10	ENSMUST00000002445.10	0.161015	-1.95749	0.142552	0.193061	-1.04312	0.191532	0.193043	-1.54752	0.20947	0.186584	-0.54336	0.251004	0.273261	0.628196	0.389583	0.286338	0.594073	0.423506
Ndufa11	ENSMUSG00000002379.8	ENSMUST00000002452.8	0.123554	-5.26607	0.0797402	0.15773	-4.91478	0.104346	0.134749	-5.32742	0.111588	0.12558	-5.00303	0.107658	0.188693	-2.80219	0.166948	0.192585	-3.09942	0.20328
Nr2f6	ENSMUSG00000002393.15	ENSMUST00000002466.9	0.263151	-2.2085	0.325971	0.267671	-1.53106	0.335064	0.266788	-1.82769	0.347781	0.311844	-1.2408	0.432714	0.332958	-0.591487	0.445011	0.364004	-0.782479	0.487164
Babam1	ENSMUSG00000031820.10	ENSMUST00000002473.10	0.147256	-2.73082	0.152271	0.164821	-3.09124	0.231949	0.149417	-2.90436	0.202343	0.187434	-2.65166	0.275251	0.235409	-1.71265	0.409866	0.254248	-2.3761	0.520956
Braf	ENSMUSG00000002413.16	ENSMUST00000002487.15	0.224052	-1.63097	0.310157	0.261281	-1.46033	0.418066	0.246682	-1.55928	0.361348	0.263189	-1.07726	0.416983	0.318609	-0.194174	0.522205	0.329023	-0.00884128	0.531417
Hltf	ENSMUSG00000002428.13	ENSMUST00000002502.12	0.139623	-2.8273	0.133414	0.19105	-2.05475	0.254911	0.156815	-2.08086	0.235844	0.178172	-1.47287	0.275187	0.264783	-0.0214782	0.472714	0.264529	-0.221708	0.530449
Tle5	ENSMUSG00000054452.11	ENSMUST00000002518.9	0.23616	-3.08643	0.295957	0.275335	-3.03851	0.318453	0.245866	-2.86908	0.328065	0.312423	-2.38332	0.386224	0.347601	-1.84455	0.487452	0.332551	-1.89837	0.540158
Prpf6	ENSMUSG00000002455.15	ENSMUST00000002529.7	0.156054	-3.47224	0.145732	0.16563	-3.51725	0.182321	0.155272	-3.56697	0.170472	0.197474	-3.19995	0.22031	0.226896	-1.89117	0.370421	0.279653	-0.786415	0.472489
Snrpd1	ENSMUSG00000002477.6	ENSMUST00000002551.5	0.145197	-4.15936	0.0829692	0.130326	-3.36175	0.20404	0.152173	-3.77973	0.136959	0.154099	-3.63635	0.137841	0.228222	-2.69339	0.23438	0.249796	-2.96384	0.35694
Slc9a3r2	ENSMUSG00000002504.16	ENSMUST00000002572.6	0.194356	-3.26246	0.153513	0.236874	-2.6225	0.194525	0.200154	-2.95608	0.174728	0.24762	-2.72578	0.198895	0.283907	-1.27015	0.370986	0.283006	-1.32044	0.471566
Tiam1	ENSMUSG00000002489.17	ENSMUST00000002588.11	0.173075	-2.29312	0.243162	0.221988	-1.35877	0.319139	0.239608	-1.75586	0.324072	0.218214	-0.989178	0.387636	0.291718	-0.321044	0.492162	0.284353	-0.573105	0.559986
Scrib	ENSMUSG00000022568.18	ENSMUST00000002603.12	0.20983	-1.19798	0.263914	0.219709	-1.64771	0.362289	0.222825	-1.08686	0.304163	0.229467	-0.983569	0.366624	0.301979	-0.777144	0.444541	0.267232	-0.236442	0.507634
Mien1	ENSMUSG00000002580.8	ENSMUST00000002655.8	0.156786	-3.1087	0.117617	0.208656	-2.51736	0.173294	0.169712	-2.522	0.0824348	0.193812	-2.43881	0.125593	0.210294	-0.802912	0.308127	0.196429	-1.07713	0.267857
Pon1	ENSMUSG00000002588.14	ENSMUST00000002663.12	0.126012	-4.43469	0.0998055	0.148791	-4.18319	0.137425	0.138717	-4.09398	0.124162	0.128758	-3.89431	0.133115	0.239011	-1.50393	0.229934	0.231113	-2.00389	0.323526
Axl	ENSMUSG00000002602.17	ENSMUST00000002677.11	0.18621	-2.08662	0.193948	0.21514	-1.26204	0.259195	0.211378	-1.30049	0.278397	0.254527	-0.774292	0.387544	0.295682	-0.681723	0.507373	0.309164	-0.656133	0.545966
Tgfb1	ENSMUSG00000002603.16	ENSMUST00000002678.10	0.16569	-5.69621	0.194286	0.190346	-5.89183	0.214007	0.182542	-5.36483	0.223826	0.193883	-5.86832	0.289337	0.259986	-4.83046	0.440729	0.260997	-4.23251	0.437857
Ccdc97	ENSMUSG00000002608.9	ENSMUST00000002683.3	0.178857	-2.34517	0.141402	0.174711	-1.9487	0.197828	0.169332	-2.03586	0.156296	0.206635	-1.8584	0.182747	0.247279	-0.272235	0.371282	0.262893	-0.170739	0.493568
Akap8	ENSMUSG00000024045.7	ENSMUST00000002699.7	0.172762	-3.24299	0.205814	0.234151	-2.69292	0.284959	0.198196	-2.84282	0.250645	0.222424	-2.42258	0.295284	0.282343	-1.08378	0.479838	0.274779	-1.25655	0.494422
Shh	ENSMUSG00000002633.5	ENSMUST00000002708.5	0.155902	-3.86375	0.161305	0.204254	-2.15073	0.194003	0.157597	-2.3169	0.205451	0.198023	-2.35291	0.222913	0.333534	-1.40352	0.333413	0.230721	-1.69338	0.436991
Pdcd2l	ENSMUSG00000002635.12	ENSMUST00000002710.10	0.166842	-5.16923	0.131984	0.176041	-4.56233	0.188889	0.145212	-4.95729	0.165936	0.186783	-4.93422	0.215725	0.239394	-3.74403	0.291775	0.293945	-3.66473	0.408709
Gtf2f1	ENSMUSG00000002658.10	ENSMUST00000002733.7	0.0926979	-2.77682	0.120776	0.161788	-2.54925	0.193851	0.138552	-3.05103	0.171923	0.142636	-3.29732	0.217894	0.242937	-1.99573	0.377661	0.231648	-2.29444	0.429446
Clpp	ENSMUSG00000002660.9	ENSMUST00000002735.9	0.20557	-4.4561	0.109875	0.189969	-3.45206	0.135738	0.191529	-3.80087	0.150388	0.183826	-1.95939	0.148569	0.267436	-1.34377	0.298447	0.24061	-1.33886	0.31133
Prkd1	ENSMUSG00000002688.9	ENSMUST00000002765.9	0.153115	-2.15346	0.226362	0.182625	-2.49514	0.300864	0.245283	-1.69975	0.285282	0.25338	-0.382353	0.378882	0.276537	-0.351746	0.455474	0.313533	-0.206471	0.510236
Cse1l	ENSMUSG00000002718.15	ENSMUST00000002790.14	0.136697	-4.47885	0.150615	0.157235	-3.57651	0.222613	0.160727	-3.86607	0.221576	0.165791	-2.94631	0.246018	0.255915	-1.78621	0.413941	0.235087	-1.57982	0.451468
Prkra	ENSMUSG00000002731.7	ENSMUST00000002808.7	0.212653	-4.94556	0.146076	0.198826	-3.95571	0.185628	0.165042	-4.3083	0.171757	0.195933	-2.43802	0.175053	0.24413	-1.59858	0.390835	0.330254	-2.48112	0.388086
Fkbp7	ENSMUSG00000002732.15	ENSMUST00000002809.14	0.144464	-4.64106	0.100093	0.145294	-5.05099	0.152949	0.117381	-4.17118	0.1114	0.121878	-4.34666	0.15607	0.194886	-2.57287	0.272174	0.19645	-3.32704	0.31972
Ykt6	ENSMUSG00000002741.10	ENSMUST00000002818.9	0.172088	-2.0222	0.192962	0.177662	-1.24487	0.247453	0.179972	-1.34725	0.219749	0.201941	-0.760262	0.278665	0.325709	-0.177814	0.447993	0.318107	0.00402044	0.524964
Baz1b	ENSMUSG00000002748.8	ENSMUST00000002825.6	0.162503	-2.36709	0.159058	0.209526	-1.70294	0.235378	0.189996	-1.97492	0.203156	0.217081	-1.27623	0.268845	0.280272	-0.117827	0.444112	0.278421	-0.267922	0.512323
Tmed5	ENSMUSG00000063406.12	ENSMUST00000002837.11	0.147052	-4.35731	0.129376	0.169898	-3.50701	0.207117	0.143177	-3.71431	0.167349	0.19575	-2.71268	0.227861	0.270974	-1.26425	0.356726	0.264546	-1.32339	0.416832
Ppp2r5d	ENSMUSG00000059409.10	ENSMUST00000002839.9	0.142612	-2.53263	0.151647	0.184829	-2.34689	0.25732	0.178613	-2.43958	0.220131	0.189355	-1.90906	0.259249	0.309801	-0.299544	0.475882	0.273754	-0.185673	0.531241
Pex6	ENSMUSG00000002763.17	ENSMUST00000002840.9	0.16961	-2.34797	0.145142	0.232038	-1.97554	0.222922	0.185015	-2.53528	0.175136	0.206331	-2.07161	0.223599	0.297467	-0.525831	0.405785	0.246217	0.01448	0.44279
Mrpl2	ENSMUSG00000002767.14	ENSMUST00000002844.14	0.132273	-3.55998	0.141135	0.190931	-2.35127	0.182324	0.173836	-3.28662	0.187343	0.1862	-3.45478	0.208799	0.263894	-2.37083	0.355392	0.237577	-2.46593	0.387569
Kdelr1	ENSMUSG00000002778.15	ENSMUST00000002855.14	0.124188	-3.81859	0.0920177	0.150455	-2.73042	0.128499	0.11747	-3.41074	0.131982	0.145007	-2.59241	0.129014	0.203708	-0.797699	0.253417	0.222756	-0.813532	0.315212
Btbd6	ENSMUSG00000002803.15	ENSMUST00000002880.7	0.180695	-0.0943723	0.281435	0.226428	0.390867	0.293698	0.153814	-0.604569	0.295173	0.316832	0.0171823	0.415842	0.345123	0.468857	0.464911	0.276913	0.308097	0.60596
Flii	ENSMUSG00000002812.5	ENSMUST00000002889.5	0.141842	-3.76496	0.126627	0.178822	-4.22089	0.1787	0.154608	-4.06483	0.168758	0.178761	-3.02157	0.21278	0.254465	-1.29806	0.382076	0.276216	-1.20084	0.421317
Top3a	ENSMUSG00000002814.16	ENSMUST00000002891.11	0.193429	-3.52152	0.203246	0.214442	-2.0376	0.241822	0.171632	-2.04147	0.230689	0.221587	-1.40441	0.315496	0.241383	-0.167168	0.440982	0.355544	-0.668303	0.545914
Qtrt1	ENSMUSG00000002825.9	ENSMUST00000002902.8	0.197557	-2.44674	0.135148	0.24127	-2.70014	0.218512	0.182827	-2.93437	0.212416	0.303105	-1.86642	0.290144	0.251213	-1.27055	0.329245	0.317879	-1.46665	0.416856
Chaf1a	ENSMUSG00000002835.10	ENSMUST00000002914.10	0.1861	-3.60756	0.229571	0.164099	-2.66383	0.25183	0.177297	-3.16356	0.175812	0.178826	-2.98736	0.225891	0.250624	-1.68739	0.444915	0.262093	-1.88137	0.473859
Adprh	ENSMUSG00000002844.10	ENSMUST00000002923.10	0.120249	-4.66751	0.0788283	0.172267	-3.70369	0.109032	0.146186	-4.81068	0.125226	0.1614	-3.90387	0.148794	0.222768	-3.54896	0.275214	0.202741	-3.64418	0.344327
Pla1a	ENSMUSG00000002847.8	ENSMUST00000002926.8	0.148173	-3.54087	0.147849	0.0645161	-3.91689	0.16129	0.166412	-3.48833	0.109819	0.144208	-2.63126	0.129533	0.231738	-1.70703	0.274431	0.222665	-0.929411	0.343029
Il17ra	ENSMUSG00000002897.6	ENSMUST00000002976.5	0.20573	-3.94159	0.207493	0.195277	-3.25021	0.2837	0.17702	-3.53287	0.209503	0.19969	-3.05273	0.268707	0.270578	-2.40859	0.431033	0.278606	-2.49802	0.466159
Arrdc2	ENSMUSG00000002910.12	ENSMUST00000002989.11	0.172523	-2.15796	0.171028	0.219845	-2.24459	0.204313	0.172937	-2.25916	0.221828	0.185352	-1.55019	0.244995	0.277465	-0.245528	0.324317	0.333072	-0.491161	0.501045
Tbxas1	ENSMUSG00000029925.14	ENSMUST00000003017.13	0.156502	-3.55006	0.126633	0.178225	-2.89176	0.164903	0.200114	-3.06316	0.161172	0.190447	-2.35814	0.237133	0.239091	-0.572308	0.418581	0.266029	-0.659272	0.410498
Timm44	ENSMUSG00000002949.16	ENSMUST00000003029.14	0.163261	-3.29424	0.180459	0.240922	-2.71957	0.285367	0.173944	-2.81402	0.193269	0.190521	-2.0203	0.259513	0.292042	-0.781793	0.404256	0.294075	-0.839201	0.532638
Ap2a2	ENSMUSG00000002957.12	ENSMUST00000003038.12	0.155374	-2.03907	0.160588	0.216791	-1.4806	0.257023	0.166679	-1.86023	0.220972	0.202862	-1.10965	0.282083	0.28776	-0.147439	0.429335	0.310178	0.159451	0.513624
Bcam	ENSMUSG00000002980.15	ENSMUST00000003061.14	0.136709	-4.16112	0.106499	0.160903	-3.24242	0.156735	0.152086	-3.65847	0.137928	0.171785	-2.96227	0.170067	0.234125	-1.49243	0.345447	0.243851	-1.55912	0.39751
Cyp2f2	ENSMUSG00000052974.9	ENSMUST00000003100.10	0.120164	-5.18565	0.0869022	0.143286	-4.46973	0.117359	0.126384	-4.70569	0.112371	0.140071	-3.80117	0.124247	0.183257	-1.94574	0.231424	0.19317	-2.2794	0.251339
Ap1m1	ENSMUSG00000003033.16	ENSMUST00000003117.15	0.133003	-4.02727	0.138736	0.194248	-3.19301	0.219618	0.153603	-3.35567	0.177665	0.176689	-3.01294	0.232528	0.26282	-1.32176	0.348377	0.246742	-1.45694	0.405927
Rab8a	ENSMUSG00000003037.17	ENSMUST00000003121.9	0.143325	-4.79272	0.135786	0.165774	-3.98578	0.219129	0.139456	-4.38272	0.184289	0.182687	-3.74581	0.251531	0.247748	-2.34332	0.45935	0.238947	-2.62346	0.483687
Fam32a	ENSMUSG00000003039.10	ENSMUST00000003123.10	0.148064	-3.28222	0.152491	0.193458	-2.77719	0.223106	0.150019	-3.04011	0.174751	0.154433	-2.2567	0.209263	0.223109	-0.723102	0.391672	0.30635	-0.776769	0.329826
Stk11	ENSMUSG00000003068.18	ENSMUST00000003152.14	0.237627	-1.62268	0.38875	0.271093	-1.2332	0.467515	0.250434	-1.34792	0.375482	0.285172	-1.19496	0.473799	0.297281	-0.729023	0.567795	0.318871	-0.837266	0.606625
Ppp5c	ENSMUSG00000003099.12	ENSMUST00000003183.12	0.135003	-2.82196	0.160398	0.190645	-2.03643	0.232136	0.18056	-2.73763	0.199608	0.182726	-2.11109	0.23076	0.253513	-0.896788	0.327117	0.222861	-0.915007	0.380936
Cdk12	ENSMUSG00000003119.15	ENSMUST00000003203.14	0.241816	-3.61759	0.311212	0.262165	-2.6841	0.407551	0.224608	-2.94252	0.354902	0.262986	-3.10746	0.450469	0.334401	-2.83693	0.52207	0.334568	-2.20131	0.552946
Lipe	ENSMUSG00000003123.16	ENSMUST00000003207.11	0.15161	-3.73817	0.150415	0.174678	-3.69302	0.206243	0.176152	-3.23043	0.202341	0.173119	-3.01062	0.244765	0.254989	-1.329	0.407062	0.265132	-1.64521	0.448161
Foxj2	ENSMUSG00000003154.16	ENSMUST00000003238.14	0.180281	-1.71389	0.245955	0.197654	-1.38465	0.278481	0.195712	-1.30567	0.314209	0.196236	-0.529979	0.366397	0.28444	0.220548	0.492463	0.298672	0.294775	0.555333
Sh3gl1	ENSMUSG00000003200.11	ENSMUST00000003268.11	0.130494	-3.11148	0.147997	0.17447	-2.61304	0.213928	0.171936	-2.25279	0.175329	0.193421	-2.03451	0.213643	0.241708	-1.18183	0.352961	0.283605	-0.926564	0.44835
Ranbp2	ENSMUSG00000003226.8	ENSMUST00000003310.7	0.167892	-1.84771	0.205651	0.204441	-1.79082	0.329185	0.190198	-1.88517	0.278938	0.217685	-1.39128	0.349337	0.297871	-0.837468	0.517904	0.298303	-1.38148	0.584473
Grk5	ENSMUSG00000003228.10	ENSMUST00000003313.10	0.223745	-2.32493	0.419485	0.222862	-2.51009	0.497625	0.224055	-2.23742	0.444542	0.263622	-2.07268	0.498925	0.284554	-1.67057	0.558768	0.289043	-1.77067	0.605177
Dvl3	ENSMUSG00000003233.13	ENSMUST00000003318.13	0.136306	-3.28339	0.251848	0.167125	-3.36849	0.27895	0.211995	-2.30322	0.276011	0.249764	-2.37381	0.366027	0.287908	-0.880313	0.511505	0.285267	-1.81811	0.568138
Abcf3	ENSMUSG00000003234.17	ENSMUST00000003319.6	0.163562	-4.36282	0.147516	0.204583	-3.2926	0.220708	0.182265	-3.43666	0.196873	0.220758	-2.87526	0.220256	0.298462	-1.41959	0.420213	0.271839	-1.02667	0.404295
Eif2b5	ENSMUSG00000003235.14	ENSMUST00000003320.14	0.137987	-3.05853	0.139934	0.169595	-2.61343	0.215034	0.184035	-1.95251	0.186722	0.178818	-1.79043	0.238128	0.26374	-0.503817	0.43297	0.277019	-0.388361	0.458358
Hck	ENSMUSG00000003283.16	ENSMUST00000003370.14	0.172034	-3.0912	0.135882	0.191247	-3.12346	0.174092	0.166487	-2.69731	0.178905	0.170182	-2.17673	0.22032	0.239438	-0.57236	0.392058	0.26571	-0.949067	0.441419
Mrpl4	ENSMUSG00000003299.11	ENSMUST00000003386.7	0.162722	-4.6171	0.103136	0.216036	-5.1065	0.14046	0.187954	-4.33202	0.134075	0.186125	-3.37614	0.12909	0.237234	-2.2461	0.277775	0.264422	-2.65227	0.325534
Ap1m2	ENSMUSG00000003309.15	ENSMUST00000003397.9	0.127843	-4.64055	0.126086	0.150041	-2.69373	0.16538	0.117895	-3.71751	0.15719	0.144612	-3.5009	0.182108	0.207459	-1.49703	0.261153	0.235324	-1.4616	0.361019
Btbd2	ENSMUSG00000003344.15	ENSMUST00000003434.14	0.149557	-1.79481	0.201666	0.204359	-1.61285	0.257339	0.143229	-1.86383	0.223313	0.175367	-1.25094	0.311977	0.281353	-0.198942	0.466869	0.257064	-0.545143	0.481187
Abhd17a	ENSMUSG00000003346.15	ENSMUST00000003436.12	0.229435	-0.793855	0.314106	0.254549	-0.0375633	0.356376	0.233551	-0.592793	0.297536	0.245546	0.0122453	0.445221	0.328575	0.111893	0.44874	0.279395	0.328059	0.510411
Mob3a	ENSMUSG00000003348.11	ENSMUST00000003438.11	0.149153	-3.52732	0.143679	0.156559	-3.01637	0.132933	0.166439	-3.25229	0.15026	0.164271	-2.93284	0.142201	0.189708	-1.17117	0.316471	0.23944	-1.21466	0.382334
Ddx23	ENSMUSG00000003360.16	ENSMUST00000003450.15	0.183065	-2.29564	0.220428	0.191839	-1.73174	0.337617	0.186994	-2.14763	0.267497	0.198167	-1.27702	0.353521	0.304934	-0.441506	0.52372	0.283151	-0.44265	0.505586
Rnd1	ENSMUSG00000054855.14	ENSMUST00000003451.11	0.118973	-4.95952	0.115589	0.105515	-3.94825	0.103396	0.198504	-4.08856	0.182948	0.169086	-3.70661	0.201894	0.163934	-3.62606	0.442623	0.223602	-2.1228	0.339322
Myo1g	ENSMUSG00000020437.13	ENSMUST00000003459.4	0.191801	-1.74405	0.191848	0.243631	-2.8944	0.267103	0.204455	-2.30127	0.204884	0.221146	-1.82719	0.255353	0.290667	-1.05602	0.43593	0.324477	-0.102438	0.495268
Grik5	ENSMUSG00000003378.10	ENSMUST00000003468.10	0.324076	-0.768123	0.407388	0.286075	-0.429824	0.46563	0.208569	-0.674119	0.422921	0.232278	-0.436186	0.485135	0.253342	0.426571	0.469301	0.297128	-0.0575461	0.529622
Cd79a	ENSMUSG00000003379.8	ENSMUST00000003469.8	0.130614	-6	0.113515	0.137532	-6	0.139022	0.119964	-5.85318	0.146991	0.12286	-5.76283	0.153031	0.223958	-4.23379	0.276042	0.319066	-4.30206	0.355429
Prkcsh	ENSMUSG00000003402.15	ENSMUST00000003493.9	0.141967	-4.28357	0.110783	0.156153	-3.60408	0.137509	0.132876	-4.11436	0.141296	0.152383	-3.50967	0.162911	0.219476	-1.93174	0.314642	0.235692	-2.01539	0.352821
Fcgrt	ENSMUSG00000003420.9	ENSMUST00000003512.9	0.147123	-4.07441	0.11694	0.192783	-3.43765	0.150282	0.151974	-3.51954	0.135429	0.185845	-3.17025	0.196753	0.245512	-1.7002	0.363566	0.279505	-1.36682	0.434421
Nosip	ENSMUSG00000003421.14	ENSMUST00000003513.11	0.135426	-4.87152	0.0874837	0.14279	-3.54572	0.118976	0.128731	-3.74335	0.120727	0.199245	-3.09687	0.174723	0.245673	-1.86889	0.326982	0.2535	-2.32263	0.319959
Rps11	ENSMUSG00000003429.12	ENSMUST00000003521.10	0.167755	-5.05501	0.165484	0.211624	-4.68645	0.225768	0.174797	-5.2633	0.140969	0.197833	-5.40782	0.183189	0.268824	-4.30052	0.368669	0.269281	-4.62625	0.44003
Paf1	ENSMUSG00000003437.15	ENSMUST00000003529.9	0.149949	-2.22039	0.155462	0.18237	-1.73045	0.210774	0.165551	-2.12806	0.220898	0.18567	-1.29563	0.238771	0.255607	-0.431112	0.450842	0.226561	-0.035509	0.495669
Ncstn	ENSMUSG00000003458.13	ENSMUST00000003550.11	0.13943	-3.90058	0.101492	0.137165	-3.33869	0.123713	0.134198	-3.62959	0.131303	0.151915	-2.66945	0.155078	0.223861	-0.945405	0.318174	0.233132	-1.0962	0.362964
Inmt	ENSMUSG00000003477.6	ENSMUST00000003569.6	0.119594	-4.80419	0.0767553	0.152577	-4.42342	0.100709	0.1266	-4.49212	0.0942687	0.147281	-3.48311	0.105373	0.199752	-1.7637	0.214037	0.198863	-1.79477	0.235666
Gars	ENSMUSG00000029777.11	ENSMUST00000003572.10	0.148371	-1.71109	0.142002	0.157912	-1.80411	0.20822	0.157202	-1.86344	0.178916	0.185075	-1.288	0.220529	0.245971	-0.273439	0.393647	0.27602	-0.5024	0.445189
Cyp4f18	ENSMUSG00000003484.5	ENSMUST00000003574.5	0.157357	-4.21611	0.0979615	0.233309	-3.54874	0.172005	0.165601	-3.4902	0.155128	0.204111	-4.26705	0.165282	0.272683	-3.0201	0.314801	0.279937	-2.75656	0.391672
Tpm4	ENSMUSG00000031799.11	ENSMUST00000003575.11	0.139721	-3.11115	0.136804	0.197516	-2.50568	0.230714	0.155097	-2.72482	0.166759	0.169362	-1.9351	0.196235	0.249141	-0.440291	0.382421	0.247728	-0.56718	0.41545
Pcdhgb6	ENSMUSG00000103088.2	ENSMUST00000003599.9	0.13357	-6	0.115239	0.155871	-6	0.158242	0.149694	-6	0.161222	0.152638	-6	0.201533	0.22519	-5.88176	0.371248	0.252215	-5.73517	0.38762
Dusp3	ENSMUSG00000003518.14	ENSMUST00000003612.13	0.137758	-3.50168	0.126009	0.16196	-2.90999	0.150808	0.163055	-3.14375	0.139811	0.16407	-2.72339	0.185852	0.18681	-1.14682	0.290213	0.197431	-1.61813	0.360513
Prodh	ENSMUSG00000003526.13	ENSMUST00000003620.13	0.177299	-3.01305	0.155679	0.171422	-2.41553	0.213325	0.161017	-2.66466	0.157659	0.262587	-2.47214	0.187022	0.223681	-1.0333	0.40173	0.254611	-0.931323	0.384825
Ess2	ENSMUSG00000003527.10	ENSMUST00000003621.10	0.18316	-3.72873	0.168998	0.2079	-2.86747	0.216257	0.221668	-3.44128	0.179098	0.224485	-2.76146	0.211785	0.243798	-1.37912	0.331945	0.272844	-1.22483	0.370997
Slc25a1	ENSMUSG00000003528.16	ENSMUST00000003622.16	0.134446	-3.37013	0.128969	0.189114	-2.77696	0.221789	0.18316	-2.95244	0.142771	0.169359	-2.55741	0.183756	0.25412	-1.0087	0.344022	0.241286	-0.233115	0.39839
Ier3	ENSMUSG00000003541.7	ENSMUST00000003635.7	0.124855	-4.18607	0.0984143	0.156321	-3.92588	0.096467	0.142327	-3.27741	0.157764	0.181264	-2.39205	0.209916	0.234087	-1.07445	0.294947	0.247029	-1.19181	0.366706
Ercc1	ENSMUSG00000003549.10	ENSMUST00000003645.9	0.142957	-3.88256	0.121636	0.196006	-3.58241	0.160882	0.176738	-3.47646	0.133327	0.209205	-3.2766	0.155094	0.265597	-1.68058	0.249018	0.273656	-1.56809	0.319379
As3mt	ENSMUSG00000003559.9	ENSMUST00000003655.9	0.151417	-3.80504	0.16727	0.213999	-3.89116	0.211483	0.152771	-4.28549	0.179322	0.160464	-2.94307	0.207438	0.220283	-1.2316	0.32776	0.247736	-1.35016	0.53083
Rnf215	ENSMUSG00000003581.15	ENSMUST00000003677.11	0.172266	-2.61204	0.142228	0.235172	-1.82101	0.174443	0.220169	-2.32637	0.203031	0.235966	-1.65347	0.216467	0.278653	-0.395358	0.361519	0.294223	-0.031725	0.41211
Tgfb3	ENSMUSG00000021253.8	ENSMUST00000003687.8	0.232938	-1.70056	0.22555	0.188766	-1.18196	0.258816	0.166589	-1.43374	0.283105	0.256324	-1.25724	0.271554	0.338473	-0.502736	0.50565	0.336193	-0.304774	0.494073
Aak1	ENSMUSG00000057230.15	ENSMUST00000003710.10	0.190103	-4.15239	0.254828	0.193981	-3.90032	0.306025	0.152952	-3.85347	0.301694	0.262872	-3.30927	0.345767	0.303779	-3.42003	0.525359	0.306581	-3.28482	0.590831
Crot	ENSMUSG00000003623.5	ENSMUST00000003720.5	0.189748	-3.76123	0.13328	0.184018	-3.09792	0.196404	0.172819	-3.2055	0.165373	0.21594	-2.59344	0.219431	0.227588	-1.06828	0.388979	0.272455	-0.653046	0.444871
Ciao1	ENSMUSG00000003662.11	ENSMUST00000003759.11	0.152751	-5.66258	0.0980563	0.15973	-5.35675	0.144467	0.143596	-5.45066	0.129696	0.168556	-4.91491	0.134	0.268222	-3.58654	0.330742	0.289058	-3.23814	0.437637
Has1	ENSMUSG00000003665.8	ENSMUST00000003762.8	0.139632	-2.69329	0.0814005	0.205903	-3.07938	0.176425	0.143714	-3.40724	0.145395	0.166016	-2.50211	0.129976	0.204918	-1.00727	0.262295	0.160404	-0.443607	0.383075
Insig2	ENSMUSG00000003721.15	ENSMUST00000003818.14	0.174562	-3.40681	0.161082	0.188122	-2.23296	0.271989	0.154729	-2.59942	0.213998	0.184914	-1.69628	0.195257	0.286945	-0.53416	0.419514	0.339623	-0.710274	0.509434
Man1a	ENSMUSG00000003746.17	ENSMUST00000003843.16	0.152853	-3.66017	0.154735	0.168576	-2.91264	0.251046	0.156001	-3.18249	0.181232	0.212739	-2.33763	0.272377	0.272215	-1.07959	0.375055	0.264241	-1.80858	0.490638
Itpkc	ENSMUSG00000003752.10	ENSMUST00000003850.8	0.164974	-2.04047	0.199793	0.199152	-1.68498	0.19008	0.251215	-2.09043	0.275791	0.223895	-1.18069	0.274898	0.315489	-0.225296	0.420287	0.335041	-0.214857	0.418976
Shkbp1	ENSMUSG00000089832.9	ENSMUST00000003857.7	0.174698	-2.52045	0.137833	0.151457	-2.31693	0.216043	0.169771	-1.94035	0.183885	0.194494	-1.59634	0.210549	0.259168	-0.322283	0.389881	0.275615	-0.986009	0.423403
Coq8b	ENSMUSG00000003762.14	ENSMUST00000003860.13	0.186611	-2.12076	0.182196	0.253312	-2.13742	0.249393	0.186935	-1.56263	0.178134	0.263738	-1.1154	0.275045	0.294046	0.13838	0.468912	0.245041	-0.283068	0.477577
Brd8	ENSMUSG00000003778.15	ENSMUST00000003876.10	0.145683	-4.80284	0.189868	0.164456	-4.73113	0.280902	0.135451	-5.20628	0.218613	0.154349	-4.09465	0.300416	0.23623	-3.50734	0.48327	0.257615	-2.53056	0.490218
Farsa	ENSMUSG00000003808.19	ENSMUST00000003906.13	0.153928	-4.849	0.13812	0.162785	-4.43348	0.155251	0.13125	-3.61832	0.155166	0.148538	-2.77438	0.18204	0.234492	-1.66554	0.348975	0.263861	-1.11073	0.428967
Gcdh	ENSMUSG00000003809.15	ENSMUST00000003907.14	0.144961	-4.23613	0.111356	0.128226	-2.41407	0.160746	0.185075	-3.2757	0.125408	0.194636	-3.3824	0.181507	0.232922	-1.24776	0.330174	0.218674	-1.42886	0.406477
Dnase2a	ENSMUSG00000003812.14	ENSMUST00000003910.13	0.136708	-5.9697	0.131589	0.206251	-5.34436	0.13955	0.184941	-5.35568	0.131243	0.18873	-5.34295	0.155785	0.24535	-5.51616	0.333009	0.262579	-5.97612	0.396073
Rad23a	ENSMUSG00000003813.16	ENSMUST00000003911.13	0.155346	-3.26908	0.171182	0.215225	-2.56349	0.236151	0.196327	-2.85614	0.214687	0.215626	-2.1404	0.313826	0.268948	-1.26717	0.461057	0.373057	-1.26314	0.569009
Calr	ENSMUSG00000003814.9	ENSMUST00000003912.7	0.122029	-4.85558	0.0997192	0.136203	-4.13369	0.144688	0.127853	-4.69805	0.131559	0.138863	-4.01315	0.15468	0.211149	-2.07468	0.296255	0.226728	-2.21364	0.366274
Nob1	ENSMUSG00000003848.15	ENSMUST00000003946.9	0.135629	-2.56255	0.113196	0.191799	-2.01286	0.155046	0.161575	-3.20868	0.160847	0.218057	-1.9613	0.183877	0.231026	-0.13128	0.351127	0.280299	-0.384886	0.408277
Nqo1	ENSMUSG00000003849.9	ENSMUST00000003947.9	0.103662	-3.75152	0.0936357	0.188302	-2.71906	0.121039	0.155673	-3.75825	0.0989077	0.164718	-3.02572	0.141463	0.236364	-1.60699	0.163636	0.254237	-1.87184	0.254237
Gys1	ENSMUSG00000003865.17	ENSMUST00000003964.17	0.133157	-3.26697	0.154488	0.185974	-3.15892	0.182052	0.192047	-2.52338	0.184595	0.197611	-2.20097	0.250816	0.260209	-0.359527	0.403757	0.262113	-0.727281	0.419246
Hlf	ENSMUSG00000003949.17	ENSMUST00000004051.8	0.217701	-3.14897	0.173597	0.183966	-3.12784	0.286997	0.189202	-2.65759	0.24401	0.202381	-2.36361	0.285137	0.26152	-1.34368	0.389877	0.285883	-1.44883	0.503552
Kpna1	ENSMUSG00000022905.13	ENSMUST00000004054.13	0.124449	-3.0734	0.164599	0.161218	-2.43078	0.216453	0.163435	-2.43053	0.220174	0.206383	-1.49286	0.285737	0.258453	-0.725952	0.446902	0.286289	-0.455544	0.517407
Dzip1	ENSMUSG00000042156.17	ENSMUST00000004055.10	0.280814	-1.66475	0.321768	0.2504	-1.11545	0.397575	0.320729	-1.44488	0.406231	0.274327	-1.57961	0.443774	0.323636	-1.29511	0.583136	0.248677	-0.530025	0.576239
Fam162a	ENSMUSG00000003955.9	ENSMUST00000004057.9	0.130613	-4.87584	0.114722	0.158645	-4.17956	0.191836	0.139531	-4.36196	0.159491	0.124646	-3.82358	0.212945	0.228804	-2.53873	0.298125	0.180328	-2.32213	0.508197
Ssbp2	ENSMUSG00000003992.16	ENSMUST00000004094.15	0.1483	-3.7769	0.222251	0.165297	-3.3767	0.23537	0.164286	-3.54998	0.21048	0.187811	-3.35386	0.259855	0.244991	-2.0875	0.367224	0.231256	-2.73262	0.374059
Cux1	ENSMUSG00000029705.18	ENSMUST00000004097.16	0.212015	-2.67839	0.23276	0.243652	-2.36857	0.31114	0.226098	-2.49995	0.247587	0.249636	-1.93231	0.332779	0.318409	-1.04195	0.491548	0.294915	-1.17447	0.511711
Gstm1	ENSMUSG00000058135.13	ENSMUST00000004140.11	0.118216	-4.6258	0.0892475	0.146914	-3.73881	0.126412	0.125508	-3.94424	0.113739	0.137949	-3.09882	0.109679	0.184003	-1.35342	0.218477	0.214282	-1.71964	0.258984
Stat5b	ENSMUSG00000020919.12	ENSMUST00000004143.3	0.177663	-1.71041	0.191755	0.22059	-1.30386	0.256429	0.189574	-1.35443	0.252594	0.240601	-0.688036	0.325358	0.293116	0.184045	0.511222	0.30901	0.373168	0.574528
Map3k11	ENSMUSG00000004054.10	ENSMUST00000004156.10	0.232795	-1.16696	0.294603	0.279092	-0.770703	0.333255	0.236639	-1.01477	0.328795	0.270308	-0.944385	0.401532	0.289794	-0.58309	0.487254	0.319835	-0.814609	0.49517
Cdip1	ENSMUSG00000004071.14	ENSMUST00000004173.12	0.137328	-3.48901	0.11805	0.162879	-2.81535	0.125539	0.125062	-2.87989	0.146645	0.1315	-2.13481	0.205441	0.234618	-0.846972	0.371697	0.350043	-1.00547	0.447793
Cwc15	ENSMUSG00000004096.10	ENSMUST00000004200.9	0.183637	-4.15248	0.185602	0.191783	-3.94325	0.269575	0.178594	-4.39134	0.23085	0.211202	-3.42221	0.302238	0.242216	-3.29414	0.464021	0.273571	-4.16144	0.528061
Col5a3	ENSMUSG00000004098.8	ENSMUST00000004201.8	0.142094	-2.87143	0.145437	0.20773	-2.12294	0.200656	0.164007	-2.81307	0.132233	0.241688	-1.98777	0.251243	0.283114	-0.281513	0.333119	0.354677	-0.633798	0.395156
Dnmt1	ENSMUSG00000004099.17	ENSMUST00000004202.17	0.146291	-3.7757	0.137695	0.188102	-2.87212	0.202527	0.163021	-2.79172	0.16642	0.187575	-2.72098	0.218883	0.261786	-1.25919	0.410191	0.28454	-1.20261	0.460545
Ppan	ENSMUSG00000004100.13	ENSMUST00000004203.6	0.158224	-3.93354	0.188083	0.226509	-2.91475	0.296916	0.167305	-3.70602	0.207413	0.214705	-2.66837	0.283995	0.252092	-1.94801	0.446263	0.34427	-2.13205	0.449078
Eif3g	ENSMUSG00000070319.7	ENSMUST00000004206.10	0.12186	-3.84995	0.0961429	0.145647	-3.47587	0.141213	0.128711	-3.37288	0.149187	0.160962	-3.02955	0.154054	0.219428	-2.21769	0.300258	0.23192	-1.23087	0.354694
Angptl2	ENSMUSG00000004105.9	ENSMUST00000004208.7	0.14509	-3.55876	0.099991	0.183841	-2.76327	0.153089	0.175098	-3.01056	0.132662	0.194655	-2.33053	0.21028	0.25262	-0.758551	0.338071	0.262416	-0.563735	0.453894
Adh1	ENSMUSG00000074207.11	ENSMUST00000004232.10	0.111686	-5.02447	0.0897084	0.123752	-4.40277	0.121663	0.121846	-4.20594	0.107414	0.141723	-3.8204	0.130183	0.195217	-1.89509	0.299738	0.192415	-2.56207	0.300517
Dyrk2	ENSMUSG00000028630.10	ENSMUST00000004281.10	0.248537	-1.68165	0.383902	0.264068	-1.17426	0.465749	0.24829	-0.924271	0.438533	0.306232	-0.593912	0.494037	0.328315	-0.732581	0.531438	0.311979	-2.08697	0.588549
G6pdx	ENSMUSG00000031400.11	ENSMUST00000004327.11	0.121471	-3.94076	0.111316	0.157995	-3.25604	0.177735	0.149905	-3.032	0.14783	0.172738	-2.56503	0.182435	0.225151	-0.498532	0.363693	0.221225	-0.780228	0.390228
Phb2	ENSMUSG00000004264.18	ENSMUST00000004375.16	0.131274	-2.88161	0.15261	0.188496	-2.11985	0.167677	0.159423	-2.38545	0.166954	0.207292	-1.5911	0.189501	0.278315	-0.159213	0.368397	0.284217	-0.281946	0.429892
Emg1	ENSMUSG00000004268.12	ENSMUST00000004379.8	0.140862	-1.75861	0.126503	0.214166	-1.35366	0.24961	0.167244	-2.33134	0.149794	0.184672	-2.02802	0.216793	0.256788	-0.311345	0.395286	0.269985	-0.0559424	0.42197
Lpcat3	ENSMUSG00000004270.14	ENSMUST00000004381.14	0.136785	-3.63191	0.145769	0.160842	-2.9199	0.190075	0.157804	-2.87044	0.177649	0.189883	-2.53498	0.232874	0.251946	-1.52949	0.416998	0.294628	-1.59543	0.458978
Atp6v1f	ENSMUSG00000004285.13	ENSMUST00000004396.13	0.0836572	-4.07532	0.13002	0.0940541	-2.75405	0.176007	0.118997	-3.59768	0.155784	0.100186	-2.95209	0.204925	0.186268	-0.883341	0.328577	0.182952	-1.28228	0.340961
Clcn5	ENSMUSG00000004317.15	ENSMUST00000004428.14	0.14095	-2.84532	0.143936	0.139432	-2.35204	0.178704	0.123089	-2.33089	0.202604	0.192788	-1.91741	0.198881	0.242616	-0.340481	0.396075	0.268478	-0.892418	0.449291
Utp20	ENSMUSG00000004356.9	ENSMUST00000004470.9	0.170804	-3.71359	0.167569	0.202652	-4.07835	0.232707	0.185073	-4.27265	0.228445	0.217239	-3.42242	0.285112	0.245531	-2.24169	0.434016	0.309868	-1.95398	0.506127
Sin3b	ENSMUSG00000031622.17	ENSMUST00000004494.16	0.145062	-3.75033	0.114744	0.19081	-2.84523	0.189432	0.170743	-2.79595	0.161092	0.186703	-2.9903	0.187413	0.24114	-2.17415	0.307628	0.251537	-3.73432	0.294666
Ddx56	ENSMUSG00000004393.11	ENSMUST00000004507.11	0.169807	-3.26323	0.126753	0.207934	-3.01825	0.192533	0.167838	-2.97679	0.174706	0.211707	-3.72222	0.189527	0.261743	-0.622649	0.377796	0.288997	-1.0015	0.434967
Tmed4	ENSMUSG00000004394.13	ENSMUST00000004508.13	0.136976	-4.40903	0.0920193	0.165931	-3.64903	0.132992	0.138057	-3.98651	0.135765	0.170128	-3.36022	0.122779	0.188014	-1.73184	0.276959	0.223192	-1.98776	0.363993
Bid	ENSMUSG00000004446.13	ENSMUST00000004560.12	0.132118	-3.05994	0.0897937	0.156374	-2.68729	0.297739	0.177137	-2.92711	0.189415	0.182517	-2.32518	0.187017	0.264228	-0.907752	0.460377	0.262766	-0.951021	0.426357
Ralb	ENSMUSG00000004451.15	ENSMUST00000004565.15	0.145257	-3.1463	0.171514	0.168319	-2.66787	0.252232	0.168593	-2.77545	0.230842	0.185345	-2.09939	0.242636	0.266387	-0.962975	0.425415	0.27324	-0.863476	0.476013
Clec11a	ENSMUSG00000004473.11	ENSMUST00000004587.11	0.163422	-5.03701	0.104954	0.176744	-5.33782	0.0992478	0.122356	-4.31456	0.102356	0.210238	-4.1872	0.12908	0.20566	-2.99534	0.333715	0.12963	-2.83008	0.240741
Gab2	ENSMUSG00000004508.7	ENSMUST00000004622.7	0.187173	-1.68947	0.245688	0.203749	-1.71131	0.286633	0.197761	-1.78279	0.254471	0.220601	-1.19425	0.326503	0.286479	-0.116172	0.512611	0.279778	-0.176717	0.515688
Coro1c	ENSMUSG00000004530.13	ENSMUST00000004646.13	0.134695	-3.24088	0.108465	0.136147	-2.61589	0.139227	0.13337	-2.93946	0.14931	0.137066	-2.13264	0.163772	0.223289	-0.246836	0.290397	0.22366	-0.243834	0.370284
Ndrg2	ENSMUSG00000004558.16	ENSMUST00000004673.15	0.133513	-4.54784	0.106256	0.16293	-3.4507	0.137776	0.139378	-3.68753	0.132161	0.162136	-2.81784	0.142478	0.232908	-1.05903	0.289264	0.261259	-1.05481	0.386439
Mcoln1	ENSMUSG00000004567.17	ENSMUST00000004683.13	0.153487	-2.07077	0.185339	0.215497	-2.09589	0.251471	0.161914	-2.07536	0.201829	0.200386	-1.5196	0.261655	0.244334	-0.606671	0.440643	0.275528	-0.511595	0.465666
Arhgef18	ENSMUSG00000004568.14	ENSMUST00000004684.13	0.169533	-2.5548	0.167462	0.189092	-2.08093	0.239821	0.150777	-2.10411	0.223303	0.22871	-1.49599	0.299827	0.29658	-0.226057	0.449394	0.35327	-0.345056	0.496447
Mospd2	ENSMUSG00000061778.11	ENSMUST00000004715.2	0.120002	-3.87837	0.148301	0.138257	-2.46548	0.216976	0.13349	-3.67062	0.202444	0.143853	-2.53679	0.220701	0.229281	-1.16654	0.346932	0.277233	-1.12232	0.464893
Etfb	ENSMUSG00000004610.5	ENSMUST00000004729.5	0.101166	-4.60496	0.0915279	0.124245	-4.65826	0.149409	0.106887	-4.57912	0.116946	0.111913	-4.21929	0.155651	0.159513	-3.05372	0.227973	0.200666	-2.50626	0.275977
Wwox	ENSMUSG00000004637.16	ENSMUST00000004756.14	0.143799	-4.86843	0.2244	0.176813	-3.66066	0.337577	0.118149	-4.00137	0.170875	0.186255	-2.84755	0.309057	0.330729	-1.73337	0.34375	0.261541	-1.38958	0.453195
Aqp1	ENSMUSG00000004655.6	ENSMUST00000004774.4	0.111969	-4.18493	0.084949	0.13205	-3.31041	0.108273	0.120678	-3.42146	0.109799	0.12553	-2.71405	0.104442	0.172812	-0.665329	0.198641	0.172642	-0.605109	0.215523
Cnn2	ENSMUSG00000004665.11	ENSMUST00000004784.11	0.133735	-4.9389	0.0994315	0.174679	-4.19384	0.132102	0.149896	-4.68017	0.119118	0.169364	-3.9026	0.141095	0.229108	-2.12152	0.285838	0.274193	-2.25197	0.349352
Polr2e	ENSMUSG00000004667.19	ENSMUST00000004786.10	0.125944	-2.80454	0.0970847	0.171969	-2.37776	0.155394	0.139599	-2.63453	0.124245	0.145773	-1.6981	0.159187	0.21334	-0.330515	0.285665	0.245536	-0.396897	0.345554
Cd244a	ENSMUSG00000004709.15	ENSMUST00000004829.13	0.19336	-3.23415	0.272883	0.211366	-2.15959	0.36805	0.209535	-2.56892	0.285931	0.231399	-2.83575	0.262046	0.273555	-1.58954	0.429577	0.212418	-1.78776	0.391203
Adgre1	ENSMUSG00000004730.16	ENSMUST00000004850.8	0.136747	-3.83559	0.126785	0.169933	-3.14687	0.196383	0.161826	-3.27776	0.179593	0.192943	-2.3792	0.225808	0.251129	-0.702753	0.423318	0.260409	-0.935289	0.44875
Eif2b2	ENSMUSG00000004788.12	ENSMUST00000004910.12	0.118374	-2.69181	0.109012	0.168076	-2.33635	0.132615	0.101398	-3.12312	0.142494	0.157232	-1.80107	0.180572	0.240453	-0.339231	0.33001	0.259636	-0.372633	0.40152
Ulk2	ENSMUSG00000004798.15	ENSMUST00000004920.4	0.258548	-1.90838	0.384156	0.29758	-1.22649	0.476549	0.267488	-1.63983	0.426732	0.31815	-1.04303	0.488283	0.313341	-0.99582	0.548066	0.319742	-1.177	0.623156
Traf6	ENSMUSG00000027164.9	ENSMUST00000004949.8	0.223628	-1.99342	0.284617	0.282155	-1.67356	0.425929	0.238147	-1.55413	0.322872	0.321297	-0.872311	0.456321	0.31771	-0.800754	0.546896	0.309316	-1.11137	0.597763
Grap	ENSMUSG00000004837.3	ENSMUST00000004959.3	0.135167	-3.43931	0.104671	0.169729	-2.60768	0.138237	0.164594	-2.8253	0.14415	0.171656	-2.40893	0.176229	0.214938	-0.561942	0.268401	0.188495	-0.649066	0.328389
Chmp2b	ENSMUSG00000004843.8	ENSMUST00000004965.8	0.130294	-3.76828	0.145285	0.153771	-2.96762	0.255139	0.152965	-3.24036	0.218799	0.159896	-2.79072	0.275375	0.244791	-1.2457	0.373697	0.258248	-1.54082	0.430313
Plod3	ENSMUSG00000004846.11	ENSMUST00000004968.11	0.153208	-1.3935	0.125829	0.191131	-0.776704	0.170568	0.172812	-1.62634	0.152871	0.197541	-0.929804	0.17467	0.274701	0.251256	0.371228	0.295305	0.113218	0.388605
Brpf3	ENSMUSG00000063952.17	ENSMUST00000004985.11	0.211216	-2.00026	0.376174	0.243382	-1.94921	0.425997	0.270059	-1.74188	0.406021	0.223449	-1.7962	0.491848	0.323487	-1.2973	0.531352	0.334477	-1.76476	0.589564
Lbr	ENSMUSG00000004880.12	ENSMUST00000005003.12	0.149963	-3.71587	0.136334	0.196201	-3.07957	0.180836	0.172036	-3.02655	0.168597	0.191315	-2.31966	0.194235	0.2517	-1.11589	0.367312	0.277	-1.06773	0.445688
Prcc	ENSMUSG00000004895.10	ENSMUST00000005015.10	0.220719	-2.29132	0.147308	0.191485	-1.81808	0.25321	0.197999	-1.59739	0.248202	0.21613	-1.31033	0.272461	0.315223	-0.384692	0.406948	0.306329	-0.428826	0.46398
Rrnad1	ENSMUSG00000004896.17	ENSMUST00000005016.16	0.228571	-4.6199	0.286709	0.28985	-3.11766	0.298268	0.213193	-3.26936	0.357197	0.27139	-2.81025	0.401423	0.316288	-1.55608	0.361111	0.29855	-1.71248	0.537201
Hdgf	ENSMUSG00000004897.17	ENSMUST00000005017.15	0.171195	-2.24113	0.180361	0.180984	-1.54453	0.285533	0.188368	-1.65371	0.233796	0.202424	-1.0009	0.309102	0.282358	-0.211926	0.487034	0.280981	-0.239117	0.532257
Ldha	ENSMUSG00000063229.16	ENSMUST00000005051.6	0.112219	-4.07733	0.0929383	0.127785	-3.63211	0.133718	0.120432	-4.05279	0.123217	0.125934	-3.43004	0.135293	0.215651	-1.14781	0.319639	0.231829	-1.18597	0.344855
Tmem242	ENSMUSG00000004945.16	ENSMUST00000005053.14	0.104656	-4.34687	0.127752	0.125091	-2.9206	0.212712	0.125813	-3.84007	0.159515	0.109938	-2.84892	0.193025	0.250812	-1.35457	0.373932	0.270749	-1.35742	0.450034
Thop1	ENSMUSG00000004929.13	ENSMUST00000005057.7	0.13134	-4.57696	0.0941302	0.19699	-3.22322	0.14736	0.155505	-3.85076	0.122398	0.229106	-4.07946	0.17493	0.233284	-2.63973	0.360214	0.277356	-2.22323	0.388873
Pias4	ENSMUSG00000004934.15	ENSMUST00000005064.14	0.187399	-2.36473	0.151382	0.189605	-1.88801	0.232982	0.172471	-1.88387	0.197267	0.18274	-1.61978	0.264117	0.255138	-0.728266	0.410657	0.241729	-0.453536	0.438605
Map2k1	ENSMUSG00000004936.9	ENSMUST00000005066.9	0.14987	-4.04003	0.115538	0.193808	-2.98826	0.185468	0.167629	-3.1803	0.176134	0.20448	-2.44699	0.214158	0.237946	-0.884465	0.357715	0.230498	-1.0344	0.441951
Sgta	ENSMUSG00000004937.7	ENSMUST00000005067.6	0.130715	-3.31886	0.107307	0.18588	-2.76241	0.168175	0.148473	-2.77876	0.17528	0.175114	-2.37596	0.186569	0.227358	-0.543268	0.366208	0.24464	-0.640379	0.399701
Dtx2	ENSMUSG00000004947.16	ENSMUST00000005072.10	0.201782	-3.19071	0.187836	0.206042	-2.28514	0.219599	0.216552	-2.1099	0.203784	0.247092	-1.7436	0.276197	0.304447	-0.694108	0.395572	0.336746	-1.18762	0.482951
Hspb1	ENSMUSG00000004951.11	ENSMUST00000005077.7	0.133175	-5.83053	0.073716	0.16826	-5.61956	0.108561	0.129884	-5.76568	0.0931642	0.154887	-5.35898	0.112862	0.203602	-4.33348	0.217551	0.216899	-3.65095	0.229915
Kdm5a	ENSMUSG00000030180.16	ENSMUST00000005108.10	0.212255	-3.03026	0.237653	0.226004	-2.30667	0.360845	0.230833	-2.64825	0.319317	0.25713	-2.01838	0.373612	0.306529	-1.06008	0.521643	0.331558	-1.03227	0.563304
Sgsh	ENSMUSG00000005043.14	ENSMUST00000005173.11	0.154654	-3.0058	0.113104	0.168444	-2.45186	0.170002	0.19196	-2.67255	0.200235	0.192616	-2.33892	0.192707	0.236602	-0.476954	0.313221	0.283386	-0.19402	0.33589
Cstb	ENSMUSG00000005054.8	ENSMUST00000005185.8	0.124188	-3.92957	0.0911965	0.164167	-3.2347	0.127349	0.126652	-4.11122	0.123884	0.168536	-3.08317	0.121104	0.205243	-1.53353	0.218028	0.227073	-1.63135	0.29025
Cd44	ENSMUSG00000005087.18	ENSMUST00000005218.15	0.12559	-3.21239	0.112517	0.163986	-2.4527	0.171697	0.142847	-2.9069	0.154667	0.160596	-2.15968	0.156942	0.216332	-0.172294	0.302818	0.218061	-0.494983	0.364651
Eif2ak4	ENSMUSG00000005102.14	ENSMUST00000005233.12	0.208308	-1.49714	0.364634	0.228779	-2.0327	0.359084	0.237384	-2.35423	0.372694	0.261035	-2.24272	0.460829	0.342497	-0.839412	0.529157	0.303615	-0.329517	0.609681
Wdr1	ENSMUSG00000005103.13	ENSMUST00000005234.13	0.124087	-3.03074	0.116607	0.14505	-2.10907	0.162643	0.145103	-2.59621	0.151656	0.16096	-1.92252	0.171721	0.224547	-0.734634	0.359274	0.247608	-0.683487	0.421346
Ccn4	ENSMUSG00000005124.11	ENSMUST00000005255.9	0.175596	-3.15578	0.150928	0.149546	-2.00331	0.121593	0.108181	-2.93021	0.0615281	0.0892203	-1.6187	0.174908	0.249694	-0.609516	0.474182	0.228764	-0.936608	0.477202
Ndrg1	ENSMUSG00000005125.14	ENSMUST00000005256.14	0.117758	-3.68304	0.0841566	0.158352	-2.80809	0.126929	0.133047	-2.97576	0.135401	0.154431	-1.97441	0.128971	0.205306	-0.381993	0.242259	0.217964	-0.384844	0.325449
Klf5	ENSMUSG00000005148.9	ENSMUST00000005279.8	0.159923	-4.10245	0.133891	0.200441	-3.25733	0.172168	0.173415	-3.5188	0.16032	0.214009	-2.94098	0.201766	0.232593	-1.4352	0.353351	0.28497	-1.434	0.369518
Senp3	ENSMUSG00000005204.13	ENSMUST00000005336.9	0.211065	-2.32152	0.353156	0.257582	-2.02778	0.373095	0.252974	-1.9193	0.394666	0.255448	-2.29681	0.406969	0.324074	-1.59797	0.504877	0.322658	-1.91464	0.569884
App	ENSMUSG00000022892.12	ENSMUST00000005406.12	0.129296	-4.15355	0.105033	0.154667	-3.46635	0.146668	0.139	-3.59968	0.135748	0.157156	-2.84159	0.154326	0.21524	-1.10682	0.280898	0.232918	-1.13037	0.352412
Letm1	ENSMUSG00000005299.7	ENSMUST00000005431.6	0.126922	-5.11949	0.167765	0.157164	-4.81243	0.298369	0.162209	-5.19542	0.225832	0.172915	-4.65038	0.287217	0.286125	-3.94626	0.467076	0.292744	-4.69501	0.479425
Fgfr4	ENSMUSG00000005320.10	ENSMUST00000005452.6	0.131061	-3.40983	0.127792	0.168991	-3.42301	0.180109	0.141018	-3.41075	0.178473	0.118615	-2.85932	0.194932	0.276247	-1.38948	0.3419	0.277778	-0.864922	0.537037
Slc1a3	ENSMUSG00000005360.15	ENSMUST00000005493.14	0.120221	-3.64502	0.0846011	0.145445	-3.18506	0.112786	0.117667	-3.26596	0.115046	0.116331	-2.54031	0.128905	0.201402	-0.830475	0.302386	0.163665	-0.763152	0.393403
Msh6	ENSMUSG00000005370.5	ENSMUST00000005503.5	0.132477	-1.5968	0.156853	0.157138	-2.33438	0.211653	0.151956	-2.7891	0.196845	0.213724	-2.98463	0.233958	0.238017	-0.952979	0.421664	0.270111	-1.30827	0.495581
Fbxo11	ENSMUSG00000005371.16	ENSMUST00000005504.15	0.179017	-2.45467	0.272592	0.219456	-2.36225	0.344026	0.205237	-2.45744	0.298893	0.248513	-1.64119	0.418285	0.290824	-0.839534	0.523053	0.293095	-0.931932	0.573064
Nid1	ENSMUSG00000005397.9	ENSMUST00000005532.9	0.144269	-3.24337	0.110382	0.171197	-2.80226	0.147326	0.150527	-2.79005	0.142583	0.178649	-1.88077	0.159988	0.241472	-0.51764	0.318741	0.259532	-0.469353	0.377613
Hmox1	ENSMUSG00000005413.9	ENSMUST00000005548.8	0.14844	-4.94724	0.0971843	0.174062	-4.48841	0.123796	0.160133	-4.4989	0.127681	0.17658	-3.6969	0.137566	0.229886	-1.51317	0.275718	0.244703	-1.7737	0.30156
Rfx1	ENSMUSG00000031706.8	ENSMUST00000005600.6	0.201627	-2.23595	0.16227	0.221467	-2.18702	0.196952	0.236123	-2.22078	0.243487	0.238876	-1.80867	0.260018	0.291704	-0.765919	0.414147	0.305731	-0.536578	0.453348
Prkaca	ENSMUSG00000005469.11	ENSMUST00000005606.8	0.153689	-2.45773	0.152069	0.177332	-2.15326	0.231025	0.146739	-2.53126	0.175425	0.175653	-1.72534	0.253848	0.249465	-0.591667	0.398882	0.28315	-0.654801	0.526221
Pkn1	ENSMUSG00000057672.17	ENSMUST00000005616.16	0.196825	-1.7144	0.305472	0.239416	-1.72212	0.370762	0.20612	-1.81596	0.322042	0.244709	-1.56906	0.438867	0.293091	-1.19753	0.52319	0.300177	-1.24321	0.576733
Dnajb1	ENSMUSG00000005483.11	ENSMUST00000005620.10	0.144089	-4.45333	0.138276	0.160907	-3.74346	0.18149	0.151128	-4.0316	0.176377	0.187901	-3.33867	0.217377	0.231502	-1.82423	0.358873	0.246566	-2.69459	0.441643
Celf1	ENSMUSG00000005506.17	ENSMUST00000005643.14	0.144496	-2.45229	0.161615	0.178759	-1.86968	0.242567	0.151092	-2.1958	0.200948	0.199223	-1.27725	0.240259	0.256366	-0.271879	0.388935	0.281954	-0.126826	0.474801
Ndufs3	ENSMUSG00000005510.10	ENSMUST00000005647.4	0.156632	-4.57341	0.105494	0.146821	-4.16482	0.171007	0.132803	-4.30244	0.131672	0.168848	-4.38334	0.154614	0.2099	-3.55225	0.279607	0.217694	-4.16962	0.314768
Por	ENSMUSG00000005514.15	ENSMUST00000005651.13	0.133659	-4.12712	0.107597	0.1693	-3.5599	0.155779	0.148306	-4.13257	0.139554	0.172803	-3.34659	0.159407	0.229853	-1.4381	0.298166	0.244949	-1.80604	0.349705
Igf1r	ENSMUSG00000005533.11	ENSMUST00000005671.10	0.156519	-2.87315	0.195375	0.174363	-2.54001	0.268847	0.182215	-2.79236	0.25192	0.205873	-2.10488	0.329668	0.280433	-0.818413	0.46932	0.274876	-1.09502	0.486265
Trim28	ENSMUSG00000005566.15	ENSMUST00000005705.8	0.151433	-3.84443	0.11637	0.179413	-3.50573	0.179493	0.16466	-3.28258	0.163919	0.198463	-2.39224	0.199779	0.290062	-1.42637	0.371628	0.284877	-1.4262	0.43494
Ube2m	ENSMUSG00000005575.17	ENSMUST00000005714.14	0.187777	-4.19929	0.202591	0.21151	-3.23254	0.273263	0.199893	-3.91264	0.210738	0.231269	-3.3004	0.308898	0.234555	-2.25106	0.447075	0.255354	-2.17938	0.471855
Ctr9	ENSMUSG00000005609.17	ENSMUST00000005749.6	0.153848	-4.07239	0.14703	0.196454	-3.3316	0.207612	0.167194	-3.57129	0.177423	0.181032	-2.5809	0.22021	0.301045	-1.11897	0.416059	0.259121	-1.28717	0.497755
Snx6	ENSMUSG00000005656.10	ENSMUST00000005798.9	0.116243	-3.80234	0.134273	0.135791	-2.67015	0.209174	0.127737	-2.95925	0.172997	0.16067	-2.27419	0.192182	0.223413	-0.601535	0.373663	0.203621	-0.955171	0.383674
Mthfd2	ENSMUSG00000005667.9	ENSMUST00000005810.9	0.151282	-2.90357	0.23951	0.0540541	-3.26117	0.189189	0.147	-2.7293	0.217613	0.166886	-2.12785	0.262299	0.249826	-0.54062	0.491575	0.261049	-1.22503	0.529706
Kit	ENSMUSG00000005672.13	ENSMUST00000005815.7	0.114634	-3.47757	0.127967	0.126551	-2.69894	0.172619	0.125199	-2.95062	0.155514	0.141291	-2.16818	0.190454	0.212845	-0.607769	0.335227	0.218194	-0.594464	0.357628
Pan2	ENSMUSG00000005682.10	ENSMUST00000005825.8	0.200232	-2.77401	0.272525	0.236548	-2.98004	0.332693	0.196086	-2.10337	0.31813	0.262298	-1.81763	0.390498	0.238849	-0.899929	0.516207	0.304419	-0.81589	0.505819
Cs	ENSMUSG00000005683.9	ENSMUST00000005826.9	0.135501	-3.35151	0.0976123	0.145979	-2.59833	0.142303	0.140468	-3.51792	0.13391	0.152048	-2.50168	0.163091	0.222479	-0.556537	0.314896	0.248728	-0.582878	0.367273
Ampd3	ENSMUSG00000005686.18	ENSMUST00000005829.13	0.183929	-1.95732	0.189265	0.230995	-1.72364	0.247076	0.181183	-1.82135	0.184524	0.202647	-1.21249	0.248617	0.311745	-0.338205	0.440922	0.299634	-0.224484	0.481807
Bcas2	ENSMUSG00000005687.15	ENSMUST00000005830.15	0.155972	-4.8153	0.138354	0.193986	-4.01012	0.201904	0.201868	-4.51584	0.20325	0.220349	-3.84476	0.219709	0.256058	-2.34241	0.371538	0.283815	-2.2888	0.378299
Ctcf	ENSMUSG00000005698.16	ENSMUST00000005841.16	0.146966	-3.19192	0.186417	0.204982	-2.44931	0.245688	0.168577	-2.53851	0.21164	0.196218	-1.65774	0.251238	0.254732	-0.26733	0.432254	0.270461	-0.375672	0.50318
Vav1	ENSMUSG00000034116.18	ENSMUST00000005889.16	0.177445	-1.87717	0.202841	0.291379	-1.77797	0.297312	0.20215	-2.53847	0.230868	0.21961	-1.46909	0.315275	0.286935	-0.247565	0.460816	0.289449	-0.151744	0.484306
Psmb4	ENSMUSG00000005779.13	ENSMUST00000005923.7	0.122248	-5.33026	0.0854938	0.156437	-5.19587	0.132373	0.134743	-4.91542	0.123366	0.15459	-4.97663	0.14097	0.205275	-4.05936	0.268584	0.219643	-3.45596	0.331097
Slc30a4	ENSMUSG00000005802.13	ENSMUST00000005952.11	0.122842	-1.39867	0.36486	0.178423	-0.982345	0.440327	0.174016	-1.40704	0.426796	0.275981	-0.885819	0.493803	0.275991	-0.772413	0.522857	0.301689	-0.570991	0.600202
Sqor	ENSMUSG00000005803.15	ENSMUST00000005953.11	0.150657	-2.99436	0.118827	0.172782	-2.27871	0.166248	0.141384	-2.62904	0.152357	0.177854	-1.82564	0.164891	0.226785	-0.156543	0.317627	0.240802	-0.395517	0.392081
Bloc1s6	ENSMUSG00000005804.15	ENSMUST00000005954.9	0.164302	-4.42525	0.109224	0.175297	-3.78846	0.207649	0.209596	-3.9693	0.186741	0.178748	-3.08281	0.21127	0.238031	-1.85532	0.314938	0.235688	-1.72395	0.392163
Adh5	ENSMUSG00000028138.9	ENSMUST00000005964.7	0.106975	-5.23283	0.0863463	0.131186	-4.7403	0.126817	0.117767	-4.40206	0.12921	0.12743	-3.90012	0.141905	0.195483	-1.81778	0.313384	0.210365	-2.05097	0.332786
Reep5	ENSMUSG00000005873.7	ENSMUST00000006027.7	0.103575	-4.30315	0.0972897	0.11398	-3.64068	0.135114	0.0977377	-4.20812	0.130075	0.117222	-3.79844	0.138973	0.188779	-2.19066	0.273411	0.192231	-3.17056	0.366252
Ergic3	ENSMUSG00000005881.14	ENSMUST00000006035.13	0.137353	-4.39247	0.11669	0.182139	-5.06283	0.167891	0.158402	-5.50638	0.149074	0.181755	-3.91282	0.182057	0.235981	-2.71163	0.339059	0.25448	-2.5949	0.424456
Ncoa2	ENSMUSG00000005886.15	ENSMUST00000006037.13	0.187607	-2.2506	0.234351	0.194506	-1.92936	0.332237	0.193394	-1.74611	0.319432	0.232308	-1.7455	0.356235	0.331991	-0.373495	0.489141	0.306535	-0.0917964	0.536807
Smpd4	ENSMUSG00000005899.15	ENSMUST00000006053.13	0.168196	-3.8786	0.141122	0.210827	-3.29702	0.158402	0.163247	-3.11676	0.181163	0.237296	-2.41011	0.242431	0.224204	-1.17704	0.348897	0.233761	-0.787369	0.443978
Pex1	ENSMUSG00000005907.15	ENSMUST00000006061.13	0.155998	-3.75412	0.230084	0.216285	-3.78893	0.270216	0.162203	-4.0199	0.288539	0.229314	-3.52771	0.335774	0.313614	-1.51565	0.467533	0.308424	-1.56031	0.505673
Ephb3	ENSMUSG00000005958.16	ENSMUST00000006112.7	0.151241	-2.40158	0.155202	0.184727	-1.48641	0.192288	0.16146	-2.014	0.194921	0.142864	-1.23193	0.232621	0.305755	-0.0786967	0.394886	0.217325	-0.41454	0.43823
Tuft1	ENSMUSG00000005968.15	ENSMUST00000006123.11	0.135781	-2.67626	0.162654	0.198562	-2.0335	0.218575	0.164869	-2.0635	0.177765	0.211074	-1.32391	0.200005	0.286272	-0.180386	0.370225	0.268508	-0.619574	0.42433
Rcn1	ENSMUSG00000005973.7	ENSMUST00000006128.7	0.143142	-4.3573	0.146588	0.179802	-3.56632	0.209783	0.1683	-3.65525	0.19102	0.200511	-2.87934	0.248316	0.22618	-1.76379	0.400531	0.265641	-1.86633	0.498319
Trap1	ENSMUSG00000005981.12	ENSMUST00000006137.9	0.152299	-4.09062	0.134174	0.209879	-4.82371	0.220938	0.172821	-4.81581	0.173731	0.19945	-4.4666	0.188837	0.228802	-1.8912	0.354641	0.261899	-2.03503	0.411319
Napa	ENSMUSG00000006024.14	ENSMUST00000006181.7	0.120426	-4.53943	0.113187	0.142475	-3.95999	0.168232	0.129927	-4.44459	0.139239	0.147496	-3.72889	0.174846	0.189016	-2.18792	0.316638	0.238049	-2.22057	0.390838
Snf8	ENSMUSG00000006058.11	ENSMUST00000006217.10	0.209438	-2.6558	0.186732	0.26523	-1.95051	0.28238	0.233586	-2.65321	0.231775	0.297228	-2.14188	0.3338	0.3068	-1.84054	0.460965	0.338128	-1.85519	0.555776
Vps54	ENSMUSG00000020128.16	ENSMUST00000006221.14	0.265143	-2.02454	0.488316	0.322199	-1.85919	0.577805	0.276371	-1.50973	0.50844	0.321335	-1.11538	0.569514	0.32822	-0.667707	0.596002	0.313277	-1.11887	0.619009
Ctsb	ENSMUSG00000021939.9	ENSMUST00000006235.9	0.12588	-5.18225	0.1026	0.150655	-4.59371	0.136271	0.136778	-4.93836	0.138449	0.154851	-4.24504	0.160956	0.20795	-2.41667	0.328183	0.236684	-2.51056	0.377651
Tbcb	ENSMUSG00000006095.13	ENSMUST00000006254.6	0.125497	-5.80691	0.0888554	0.170452	-5.88127	0.167201	0.134924	-5.52444	0.147688	0.157678	-5.34361	0.152738	0.215248	-4.46144	0.329944	0.208626	-4.42879	0.360447
Inpp5k	ENSMUSG00000006127.10	ENSMUST00000006286.9	0.147303	-3.5983	0.131408	0.167476	-3.01026	0.177486	0.143132	-3.11231	0.162048	0.168245	-2.54212	0.199445	0.259634	-0.899681	0.395302	0.243057	-0.68913	0.401219
Crkl	ENSMUSG00000006134.5	ENSMUST00000006293.5	0.136073	-3.40323	0.126789	0.169362	-2.51393	0.140926	0.177763	-2.82888	0.163325	0.17094	-1.99389	0.191881	0.263237	-0.609417	0.328478	0.243947	-0.451202	0.363465
Lrwd1	ENSMUSG00000029703.11	ENSMUST00000006301.11	0.153262	-4.78174	0.141188	0.176698	-4.13349	0.186216	0.15058	-4.98511	0.171406	0.153551	-4.16754	0.233629	0.250821	-2.64615	0.338681	0.325195	-2.3876	0.45752
Tead4	ENSMUSG00000030353.16	ENSMUST00000006311.13	0.247821	-1.72908	0.292899	0.240069	-1.25571	0.353431	0.214901	-1.55026	0.221645	0.288472	-1.35517	0.355151	0.318585	-0.640843	0.474779	0.240891	-0.742736	0.537344
Cdkal1	ENSMUSG00000006191.18	ENSMUST00000006353.14	0.198642	-3.40904	0.204968	0.229391	-2.54567	0.267389	0.250873	-3.30804	0.252045	0.227114	-1.90803	0.32705	0.331432	-1.02949	0.434252	0.305517	-1.28302	0.493418
Htra1	ENSMUSG00000006205.14	ENSMUST00000006367.8	0.11127	-3.29117	0.0813248	0.124617	-2.97043	0.121516	0.133419	-3.32	0.122305	0.116032	-2.37459	0.12971	0.200744	-0.569571	0.260157	0.225838	-0.805845	0.305124
Zbtb17	ENSMUSG00000006215.13	ENSMUST00000006377.13	0.222278	-0.582934	0.292458	0.230239	-1.3362	0.310486	0.228456	-2.15604	0.365962	0.240499	-1.37649	0.454678	0.308354	-0.667777	0.534716	0.296707	-0.502895	0.583661
Serpinb9	ENSMUSG00000045827.11	ENSMUST00000006391.5	0.115989	-5.76712	0.108086	0.16657	-5.59135	0.126367	0.119479	-5.47262	0.128886	0.162117	-4.69253	0.136571	0.235241	-2.88817	0.296478	0.227988	-3.37475	0.382403
Mob1b	ENSMUSG00000006262.16	ENSMUST00000006424.8	0.142243	-2.91471	0.219111	0.193564	-2.86478	0.28693	0.171522	-2.77085	0.273171	0.173306	-1.66536	0.360194	0.246945	-0.995641	0.501024	0.240762	-0.707681	0.493432
Atp6v1b2	ENSMUSG00000006273.15	ENSMUST00000006435.8	0.134224	-3.91263	0.117129	0.169215	-3.11687	0.16757	0.138797	-3.26018	0.148189	0.161025	-2.59373	0.178025	0.239173	-0.801262	0.319493	0.241142	-0.900483	0.405334
Tep1	ENSMUSG00000006281.9	ENSMUST00000006444.9	0.198189	-2.28619	0.218989	0.247365	-1.82579	0.289107	0.228148	-2.18989	0.267142	0.257592	-1.25505	0.324937	0.294805	-0.382053	0.489422	0.300148	-0.812919	0.499905
Ttc5	ENSMUSG00000006288.9	ENSMUST00000006451.8	0.18574	-3.70679	0.143568	0.213612	-2.70788	0.242292	0.156455	-2.02465	0.172026	0.24608	-1.55882	0.270207	0.204247	-0.358491	0.3947	0.244902	-1.14115	0.497119
Aamp	ENSMUSG00000006299.14	ENSMUST00000006462.14	0.12873	-4.53568	0.108277	0.16801	-3.92062	0.148269	0.150272	-4.05135	0.148104	0.172294	-3.41756	0.167929	0.241804	-1.9583	0.332282	0.253459	-1.79381	0.360266
Arpc2	ENSMUSG00000006304.15	ENSMUST00000006467.14	0.127185	-2.43412	0.191514	0.144906	-1.34515	0.271073	0.134753	-1.94047	0.248273	0.15424	-1.00647	0.305001	0.249994	-0.360081	0.471434	0.261081	-0.269161	0.524498
Tmem147	ENSMUSG00000006315.10	ENSMUST00000006478.10	0.113496	-4.3847	0.141594	0.15768	-3.38578	0.207889	0.1258	-3.9451	0.227552	0.153697	-2.52308	0.240837	0.264198	-1.90013	0.445564	0.273047	-1.95674	0.515952
Rps9	ENSMUSG00000006333.15	ENSMUST00000006496.15	0.191531	-6	0.201903	0.202298	-6	0.312031	0.157566	-6	0.183779	0.192254	-6	0.237479	0.266811	-5.26541	0.450272	0.29164	-6	0.498099
Crip1	ENSMUSG00000006360.12	ENSMUST00000006523.12	0.163099	-5.12193	0.0986014	0.189067	-4.27413	0.13384	0.163025	-4.71958	0.117627	0.179114	-4.24453	0.119821	0.229062	-2.62179	0.184669	0.236508	-2.37174	0.226975
Cdc20	ENSMUSG00000006398.16	ENSMUST00000006565.13	0.153052	-1.57212	0.127137	0.210236	-1.33419	0.153321	0.190337	-1.22086	0.142691	0.200125	-1.47501	0.164638	0.204347	-2.47594	0.288778	0.20799	-1.4183	0.324166
Nectin4	ENSMUSG00000006411.13	ENSMUST00000006578.10	0.193965	-3.01586	0.158654	0.249545	-2.47446	0.264938	0.167265	-2.63052	0.203453	0.258142	-1.86577	0.257901	0.319031	-0.872702	0.431638	0.309763	-1.03891	0.495405
Srm	ENSMUSG00000006442.11	ENSMUST00000006611.9	0.139295	-4.51421	0.104023	0.203599	-2.96663	0.144538	0.156746	-4.69829	0.148348	0.205796	-3.0528	0.197444	0.241184	-1.87848	0.369987	0.291717	-2.03805	0.40451
Epha2	ENSMUSG00000006445.4	ENSMUST00000006614.3	0.145937	-2.27991	0.171985	0.179976	-1.87818	0.208956	0.174263	-1.86344	0.239564	0.214375	-1.06944	0.300965	0.259464	-0.512111	0.411256	0.249763	-0.551606	0.434184
Arhgef19	ENSMUSG00000028919.12	ENSMUST00000006618.9	0.196323	-2.59448	0.235424	0.269125	-1.35666	0.3267	0.242558	-1.83801	0.246532	0.238969	-1.37397	0.27598	0.325469	-1.43125	0.441701	0.236364	-1.18574	0.509091
Rbm14	ENSMUSG00000006456.11	ENSMUST00000006625.8	0.143107	-2.80423	0.13538	0.175055	-2.11438	0.148582	0.167279	-2.39849	0.165633	0.204131	-1.63536	0.154557	0.247183	-0.551635	0.325293	0.270128	-0.756819	0.351186
Sptbn1	ENSMUSG00000020315.19	ENSMUST00000006629.14	0.185611	-2.45449	0.241228	0.24038	-1.85597	0.385244	0.202519	-2.1788	0.289502	0.232228	-1.76807	0.337961	0.299709	-0.775432	0.521919	0.294173	-0.94168	0.530033
Nsmf	ENSMUSG00000006476.20	ENSMUST00000006646.15	0.262606	-0.595723	0.404916	0.206925	-0.949053	0.508706	0.256997	-0.593593	0.449437	0.245299	-0.27354	0.520223	0.276451	-0.0633189	0.530202	0.264199	0.0144942	0.497168
Pdk1	ENSMUSG00000006494.12	ENSMUST00000006669.6	0.245187	-2.98799	0.25731	0.209302	-2.0775	0.349446	0.218929	-2.10548	0.305078	0.250527	-1.39035	0.356805	0.311671	-0.977285	0.463612	0.325405	-0.938196	0.578334
Stimate	ENSMUSG00000006526.14	ENSMUST00000006701.8	0.18629	-2.19771	0.261714	0.226471	-1.74509	0.36774	0.216378	-2.10617	0.289121	0.211018	-1.73566	0.30083	0.265357	-1.34118	0.522894	0.361997	-1.66011	0.548981
Atp7b	ENSMUSG00000006567.12	ENSMUST00000006742.11	0.152036	-2.82946	0.197831	0.166242	-2.43288	0.267829	0.140888	-2.69663	0.187994	0.177321	-2.26451	0.218495	0.241419	-0.410997	0.403929	0.25059	-0.60199	0.425221
Cdt1	ENSMUSG00000006585.4	ENSMUST00000006760.3	0.169739	-3.23563	0.0958188	0.247065	-2.18235	0.168837	0.202985	-2.17885	0.103546	0.186742	-2.45252	0.175033	0.231704	-0.639742	0.295709	0.258873	-1.03414	0.378507
Aprt	ENSMUSG00000006589.9	ENSMUST00000006764.9	0.124896	-3.54009	0.0849528	0.173541	-3.08337	0.131375	0.143629	-3.38626	0.107612	0.14821	-2.76105	0.11761	0.259687	-0.669391	0.275405	0.250941	-1.1696	0.31253
Gtf2h1	ENSMUSG00000006599.14	ENSMUST00000006774.11	0.218833	-2.70998	0.326491	0.217773	-1.51204	0.437412	0.221562	-2.2514	0.310539	0.242609	-1.58032	0.438073	0.300276	-0.893965	0.547795	0.328877	-0.89815	0.580955
Qars	ENSMUSG00000032604.17	ENSMUST00000006838.16	0.15259	-3.87243	0.166563	0.188192	-3.80067	0.2073	0.166206	-4.70381	0.167081	0.196544	-3.79405	0.198222	0.276866	-2.65356	0.414359	0.274346	-1.67519	0.480419
Usp19	ENSMUSG00000006676.17	ENSMUST00000006854.13	0.163877	-4.75948	0.166186	0.197795	-4.31011	0.220672	0.181249	-4.05075	0.198352	0.21575	-3.77263	0.248431	0.273254	-2.22124	0.424386	0.277202	-1.25275	0.491803
Pola1	ENSMUSG00000006678.7	ENSMUST00000006856.3	0.136623	-3.1372	0.263234	0.196309	-3.50528	0.31584	0.145498	-3.21982	0.207647	0.225613	-2.41962	0.290512	0.259182	-1.18523	0.488144	0.267274	-1.32031	0.543304
Acot13	ENSMUSG00000006717.8	ENSMUST00000006900.7	0.130238	-5.33969	0.092467	0.14033	-4.11953	0.165331	0.12068	-4.82447	0.10887	0.20635	-3.9719	0.176947	0.197939	-2.64163	0.401819	0.282895	-2.83103	0.347177
Cdk4	ENSMUSG00000006728.13	ENSMUST00000006911.12	0.155475	-5.18415	0.122721	0.183891	-4.21924	0.185373	0.1512	-4.72367	0.161076	0.18896	-4.75815	0.216015	0.249998	-2.88859	0.384248	0.280234	-3.1892	0.47201
Pip4k2a	ENSMUSG00000026737.13	ENSMUST00000006912.12	0.18798	-2.0589	0.259981	0.230469	-1.5013	0.363925	0.199954	-1.4507	0.320487	0.246202	-0.919503	0.38133	0.270291	0.0499843	0.474221	0.281646	-0.342515	0.529201
B4galnt1	ENSMUSG00000006731.11	ENSMUST00000006914.11	0.205092	-2.68386	0.192564	0.250013	-1.95634	0.301363	0.22773	-2.31774	0.226055	0.263444	-1.60133	0.309875	0.292715	-0.708979	0.499028	0.307039	-0.572469	0.550111
Sod2	ENSMUSG00000006818.6	ENSMUST00000007012.6	0.142152	-5.88865	0.112421	0.176994	-5.55803	0.183475	0.151859	-5.87077	0.146346	0.165413	-5.76961	0.172443	0.237755	-4.32374	0.339915	0.256478	-4.05887	0.373338
Ik	ENSMUSG00000024474.8	ENSMUST00000007042.6	0.145669	-4.35492	0.133803	0.145514	-3.85186	0.189416	0.13337	-3.51893	0.160402	0.157358	-2.96349	0.206973	0.216851	-1.45489	0.3362	0.221691	-1.77871	0.405469
Ctnnb1	ENSMUSG00000006932.18	ENSMUST00000007130.15	0.142185	-3.56027	0.109827	0.178787	-2.80261	0.152219	0.15419	-3.0877	0.144462	0.179722	-2.40038	0.169631	0.231052	-0.991571	0.325756	0.250451	-1.06878	0.383708
Eif1b	ENSMUSG00000006941.6	ENSMUST00000007139.6	0.197327	-2.43598	0.0977073	0.262355	-2.28655	0.187691	0.149705	-2.20421	0.156915	0.270206	-1.78981	0.150734	0.256358	-0.695675	0.370679	0.273421	-0.500037	0.430309
Psmd2	ENSMUSG00000006998.17	ENSMUST00000007212.9	0.138591	-3.19533	0.114455	0.203374	-1.20413	0.180228	0.154884	-2.21106	0.164202	0.177617	-1.31241	0.205	0.244457	-0.356881	0.384212	0.241167	-0.361311	0.420788
Ap2m1	ENSMUSG00000022841.16	ENSMUST00000007216.9	0.128742	-5.05133	0.117073	0.17403	-5.08335	0.178977	0.154731	-4.69034	0.168459	0.187077	-4.45134	0.201662	0.246321	-2.01935	0.420635	0.277294	-1.92809	0.445467
Slc44a4	ENSMUSG00000007034.16	ENSMUST00000007249.15	0.137149	-3.79631	0.101703	0.146609	-2.64854	0.138385	0.166322	-3.03091	0.142339	0.156285	-2.20651	0.13754	0.19846	-0.428571	0.325067	0.189014	-1.52464	0.355213
Abhd16a	ENSMUSG00000007036.16	ENSMUST00000007251.14	0.166787	-4.16351	0.171148	0.206823	-3.60244	0.215365	0.192302	-3.89561	0.209686	0.225104	-2.68777	0.260214	0.306469	-1.35736	0.445078	0.318061	-1.40336	0.459086
Neu1	ENSMUSG00000007038.6	ENSMUST00000007253.6	0.114281	-3.94806	0.0969594	0.180027	-3.3805	0.15269	0.139373	-3.37537	0.138847	0.163909	-2.54619	0.209648	0.266561	-1.45921	0.348512	0.269303	-1.8183	0.412221
Ddah2	ENSMUSG00000007039.13	ENSMUST00000007255.13	0.159854	-2.58576	0.122136	0.183024	-1.43569	0.220667	0.159669	-2.29892	0.16557	0.179962	-1.08511	0.280851	0.191122	-0.214374	0.376235	0.292863	-0.200835	0.415322
Clic1	ENSMUSG00000007041.10	ENSMUST00000007257.10	0.125364	-4.09908	0.0913566	0.148062	-3.10804	0.139383	0.134779	-3.36984	0.12589	0.1556	-2.92811	0.141516	0.214108	-1.68927	0.295476	0.226273	-1.70359	0.320011
Pole	ENSMUSG00000007080.15	ENSMUST00000007296.12	0.174077	-0.473221	0.188399	0.258602	-1.27342	0.234441	0.229577	-0.326377	0.230414	0.218128	-1.46576	0.251551	0.283851	-0.0627564	0.48759	0.287488	-1.37924	0.528543
Krt19	ENSMUSG00000020911.15	ENSMUST00000007317.8	0.124184	-5.7679	0.0925149	0.161737	-5.46813	0.138111	0.130842	-5.84524	0.117519	0.160852	-5.32703	0.142827	0.211676	-4.12386	0.243736	0.238766	-3.91064	0.334724
Strada	ENSMUSG00000069631.15	ENSMUST00000007444.14	0.138817	-2.13787	0.160224	0.156943	-2.03184	0.244921	0.146497	-1.78214	0.204635	0.152524	-1.52255	0.212197	0.160025	-0.453609	0.340133	0.25591	-0.403361	0.483659
Gatad1	ENSMUSG00000007415.16	ENSMUST00000007559.15	0.220135	-2.65849	0.404248	0.251181	-2.39629	0.400047	0.255682	-2.14209	0.348787	0.274027	-1.83305	0.481036	0.322059	-2.24803	0.602236	0.304977	-2.05699	0.620194
M6pr	ENSMUSG00000007458.15	ENSMUST00000007602.15	0.12712	-3.2729	0.126599	0.176578	-2.54302	0.2178	0.162596	-2.73213	0.195585	0.165473	-1.97407	0.241661	0.256341	-0.63179	0.443805	0.252051	-0.868129	0.500729
Ppp2r1a	ENSMUSG00000007564.16	ENSMUST00000007708.14	0.11995	-4.18649	0.0963977	0.152722	-3.51803	0.143828	0.146726	-4.02652	0.135091	0.148349	-3.20512	0.150045	0.217847	-1.57805	0.30906	0.244	-1.70104	0.360077
Tinf2	ENSMUSG00000007589.10	ENSMUST00000007733.8	0.134785	-3.33078	0.215732	0.16727	-2.47201	0.339753	0.187086	-2.75682	0.238975	0.217716	-2.84176	0.36375	0.28184	-1.71695	0.438047	0.283737	-1.30906	0.524812
Dus3l	ENSMUSG00000007603.10	ENSMUST00000007747.10	0.147304	-2.64691	0.156008	0.229257	-2.40435	0.186228	0.144251	-2.31771	0.170595	0.222227	-1.95857	0.230348	0.308009	-1.14128	0.317058	0.306268	-1.33004	0.432338
Gtpbp3	ENSMUSG00000007610.16	ENSMUST00000007754.13	0.253924	-2.47103	0.162058	0.254641	-1.31177	0.237799	0.277448	-2.34348	0.210253	0.312353	-1.38851	0.253246	0.241848	-0.961621	0.473417	0.306317	-1.10214	0.432124
Tgfbr1	ENSMUSG00000007613.16	ENSMUST00000007757.15	0.188052	-2.16867	0.198984	0.199606	-1.51302	0.29698	0.179652	-1.83242	0.245657	0.246415	-0.799384	0.316741	0.293724	-0.225875	0.441832	0.30588	-0.145832	0.502219
Arpp19	ENSMUSG00000007656.14	ENSMUST00000007800.8	0.151608	-5.15862	0.141097	0.164608	-4.71046	0.150589	0.165161	-5.0438	0.155944	0.157108	-4.94329	0.159142	0.231972	-3.37091	0.249666	0.23567	-4.54116	0.342015
Khsrp	ENSMUSG00000007670.11	ENSMUST00000007814.10	0.178194	-3.47855	0.169244	0.204289	-3.14767	0.237248	0.178488	-3.37057	0.211777	0.236126	-2.79697	0.236916	0.293221	-1.50395	0.397967	0.309216	-1.24858	0.445137
Ccdc124	ENSMUSG00000007721.7	ENSMUST00000007865.7	0.196555	-2.40065	0.119237	0.234129	-2.07985	0.21047	0.174402	-2.80038	0.150788	0.205964	-2.71356	0.196873	0.296607	-1.08801	0.335317	0.314168	-1.13829	0.394976
Rhoa	ENSMUSG00000007815.14	ENSMUST00000007959.14	0.12413	-5.01481	0.0973955	0.147361	-4.2831	0.146973	0.137149	-3.93929	0.124829	0.155189	-2.50992	0.138098	0.215955	-0.955122	0.314724	0.234728	-1.21085	0.374172
Hnrnpa0	ENSMUSG00000007836.7	ENSMUST00000007980.7	0.184919	-2.87581	0.178642	0.205233	-2.5983	0.219367	0.184521	-2.40715	0.183807	0.249008	-1.67217	0.273004	0.311953	-1.44308	0.394231	0.324773	-1.60599	0.430715
Rbm28	ENSMUSG00000029701.16	ENSMUST00000007993.16	0.145901	-4.6158	0.152282	0.193049	-3.56166	0.251313	0.175367	-4.07759	0.220121	0.167129	-3.50983	0.232046	0.234547	-1.77085	0.38593	0.250176	-2.12669	0.431636
Ddx49	ENSMUSG00000057788.14	ENSMUST00000008004.10	0.148832	-3.66866	0.117821	0.220582	-3.78384	0.178926	0.175451	-3.61831	0.129493	0.225822	-3.81469	0.201454	0.257403	-1.92137	0.382792	0.284064	-1.83865	0.419795
Id3	ENSMUSG00000007872.4	ENSMUST00000008016.3	0.117406	-3.96258	0.0734304	0.174882	-3.24613	0.112412	0.144566	-3.57235	0.097788	0.164147	-3.22251	0.110702	0.235361	-0.987963	0.229935	0.246599	-1.04183	0.236857
Tcap	ENSMUSG00000007877.3	ENSMUST00000008021.3	0.185808	-4.11267	0.114067	0.278712	-2.62061	0.109865	0.185074	-2.98348	0.13233	0.256368	-2.0708	0.256386	0.307421	-0.724904	0.413279	0.440559	-0.835199	0.348788
Crlf1	ENSMUSG00000007888.16	ENSMUST00000008032.14	0.143173	-3.37646	0.110534	0.231647	-2.57175	0.139487	0.227135	-3.76169	0.129605	0.209679	-3.32037	0.164865	0.308875	-1.31811	0.319595	0.27592	-0.691442	0.40351
Rplp1	ENSMUSG00000007892.9	ENSMUST00000008036.9	0.144883	-0.585584	0.306827	0.16229	-0.784987	0.439354	0.129269	-1.23066	0.294137	0.158754	-1.05069	0.37965	0.255682	0.612339	0.534561	0.263987	0.597434	0.618054
Abhd8	ENSMUSG00000007950.10	ENSMUST00000008094.10	0.239948	-0.727045	0.280128	0.200597	-0.212157	0.355647	0.244994	-1.58401	0.360719	0.215183	-1.14303	0.431237	0.309777	-0.10196	0.467247	0.25891	-0.399552	0.481381
Mid1ip1	ENSMUSG00000008035.13	ENSMUST00000008179.7	0.117032	-4.06597	0.0993849	0.177666	-3.57937	0.140723	0.136237	-3.60833	0.144107	0.159907	-3.05584	0.161856	0.261654	-1.16541	0.336509	0.261663	-1.01817	0.416001
Cers4	ENSMUSG00000008206.17	ENSMUST00000008350.16	0.123197	-5.41876	0.103924	0.164354	-5.03183	0.153631	0.142667	-5.40549	0.151061	0.182009	-4.96518	0.172058	0.21718	-3.62007	0.343509	0.271168	-3.50713	0.443966
Phax	ENSMUSG00000008301.12	ENSMUST00000008445.7	0.11879	-4.85459	0.119511	0.140768	-3.65468	0.154393	0.117464	-3.73052	0.162432	0.148978	-3.33315	0.201924	0.244552	-2.45973	0.342982	0.221967	-2.61727	0.425497
Relt	ENSMUSG00000008318.11	ENSMUST00000008462.11	0.232538	-3.18904	0.37861	0.363428	-2.64426	0.412176	0.283012	-2.26174	0.323526	0.250386	-2.42138	0.368186	0.341813	-1.41461	0.513221	0.334389	-1.1879	0.52311
Snrpb2	ENSMUSG00000008333.13	ENSMUST00000008477.13	0.148205	-5.2251	0.117908	0.130995	-5.54612	0.239136	0.103925	-5.3596	0.176915	0.146815	-5.20161	0.219718	0.246531	-3.93667	0.400891	0.226547	-3.80552	0.402581
Prpf31	ENSMUSG00000008373.17	ENSMUST00000008517.13	0.125816	-4.81541	0.130567	0.17333	-4.18416	0.18774	0.154369	-4.26251	0.132294	0.189731	-3.63393	0.222509	0.238681	-2.46587	0.389229	0.292909	-2.27326	0.42755
Sertad1	ENSMUSG00000008384.9	ENSMUST00000008528.8	0.132767	-3.02856	0.0852825	0.134712	-2.40622	0.137708	0.120672	-3.06364	0.125962	0.125724	-1.85811	0.134935	0.257924	-0.542652	0.291421	0.228441	-0.515483	0.31405
Carhsp1	ENSMUSG00000008393.10	ENSMUST00000008537.10	0.141321	-1.79499	0.122733	0.146836	-1.34549	0.150529	0.126944	-1.60054	0.12549	0.147179	-0.785854	0.173955	0.228419	0.946152	0.376825	0.22457	0.687233	0.398459
Elk3	ENSMUSG00000008398.17	ENSMUST00000008542.12	0.151283	-3.32305	0.12614	0.149878	-2.56706	0.19773	0.151826	-3.01563	0.193907	0.16144	-2.04847	0.238641	0.260355	-0.860466	0.434987	0.263029	-1.06326	0.472555
Herpud2	ENSMUSG00000008429.9	ENSMUST00000008573.9	0.204339	-2.36815	0.214517	0.193475	-1.81844	0.284614	0.236434	-2.19723	0.271339	0.242926	-1.7831	0.321575	0.324792	-1.51677	0.477192	0.316983	-1.74588	0.543593
Mgst1	ENSMUSG00000008540.12	ENSMUST00000008684.11	0.104251	-5.25754	0.089197	0.127648	-4.59983	0.123479	0.125168	-4.79388	0.114496	0.136085	-3.93088	0.128786	0.185845	-2.35659	0.245409	0.202498	-2.42423	0.306691
Rab25	ENSMUSG00000008601.13	ENSMUST00000008745.13	0.185091	-3.92862	0.135755	0.191241	-3.24281	0.154522	0.168124	-2.84144	0.132457	0.200754	-3.0943	0.156139	0.217567	-1.78539	0.337476	0.27628	-1.9443	0.369449
Ubqln4	ENSMUSG00000008604.12	ENSMUST00000008748.8	0.203636	-1.79734	0.21509	0.230463	-1.33114	0.248042	0.233066	-1.30797	0.224074	0.268919	-0.963705	0.300104	0.337691	-0.23699	0.433906	0.358538	-0.392416	0.46288
Gprc5b	ENSMUSG00000008734.10	ENSMUST00000008878.10	0.156269	-2.66251	0.141172	0.173053	-2.07653	0.159834	0.179485	-2.19947	0.200627	0.11952	-1.68017	0.204656	0.282819	-0.526042	0.353236	0.239453	-1.02568	0.452311
Coro1b	ENSMUSG00000024835.16	ENSMUST00000008893.9	0.13825	-3.16687	0.140852	0.156546	-2.84096	0.19591	0.158868	-3.00192	0.175014	0.194928	-2.15252	0.227531	0.255679	-0.916923	0.392064	0.282033	-0.986917	0.467106
Man1a2	ENSMUSG00000008763.17	ENSMUST00000008907.14	0.202941	-2.27023	0.305906	0.232592	-1.70943	0.42177	0.206755	-2.10126	0.363208	0.243899	-1.67514	0.451215	0.273791	-1.05677	0.557425	0.27321	-1.33067	0.612227
Sptbn2	ENSMUSG00000067889.8	ENSMUST00000008991.8	0.186249	-2.16541	0.213191	0.269235	-2.19064	0.348154	0.273371	-1.36787	0.306653	0.289105	-1.3269	0.341776	0.303674	-0.682697	0.431901	0.263158	0.0179461	0.45614
Rala	ENSMUSG00000008859.9	ENSMUST00000009003.9	0.122609	-2.63956	0.264482	0.130924	-2.0086	0.300459	0.156994	-2.51172	0.246303	0.172209	-2.08078	0.41546	0.231418	-1.36713	0.546666	0.239694	-2.49774	0.580214
Vps72	ENSMUSG00000008958.15	ENSMUST00000009102.9	0.17867	-5.39249	0.122758	0.219591	-5.1644	0.166638	0.203981	-5.13313	0.184711	0.206782	-5.8818	0.235294	0.226611	-3.29375	0.354633	0.281856	-3.91901	0.456767
Stk38	ENSMUSG00000024006.18	ENSMUST00000009138.13	0.143769	-2.29506	0.221369	0.133377	-1.81107	0.289833	0.158861	-2.12697	0.244471	0.142747	-1.43654	0.298049	0.205847	-0.0305133	0.432403	0.262484	-0.10229	0.558204
Pdcl	ENSMUSG00000009030.15	ENSMUST00000009174.15	0.137613	-4.40558	0.118001	0.162577	-3.59826	0.163709	0.153326	-3.85941	0.15125	0.158092	-3.05771	0.160228	0.211396	-1.16947	0.349624	0.221132	-1.16419	0.474989
Zmat5	ENSMUSG00000009076.11	ENSMUST00000009220.5	0.179356	-4.72021	0.0867454	0.2333	-4.7863	0.157097	0.232626	-3.79948	0.151544	0.232618	-4.92377	0.135353	0.283621	-3.08401	0.349476	0.325822	-1.86312	0.343318
Ap1b1	ENSMUSG00000009090.18	ENSMUST00000009234.16	0.118215	-3.01828	0.112672	0.147574	-1.96412	0.167662	0.132296	-2.65987	0.147945	0.166122	-2.00465	0.195904	0.251621	-0.533273	0.365526	0.237767	-0.733929	0.396686
Bcl2l13	ENSMUSG00000009112.5	ENSMUST00000009256.4	0.237516	-3.153	0.231187	0.212353	-2.86707	0.275962	0.203369	-2.77256	0.24538	0.261456	-2.47403	0.312332	0.301994	-1.67504	0.451481	0.286883	-1.93364	0.468626
Dgcr8	ENSMUSG00000022718.13	ENSMUST00000009321.11	0.178977	-2.40937	0.252214	0.183015	-2.18021	0.3462	0.188405	-2.3677	0.264719	0.213461	-1.67264	0.378236	0.271926	-0.643722	0.471411	0.272344	-0.2939	0.540757
Xpo6	ENSMUSG00000000131.16	ENSMUST00000009344.16	0.216685	-1.50793	0.316899	0.232373	-1.04337	0.39041	0.206618	-1.42112	0.337688	0.251022	-1.33657	0.435917	0.312584	-0.438642	0.54745	0.312252	-0.452936	0.587197
Zfp212	ENSMUSG00000052763.8	ENSMUST00000009411.9	0.200858	-2.50798	0.17073	0.223395	-2.32724	0.211087	0.190513	-2.60564	0.16324	0.264225	-1.65553	0.213306	0.288323	-0.519068	0.450646	0.270445	-0.451909	0.467269
Repin1	ENSMUSG00000052751.17	ENSMUST00000009420.15	0.218792	-3.22164	0.162719	0.251618	-2.40846	0.229672	0.180945	-2.5987	0.224273	0.271333	-1.40593	0.233708	0.260769	-0.820287	0.424353	0.316524	-0.833438	0.455059
Pttg1ip	ENSMUSG00000009291.14	ENSMUST00000009435.12	0.141488	-3.42535	0.0961519	0.147395	-2.30783	0.131384	0.140924	-2.78965	0.116279	0.14963	-2.12036	0.129057	0.225851	-0.175308	0.278823	0.24208	-0.13104	0.33805
Elk1	ENSMUSG00000009406.14	ENSMUST00000009550.14	0.134811	-2.0306	0.297914	0.262295	-1.82931	0.393443	0.338352	-0.902065	0.466903	0.300397	-1.22078	0.468386	0.318416	-0.908588	0.532485	0.322561	-0.773494	0.424134
Rnmt	ENSMUSG00000009535.14	ENSMUST00000009679.11	0.162661	-3.86624	0.141833	0.193586	-2.94905	0.215053	0.152032	-3.49852	0.171045	0.21956	-3.23093	0.22369	0.259157	-2.07059	0.38917	0.248427	-1.51284	0.480705
Kcnq1	ENSMUSG00000009545.15	ENSMUST00000009689.11	0.220718	-2.43384	0.24357	0.234346	-1.54171	0.348517	0.221962	-2.03449	0.295813	0.191226	-1.39884	0.331256	0.263272	-0.803752	0.455688	0.248252	-0.488925	0.468823
Srp14	ENSMUSG00000009549.15	ENSMUST00000009693.15	0.152206	-4.02744	0.111793	0.163004	-3.479	0.17212	0.185577	-3.71766	0.165545	0.175682	-2.93857	0.161315	0.210897	-2.08565	0.258222	0.24386	-1.56891	0.343226
Cdk9	ENSMUSG00000009555.17	ENSMUST00000009699.16	0.180026	-4.20944	0.163601	0.198479	-3.20473	0.199728	0.172244	-3.79016	0.193333	0.215253	-2.48004	0.226963	0.248936	-1.29272	0.351938	0.293162	-1.63325	0.399318
Eng	ENSMUSG00000026814.17	ENSMUST00000009705.14	0.130339	-3.00588	0.115795	0.154899	-2.24497	0.159859	0.142919	-2.52187	0.15574	0.15334	-2.08468	0.165977	0.237773	-0.997737	0.362281	0.248725	-0.74772	0.423145
Tor2a	ENSMUSG00000009563.17	ENSMUST00000009707.14	0.172528	-1.88763	0.0914415	0.204429	-1.62968	0.147713	0.188109	-1.45375	0.157731	0.20086	-1.19531	0.168859	0.227185	0.169386	0.329014	0.287562	-0.0597984	0.440805
Tex15	ENSMUSG00000009628.15	ENSMUST00000009772.8	0.230007	-0.145679	0.319224	0.195131	0.0217119	0.414206	0.198422	1.64046	0.393529	0.305769	0.730392	0.46041	0.315902	0.495311	0.514281	0.283349	1.63397	0.644809
Ppp2cb	ENSMUSG00000009630.11	ENSMUST00000009774.11	0.181798	-2.49451	0.209822	0.220418	-2.773	0.289408	0.190627	-3.36497	0.296748	0.240613	-2.28079	0.415188	0.285525	-2.16547	0.504027	0.308662	-1.87423	0.555689
G0s2	ENSMUSG00000009633.4	ENSMUST00000009777.4	0.161399	-4.63658	0.0765376	0.176788	-4.62934	0.153047	0.168643	-4.05423	0.0859046	0.168853	-3.54567	0.103988	0.194017	-1.71331	0.174877	0.372549	-1.84609	0.215686
P4ha1	ENSMUSG00000019916.15	ENSMUST00000009789.15	0.131237	-4.8629	0.112107	0.1793	-4.22177	0.167881	0.142337	-4.71937	0.157688	0.157924	-4.1358	0.165903	0.234923	-2.29473	0.339137	0.257327	-2.03601	0.360077
Sdhb	ENSMUSG00000009863.15	ENSMUST00000010007.9	0.135629	-4.14949	0.0972801	0.162857	-3.99776	0.149978	0.152254	-3.61591	0.125198	0.177918	-3.54297	0.160582	0.211453	-1.77013	0.261924	0.220018	-1.95046	0.307206
Cox4i2	ENSMUSG00000009876.14	ENSMUST00000010020.12	0.158096	-5.60921	0.0969713	0.234206	-6	0.144574	0.16391	-5.31052	0.122236	0.249102	-5.09815	0.147452	0.222791	-3.14061	0.344333	0.311149	-2.69088	0.524206
Snap47	ENSMUSG00000009894.16	ENSMUST00000010038.10	0.128452	-3.84225	0.0870752	0.157765	-3.60893	0.151435	0.168108	-3.63373	0.154003	0.159785	-3.06505	0.133424	0.233481	-1.1226	0.349685	0.227011	-1.47628	0.393929
Kdsr	ENSMUSG00000009905.6	ENSMUST00000010049.6	0.118171	-4.98892	0.121685	0.150758	-4.52264	0.177879	0.140356	-4.64138	0.155929	0.16069	-4.05347	0.177067	0.205136	-2.05226	0.305418	0.249947	-2.32735	0.346875
Tmem115	ENSMUSG00000010045.3	ENSMUST00000010189.3	0.137962	-2.45315	0.150286	0.185781	-2.00864	0.19656	0.152486	-1.95252	0.175449	0.198644	-1.27229	0.239183	0.285265	-0.326149	0.367889	0.304164	-0.58181	0.483069
Ifrd2	ENSMUSG00000010048.11	ENSMUST00000010192.11	0.221242	-1.71452	0.251968	0.206758	-2.41505	0.277351	0.166312	-2.66621	0.214951	0.194849	-1.66042	0.329055	0.278409	-0.135631	0.442551	0.322695	-0.189175	0.591963
Hyal1	ENSMUSG00000010051.16	ENSMUST00000010195.14	0.145808	-4.98079	0.12008	0.179195	-4.842	0.147546	0.14366	-5.49584	0.147373	0.173159	-4.15588	0.159788	0.260295	-2.76972	0.323141	0.178048	-3.86927	0.261275
Slc3a2	ENSMUSG00000010095.14	ENSMUST00000010239.6	0.13372	-4.80549	0.0919219	0.16473	-4.68843	0.130443	0.143858	-4.09657	0.125409	0.169428	-3.59308	0.145054	0.231222	-2.29291	0.308981	0.239606	-2.73628	0.345248
Nxf1	ENSMUSG00000010097.16	ENSMUST00000010241.14	0.189106	-2.25482	0.259789	0.180509	-1.78072	0.349575	0.217619	-1.83718	0.300898	0.21706	-1.21451	0.34585	0.269238	-0.207823	0.441235	0.284721	-0.322663	0.456231
Tmem223	ENSMUSG00000117924.2	ENSMUST00000010248.4	0.237995	-5.58842	0.120161	0.209628	-5.53673	0.176359	0.203401	-5.45549	0.141283	0.242871	-4.71056	0.129733	0.277468	-4.30659	0.371225	0.287588	-3.3076	0.372008
Tmem179b	ENSMUSG00000118346.2	ENSMUST00000010249.7	0.165088	-2.43819	0.147562	0.198979	-2.35323	0.164512	0.185647	-2.8833	0.154394	0.208365	-1.03731	0.195517	0.244646	-0.988912	0.349504	0.29845	0.128557	0.39445
2610507B11Rik	ENSMUSG00000010277.8	ENSMUST00000010421.7	0.287472	-2.93159	0.379533	0.33614	-2.46002	0.493814	0.315494	-2.77585	0.440802	0.34391	-2.15948	0.512163	0.333131	-2.03998	0.571815	0.359157	-1.78332	0.597255
Tmem86a	ENSMUSG00000010307.8	ENSMUST00000010451.8	0.173282	-2.44208	0.105965	0.197796	-1.89321	0.138231	0.165206	-2.55516	0.139024	0.194381	-1.11533	0.224182	0.30077	0.109798	0.354562	0.271879	-0.16038	0.413642
Ifi35	ENSMUSG00000010358.14	ENSMUST00000010502.13	0.143335	-4.35232	0.109005	0.189322	-4.29569	0.152199	0.157034	-4.80734	0.127354	0.197866	-4.19977	0.161775	0.249682	-3.12426	0.270961	0.230026	-2.49365	0.319621
Gosr1	ENSMUSG00000010392.9	ENSMUST00000010536.9	0.106277	-3.4506	0.126155	0.152549	-2.69053	0.231768	0.154697	-3.08495	0.176181	0.19513	-2.36567	0.224659	0.217638	-0.571714	0.315194	0.247802	-1.09446	0.443834
Mrpl52	ENSMUSG00000010406.13	ENSMUST00000010550.12	0.133949	-5.09187	0.132662	0.182868	-4.86181	0.178452	0.126351	-5.20484	0.123618	0.191406	-5.41138	0.149254	0.225794	-4.31746	0.233477	0.233247	-4.32351	0.334441
Psen2	ENSMUSG00000010609.16	ENSMUST00000010753.14	0.123172	-3.15922	0.10924	0.15543	-2.67	0.150062	0.172142	-2.77462	0.166129	0.16316	-2.05952	0.176238	0.218521	-0.390849	0.334074	0.230322	-0.412858	0.37475
Plcd1	ENSMUSG00000010660.4	ENSMUST00000010804.4	0.151103	-2.88998	0.122152	0.222447	-3.13486	0.221923	0.186118	-3.31805	0.166204	0.197843	-2.71017	0.238076	0.263402	-0.533807	0.39635	0.27815	0.0748701	0.410063
Fads1	ENSMUSG00000010663.6	ENSMUST00000010807.6	0.154978	-2.47827	0.109796	0.197899	-2.02969	0.128846	0.170508	-2.30937	0.151166	0.175906	-1.43505	0.167597	0.237849	0.141605	0.329399	0.264833	0.353698	0.46644
Cars	ENSMUSG00000010755.18	ENSMUST00000010899.14	0.187355	-3.33609	0.154049	0.214703	-3.53034	0.257143	0.154766	-3.32419	0.210656	0.211241	-3.50483	0.260252	0.286157	-1.90229	0.406203	0.270514	-1.84274	0.51949
Kdelr3	ENSMUSG00000010830.9	ENSMUST00000010974.9	0.123277	-3.66824	0.0663413	0.136146	-3.96111	0.120194	0.104776	-2.98196	0.135834	0.120375	-2.5637	0.128485	0.180952	-0.851999	0.311532	0.189349	-1.01926	0.446599
Apip	ENSMUSG00000010911.13	ENSMUST00000011055.7	0.143661	-2.59346	0.0807295	0.191639	-2.5917	0.160737	0.150611	-2.65615	0.131802	0.201516	-3.81271	0.149388	0.249618	-1.4504	0.333225	0.271145	-0.627489	0.418924
Pdhx	ENSMUSG00000010914.11	ENSMUST00000011058.9	0.153049	-3.60955	0.174307	0.158987	-4.12612	0.15101	0.145494	-3.39276	0.165534	0.160024	-2.92089	0.198915	0.275489	-1.58484	0.365196	0.282575	-1.91601	0.444705
Slc5a1	ENSMUSG00000011034.7	ENSMUST00000011178.5	0.0776559	-4.30014	0.129811	0.0787855	-3.51396	0.0882161	0.113894	-4.45345	0.134349	0.118885	-3.11806	0.139834	0.238095	-2.17978	0.333333	0.0914613	-1.72879	0.394894
Brf1	ENSMUSG00000011158.9	ENSMUST00000011302.9	0.196715	-1.83561	0.300222	0.194301	-1.08551	0.36732	0.205007	-1.17559	0.322098	0.239919	-0.663802	0.415012	0.288718	-0.257967	0.51869	0.29008	-0.370832	0.576113
Adam19	ENSMUSG00000011256.17	ENSMUST00000011400.8	0.237897	-1.55397	0.32868	0.261753	-1.08728	0.393839	0.246006	-1.40076	0.350149	0.261472	-0.82018	0.37156	0.323355	-0.279818	0.524891	0.318936	-0.304541	0.545896
Sugp1	ENSMUSG00000011306.8	ENSMUST00000011450.8	0.19571	-3.39368	0.135452	0.207069	-2.96019	0.197699	0.188732	-3.74256	0.177361	0.177937	-3.02298	0.227722	0.286342	-1.80867	0.427505	0.337948	-0.491076	0.562217
Acad9	ENSMUSG00000027710.15	ENSMUST00000011492.15	0.0917951	-5.60643	0.114012	0.156496	-5.3611	0.159009	0.132966	-5.50291	0.154485	0.163904	-5.57614	0.17086	0.248629	-3.63594	0.301691	0.243307	-4.13825	0.435702
Dennd1c	ENSMUSG00000002668.9	ENSMUST00000011623.9	0.246499	-0.63073	0.329677	0.343928	-0.703452	0.406874	0.322466	0.321381	0.367436	0.330367	0.548434	0.381589	0.314196	-0.20785	0.468314	0.379458	0.469974	0.536064
Snapc2	ENSMUSG00000011837.5	ENSMUST00000011981.5	0.158666	-4.29994	0.106576	0.163248	-2.68543	0.120082	0.167311	-3.40859	0.153827	0.196629	-3.48841	0.151922	0.300485	-0.741719	0.276543	0.247801	-0.823485	0.398943
Gltp	ENSMUSG00000011884.14	ENSMUST00000012028.14	0.141572	-2.3245	0.222161	0.182347	-2.21172	0.305634	0.199244	-2.30867	0.297365	0.230272	-1.75066	0.36237	0.268821	-1.10429	0.510147	0.308717	-1.04673	0.57233
Scarf2	ENSMUSG00000012017.5	ENSMUST00000012161.5	0.181632	-2.57509	0.195163	0.194031	-1.93689	0.195712	0.191659	-1.88905	0.220418	0.217703	-1.0129	0.266021	0.293326	-0.328287	0.412564	0.306944	-0.53788	0.439607
Med15	ENSMUSG00000012114.18	ENSMUST00000012259.9	0.203154	-2.46469	0.175245	0.25271	-1.89394	0.226391	0.217399	-1.87278	0.2006	0.251667	-1.25402	0.229613	0.303536	0.0368405	0.401441	0.344926	0.087779	0.457398
Dhdds	ENSMUSG00000012117.14	ENSMUST00000012262.12	0.166807	-4.28828	0.113494	0.206143	-3.55635	0.143931	0.192048	-3.51864	0.120158	0.210816	-2.96905	0.170804	0.257373	-1.4122	0.377531	0.310587	-1.11946	0.447649
Bmp5	ENSMUSG00000032179.8	ENSMUST00000012281.8	0.156695	-3.6226	0.149251	0.199484	-2.75589	0.205455	0.171915	-2.99825	0.210178	0.232415	-2.25557	0.265268	0.308093	-1.06975	0.465378	0.282121	-1.13566	0.537496
Gstm2	ENSMUSG00000040562.13	ENSMUST00000012348.9	0.118743	-5.11392	0.0959724	0.136811	-4.13456	0.137813	0.126839	-4.6977	0.12386	0.141035	-3.80918	0.14373	0.212625	-2.07229	0.25525	0.195409	-1.72504	0.265217
Hps3	ENSMUSG00000027615.15	ENSMUST00000012580.13	0.178903	-3.82975	0.241719	0.184245	-2.84794	0.334656	0.220015	-3.5246	0.246921	0.217749	-1.82432	0.334596	0.307112	-1.16452	0.445507	0.256427	-1.3336	0.592707
Kif11	ENSMUSG00000012443.5	ENSMUST00000012587.4	0.221293	-4.88293	0.146522	0.181516	-3.15124	0.247508	0.159524	-2.94991	0.179217	0.189146	-2.92572	0.301657	0.289799	-0.499157	0.48789	0.245502	-1.15462	0.480676
Zmiz2	ENSMUSG00000041164.16	ENSMUST00000012612.11	0.21137	-1.64669	0.33283	0.264083	-1.33302	0.367398	0.236607	-1.54085	0.367045	0.265601	-1.25276	0.418384	0.323605	-0.80993	0.507139	0.31814	-0.917561	0.547869
Tnpo3	ENSMUSG00000012535.15	ENSMUST00000012679.15	0.186408	-3.0483	0.17839	0.242435	-2.1083	0.27201	0.188983	-2.14804	0.21686	0.266223	-1.89854	0.272381	0.296327	-0.703508	0.424432	0.31779	-0.558735	0.515718
Strn3	ENSMUSG00000020954.17	ENSMUST00000013130.15	0.196673	-2.11015	0.261825	0.189625	-1.44275	0.357563	0.189932	-1.52756	0.322262	0.217473	-0.808449	0.388672	0.287136	0.125748	0.528261	0.317228	0.00410095	0.585347
Amotl1	ENSMUSG00000013076.18	ENSMUST00000013220.8	0.192854	-1.56531	0.230029	0.246211	-1.15448	0.299033	0.24924	-1.54248	0.258958	0.255165	-0.748606	0.33744	0.311761	-0.279052	0.468357	0.318485	-0.420353	0.512676
Zkscan17	ENSMUSG00000020472.15	ENSMUST00000013262.15	0.197195	-2.12179	0.29915	0.221297	-2.30106	0.300563	0.261914	-2.01545	0.304903	0.264547	-1.58123	0.371427	0.337595	-0.716607	0.488947	0.326562	-0.756419	0.522932
Gfod2	ENSMUSG00000013150.16	ENSMUST00000013294.16	0.216336	-2.83577	0.253068	0.168447	-2.6797	0.300405	0.188398	-3.34029	0.238488	0.260716	-2.52284	0.298371	0.244755	-1.94646	0.32634	0.206349	-2.4389	0.412698
Atp6v0d1	ENSMUSG00000013160.8	ENSMUST00000013304.8	0.129865	-4.14105	0.133689	0.185989	-3.16586	0.208856	0.163251	-3.25037	0.177444	0.195842	-2.79062	0.24862	0.242201	-1.45615	0.378764	0.255838	-1.43423	0.442202
Arih2	ENSMUSG00000064145.13	ENSMUST00000013338.14	0.181607	-0.367541	0.357499	0.213346	-0.0651925	0.472337	0.228347	-0.452704	0.454346	0.247807	0.131616	0.477761	0.34124	0.536497	0.532104	0.271835	0.878367	0.583864
Fgfrl1	ENSMUSG00000008090.15	ENSMUST00000013633.12	0.150375	-1.89734	0.174675	0.165994	-1.85117	0.236178	0.162655	-2.54256	0.18318	0.167436	-1.72225	0.253077	0.262391	-0.665652	0.419668	0.314542	-0.615256	0.447043
Commd8	ENSMUSG00000029213.12	ENSMUST00000013693.11	0.188829	-4.22059	0.150705	0.275034	-3.0345	0.184883	0.236345	-3.57296	0.187771	0.259911	-3.14228	0.170634	0.327244	-2.29524	0.384926	0.276159	-2.1937	0.34016
Ndufs2	ENSMUSG00000013593.13	ENSMUST00000013737.13	0.137168	-4.06099	0.133275	0.191788	-3.1412	0.172662	0.164451	-3.64853	0.160088	0.194949	-2.88635	0.193892	0.248121	-1.0087	0.372326	0.274087	-1.01685	0.414828
Fnbp4	ENSMUSG00000008200.16	ENSMUST00000013759.6	0.187176	-2.23988	0.27745	0.218642	-1.8672	0.434139	0.213715	-1.5043	0.398167	0.233749	-0.931241	0.417374	0.324086	-0.0567276	0.537859	0.301708	-0.360948	0.53503
Atraid	ENSMUSG00000013622.16	ENSMUST00000013766.13	0.130473	-3.26802	0.104942	0.144366	-2.14398	0.131017	0.163564	-2.61713	0.147997	0.184952	-2.15518	0.173744	0.263289	-0.744608	0.238688	0.255406	-0.597	0.308731
Cad	ENSMUSG00000013629.17	ENSMUST00000013773.12	0.146944	-4.4333	0.151446	0.175237	-3.41093	0.183403	0.158648	-3.47943	0.175944	0.188772	-2.32179	0.217572	0.262731	-0.743897	0.396794	0.256134	-1.40546	0.407491
Pten	ENSMUSG00000013663.8	ENSMUST00000013807.8	0.184513	-2.90231	0.424168	0.207883	-2.54895	0.485649	0.203126	-2.73326	0.466334	0.219214	-2.38698	0.557386	0.281169	-1.88516	0.592597	0.291758	-1.85148	0.630127
Pea15a	ENSMUSG00000013698.13	ENSMUST00000013842.12	0.101563	-3.63232	0.140862	0.134951	-3.15214	0.215762	0.102259	-3.40526	0.18645	0.118935	-2.64913	0.197744	0.200498	-1.16113	0.401272	0.190636	-0.922118	0.385651
Tnfaip8l2	ENSMUSG00000013707.4	ENSMUST00000013851.4	0.126043	-3.00835	0.130439	0.149018	-2.68727	0.201503	0.151802	-3.35965	0.126109	0.171737	-2.34868	0.151903	0.240224	-0.97123	0.435473	0.234209	-0.72268	0.420705
Crbn	ENSMUSG00000005362.15	ENSMUST00000013882.10	0.200348	-3.36077	0.146814	0.205253	-2.44925	0.232718	0.177677	-2.65002	0.179791	0.19819	-2.19158	0.215427	0.251083	-0.242146	0.429113	0.326311	-0.218043	0.462911
Ppp1r12c	ENSMUSG00000019254.17	ENSMUST00000013886.9	0.236254	-1.48946	0.325157	0.25943	-1.50518	0.387932	0.262388	-1.1556	0.360827	0.295834	-1.05283	0.440673	0.32384	-0.332629	0.482717	0.316685	-0.364697	0.498853
Ehmt2	ENSMUSG00000013787.16	ENSMUST00000013931.12	0.206669	-1.724	0.269592	0.21032	-1.58739	0.33263	0.21681	-1.57045	0.296553	0.252055	-1.16056	0.366452	0.289888	-0.258157	0.467763	0.300936	-0.0662833	0.512203
Birc3	ENSMUSG00000032000.18	ENSMUST00000013949.15	0.173007	-1.80045	0.263866	0.240884	-1.65805	0.334582	0.217735	-1.81953	0.31784	0.226979	-1.10341	0.403203	0.2602	-0.279814	0.480421	0.306765	-0.769644	0.561906
Pip4k2c	ENSMUSG00000025417.9	ENSMUST00000013970.9	0.150871	-3.27125	0.169262	0.198353	-2.16262	0.260585	0.187401	-2.51006	0.200259	0.200107	-1.86974	0.253362	0.2395	-0.644584	0.383184	0.269958	-0.492257	0.437415
Abca4	ENSMUSG00000028125.15	ENSMUST00000013995.13	0.18209	-0.578311	0.257419	0.241262	0.886468	0.362317	0.320877	-0.706186	0.340132	0.228249	-0.499674	0.399659	0.327494	-0.352623	0.501202	0.305349	-0.0862927	0.52814
Clip3	ENSMUSG00000013921.16	ENSMUST00000014065.16	0.18327	-3.11184	0.0860164	0.168657	-3.75371	0.172137	0.189104	-3.19361	0.154323	0.195106	-2.56505	0.182282	0.24739	-0.950471	0.373352	0.258621	-1.64499	0.275862
Mcemp1	ENSMUSG00000013974.4	ENSMUST00000014118.4	0.13909	-4.24751	0.153598	0.144984	-3.69297	0.164964	0.145781	-4.28481	0.164646	0.200876	-2.76053	0.242756	0.25981	-1.31594	0.492326	0.267034	-1.94683	0.477011
Chp1	ENSMUSG00000014077.14	ENSMUST00000014221.13	0.127971	-3.98774	0.127127	0.138699	-3.0478	0.205585	0.144357	-3.81134	0.179613	0.167898	-2.90609	0.200977	0.231993	-1.08117	0.415521	0.238901	-1.14188	0.45875
Apbb1ip	ENSMUSG00000026786.15	ENSMUST00000014290.15	0.181081	-3.96236	0.196324	0.224576	-2.99343	0.27435	0.205511	-3.21743	0.222762	0.225566	-2.98438	0.253978	0.301337	-1.9572	0.475005	0.313655	-2.31491	0.524735
Tvp23b	ENSMUSG00000014177.11	ENSMUST00000014321.5	0.173321	-4.2492	0.102292	0.156172	-3.02227	0.181469	0.144327	-3.80254	0.165242	0.188153	-2.64086	0.162766	0.254663	-0.926163	0.311815	0.242857	-0.911124	0.228571
Dnajc7	ENSMUSG00000014195.17	ENSMUST00000014339.15	0.122844	-2.59299	0.154045	0.169503	-1.59748	0.233874	0.162267	-1.85214	0.187854	0.186906	-1.67701	0.205234	0.252987	-0.540527	0.394002	0.229511	-0.705768	0.426475
Cacybp	ENSMUSG00000014226.11	ENSMUST00000014370.11	0.152793	-3.76931	0.144043	0.224303	-3.59305	0.202311	0.16373	-3.85478	0.147216	0.154497	-2.71687	0.262667	0.215376	-1.08196	0.37973	0.229528	-1.32903	0.421803
Ankrd17	ENSMUSG00000055204.16	ENSMUST00000014421.15	0.197382	-3.49914	0.246093	0.20604	-2.87607	0.323124	0.188504	-2.87898	0.288669	0.218595	-2.41999	0.348609	0.306028	-1.45832	0.50743	0.297724	-1.49594	0.563864
Ndufa2	ENSMUSG00000014294.5	ENSMUST00000014438.5	0.161369	-5.47598	0.108003	0.214168	-4.87236	0.180199	0.197695	-5.28507	0.14628	0.182538	-4.45913	0.167428	0.275032	-2.93016	0.28077	0.230696	-2.49791	0.279597
Glis2	ENSMUSG00000014303.14	ENSMUST00000014447.13	0.215432	-1.32759	0.24647	0.237016	-0.931056	0.282892	0.206651	-0.674173	0.255976	0.271864	-0.139733	0.412148	0.317706	-0.155672	0.490712	0.268565	-0.0516899	0.489826
Anapc1	ENSMUSG00000014355.11	ENSMUST00000014499.10	0.159271	-3.42769	0.177829	0.204678	-2.55648	0.2526	0.175413	-2.80927	0.231425	0.215676	-2.31913	0.294314	0.286811	-1.69188	0.476455	0.316824	-2.33911	0.539115
Mertk	ENSMUSG00000014361.6	ENSMUST00000014505.5	0.169986	-4.58869	0.201374	0.173663	-4.46676	0.293262	0.156281	-4.59988	0.243693	0.190726	-3.72771	0.28795	0.288058	-2.22348	0.499745	0.254122	-2.68078	0.566747
Tsg101	ENSMUSG00000014402.16	ENSMUST00000014546.15	0.167878	-4.73837	0.170729	0.192155	-2.89769	0.247169	0.185883	-4.06754	0.230438	0.195427	-3.76118	0.272149	0.296037	-3.08561	0.405318	0.295623	-2.43204	0.503942
Hps5	ENSMUSG00000014418.17	ENSMUST00000014562.14	0.170987	-3.32015	0.165875	0.189195	-2.22194	0.257264	0.240483	-2.39955	0.266266	0.238294	-2.14997	0.260764	0.280332	-0.352048	0.434319	0.265042	-0.255282	0.514197
Rnf166	ENSMUSG00000014470.5	ENSMUST00000014614.4	0.166443	-2.60317	0.1619	0.195521	-2.26008	0.214932	0.135729	-1.95909	0.223584	0.206437	-1.02876	0.314508	0.271522	-0.0974131	0.409437	0.26659	-0.208354	0.426713
Ankrd28	ENSMUSG00000014496.9	ENSMUST00000014640.9	0.183708	-1.21732	0.293824	0.20363	-1.14544	0.411585	0.178417	-1.38446	0.297184	0.238847	-1.34973	0.448098	0.275826	-0.666782	0.498164	0.320782	-0.806287	0.613755
Ankrd52	ENSMUSG00000014498.10	ENSMUST00000014642.10	0.202433	-1.14012	0.277217	0.19794	-1.34775	0.324385	0.226478	-1.37272	0.26939	0.261474	-1.13616	0.355182	0.295607	-0.403096	0.50337	0.313593	-0.483297	0.516768
Wdfy2	ENSMUSG00000014547.11	ENSMUST00000014691.10	0.199108	-1.94696	0.238779	0.21118	-1.58281	0.372502	0.23231	-1.75601	0.283456	0.218192	-1.43138	0.391847	0.294141	-0.261077	0.476227	0.272411	-0.371476	0.485182
Rbsn	ENSMUSG00000014550.15	ENSMUST00000014694.11	0.184684	-2.38094	0.225932	0.258198	-1.71002	0.318154	0.223791	-1.89231	0.253311	0.248899	-0.983638	0.352711	0.29535	-0.325305	0.507217	0.309459	-0.587947	0.55033
Slc25a11	ENSMUSG00000014606.15	ENSMUST00000014750.15	0.152091	-2.60744	0.148826	0.178906	-1.84652	0.182609	0.182889	-2.16426	0.179188	0.211051	-1.83014	0.197751	0.246588	-0.659606	0.357062	0.292005	-0.769225	0.439195
Chfr	ENSMUSG00000014668.16	ENSMUST00000014812.13	0.205362	-2.04281	0.347009	0.224319	-1.77916	0.377341	0.231024	-1.51242	0.344885	0.257503	-1.62578	0.499992	0.300905	-0.391001	0.528523	0.321727	-0.252387	0.616447
Tex261	ENSMUSG00000014748.14	ENSMUST00000014892.8	0.113207	-2.79699	0.262586	0.166152	-2.43867	0.224017	0.128199	-2.65494	0.238832	0.195494	-2.04169	0.346303	0.246616	-1.0146	0.513122	0.237553	-1.02598	0.54886
Psmb1	ENSMUSG00000014769.11	ENSMUST00000014913.11	0.123557	-6	0.0978897	0.142544	-6	0.130332	0.130792	-6	0.12665	0.157609	-6	0.144497	0.217933	-5.85565	0.25596	0.223832	-5.92643	0.320085
Dll1	ENSMUSG00000014773.14	ENSMUST00000014917.8	0.158807	-2.97798	0.154795	0.20449	-2.54954	0.220988	0.173326	-2.80306	0.155285	0.191061	-1.97101	0.228346	0.286988	-0.927444	0.399498	0.269828	-1.02765	0.443151
Nol3	ENSMUSG00000014776.8	ENSMUST00000014920.8	0.15748	-4.02836	0.118594	0.271097	-3.83269	0.161331	0.197914	-4.73014	0.10195	0.2118	-3.73911	0.142458	0.372512	-2.27297	0.263308	0.339623	-2.83349	0.226415
Fhod1	ENSMUSG00000014778.11	ENSMUST00000014922.5	0.157792	-4.15675	0.161219	0.178268	-3.11509	0.232561	0.186782	-3.77198	0.236317	0.190382	-2.5631	0.282954	0.283229	-1.96437	0.393464	0.317783	-1.80871	0.481092
Tppp3	ENSMUSG00000014846.13	ENSMUST00000014990.13	0.13279	-4.74255	0.101173	0.136054	-4.34713	0.133137	0.141664	-4.55387	0.126757	0.145833	-3.97728	0.147208	0.213579	-2.18659	0.279742	0.2239	-2.14588	0.361613
Tmem208	ENSMUSG00000014856.13	ENSMUST00000015000.12	0.145293	-2.78308	0.122202	0.187945	-2.38554	0.184437	0.171053	-2.95874	0.153712	0.155232	-2.06404	0.141894	0.215998	-0.241085	0.327887	0.281523	-0.19034	0.404072
E2f4	ENSMUSG00000014859.10	ENSMUST00000015003.10	0.174776	-1.3136	0.268561	0.23776	-0.880822	0.354966	0.239075	-1.04616	0.391292	0.246206	-0.705937	0.433084	0.314666	-0.421177	0.492001	0.324102	-0.283925	0.530404
Surf4	ENSMUSG00000014867.10	ENSMUST00000015011.10	0.115844	-3.34758	0.113493	0.157735	-2.5344	0.162573	0.150661	-3.02678	0.147277	0.176668	-2.3607	0.190024	0.234714	-0.683352	0.350786	0.25456	-0.75394	0.42054
Surf2	ENSMUSG00000014873.16	ENSMUST00000015017.8	0.176928	-2.63338	0.167465	0.231482	-1.97635	0.322286	0.23718	-2.44334	0.219156	0.289599	-2.31031	0.240863	0.265306	-1.09047	0.306122	0.254902	-0.635631	0.176471
Dnajb9	ENSMUSG00000014905.5	ENSMUST00000015049.5	0.154287	-4.40268	0.12086	0.205671	-3.49327	0.188945	0.160503	-3.43932	0.163077	0.219864	-2.35161	0.180656	0.257128	-0.936485	0.374417	0.311469	-0.894159	0.427771
Ppp1cb	ENSMUSG00000014956.16	ENSMUST00000015100.15	0.184208	-4.35141	0.170821	0.252455	-3.67441	0.289442	0.193929	-3.76996	0.228406	0.230062	-2.8673	0.290923	0.291748	-1.72509	0.451118	0.296461	-1.72716	0.495926
Limk1	ENSMUSG00000029674.14	ENSMUST00000015137.10	0.205482	-1.42719	0.239142	0.246455	-1.62484	0.337562	0.198383	-1.55042	0.273037	0.246693	-1.73463	0.373072	0.281707	-0.273528	0.514061	0.28826	-0.322393	0.580412
Eln	ENSMUSG00000029675.13	ENSMUST00000015138.13	0.177255	-2.29532	0.149403	0.170465	-2.15895	0.172575	0.177563	-2.09984	0.161159	0.179747	-1.64149	0.188281	0.250244	-0.512637	0.320805	0.261613	-0.557195	0.358014
Efr3a	ENSMUSG00000015002.19	ENSMUST00000015146.16	0.165933	-2.69455	0.224541	0.209853	-2.13134	0.295154	0.203152	-2.33174	0.270246	0.234365	-1.79484	0.355804	0.277101	-0.855833	0.477168	0.323705	-0.639331	0.58484
Trappc2l	ENSMUSG00000015013.10	ENSMUST00000015157.10	0.124255	-5.61483	0.0985026	0.156087	-6	0.172045	0.138926	-5.86435	0.136066	0.162485	-5.76889	0.165919	0.178399	-4.29825	0.248888	0.248288	-3.79284	0.359286
Galns	ENSMUSG00000015027.12	ENSMUST00000015171.11	0.201543	-3.31332	0.102053	0.155031	-2.41477	0.142204	0.155856	-3.62191	0.157982	0.153548	-2.53383	0.163509	0.238213	-1.11287	0.297709	0.27173	-0.923845	0.375897
Gata2	ENSMUSG00000015053.15	ENSMUST00000015197.9	0.159366	-1.94922	0.167633	0.204601	-1.75123	0.208426	0.197998	-1.64859	0.233687	0.206798	-0.987184	0.266066	0.310924	-0.00244728	0.386486	0.269742	-0.0346479	0.418893
Edf1	ENSMUSG00000015092.10	ENSMUST00000015236.4	0.156951	-4.79411	0.121973	0.18712	-3.84172	0.198611	0.164259	-3.92253	0.160874	0.192987	-4.09669	0.208511	0.22631	-2.41095	0.315672	0.267217	-2.05117	0.396913
Fbxw5	ENSMUSG00000015095.13	ENSMUST00000015239.10	0.243773	-1.53869	0.287292	0.286296	-1.24579	0.373796	0.258009	-0.999838	0.352089	0.227873	-0.998836	0.425676	0.303291	-0.542854	0.53512	0.292816	-0.549474	0.543242
Slc25a13	ENSMUSG00000015112.16	ENSMUST00000015256.15	0.122447	-3.88476	0.12266	0.171128	-2.90017	0.223491	0.1494	-3.40829	0.138554	0.151588	-2.43574	0.210196	0.244941	-0.988261	0.382807	0.299652	-0.979633	0.369395
Lrrk1	ENSMUSG00000015133.18	ENSMUST00000015277.14	0.174455	-2.57906	0.193717	0.190004	-1.99899	0.250062	0.195422	-2.33151	0.246722	0.221577	-1.41487	0.297276	0.295109	-0.484646	0.46683	0.28937	-0.452957	0.515563
Casd1	ENSMUSG00000015189.13	ENSMUST00000015333.12	0.15192	-2.3424	0.207467	0.245091	-2.33604	0.321537	0.192598	-2.36079	0.277027	0.203534	-1.66421	0.414106	0.298835	-0.509247	0.530496	0.321607	-1.09946	0.54843
Cnksr3	ENSMUSG00000015202.14	ENSMUST00000015346.12	0.165323	-2.48326	0.184446	0.179587	-2.34074	0.235481	0.148876	-2.16072	0.235011	0.190406	-1.44246	0.33713	0.263996	-0.424507	0.472574	0.27784	-0.296274	0.492352
Mtmr1	ENSMUSG00000015214.15	ENSMUST00000015358.8	0.194425	-2.24443	0.244887	0.188282	-2.21759	0.323545	0.224658	-1.88316	0.283995	0.224024	-1.04052	0.383008	0.29485	-0.135731	0.478876	0.280281	-0.152238	0.521862
Nipsnap3b	ENSMUSG00000015247.11	ENSMUST00000015391.10	0.13172	-3.31959	0.135482	0.20143	-2.93927	0.240409	0.146442	-2.61041	0.19366	0.192588	-1.66062	0.213794	0.221155	-0.549219	0.318614	0.310411	-0.466011	0.4181
Gdi1	ENSMUSG00000015291.11	ENSMUST00000015435.11	0.145267	-5.50958	0.13411	0.169637	-5.14007	0.209913	0.159384	-4.95294	0.169404	0.173216	-4.39222	0.204265	0.238569	-2.69366	0.367915	0.249205	-2.93603	0.438876
Sash1	ENSMUSG00000015305.7	ENSMUST00000015449.6	0.156757	-2.78598	0.157475	0.168916	-2.25909	0.220022	0.162581	-2.57195	0.197286	0.183173	-1.70893	0.263821	0.250879	-0.432589	0.4263	0.277383	-0.43686	0.497572
Gadd45b	ENSMUSG00000015312.10	ENSMUST00000015456.10	0.140797	-4.12155	0.105342	0.152508	-3.00723	0.151374	0.143115	-2.97749	0.165537	0.191926	-2.27769	0.237021	0.209012	-1.40846	0.302037	0.215791	-1.49929	0.373381
Slc39a1	ENSMUSG00000052310.10	ENSMUST00000015467.9	0.156953	-3.34498	0.131811	0.177183	-2.66554	0.169756	0.147196	-2.4397	0.141706	0.196206	-1.7369	0.222018	0.296489	-0.843704	0.40142	0.312615	-0.977167	0.440734
Endog	ENSMUSG00000015337.6	ENSMUST00000015481.6	0.153911	-3.20203	0.186939	0.229504	-3.79911	0.255133	0.184258	-3.52502	0.195762	0.150788	-3.52202	0.225495	0.177684	-1.3194	0.223958	0.314028	-2.22106	0.349903
Cybb	ENSMUSG00000015340.11	ENSMUST00000015484.10	0.126458	-3.77606	0.106343	0.175923	-3.14928	0.141447	0.153685	-3.36698	0.151114	0.187079	-2.44354	0.178421	0.246427	-0.80166	0.403569	0.262812	-0.93202	0.42393
Pcolce2	ENSMUSG00000015354.9	ENSMUST00000015498.9	0.128924	-5.47887	0.122645	0.16619	-4.98584	0.160067	0.137627	-5.451	0.150584	0.183181	-4.83371	0.174956	0.225727	-3.8225	0.356053	0.240769	-4.02731	0.45362
Clpx	ENSMUSG00000015357.11	ENSMUST00000015501.11	0.166111	-3.68104	0.144644	0.175506	-3.66602	0.243886	0.17517	-3.43377	0.192707	0.200497	-2.63982	0.303639	0.27751	-1.11568	0.428204	0.291986	-1.0822	0.467525
Plxnd1	ENSMUSG00000030123.16	ENSMUST00000015511.15	0.206589	-1.29676	0.24753	0.233529	-1.19911	0.281338	0.215566	-1.47724	0.267365	0.242167	-0.982863	0.359665	0.299109	-0.265966	0.481878	0.312367	-0.284403	0.514733
Cd83	ENSMUSG00000015396.5	ENSMUST00000015540.4	0.102671	-2.44979	0.0868831	0.149413	-1.71926	0.154485	0.135124	-2.09907	0.183795	0.153705	-1.43968	0.16271	0.206417	-0.524314	0.344652	0.245283	-0.251571	0.283019
Gzmb	ENSMUSG00000015437.6	ENSMUST00000015581.6	0.151156	-4.41991	0.0950541	0.273973	-2.03748	0.136986	0.160946	-3.40499	0.161098	0.188989	-2.75562	0.184974	0.207344	-1.11957	0.345826	0.246719	-1.3821	0.410776
Ager	ENSMUSG00000015452.15	ENSMUST00000015596.10	0.14395	-3.3976	0.0891876	0.171216	-2.98054	0.13114	0.143706	-3.36451	0.110817	0.17344	-2.5905	0.136121	0.226938	-1.10651	0.275535	0.245157	-1.41819	0.365723
Atf6b	ENSMUSG00000015461.16	ENSMUST00000015605.15	0.161642	-3.87216	0.1252	0.214103	-2.84599	0.184557	0.193592	-3.50427	0.177557	0.246013	-2.35093	0.203362	0.27393	-0.953147	0.387074	0.285004	-1.06152	0.421263
Notch4	ENSMUSG00000015468.15	ENSMUST00000015612.14	0.201266	-1.52345	0.202433	0.259197	-1.24032	0.284072	0.21118	-1.67611	0.233878	0.245001	-0.989521	0.284065	0.280483	-0.33341	0.423779	0.282409	-0.730361	0.478653
Ctsk	ENSMUSG00000028111.5	ENSMUST00000015664.5	0.130943	-4.04197	0.0798561	0.163329	-3.37826	0.138781	0.138419	-3.70799	0.134407	0.156983	-3.1325	0.140133	0.201771	-1.24336	0.274409	0.241928	-1.51779	0.30497
Lpl	ENSMUSG00000015568.17	ENSMUST00000015712.15	0.124522	-4.46507	0.10447	0.151625	-3.90227	0.14355	0.133538	-4.06727	0.132574	0.146605	-3.48485	0.145363	0.201962	-1.47254	0.2946	0.20401	-1.73613	0.342579
Bnip1	ENSMUSG00000024191.16	ENSMUST00000015725.16	0.148478	-2.97033	0.111489	0.221423	-2.05249	0.139743	0.215014	-2.89345	0.157776	0.203394	-2.32142	0.213311	0.265576	-0.590118	0.307167	0.415385	-0.575834	0.430769
Srf	ENSMUSG00000015605.7	ENSMUST00000015749.7	0.251237	-1.56956	0.285035	0.269191	-1.31072	0.328315	0.286998	-1.18592	0.322805	0.275468	-0.707141	0.431137	0.359828	-0.403839	0.497006	0.370249	-0.381846	0.511382
Lama5	ENSMUSG00000015647.10	ENSMUST00000015791.6	0.180738	-2.08208	0.179495	0.232553	-2.34761	0.228461	0.208245	-1.14746	0.222956	0.245729	0.844075	0.284216	0.304662	0.877059	0.408972	0.316964	0.840193	0.476551
Hspa8	ENSMUSG00000015656.18	ENSMUST00000015800.16	0.117975	-0.465375	0.104835	0.144331	0.253383	0.147186	0.129557	0.227856	0.134026	0.149785	0.774701	0.164135	0.229185	2.31991	0.38851	0.238803	2.1104	0.414786
Acadsb	ENSMUSG00000030861.16	ENSMUST00000015829.15	0.140296	-4.67003	0.134113	0.186299	-4.26594	0.205945	0.157018	-4.54218	0.174072	0.191208	-3.4585	0.235382	0.264391	-2.003	0.328779	0.275465	-1.97823	0.376583
Prune1	ENSMUSG00000015711.9	ENSMUST00000015855.8	0.162216	-3.00429	0.153706	0.225055	-1.80934	0.288548	0.127955	-2.20634	0.176648	0.231949	-1.50368	0.299023	0.246381	-0.326133	0.440793	0.280909	-0.727362	0.548414
Cers2	ENSMUSG00000015714.12	ENSMUST00000015858.12	0.120176	-3.46306	0.164747	0.166742	-2.91454	0.21999	0.153208	-3.15539	0.199789	0.17994	-2.23514	0.240914	0.221274	-0.712777	0.408608	0.250986	-0.763023	0.475609
Capza2	ENSMUSG00000015733.14	ENSMUST00000015877.14	0.143032	-4.41108	0.148044	0.177176	-3.24318	0.236356	0.16554	-3.69463	0.181256	0.19412	-2.86303	0.230071	0.261544	-1.41468	0.401189	0.266135	-1.54752	0.433637
Plekho1	ENSMUSG00000015745.10	ENSMUST00000015889.10	0.226477	-4.67421	0.278351	0.303566	-4.64601	0.422469	0.237302	-4.61554	0.306477	0.299066	-4.2232	0.46	0.313049	-4.58803	0.478824	0.310563	-5.61538	0.553288
Vps45	ENSMUSG00000015747.6	ENSMUST00000015891.6	0.143618	-4.51938	0.153674	0.177786	-2.65549	0.228628	0.197364	-2.6271	0.18362	0.229098	-2.70342	0.250252	0.244101	-0.864349	0.421716	0.269696	-1.62982	0.389108
Ppil4	ENSMUSG00000015757.11	ENSMUST00000015901.11	0.147652	-4.11909	0.188291	0.166047	-3.43558	0.26576	0.159151	-3.71872	0.210559	0.212677	-3.45513	0.284129	0.262466	-1.65535	0.396333	0.270637	-1.70002	0.471203
Cnih1	ENSMUSG00000015759.12	ENSMUST00000015903.12	0.092799	-3.94492	0.158686	0.120662	-3.48417	0.189333	0.105262	-4.11797	0.171925	0.136981	-3.42014	0.19313	0.20422	-1.42291	0.442797	0.224295	-1.67264	0.443733
Med22	ENSMUSG00000015776.13	ENSMUST00000015920.12	0.137086	-3.75046	0.171823	0.151009	-3.40781	0.202407	0.178418	-3.01564	0.167649	0.166639	-2.51213	0.186664	0.251449	-0.78661	0.347666	0.283079	-0.614505	0.483793
Surf1	ENSMUSG00000015790.17	ENSMUST00000015934.13	0.141992	-4.28356	0.134419	0.186662	-3.13576	0.19737	0.164733	-3.9379	0.16221	0.152786	-3.0224	0.221887	0.236566	-1.7058	0.375038	0.260562	-0.990141	0.444706
Qdpr	ENSMUSG00000015806.13	ENSMUST00000015950.12	0.127381	-3.29175	0.0927865	0.134708	-2.52814	0.169694	0.127295	-2.8768	0.1495	0.177888	-2.12229	0.184919	0.221329	-0.850558	0.290128	0.289509	-0.624028	0.33701
Adamtsl4	ENSMUSG00000015850.12	ENSMUST00000015994.4	0.179786	-1.87289	0.172166	0.249553	-1.32473	0.255062	0.209592	-1.84238	0.229235	0.260904	-1.23318	0.286499	0.317343	-0.0121814	0.465221	0.32386	-0.375011	0.512994
Lcorl	ENSMUSG00000015882.19	ENSMUST00000016026.14	0.241958	-2.81834	0.353303	0.249837	-3.0851	0.489694	0.253942	-2.33319	0.398218	0.383244	-2.13142	0.490915	0.366534	-1.10108	0.456518	0.347489	-1.31087	0.562488
Lta4h	ENSMUSG00000015889.9	ENSMUST00000016033.9	0.148146	-5.60381	0.124835	0.187125	-4.7794	0.170312	0.161142	-5.32652	0.158991	0.189523	-5.37047	0.178462	0.240568	-3.83664	0.336956	0.24354	-3.53201	0.402686
Rrbp1	ENSMUSG00000027422.16	ENSMUST00000016072.12	0.174921	-2.51004	0.179389	0.225553	-2.03049	0.255435	0.193039	-2.25835	0.209671	0.234283	-1.66101	0.264729	0.308593	-0.204534	0.441472	0.307326	-0.330012	0.491936
Macroh2a1	ENSMUSG00000015937.16	ENSMUST00000016081.13	0.155217	-3.48776	0.180314	0.182094	-2.90336	0.210725	0.176891	-2.99839	0.186402	0.205847	-2.30418	0.248527	0.253936	-1.26013	0.397508	0.283431	-1.1655	0.455285
Castor2	ENSMUSG00000015944.10	ENSMUST00000016088.9	0.151753	-2.24013	0.168807	0.241356	-2.26743	0.186494	0.146608	-2.68371	0.153578	0.133929	-1.65593	0.362723	0.279058	-0.28333	0.414935	0.176455	-1.10297	0.48937
Adss	ENSMUSG00000015961.9	ENSMUST00000016105.9	0.158782	-3.81852	0.178661	0.202998	-3.02957	0.232644	0.1456	-3.22351	0.209665	0.188122	-2.63001	0.22331	0.272969	-1.08872	0.404082	0.283584	-1.65071	0.496114
Fnta	ENSMUSG00000015994.11	ENSMUST00000016138.11	0.169638	-3.82507	0.162688	0.236427	-3.54461	0.239545	0.196041	-3.98109	0.23712	0.257807	-2.81249	0.341433	0.310203	-1.47024	0.4137	0.309248	-1.41561	0.505721
Plpp1	ENSMUSG00000021759.15	ENSMUST00000016144.12	0.131748	-3.81494	0.112768	0.151238	-3.48168	0.147904	0.146776	-3.72403	0.149139	0.167533	-3.15229	0.16776	0.20501	-1.91109	0.291037	0.232882	-1.77556	0.327677
Lbp	ENSMUSG00000016024.10	ENSMUST00000016168.9	0.129701	-5.06463	0.0973755	0.137377	-4.79829	0.141422	0.127343	-4.83927	0.124788	0.142764	-4.46792	0.136677	0.214541	-3.15949	0.277572	0.214521	-2.93062	0.294554
Celsr1	ENSMUSG00000016028.12	ENSMUST00000016172.10	0.211874	-0.514672	0.339291	0.212197	-1.03987	0.411973	0.223634	-0.982728	0.380317	0.229574	-0.726052	0.435685	0.29453	-0.202743	0.545752	0.297646	-0.420518	0.563671
Fli1	ENSMUSG00000016087.14	ENSMUST00000016231.14	0.175053	-2.83025	0.192691	0.230556	-2.27776	0.262832	0.17529	-2.24311	0.212512	0.227365	-1.56834	0.240036	0.28566	-0.185008	0.45982	0.339638	-0.260639	0.467601
Tmbim1	ENSMUSG00000006301.18	ENSMUST00000016309.16	0.132878	-3.32047	0.114747	0.157685	-2.58634	0.150041	0.142112	-2.71245	0.14969	0.173765	-2.11661	0.177034	0.241634	-0.625291	0.347379	0.256391	-0.456619	0.426071
Lonrf3	ENSMUSG00000016239.12	ENSMUST00000016383.10	0.202027	-1.2092	0.145069	0.264587	-1.20112	0.282984	0.253104	-1.48637	0.193025	0.276404	-0.0418715	0.295864	0.310294	0.377039	0.464706	0.331239	0.0871174	0.50427
Atp5e	ENSMUSG00000016252.8	ENSMUST00000016396.8	0.131877	-4.36092	0.126472	0.181064	-3.79931	0.212436	0.155347	-3.88685	0.149878	0.166484	-3.98755	0.195026	0.224307	-2.51608	0.392609	0.207598	-2.14866	0.442952
Ctsz	ENSMUSG00000016256.11	ENSMUST00000016400.9	0.147108	-3.51475	0.108973	0.182593	-2.66533	0.166778	0.168672	-2.96523	0.16388	0.183867	-2.14283	0.214143	0.243736	-0.769994	0.407255	0.253835	-0.94395	0.423878
Prelid3b	ENSMUSG00000016257.16	ENSMUST00000016401.15	0.121784	-4.07743	0.15417	0.129208	-3.464	0.235194	0.12801	-3.56674	0.234183	0.1701	-2.69616	0.193553	0.235179	-1.21483	0.427093	0.207649	-1.48321	0.483307
Ube2a	ENSMUSG00000016308.13	ENSMUST00000016452.11	0.179536	-4.71277	0.114899	0.16027	-3.8861	0.165814	0.160637	-4.14118	0.15781	0.16051	-3.94414	0.167143	0.234973	-2.67417	0.320976	0.223392	-3.19009	0.361418
Slc25a5	ENSMUSG00000016319.4	ENSMUST00000016463.4	0.121082	-5.6028	0.0812806	0.141333	-4.99767	0.109968	0.13086	-5.83462	0.107486	0.143948	-4.87792	0.111786	0.200225	-3.87798	0.296375	0.21688	-3.90215	0.337396
Nkap	ENSMUSG00000016409.5	ENSMUST00000016553.5	0.129693	-3.86548	0.110151	0.166138	-3.00701	0.157695	0.173273	-3.15495	0.194776	0.18937	-2.31558	0.163407	0.27575	-0.886566	0.317215	0.261255	-1.23964	0.368056
Pds5b	ENSMUSG00000034021.16	ENSMUST00000016569.11	0.154444	-3.23646	0.179307	0.168642	-2.45625	0.271137	0.162822	-2.78603	0.246145	0.191616	-1.87804	0.280046	0.261003	-1.00627	0.4583	0.301017	-1.0514	0.595907
Ndufa1	ENSMUSG00000016427.8	ENSMUST00000016571.8	0.137667	-5.90985	0.0978165	0.144604	-6	0.104142	0.154237	-5.88946	0.117093	0.121124	-6	0.10535	0.178948	-5.67827	0.229746	0.191942	-5.65159	0.26186
Ppfibp1	ENSMUSG00000016487.16	ENSMUST00000016631.14	0.181866	-2.47023	0.211204	0.244651	-2.00968	0.338214	0.222284	-2.17505	0.27118	0.26438	-1.62179	0.354572	0.295331	-0.482933	0.515567	0.32294	-0.473218	0.576914
Cd34	ENSMUSG00000016494.10	ENSMUST00000016638.8	0.136428	-4.14041	0.120306	0.169712	-3.31007	0.158954	0.152574	-3.52345	0.166059	0.187944	-2.64841	0.187483	0.253233	-0.867344	0.358352	0.267178	-0.924558	0.389326
Cd274	ENSMUSG00000016496.8	ENSMUST00000016640.8	0.14794	-2.93087	0.141697	0.176737	-3.02443	0.170494	0.162585	-3.40273	0.173904	0.188088	-2.57271	0.201843	0.28085	-1.20748	0.391415	0.263798	-1.3247	0.398343
Lnx2	ENSMUSG00000016520.8	ENSMUST00000016664.8	0.150729	-2.63019	0.171677	0.196291	-2.29095	0.238949	0.181932	-2.61973	0.239121	0.214887	-1.85012	0.282283	0.281545	-0.979885	0.430324	0.278881	-1.04591	0.495104
Dyrk3	ENSMUSG00000016526.9	ENSMUST00000016670.9	0.158729	-3.54775	0.140025	0.228454	-3.68453	0.231686	0.153716	-3.79348	0.188977	0.203894	-2.6251	0.311458	0.247833	-2.23624	0.50012	0.300856	-3.02992	0.484787
Mapkapk2	ENSMUSG00000016528.11	ENSMUST00000016672.11	0.208952	-1.90515	0.274199	0.221143	-1.59054	0.358267	0.229155	-1.5444	0.335624	0.264932	-1.22201	0.427128	0.302121	-0.633501	0.527013	0.30474	-0.672868	0.570197
Lamp2	ENSMUSG00000016534.16	ENSMUST00000016678.14	0.136775	-3.94066	0.118732	0.170373	-3.15029	0.161059	0.149106	-3.2013	0.156106	0.155447	-2.37324	0.160706	0.215269	-1.29409	0.303019	0.232089	-1.36212	0.371762
Cul4a	ENSMUSG00000031446.15	ENSMUST00000016680.14	0.16828	-3.7266	0.17247	0.193986	-3.56144	0.237745	0.184991	-3.17482	0.205448	0.193843	-2.8154	0.279923	0.275947	-1.68899	0.418998	0.269463	-1.40936	0.534838
Myh9	ENSMUSG00000022443.18	ENSMUST00000016771.13	0.150416	-2.91986	0.136086	0.190894	-2.41295	0.198652	0.168805	-2.60032	0.173021	0.202161	-1.97121	0.21185	0.276103	-0.345508	0.393563	0.277419	-0.396619	0.422669
Ift27	ENSMUSG00000016637.8	ENSMUST00000016781.8	0.114079	-4.03933	0.0896143	0.17746	-2.20388	0.149354	0.169794	-3.24896	0.115677	0.162174	-3.37543	0.179274	0.164563	-1.54955	0.225877	0.214286	-1.45493	0.285714
Ttll12	ENSMUSG00000016757.12	ENSMUST00000016901.5	0.152276	-3.44736	0.121308	0.168939	-2.55159	0.14162	0.155808	-3.55938	0.151475	0.135678	-2.663	0.170436	0.21592	-0.949851	0.298261	0.190479	-0.764866	0.356137
Scube1	ENSMUSG00000016763.16	ENSMUST00000016907.8	0.166613	-2.67802	0.185421	0.16389	-2.29718	0.211181	0.150935	-2.27964	0.182433	0.19854	-1.82868	0.207881	0.280122	-0.903659	0.40744	0.253962	-0.399631	0.439938
Mrps18c	ENSMUSG00000016833.15	ENSMUST00000016977.15	0.134935	-3.71971	0.10267	0.144082	-3.19932	0.16357	0.100455	-3.44539	0.0962795	0.133253	-2.47384	0.149714	0.245764	-1.41222	0.23312	0.190398	-3.4798	0.263708
Kctd5	ENSMUSG00000016946.7	ENSMUST00000017090.6	0.181064	-2.83988	0.179105	0.202965	-1.90091	0.213157	0.20958	-2.49055	0.275731	0.214599	-1.44021	0.233702	0.293467	-0.57343	0.371959	0.262803	-0.776316	0.442071
Rbpjl	ENSMUSG00000017007.10	ENSMUST00000017151.2	0.315411	-3.85435	0.316457	0.320608	-3.53499	0.395684	0.319874	-3.13495	0.306328	0.301868	-3.4045	0.375878	0.288369	-3.39784	0.482565	0.237461	-3.2567	0.537423
Sdc4	ENSMUSG00000017009.4	ENSMUST00000017153.4	0.112224	-3.77202	0.0905524	0.120525	-2.50967	0.142572	0.11266	-3.21492	0.124843	0.134031	-2.21198	0.138986	0.203091	-0.98904	0.300988	0.216036	-1.05028	0.365101
Rnd3	ENSMUSG00000017144.9	ENSMUST00000017288.9	0.128321	-3.87518	0.149277	0.167482	-3.43485	0.182542	0.150971	-3.71459	0.152399	0.139903	-2.72618	0.165489	0.215149	-1.0056	0.278677	0.230956	-0.753133	0.374907
Brca1	ENSMUSG00000017146.13	ENSMUST00000017290.11	0.134138	-2.86001	0.210789	0.321721	-1.37657	0.239754	0.243028	-0.925723	0.324086	0.228087	-0.912315	0.371299	0.280907	-0.272652	0.421855	0.324757	-0.609088	0.519252
Coa3	ENSMUSG00000017188.4	ENSMUST00000017332.4	0.143924	-5.03692	0.0762541	0.177782	-4.44319	0.137555	0.160202	-4.03887	0.0892944	0.186698	-3.51362	0.107687	0.198814	-1.63848	0.164022	0.212597	-1.92099	0.183441
Med24	ENSMUSG00000017210.15	ENSMUST00000017354.13	0.122149	-4.05229	0.126812	0.181237	-2.99316	0.149802	0.15097	-2.89016	0.164839	0.209378	-1.93823	0.199585	0.289542	-0.535404	0.406177	0.260753	-0.583133	0.436184
Psmd3	ENSMUSG00000017221.15	ENSMUST00000017365.15	0.14529	-2.68819	0.125741	0.189055	-2.28956	0.173784	0.168665	-2.77521	0.178459	0.210786	-1.83143	0.223274	0.255002	-0.515864	0.378187	0.271255	-0.406855	0.418582
Exosc10	ENSMUSG00000017264.17	ENSMUST00000017408.14	0.156542	-4.61304	0.136924	0.189371	-4.41884	0.203609	0.157856	-4.50264	0.178667	0.179143	-4.7839	0.202796	0.256949	-2.89628	0.409519	0.249061	-3.19485	0.452397
Glod4	ENSMUSG00000017286.16	ENSMUST00000017430.12	0.119045	-4.97975	0.102139	0.174497	-4.93727	0.183608	0.136121	-4.80857	0.156045	0.159166	-3.87631	0.156321	0.240909	-2.15273	0.319538	0.287207	-2.33948	0.376414
Taok1	ENSMUSG00000017291.14	ENSMUST00000017435.11	0.244714	-1.83264	0.347417	0.298659	-1.5148	0.443344	0.283485	-1.68919	0.436975	0.318644	-1.23662	0.512809	0.34052	-0.801118	0.582029	0.336025	-0.801825	0.59828
Dnttip1	ENSMUSG00000017299.14	ENSMUST00000017443.14	0.156291	-4.28446	0.152026	0.253101	-3.01238	0.256084	0.197737	-3.74285	0.235205	0.217399	-3.07866	0.290096	0.224778	-2.24304	0.382874	0.259667	-2.54667	0.398754
Vtn	ENSMUSG00000017344.5	ENSMUST00000017488.5	0.13273	-4.48463	0.0917288	0.166607	-4.13453	0.108337	0.159135	-3.54331	0.116284	0.156054	-3.38197	0.109538	0.245981	-1.90568	0.209176	0.185185	-1.5593	0.12963
Traf4	ENSMUSG00000017386.11	ENSMUST00000017530.4	0.247187	-1.50002	0.328771	0.407049	-0.898055	0.377498	0.37893	-2.46974	0.358274	0.39737	-1.64309	0.453055	0.37057	-0.859837	0.531555	0.34201	-0.731083	0.509004
Plxdc1	ENSMUSG00000017417.15	ENSMUST00000017561.15	0.16171	-3.09111	0.135231	0.146103	-2.47598	0.153897	0.17029	-3.21614	0.114119	0.188896	-2.26753	0.146093	0.256987	-1.23811	0.290509	0.333333	-1.60855	0.434174
C1qtnf1	ENSMUSG00000017446.15	ENSMUST00000017590.9	0.157777	-3.10579	0.0934176	0.174282	-2.35767	0.149995	0.17064	-2.6322	0.13417	0.169146	-1.99171	0.151793	0.252602	-0.470927	0.327649	0.326581	-0.239164	0.404882
Cyba	ENSMUSG00000006519.12	ENSMUST00000017604.10	0.128897	-5.33264	0.0899399	0.135324	-5.1971	0.115885	0.127266	-5.09599	0.116877	0.145746	-4.7011	0.130025	0.217522	-3.4816	0.29377	0.203908	-4.1141	0.349423
Timp2	ENSMUSG00000017466.10	ENSMUST00000017610.10	0.134059	-4.0164	0.127832	0.156085	-3.28713	0.192549	0.140335	-3.70786	0.166071	0.164059	-3.06684	0.217579	0.232628	-1.46796	0.402833	0.258441	-1.41313	0.469812
Zc3h18	ENSMUSG00000017478.16	ENSMUST00000017622.12	0.158293	-2.53792	0.173797	0.163986	-1.3787	0.250802	0.157028	-1.7338	0.217417	0.190722	-1.20321	0.280566	0.277154	-0.204594	0.396492	0.284417	-0.548165	0.466046
Top2b	ENSMUSG00000017485.12	ENSMUST00000017629.12	0.160502	-5.62094	0.205623	0.197033	-5.04374	0.328263	0.173923	-5.63391	0.262936	0.21358	-4.65117	0.348149	0.285335	-4.17501	0.485978	0.283935	-4.24926	0.53912
Igfbp4	ENSMUSG00000017493.13	ENSMUST00000017637.13	0.175968	-4.11813	0.146356	0.201599	-3.51452	0.179008	0.168722	-3.74489	0.170095	0.211727	-3.05698	0.209574	0.267579	-2.00419	0.405494	0.302133	-1.95524	0.459938
Suz12	ENSMUSG00000017548.16	ENSMUST00000017692.15	0.196822	-2.12382	0.323893	0.239155	-1.65207	0.438459	0.236445	-1.53731	0.37994	0.247573	-1.26722	0.468404	0.307671	-0.575764	0.523278	0.306704	-0.72069	0.576724
Atad5	ENSMUSG00000017550.15	ENSMUST00000017694.7	0.160446	-2.62148	0.248949	0.180556	-1.85881	0.333333	0.15187	-2.51433	0.28317	0.18426	-2.06597	0.434905	0.289984	-1.03004	0.439965	0.35131	-0.558559	0.582295
Cd40	ENSMUSG00000017652.17	ENSMUST00000017799.12	0.150301	-5.68336	0.116132	0.206214	-5.56157	0.140923	0.187959	-5.54012	0.177113	0.199121	-5.5022	0.182604	0.296747	-3.31497	0.398636	0.267957	-3.43481	0.363248
Wsb1	ENSMUSG00000017677.12	ENSMUST00000017821.12	0.210344	-3.67682	0.211676	0.200683	-2.77692	0.312968	0.199131	-2.46984	0.255639	0.23381	-1.83367	0.33407	0.281596	-1.05414	0.440253	0.272099	-1.32159	0.434185
Rnf135	ENSMUSG00000020707.7	ENSMUST00000017839.3	0.180058	-4.93257	0.220202	0.199463	-3.58357	0.147878	0.186684	-3.59437	0.141374	0.176868	-2.9176	0.22501	0.263048	-1.59652	0.393943	0.352941	-1.45195	0.264706
Ada	ENSMUSG00000017697.4	ENSMUST00000017841.4	0.175586	-4.70144	0.0874501	0.155891	-4.29517	0.192546	0.152901	-3.62297	0.175175	0.105086	-3.21416	0.181931	0.176268	-2.0732	0.380868	0.211898	-2.4751	0.516785
Serinc3	ENSMUSG00000017707.10	ENSMUST00000017851.4	0.118164	-4.32832	0.128767	0.134383	-3.74258	0.176261	0.125582	-3.97853	0.166105	0.144665	-3.30016	0.196762	0.214526	-2.03686	0.362482	0.221049	-2.12861	0.419103
Wfdc2	ENSMUSG00000017723.12	ENSMUST00000017867.10	0.110638	-4.82491	0.0865053	0.129523	-4.20218	0.113349	0.118711	-4.54892	0.110503	0.131016	-3.59116	0.110306	0.1777	-1.98622	0.168703	0.202846	-2.18004	0.227882
Mmp9	ENSMUSG00000017737.3	ENSMUST00000017881.3	0.131672	-5.1074	0.102301	0.174807	-3.87426	0.123098	0.165119	-4.6845	0.139779	0.14948	-4.21342	0.161134	0.21173	-2.51362	0.258228	0.202134	-2.26574	0.302241
Ghdc	ENSMUSG00000017747.14	ENSMUST00000017891.14	0.190129	-3.14879	0.197181	0.195784	-2.67337	0.204511	0.163026	-3.16294	0.192087	0.240524	-2.17946	0.256781	0.256909	-0.675373	0.490862	0.203704	-1.47815	0.537037
Slc12a7	ENSMUSG00000017756.10	ENSMUST00000017900.9	0.143878	-2.49272	0.13589	0.16037	-2.18088	0.205753	0.146576	-2.45988	0.166358	0.171599	-1.70772	0.198909	0.276433	-0.0423339	0.409065	0.307021	-0.00473265	0.448335
Zswim1	ENSMUSG00000017764.3	ENSMUST00000017908.3	0.219201	-5.00186	0.119701	0.205363	-3.40652	0.130069	0.206716	-3.86346	0.193564	0.153445	-2.345	0.214796	0.282142	-1.53859	0.316837	0.209302	-1.4217	0.395349
Crk	ENSMUSG00000017776.16	ENSMUST00000017920.14	0.187429	-1.8673	0.221782	0.230193	-1.43616	0.286501	0.216542	-1.44555	0.255542	0.239392	-0.878144	0.336786	0.29266	-0.475611	0.483997	0.302352	-1.49517	0.515108
Mlx	ENSMUSG00000017801.16	ENSMUST00000017945.15	0.134434	-3.89434	0.108399	0.136649	-3.02441	0.181194	0.175144	-3.40547	0.169036	0.127418	-2.79415	0.162602	0.207599	-0.983051	0.279321	0.26728	-1.16964	0.370317
Retreg3	ENSMUSG00000017802.15	ENSMUST00000017946.6	0.147652	-2.29763	0.155762	0.176641	-1.67918	0.242798	0.179724	-1.90444	0.207495	0.228367	-1.08672	0.278284	0.283215	-0.0593623	0.395203	0.28622	-0.102366	0.488172
Dhx58	ENSMUSG00000017830.16	ENSMUST00000017974.13	0.136694	-2.97093	0.125765	0.261813	-2.70494	0.199089	0.168914	-3.11983	0.180674	0.200846	-2.50535	0.210538	0.252899	-1.06527	0.378132	0.285806	-0.992005	0.449825
Rab5a	ENSMUSG00000017831.9	ENSMUST00000017975.7	0.160635	-5.08702	0.156803	0.171579	-4.24255	0.248202	0.16717	-4.62358	0.226056	0.207753	-4.27211	0.231091	0.270577	-2.76291	0.353479	0.286833	-2.62153	0.443738
Nkiras2	ENSMUSG00000017837.13	ENSMUST00000017981.10	0.146928	-3.0518	0.113456	0.211266	-2.50048	0.151567	0.201504	-2.69031	0.146436	0.232571	-2.26107	0.14663	0.285341	-0.663717	0.373479	0.286018	-0.861224	0.440348
Ift52	ENSMUSG00000017858.13	ENSMUST00000018002.13	0.162995	-3.11997	0.198097	0.195809	-2.81428	0.341505	0.181969	-2.60278	0.236738	0.229086	-1.67488	0.309922	0.232577	-0.907672	0.441173	0.251052	-1.33307	0.550809
Ptgis	ENSMUSG00000017969.14	ENSMUST00000018113.8	0.154363	-4.90052	0.129811	0.174312	-4.84552	0.176797	0.16134	-4.97527	0.153653	0.175716	-4.38334	0.177009	0.24162	-2.55546	0.395274	0.244776	-2.21074	0.401919
Cadps2	ENSMUSG00000017978.19	ENSMUST00000018122.14	0.186087	-3.48561	0.265483	0.219486	-3.48799	0.355197	0.175106	-3.50711	0.259368	0.210111	-2.6439	0.351987	0.27781	-1.32795	0.485851	0.315448	-1.53056	0.572578
Ddx27	ENSMUSG00000017999.17	ENSMUST00000018143.16	0.160628	-4.56171	0.142484	0.206058	-3.94148	0.241692	0.166419	-5.2665	0.21312	0.183864	-3.63292	0.228331	0.262201	-1.62035	0.401403	0.254707	-1.5755	0.438487
Rac3	ENSMUSG00000018012.12	ENSMUST00000018156.12	0.132147	-2.70171	0.10044	0.125291	-1.9048	0.156182	0.184298	-2.47724	0.165042	0.149158	-1.88195	0.219131	0.182551	-1.17495	0.382884	0.216049	-0.438737	0.388889
Rrp7a	ENSMUSG00000018040.10	ENSMUST00000018184.10	0.168386	-4.45332	0.12233	0.171015	-3.75566	0.198607	0.183785	-4.24545	0.208876	0.228126	-3.71962	0.193253	0.28219	-2.20708	0.40984	0.236647	-2.16097	0.423097
Cyb5r3	ENSMUSG00000018042.19	ENSMUST00000018186.16	0.141683	-4.38671	0.103033	0.205618	-3.7756	0.16093	0.155272	-4.11044	0.134324	0.184153	-3.34687	0.146839	0.224587	-1.50535	0.265395	0.247105	-1.59375	0.337718
Ints2	ENSMUSG00000018068.14	ENSMUST00000018212.13	0.163094	-2.77413	0.164741	0.218617	-2.48883	0.271249	0.216464	-2.60164	0.215618	0.2312	-1.39533	0.271472	0.268833	-0.901728	0.414943	0.307275	-0.45412	0.507957
H2bc4	ENSMUSG00000018102.6	ENSMUST00000018246.6	0.117615	-2.58744	0.0974102	0.11732	-1.7513	0.120145	0.123345	-2.28086	0.117678	0.119573	-2.04748	0.129643	0.186322	-1.11496	0.239918	0.212082	-1.55599	0.283504
Csnk1d	ENSMUSG00000025162.19	ENSMUST00000018274.10	0.163804	-2.60014	0.182933	0.203099	-1.87396	0.266481	0.184983	-2.3452	0.212354	0.202116	-1.74114	0.251733	0.263251	-0.629384	0.399792	0.26831	-1.50369	0.450223
Mafk	ENSMUSG00000018143.11	ENSMUST00000018287.10	0.133246	-2.92613	0.108518	0.158198	-2.55531	0.121692	0.153964	-2.59652	0.121012	0.14939	-2.09084	0.165732	0.220779	-0.625558	0.335017	0.219496	-0.545641	0.344921
Med1	ENSMUSG00000018160.16	ENSMUST00000018304.7	0.180588	-2.11442	0.273692	0.200587	-1.43576	0.395276	0.187651	-1.42254	0.345613	0.235533	-1.41147	0.429908	0.301666	-0.331583	0.554806	0.318144	-0.474925	0.593437
Stard3	ENSMUSG00000018167.11	ENSMUST00000018311.5	0.160134	-2.80473	0.169418	0.219769	-1.81218	0.277814	0.206141	-1.89048	0.251095	0.214556	-1.61323	0.303896	0.248934	-0.400698	0.472794	0.290194	-0.629919	0.507001
Mfng	ENSMUSG00000018169.13	ENSMUST00000018313.6	0.296319	-1.35759	0.297384	0.252261	-0.979165	0.391615	0.289252	-1.48539	0.31729	0.321786	-0.678158	0.329213	0.299141	-0.229327	0.573245	0.30087	-0.411218	0.571475
Vmp1	ENSMUSG00000018171.10	ENSMUST00000018315.10	0.184633	-3.258	0.169099	0.221551	-2.80374	0.240833	0.22255	-2.29579	0.222359	0.266698	-1.5798	0.278469	0.293309	-0.556707	0.410297	0.291418	-0.778487	0.465092
Cdc73	ENSMUSG00000026361.10	ENSMUST00000018337.9	0.198159	-3.75982	0.242119	0.18433	-3.52663	0.31196	0.187405	-3.6516	0.288885	0.213155	-3.05886	0.362226	0.299086	-2.37824	0.481767	0.283722	-2.05468	0.594391
Stk4	ENSMUSG00000018209.16	ENSMUST00000018353.14	0.171487	-2.81777	0.206958	0.193838	-2.37826	0.279692	0.192296	-2.49068	0.244182	0.192674	-1.89722	0.331339	0.281375	-0.656952	0.474297	0.305817	-0.599086	0.524198
Tbx5	ENSMUSG00000018263.12	ENSMUST00000018407.10	0.143342	-2.80998	0.155341	0.171212	-2.43039	0.201247	0.194358	-2.77873	0.188073	0.186179	-2.44854	0.21672	0.263824	-1.22313	0.340428	0.288921	-1.34983	0.465245
Pld2	ENSMUSG00000020828.14	ENSMUST00000018429.12	0.182064	-2.67408	0.209911	0.215005	-2.16096	0.305634	0.178476	-1.89207	0.240747	0.269141	-1.86471	0.335068	0.272078	-0.735256	0.477945	0.295911	-0.821533	0.55336
Psmb6	ENSMUSG00000018286.7	ENSMUST00000018430.7	0.11032	-3.7546	0.0720715	0.156967	-2.97918	0.110249	0.125224	-3.74962	0.0981205	0.153349	-3.39476	0.115408	0.218597	-1.6049	0.238181	0.205599	-1.57238	0.261103
Spag7	ENSMUSG00000018287.13	ENSMUST00000018431.13	0.128568	-5.35887	0.0820947	0.152236	-4.85427	0.146497	0.134404	-4.73021	0.128059	0.158861	-3.45864	0.148134	0.233338	-3.17566	0.258292	0.230935	-2.0004	0.333681
Pfn1	ENSMUSG00000018293.5	ENSMUST00000018437.3	0.112425	-6	0.113869	0.124808	-5.94867	0.15808	0.122403	-5.91402	0.148196	0.142614	-5.58528	0.159404	0.21516	-3.99207	0.316111	0.228418	-4.00652	0.389283
Tomm34	ENSMUSG00000018322.11	ENSMUST00000018466.4	0.126017	-3.0222	0.120752	0.150519	-3.00039	0.200727	0.126917	-2.78588	0.178474	0.195647	-1.98542	0.1837	0.190236	-0.458303	0.333123	0.259643	-0.157862	0.41121
Ywhab	ENSMUSG00000018326.10	ENSMUST00000018470.10	0.13578	-4.0895	0.107214	0.187029	-3.34397	0.154366	0.15704	-3.78429	0.137632	0.183501	-3.05024	0.158759	0.243973	-1.19624	0.326645	0.249601	-1.149	0.354994
Stk3	ENSMUSG00000022329.16	ENSMUST00000018476.14	0.143712	-3.80871	0.161794	0.159882	-2.99181	0.305033	0.162708	-3.44973	0.222138	0.169389	-2.71008	0.249918	0.218845	-0.925628	0.38492	0.253397	-1.13733	0.477073
Ksr1	ENSMUSG00000018334.19	ENSMUST00000018478.11	0.224748	-1.65664	0.249898	0.171138	-1.52701	0.348121	0.193029	-1.43376	0.248182	0.229763	-0.983077	0.289359	0.300307	0.0401553	0.434417	0.310946	0.0179137	0.506146
Zkscan6	ENSMUSG00000018347.17	ENSMUST00000018491.8	0.258954	-3.16871	0.234579	0.255139	-2.72139	0.237372	0.206356	-2.66305	0.246585	0.245589	-2.07395	0.230167	0.27271	-0.751705	0.394947	0.312275	-0.352502	0.441121
Cep95	ENSMUSG00000018372.14	ENSMUST00000018516.11	0.271548	-1.06182	0.31287	0.236548	-1.96795	0.356905	0.259457	-1.00104	0.323067	0.247982	-1.38279	0.430851	0.323031	-1.5143	0.502403	0.188406	-0.346041	0.550725
Vezf1	ENSMUSG00000018377.11	ENSMUST00000018521.11	0.179499	-2.91537	0.180637	0.166193	-2.30923	0.233413	0.176004	-2.2835	0.237618	0.195925	-1.65785	0.318785	0.261272	-0.904165	0.482154	0.284398	-1.38468	0.542064
Cuedc1	ENSMUSG00000018378.14	ENSMUST00000018522.13	0.233253	-1.17222	0.306361	0.224031	-0.799468	0.32403	0.194771	-0.847626	0.305474	0.218016	-0.233023	0.398519	0.239775	0.304677	0.505025	0.271728	-0.0659393	0.464786
Kansl1	ENSMUSG00000018412.17	ENSMUST00000018556.11	0.212067	-2.01161	0.290738	0.261713	-1.46086	0.360327	0.235797	-1.56358	0.353166	0.276137	-0.813086	0.438343	0.318307	-0.910329	0.511871	0.325581	-1.04019	0.547972
Myo1b	ENSMUSG00000018417.15	ENSMUST00000018561.14	0.136793	-3.58513	0.127726	0.175323	-3.01892	0.200645	0.146077	-3.11274	0.175317	0.175133	-2.24398	0.217208	0.24484	-0.941362	0.331131	0.257983	-1.36849	0.430167
Drg2	ENSMUSG00000020537.10	ENSMUST00000018568.4	0.111818	-4.66931	0.113655	0.132729	-2.93405	0.175787	0.131729	-3.39969	0.149653	0.139192	-2.79591	0.214485	0.202471	-1.10591	0.299491	0.226435	-1.18008	0.34892
Dhx40	ENSMUSG00000018425.19	ENSMUST00000018569.14	0.158579	-4.43602	0.164475	0.181934	-3.90826	0.247638	0.161491	-4.02294	0.206107	0.172555	-3.21262	0.239546	0.274453	-1.96383	0.437112	0.282036	-2.15122	0.468178
Akap1	ENSMUSG00000018428.16	ENSMUST00000018572.11	0.160696	-2.92712	0.164727	0.175904	-1.84446	0.253354	0.178139	-2.46207	0.216569	0.194127	-1.80449	0.248209	0.225203	-0.524406	0.404696	0.248384	-0.488227	0.522677
Nol11	ENSMUSG00000018433.15	ENSMUST00000018577.8	0.129338	-3.95547	0.154255	0.192419	-3.50702	0.19408	0.145781	-3.97209	0.165593	0.183652	-3.38709	0.229036	0.248045	-1.49426	0.368304	0.254918	-1.5913	0.431537
Nos2	ENSMUSG00000020826.10	ENSMUST00000018610.7	0.143964	-3.15001	0.099158	0.195754	-3.06499	0.110422	0.16876	-3.5653	0.141564	0.19129	-3.55897	0.20338	0.290698	-1.37675	0.393411	0.351705	-1.77298	0.374432
Appbp2	ENSMUSG00000018481.10	ENSMUST00000018625.10	0.136121	-3.45682	0.153246	0.176299	-2.76653	0.220035	0.160382	-3.08062	0.211184	0.197167	-2.29659	0.246566	0.228794	-0.850534	0.440558	0.272309	-0.937055	0.48476
Adora2b	ENSMUSG00000018500.3	ENSMUST00000018644.3	0.140772	-2.79621	0.146425	0.138515	-2.10278	0.21182	0.127812	-2.31105	0.198276	0.149542	-1.8461	0.174023	0.229272	-1.02159	0.447759	0.254545	-1.00289	0.563636
Trpv2	ENSMUSG00000018507.17	ENSMUST00000018651.14	0.155687	-5.00166	0.152928	0.185851	-3.81524	0.218309	0.143315	-3.57302	0.170345	0.185387	-3.09162	0.23285	0.276561	-1.78234	0.431019	0.252804	-1.61978	0.43402
Cwc25	ENSMUSG00000018541.11	ENSMUST00000018685.9	0.109438	-3.60719	0.0973557	0.169252	-3.07666	0.170022	0.139999	-3.05973	0.157256	0.200478	-2.539	0.190498	0.208868	-1.1018	0.380374	0.290631	-0.933554	0.481286
Pip4k2b	ENSMUSG00000018547.9	ENSMUST00000018691.9	0.201694	-1.64146	0.266803	0.198406	-1.21039	0.320218	0.145596	-1.33926	0.238443	0.159479	-1.03139	0.348988	0.276381	-0.0723735	0.493368	0.289214	0.00482865	0.464833
Gabarap	ENSMUSG00000018567.15	ENSMUST00000018711.15	0.13259	-4.28714	0.0910589	0.177343	-3.47543	0.137847	0.146329	-3.98447	0.115122	0.174413	-3.24694	0.138527	0.208748	-1.38289	0.260322	0.212211	-1.40202	0.308764
Phf23	ENSMUSG00000018572.11	ENSMUST00000018716.10	0.200023	-2.22828	0.175979	0.179531	-1.90244	0.230353	0.156754	-2.42901	0.185558	0.186526	-1.52992	0.244081	0.261924	-0.405971	0.432077	0.277086	-0.56485	0.457286
G3bp1	ENSMUSG00000018583.6	ENSMUST00000018727.4	0.157733	-3.99797	0.105178	0.211758	-3.67562	0.15966	0.176986	-3.9165	0.138872	0.21368	-3.19946	0.147871	0.285867	-1.38464	0.341632	0.337573	-1.35159	0.401361
Mief2	ENSMUSG00000018599.6	ENSMUST00000018743.5	0.177704	-2.2087	0.167771	0.196763	-1.33905	0.222558	0.21597	-1.82697	0.202367	0.228494	-1.2829	0.244137	0.216184	-0.309692	0.351061	0.443621	-1.04276	0.354855
Shmt1	ENSMUSG00000020534.15	ENSMUST00000018744.15	0.134032	-3.41333	0.0717437	0.174602	-3.25211	0.225232	0.170813	-3.4988	0.145708	0.177042	-2.32367	0.258526	0.285714	-0.97713	0.428571	0.272114	-1.22691	0.444453
Pdlim4	ENSMUSG00000020388.13	ENSMUST00000018755.10	0.153698	-2.74964	0.0882943	0.18653	-3.15658	0.14681	0.183139	-2.90733	0.106198	0.172457	-2.08828	0.198156	0.294811	-2.94226	0.21934	0.290929	-1.32047	0.303543
Mmp8	ENSMUSG00000005800.4	ENSMUST00000018765.4	0.156049	-3.7799	0.148711	0.157682	-2.73481	0.152408	0.172825	-2.79746	0.144476	0.210383	-2.10714	0.191543	0.219082	-0.713976	0.355463	0.271953	-1.01401	0.385535
Pnpo	ENSMUSG00000018659.13	ENSMUST00000018803.12	0.150258	-3.55692	0.102803	0.194416	-2.74552	0.122471	0.189931	-2.72712	0.110201	0.23615	-2.41984	0.151796	0.288427	-0.854078	0.255488	0.260417	-1.39364	0.314386
Cog1	ENSMUSG00000018661.18	ENSMUST00000018805.15	0.161625	-5.96132	0.141436	0.203769	-5.33574	0.216273	0.180074	-5.50951	0.174999	0.203429	-5.11592	0.223225	0.256852	-4.90745	0.35128	0.27202	-4.59844	0.462328
Copz2	ENSMUSG00000018672.16	ENSMUST00000018816.14	0.124249	-3.53491	0.166151	0.197454	-2.94171	0.219869	0.161	-2.437	0.227117	0.148206	-3.03612	0.218567	0.284484	-1.26998	0.374917	0.272361	-1.41268	0.404512
Slc25a39	ENSMUSG00000018677.10	ENSMUST00000018821.9	0.223632	-2.47592	0.240821	0.193942	-1.89573	0.335461	0.216681	-2.00615	0.302511	0.217613	-1.51137	0.329989	0.301175	-1.16622	0.456435	0.318448	-1.33937	0.463769
Aatf	ENSMUSG00000018697.15	ENSMUST00000018841.3	0.169925	-2.19931	0.164301	0.19633	-2.4614	0.256592	0.14526	-2.63967	0.221183	0.222852	-2.78437	0.25308	0.244829	-0.396493	0.408929	0.296278	-1.43976	0.448324
Dync1h1	ENSMUSG00000018707.14	ENSMUST00000018851.14	0.154431	-3.49888	0.169587	0.191995	-2.61661	0.238422	0.175969	-3.23684	0.221854	0.207805	-2.4116	0.261233	0.275851	-0.807268	0.460502	0.292692	-0.750556	0.512944
Ap2b1	ENSMUSG00000035152.15	ENSMUST00000018875.13	0.127216	-3.26324	0.122205	0.15803	-2.43887	0.161725	0.144714	-2.59479	0.161153	0.173217	-1.95028	0.184964	0.247511	0.0117464	0.374816	0.251212	-0.180375	0.405767
Ndel1	ENSMUSG00000018736.15	ENSMUST00000018880.14	0.171751	-2.32213	0.194443	0.223034	-1.35632	0.282735	0.198644	-1.82977	0.213581	0.209592	-1.08167	0.314803	0.250434	-0.299566	0.451533	0.298747	-0.261445	0.552662
Mpdu1	ENSMUSG00000018761.15	ENSMUST00000018905.12	0.14709	-3.16615	0.106012	0.172726	-2.20797	0.143646	0.167446	-2.72431	0.156764	0.176492	-1.90763	0.187777	0.241457	-0.468798	0.359913	0.243446	-0.798681	0.399099
Fxr2	ENSMUSG00000018765.6	ENSMUST00000018909.4	0.169574	-2.3521	0.212071	0.214664	-1.89556	0.284762	0.168624	-2.08368	0.241242	0.24013	-1.49263	0.357943	0.279692	-0.857895	0.44033	0.295027	-0.571265	0.515689
Cd68	ENSMUSG00000018774.14	ENSMUST00000018918.12	0.143378	-3.93644	0.0934525	0.162782	-2.98005	0.129068	0.150468	-2.63134	0.150776	0.158349	-2.38437	0.163639	0.240346	-1.13047	0.31087	0.268744	-1.27728	0.392811
Avpi1	ENSMUSG00000018821.4	ENSMUST00000018965.4	0.165395	-4.32025	0.0852282	0.133887	-2.37367	0.100293	0.131464	-3.32936	0.0888242	0.181482	-2.56341	0.149058	0.20826	-1.23228	0.301489	0.210276	-1.43776	0.266147
Unc45b	ENSMUSG00000018845.15	ENSMUST00000018989.14	0.193408	-0.328679	0.28983	0.266693	-0.124551	0.416372	0.215369	-0.700441	0.277273	0.270958	-0.108957	0.321925	0.306586	0.712741	0.508748	0.315779	0.712177	0.564141
Pank3	ENSMUSG00000018846.9	ENSMUST00000018990.8	0.170834	-2.36978	0.213043	0.241461	-1.8772	0.334507	0.186242	-2.08014	0.272603	0.230251	-1.4443	0.37606	0.269186	-0.77986	0.437306	0.340654	-0.894717	0.5487
Rars	ENSMUSG00000018848.5	ENSMUST00000018992.4	0.134392	-4.49353	0.135055	0.172322	-4.0653	0.198388	0.155063	-4.78278	0.185688	0.181943	-3.51583	0.194509	0.231362	-2.59118	0.373132	0.220786	-2.35514	0.451637
Wwc1	ENSMUSG00000018849.7	ENSMUST00000018993.7	0.224408	-1.48969	0.322599	0.295699	-1.0491	0.4168	0.241036	-1.33436	0.368441	0.282348	-0.724047	0.46733	0.309412	-0.491467	0.543942	0.33438	-0.452997	0.574799
Mrpl45	ENSMUSG00000018882.13	ENSMUST00000019026.10	0.175804	-4.8359	0.104424	0.127708	-3.50072	0.149949	0.179621	-4.56939	0.0938624	0.191846	-4.46784	0.147816	0.264001	-1.53018	0.254147	0.253965	-1.92389	0.344265
Irf1	ENSMUSG00000018899.18	ENSMUST00000019043.13	0.124655	-3.29287	0.113723	0.170798	-2.61712	0.154127	0.137207	-2.87991	0.154981	0.170419	-2.13133	0.200972	0.238157	-0.530758	0.353028	0.2568	-0.43893	0.413853
Slc22a5	ENSMUSG00000018900.8	ENSMUST00000019044.8	0.148821	-2.88699	0.195466	0.154098	-2.09627	0.238141	0.16773	-2.25003	0.197243	0.255574	-1.53265	0.27728	0.309831	-0.407166	0.39944	0.343357	-0.232503	0.612463
P4ha2	ENSMUSG00000018906.15	ENSMUST00000019050.12	0.129875	-3.58757	0.102552	0.15874	-3.34515	0.160824	0.138473	-3.0824	0.152245	0.172769	-2.79318	0.165367	0.226434	-1.48667	0.291093	0.234736	-1.57194	0.376522
Cxcl16	ENSMUSG00000018920.12	ENSMUST00000019064.9	0.242386	-3.89546	0.167238	0.253049	-3.23005	0.20118	0.29653	-3.50655	0.273805	0.308228	-3.38115	0.321585	0.333299	-4.04602	0.46892	0.347097	-3.94722	0.492568
Pelp1	ENSMUSG00000018921.12	ENSMUST00000019065.10	0.157848	-2.86814	0.156238	0.15161	-2.72949	0.204273	0.150808	-2.77417	0.1807	0.179273	-2.75188	0.219862	0.273795	-1.74238	0.404177	0.299354	-1.4326	0.485457
Med11	ENSMUSG00000018923.14	ENSMUST00000019067.8	0.125716	-3.91398	0.0818102	0.159787	-2.91593	0.117892	0.130291	-3.16359	0.11659	0.171688	-2.86048	0.142214	0.271304	-0.751309	0.235771	0.181606	-1.87031	0.237162
Ccl6	ENSMUSG00000018927.4	ENSMUST00000019071.4	0.185054	-4.70012	0.162311	0.318153	-4.22175	0.293749	0.246453	-4.45037	0.242885	0.345588	-3.624	0.372834	0.277898	-2.37475	0.464634	0.26808	-2.36716	0.458542
Map2k3	ENSMUSG00000018932.10	ENSMUST00000019076.10	0.130762	-3.00468	0.171956	0.163507	-2.44414	0.280228	0.148586	-2.68488	0.214895	0.182686	-2.08538	0.284899	0.25669	-0.569028	0.440399	0.238122	-0.385044	0.531783
Ywhah	ENSMUSG00000018965.12	ENSMUST00000019109.8	0.14562	-6	0.114114	0.166929	-5.75375	0.184589	0.149642	-5.36598	0.129847	0.180745	-4.7085	0.16738	0.265018	-2.67566	0.337256	0.281858	-2.84468	0.386797
Sart3	ENSMUSG00000018974.8	ENSMUST00000019118.8	0.16617	-2.72641	0.194045	0.209118	-2.13093	0.252755	0.175625	-2.09926	0.222169	0.257121	-1.57551	0.299292	0.279229	-0.363531	0.435641	0.293727	-0.101808	0.532602
Gga3	ENSMUSG00000020740.14	ENSMUST00000019135.14	0.169007	-1.18704	0.238976	0.20193	-1.23101	0.297008	0.1823	-0.969061	0.278272	0.212453	-0.305522	0.326351	0.273382	0.422048	0.488458	0.314003	0.637804	0.518353
Slc35b4	ENSMUSG00000018999.15	ENSMUST00000019143.9	0.124151	-3.18783	0.176651	0.157039	-2.34146	0.231812	0.164398	-2.58891	0.215063	0.243987	-2.0486	0.313156	0.295408	-1.115	0.512697	0.284341	-1.15426	0.590469
Dalrd3	ENSMUSG00000019039.15	ENSMUST00000019183.14	0.24382	-1.51552	0.246552	0.296848	-0.606613	0.289611	0.3005	-0.432777	0.31921	0.310752	0.35738	0.40634	0.334417	0.590956	0.455075	0.358305	0.71501	0.481447
Fis1	ENSMUSG00000019054.14	ENSMUST00000019198.7	0.144952	-4.58562	0.126683	0.209238	-3.69121	0.233266	0.158497	-3.87594	0.16013	0.191994	-2.93761	0.193083	0.23246	-1.0673	0.308981	0.275864	-0.884336	0.398678
Plod1	ENSMUSG00000019055.16	ENSMUST00000019199.14	0.127832	-3.97078	0.0993386	0.16554	-3.0442	0.158732	0.142902	-3.53932	0.135386	0.169287	-3.06373	0.166043	0.232112	-1.48457	0.342908	0.210802	-1.33231	0.350382
Strn4	ENSMUSG00000030374.16	ENSMUST00000019220.16	0.180416	-1.70626	0.266053	0.180953	-1.8192	0.295638	0.19777	-1.38752	0.300059	0.231666	-1.44083	0.366389	0.312378	-0.540264	0.482142	0.320842	-0.516188	0.514678
Med8	ENSMUSG00000006392.17	ENSMUST00000019229.15	0.19846	-5.12603	0.165863	0.223659	-4.7723	0.194399	0.208537	-5.56585	0.19048	0.226549	-3.98568	0.210955	0.269983	-3.37177	0.339389	0.264815	-3.36382	0.401505
Atp6ap1	ENSMUSG00000019087.14	ENSMUST00000019231.12	0.138045	-5.28791	0.0948327	0.143711	-4.28776	0.116328	0.139688	-4.42527	0.122339	0.154589	-3.65181	0.121532	0.226819	-1.23621	0.280265	0.22972	-1.40094	0.333124
Cd22	ENSMUSG00000030577.15	ENSMUST00000019248.13	0.136786	-3.26542	0.21761	0.173096	-3.14089	0.286841	0.166407	-3.5637	0.208684	0.18023	-4.04775	0.229658	0.295013	-1.86115	0.430418	0.259417	-1.00946	0.444401
Ccl9	ENSMUSG00000019122.9	ENSMUST00000019266.6	0.144237	-5.84386	0.132787	0.239328	-5.56588	0.201176	0.159215	-5.55639	0.150236	0.210272	-4.63107	0.186672	0.269374	-3.11186	0.328315	0.255995	-2.98473	0.366431
Scrn1	ENSMUSG00000019124.11	ENSMUST00000019268.11	0.125068	-3.29287	0.151201	0.213256	-2.65778	0.178643	0.185253	-3.58579	0.195394	0.212481	-2.43888	0.21508	0.237715	-1.19128	0.375921	0.227273	-2.14939	0.333333
BC005537	ENSMUSG00000019132.12	ENSMUST00000019276.12	0.31916	-2.13901	0.523818	0.326897	-1.86861	0.613588	0.317092	-1.99135	0.522709	0.330734	-1.90818	0.562825	0.318907	-1.95889	0.557302	0.338992	-2.33626	0.624811
Tmem160	ENSMUSG00000019158.10	ENSMUST00000019302.10	0.156948	-4.33068	0.114682	0.155268	-2.92426	0.136227	0.180611	-3.13024	0.117703	0.174691	-2.00744	0.152527	0.244369	-0.3626	0.382993	0.242215	-0.574221	0.330699
Mdh2	ENSMUSG00000019179.11	ENSMUST00000019323.11	0.1147	-4.2527	0.0880976	0.138314	-3.7453	0.121039	0.112847	-4.34816	0.122898	0.137407	-3.44116	0.135956	0.18964	-1.61803	0.262248	0.217312	-2.37691	0.332276
Rnf145	ENSMUSG00000019189.14	ENSMUST00000019333.10	0.167324	-1.57677	0.214606	0.218029	-1.13918	0.246904	0.227986	-1.1878	0.262552	0.262733	-0.304139	0.332604	0.299895	-0.118791	0.516322	0.306884	-0.035562	0.564471
Atp6v1e1	ENSMUSG00000019210.11	ENSMUST00000019354.11	0.138897	-4.08641	0.109178	0.200188	-3.17872	0.160179	0.169796	-3.24254	0.146244	0.191903	-2.29969	0.152108	0.2223	0.0497801	0.237808	0.242083	-0.249011	0.34688
Dvl2	ENSMUSG00000020888.17	ENSMUST00000019362.15	0.14369	-2.75203	0.125972	0.154663	-1.68451	0.174951	0.139576	-2.44277	0.13606	0.220475	-2.13305	0.268534	0.282139	-1.16735	0.394443	0.15	0.482083	0.266667
Tecr	ENSMUSG00000031708.18	ENSMUST00000019382.17	0.140967	-3.48498	0.0869182	0.172849	-3.04751	0.13674	0.143883	-3.25985	0.126096	0.164427	-2.54756	0.125272	0.205039	-1.27898	0.256937	0.244934	-0.644224	0.326199
Ripk4	ENSMUSG00000005251.16	ENSMUST00000019386.10	0.146908	-2.87128	0.167755	0.201636	-2.19504	0.242209	0.174327	-2.46326	0.195932	0.19166	-1.44977	0.287369	0.253751	-0.275205	0.414529	0.272476	-0.330607	0.439946
Map1s	ENSMUSG00000019261.4	ENSMUST00000019405.4	0.187194	-2.26132	0.164308	0.21088	-2.35975	0.2005	0.198814	-2.0552	0.19597	0.210744	-2.27066	0.222617	0.292301	-0.179019	0.389098	0.285062	-0.322711	0.473309
Dpep1	ENSMUSG00000019278.6	ENSMUST00000019422.6	0.132736	-4.53213	0.0998672	0.162799	-3.87286	0.12787	0.141277	-4.12764	0.120163	0.153655	-3.22048	0.136316	0.214544	-1.32244	0.278329	0.238402	-1.31457	0.320742
Tmem129	ENSMUSG00000019295.9	ENSMUST00000019439.9	0.163528	-2.92086	0.124285	0.136557	-2.21332	0.141671	0.109482	-2.55698	0.147903	0.201313	-1.69506	0.178088	0.214	-0.256184	0.368763	0.313725	-0.457142	0.45098
Nop9	ENSMUSG00000019297.10	ENSMUST00000019441.9	0.204702	-4.33683	0.161422	0.204015	-3.66957	0.217734	0.211631	-4.05702	0.174612	0.256996	-3.86756	0.208734	0.292885	-2.72791	0.435567	0.254438	-2.29675	0.409795
Rnf31	ENSMUSG00000047098.19	ENSMUST00000019443.15	0.252178	-1.56285	0.252248	0.278789	-1.15091	0.321109	0.246688	-1.52285	0.285587	0.300089	-0.470541	0.367362	0.324624	-0.106607	0.471584	0.320822	0.085688	0.518557
Psme3	ENSMUSG00000078652.10	ENSMUST00000019470.14	0.134546	-2.69535	0.170812	0.170863	-2.03983	0.249833	0.155528	-2.23087	0.222052	0.175571	-1.76222	0.274979	0.253736	-0.977627	0.431188	0.27782	-1.01161	0.481864
Zfp687	ENSMUSG00000019338.14	ENSMUST00000019482.8	0.262428	-1.54919	0.336195	0.269629	-1.52102	0.350682	0.27692	-1.96722	0.38621	0.272488	-1.41841	0.407602	0.306001	-0.514684	0.502022	0.323138	-0.47939	0.537994
D8Ertd738e	ENSMUSG00000019362.9	ENSMUST00000019506.9	0.129176	-2.68052	0.103841	0.194132	-1.93012	0.187197	0.168533	-2.36751	0.178812	0.18336	-1.71763	0.211711	0.230224	0.26675	0.373575	0.25989	-0.0343852	0.430183
Sec14l4	ENSMUSG00000019368.14	ENSMUST00000019512.8	0.184504	-2.29988	0.13838	0.217028	-1.75953	0.205348	0.16163	-2.12569	0.160057	0.184981	-1.46385	0.199454	0.254963	-0.146043	0.365922	0.23847	-0.229053	0.394693
Calm3	ENSMUSG00000019370.11	ENSMUST00000019514.10	0.174467	-2.89257	0.162744	0.181497	-1.99342	0.247699	0.179609	-2.38177	0.205306	0.190369	-1.82826	0.242775	0.282602	-0.549977	0.443557	0.295623	-0.665781	0.529242
Nrbp2	ENSMUSG00000075590.5	ENSMUST00000019516.5	0.227619	-2.11643	0.29452	0.191049	-1.99067	0.362945	0.220152	-1.87335	0.333966	0.274776	-1.5043	0.403763	0.278736	-0.718016	0.514229	0.33325	-1.0339	0.518513
Cops3	ENSMUSG00000019373.12	ENSMUST00000019517.10	0.132167	-3.59811	0.134043	0.182983	-3.77446	0.201195	0.168298	-4.10068	0.16396	0.184998	-3.53645	0.203403	0.237271	-1.11888	0.343434	0.252589	-1.45266	0.384878
Gipc1	ENSMUSG00000019433.10	ENSMUST00000019577.10	0.196617	-2.89552	0.144437	0.223335	-1.86288	0.188699	0.188417	-2.35895	0.211051	0.234015	-2.04031	0.238268	0.279007	-0.604239	0.369711	0.254283	-0.832865	0.411882
Arhgef25	ENSMUSG00000019467.16	ENSMUST00000019611.15	0.190657	-2.58542	0.203822	0.25445	-2.34765	0.297558	0.191525	-2.88295	0.215388	0.194805	-1.99466	0.301953	0.36958	-0.63471	0.407965	0.274194	-0.964052	0.548387
Xab2	ENSMUSG00000019470.13	ENSMUST00000019614.13	0.131512	-4.24276	0.13808	0.174622	-3.43688	0.18402	0.168625	-4.02627	0.167311	0.174409	-3.53828	0.210239	0.260918	-2.39667	0.39035	0.272329	-2.2122	0.46845
Cdc37	ENSMUSG00000019471.11	ENSMUST00000019615.11	0.123907	-5.96827	0.140518	0.174068	-5.99774	0.174108	0.12286	-5.81993	0.151321	0.177535	-5.72	0.170151	0.2353	-4.34034	0.353214	0.237029	-3.64906	0.377706
Cops6	ENSMUSG00000019494.15	ENSMUST00000019638.15	0.129808	-5.40156	0.112884	0.150034	-5.66263	0.152338	0.154605	-5.56217	0.1467	0.167916	-5.40032	0.17284	0.221609	-4.33693	0.375761	0.227189	-3.65022	0.391227
Ubb	ENSMUSG00000019505.8	ENSMUST00000019649.4	0.131796	-4.1075	0.0789323	0.161119	-3.29277	0.10476	0.14105	-4.32327	0.100804	0.165582	-3.53784	0.112119	0.217352	-4.37701	0.228578	0.230291	-3.42995	0.27381
Zkscan1	ENSMUSG00000029729.13	ENSMUST00000019660.11	0.18315	-2.39836	0.181607	0.198843	-1.97682	0.277757	0.194401	-2.1075	0.226179	0.257934	-1.5651	0.284506	0.308501	-0.517335	0.461054	0.346468	-0.897396	0.507592
Ap4m1	ENSMUSG00000019518.12	ENSMUST00000019662.11	0.210175	-3.10001	0.223088	0.136692	-2.30797	0.273235	0.187444	-2.23134	0.205774	0.253006	-1.89398	0.24627	0.231088	-0.660185	0.399091	0.271186	-0.648933	0.576271
Rcn3	ENSMUSG00000019539.12	ENSMUST00000019683.11	0.136192	-4.58892	0.0837859	0.180679	-3.6976	0.124409	0.140625	-4.17179	0.104732	0.195136	-3.56484	0.128848	0.212913	-1.34421	0.247063	0.249067	-1.43856	0.305939
Arid3a	ENSMUSG00000019564.13	ENSMUST00000019708.12	0.2221	-1.86372	0.283111	0.265677	-1.71638	0.252594	0.271182	-1.64506	0.266033	0.289076	-1.41782	0.343037	0.322489	-0.709449	0.493698	0.296194	-0.905102	0.551249
Pdk4	ENSMUSG00000019577.7	ENSMUST00000019721.7	0.144672	-3.55533	0.113044	0.185046	-3.14731	0.170239	0.161088	-3.6534	0.106449	0.176325	-2.89272	0.164985	0.224641	-0.966256	0.332645	0.285134	-1.0033	0.33265
Ubxn6	ENSMUSG00000019578.12	ENSMUST00000019722.12	0.186296	-5.06007	0.190148	0.216434	-4.66029	0.266278	0.186015	-4.63337	0.224152	0.279046	-4.62418	0.342851	0.288097	-3.63675	0.446846	0.29288	-4.40545	0.5039
Mydgf	ENSMUSG00000019579.14	ENSMUST00000019723.8	0.147912	-4.40001	0.103153	0.174344	-3.99189	0.133286	0.150168	-3.74728	0.113256	0.141612	-3.69543	0.143265	0.223066	-1.88126	0.251198	0.217369	-1.6021	0.298607
Plin3	ENSMUSG00000024197.11	ENSMUST00000019726.8	0.139549	-5.38989	0.103517	0.17034	-4.77307	0.151349	0.170107	-5.2484	0.135678	0.184078	-4.90647	0.14455	0.230063	-3.25394	0.335506	0.242442	-3.55017	0.332415
Cyb561	ENSMUSG00000019590.17	ENSMUST00000019734.11	0.201984	-2.23975	0.202224	0.2358	-1.75446	0.295998	0.216639	-1.92582	0.245258	0.226524	-1.19656	0.292572	0.2799	-0.378535	0.467721	0.293957	-0.361358	0.501695
Ccdc12	ENSMUSG00000019659.9	ENSMUST00000019803.9	0.145086	-2.96108	0.131739	0.185517	-3.58958	0.192293	0.190604	-2.80052	0.187592	0.207039	-2.57609	0.232753	0.269069	-1.84514	0.451322	0.291795	-1.96487	0.422744
Gle1	ENSMUSG00000019715.15	ENSMUST00000019859.9	0.207672	-2.60962	0.181387	0.311762	-2.12055	0.272143	0.251595	-2.75406	0.21041	0.248305	-1.94499	0.257334	0.296379	-0.763617	0.451818	0.301128	-0.776179	0.517532
Leng1	ENSMUSG00000078813.4	ENSMUST00000019878.8	0.13631	-4.05777	0.121332	0.169297	-3.17259	0.189108	0.165	-3.7985	0.123554	0.198025	-2.71	0.172812	0.294118	-1.10858	0.235294	0.315644	-2.43321	0.414661
Polr2i	ENSMUSG00000019738.16	ENSMUST00000019882.16	0.118039	-5.50271	0.105549	0.167126	-4.84625	0.149396	0.125219	-4.65257	0.156873	0.163745	-4.55333	0.169823	0.209466	-3.39079	0.279285	0.211092	-3.98264	0.306061
Hdac2	ENSMUSG00000019777.17	ENSMUST00000019911.14	0.168387	-3.60576	0.211454	0.200671	-3.06377	0.274983	0.158942	-3.0145	0.225599	0.204673	-2.6395	0.301592	0.238986	-1.64913	0.405082	0.245257	-1.30917	0.523702
Frk	ENSMUSG00000019779.16	ENSMUST00000019913.15	0.179958	-2.62427	0.209002	0.144527	-1.85981	0.25164	0.146594	-2.37661	0.235944	0.200376	-1.5123	0.315877	0.276574	-0.949631	0.514448	0.226667	-1.11278	0.413333
Rwdd1	ENSMUSG00000019782.11	ENSMUST00000019917.6	0.131429	-4.6495	0.171815	0.176966	-4.51027	0.254844	0.22604	-4.58717	0.240412	0.158299	-4.63846	0.297606	0.247187	-3.53845	0.428952	0.263811	-3.92317	0.511621
Trmt11	ENSMUSG00000019792.9	ENSMUST00000019927.7	0.211333	-4.46719	0.220616	0.209274	-3.69397	0.298067	0.166833	-4.84451	0.261425	0.17396	-4.31061	0.344808	0.238509	-3.45327	0.497691	0.273225	-2.47855	0.441968
Sec63	ENSMUSG00000019802.14	ENSMUST00000019937.5	0.1804	-3.00996	0.210245	0.244834	-2.73381	0.311803	0.204686	-2.87889	0.268597	0.248242	-2.21974	0.370239	0.279365	-1.23324	0.461585	0.294708	-1.33923	0.522616
Snx3	ENSMUSG00000019804.13	ENSMUST00000019939.12	0.139783	-3.00363	0.157125	0.161304	-2.61526	0.234388	0.182687	-2.4471	0.196702	0.175054	-1.71232	0.258263	0.244953	-0.821232	0.457397	0.273929	-0.680988	0.487406
Pex3	ENSMUSG00000019809.17	ENSMUST00000019945.15	0.154449	-4.80735	0.131493	0.16961	-3.51601	0.183438	0.18803	-4.03098	0.160275	0.197442	-3.93465	0.197478	0.242018	-1.55305	0.373615	0.266254	-1.57257	0.448341
Ltv1	ENSMUSG00000019814.6	ENSMUST00000019950.6	0.127882	-3.76254	0.118948	0.181428	-3.50852	0.198643	0.163028	-3.54845	0.168968	0.189532	-2.80999	0.190791	0.238274	-1.65623	0.375926	0.226496	-2.14001	0.4313
Cd164	ENSMUSG00000019818.16	ENSMUST00000019962.15	0.113359	-3.46234	0.0990866	0.124974	-2.81102	0.133526	0.124532	-2.95792	0.13308	0.123027	-2.17967	0.134289	0.200563	-0.530889	0.263724	0.189632	-0.619157	0.304331
Smpd2	ENSMUSG00000019822.13	ENSMUST00000019965.13	0.136694	-3.18225	0.130508	0.181584	-2.78561	0.205646	0.14673	-2.71894	0.147764	0.240295	-2.44538	0.200009	0.186153	-1.66152	0.308955	0.249757	-0.990662	0.401655
Mical1	ENSMUSG00000019823.18	ENSMUST00000019967.16	0.217673	-1.34217	0.192851	0.228181	-1.31488	0.261096	0.217413	-1.96002	0.220487	0.241814	-0.984573	0.282808	0.279196	-0.0192132	0.400801	0.319357	0.120866	0.476124
Rab32	ENSMUSG00000019832.6	ENSMUST00000019974.5	0.145268	-3.96297	0.149692	0.209133	-2.73043	0.157776	0.146024	-3.2074	0.166812	0.150556	-2.34535	0.222742	0.231541	-1.15231	0.354216	0.238192	-1.19849	0.374934
Rev3l	ENSMUSG00000019841.16	ENSMUST00000019986.13	0.222721	-1.68824	0.423594	0.249525	-0.744279	0.518947	0.256649	-1.08028	0.424669	0.263593	-0.823491	0.491884	0.30856	-0.34702	0.607475	0.318556	-0.254934	0.631613
Traf3ip2	ENSMUSG00000019842.7	ENSMUST00000019987.7	0.219414	-3.60677	0.208229	0.240074	-3.10426	0.230652	0.195813	-3.13705	0.194413	0.211614	-2.07568	0.30371	0.283804	-1.47046	0.429551	0.249705	-1.40898	0.442298
Lama4	ENSMUSG00000019846.12	ENSMUST00000019992.6	0.136644	-4.63305	0.133865	0.162282	-3.54117	0.186756	0.145659	-3.98892	0.171854	0.159699	-2.77981	0.183319	0.228676	-1.80201	0.381501	0.247022	-1.70165	0.432647
Tnfaip3	ENSMUSG00000019850.12	ENSMUST00000019997.11	0.176962	-2.31307	0.227668	0.192546	-1.61894	0.260771	0.220456	-1.3004	0.329545	0.26417	-0.676166	0.375718	0.263901	0.0705719	0.502541	0.275045	0.0314736	0.520652
Perp	ENSMUSG00000019851.9	ENSMUST00000019998.9	0.101764	-2.5353	0.173975	0.143915	-2.03679	0.144743	0.119392	-2.5589	0.156128	0.13243	-1.93621	0.160056	0.224042	-0.85896	0.37178	0.250834	-0.913434	0.390851
Fam184a	ENSMUSG00000019856.15	ENSMUST00000020003.15	0.23675	-2.32308	0.35806	0.279512	-2.78978	0.538468	0.27865	-2.04827	0.298761	0.325234	-1.65864	0.508468	0.329114	-0.685283	0.493671	0.491228	-0.648288	0.596491
Asf1a	ENSMUSG00000019857.8	ENSMUST00000020004.8	0.160178	-3.87167	0.152114	0.149097	-3.51483	0.213061	0.14469	-3.84191	0.245904	0.148929	-3.0261	0.240545	0.18663	-2.70647	0.458752	0.247972	-3.21192	0.390864
Gopc	ENSMUSG00000019861.16	ENSMUST00000020008.10	0.142993	-3.32375	0.132343	0.200992	-2.55411	0.213165	0.166523	-2.79449	0.167932	0.183207	-1.93584	0.269732	0.257496	-0.972099	0.402874	0.27536	-1.03818	0.444916
Qrsl1	ENSMUSG00000019863.8	ENSMUST00000020012.7	0.180433	-3.06769	0.142625	0.170581	-2.36374	0.277477	0.140742	-2.69689	0.191212	0.199744	-2.40085	0.209074	0.226004	-1.73029	0.362024	0.240073	-2.57314	0.45312
Crybg1	ENSMUSG00000019866.16	ENSMUST00000020017.14	0.151277	-2.55615	0.179581	0.184347	-1.6616	0.294746	0.157704	-2.01596	0.227978	0.179793	-1.31925	0.296511	0.258621	-0.0312168	0.481179	0.265342	-0.0529784	0.507484
Smpdl3a	ENSMUSG00000019872.14	ENSMUST00000020022.8	0.136327	-3.36044	0.120141	0.182364	-3.1372	0.140231	0.159448	-3.07084	0.150109	0.168611	-2.37817	0.18638	0.276223	-0.527345	0.340545	0.258008	-1.01623	0.406939
Reep3	ENSMUSG00000019873.9	ENSMUST00000020023.9	0.161327	-3.68966	0.162999	0.212782	-3.11226	0.248368	0.164986	-3.33969	0.230663	0.195713	-2.59943	0.330246	0.292519	-1.46624	0.491339	0.326643	-1.60572	0.551986
Serinc1	ENSMUSG00000019877.11	ENSMUST00000020027.11	0.123789	-3.94651	0.102597	0.142495	-2.99256	0.145265	0.132437	-3.42206	0.140499	0.149141	-2.6224	0.159014	0.223571	-1.41785	0.299167	0.233405	-1.50094	0.367116
Ccdc59	ENSMUSG00000019897.9	ENSMUST00000020049.9	0.161903	-4.18075	0.134796	0.268306	-3.62088	0.169923	0.197295	-4.47459	0.147351	0.277997	-3.4928	0.192536	0.272143	-1.77851	0.361922	0.344533	-2.3933	0.413521
Lims1	ENSMUSG00000019920.19	ENSMUST00000020078.14	0.151623	-3.50395	0.116463	0.189487	-2.95973	0.160355	0.176403	-3.06317	0.167004	0.19261	-2.1822	0.210876	0.251773	-1.033	0.385631	0.283493	-1.15707	0.445015
Zwint	ENSMUSG00000019923.15	ENSMUST00000020081.11	0.142628	-5.31508	0.0973454	0.185415	-5.73783	0.135752	0.161666	-5.41127	0.135591	0.188057	-4.51962	0.162718	0.250858	-4.07136	0.32549	0.245903	-3.55881	0.329282
Ube2d1	ENSMUSG00000019927.7	ENSMUST00000020085.7	0.177112	-2.8754	0.146231	0.163859	-2.87767	0.204986	0.145464	-2.97893	0.175317	0.232953	-2.1873	0.282987	0.25488	-0.944942	0.398783	0.263836	-0.739582	0.523767
Cdk1	ENSMUSG00000019942.14	ENSMUST00000020099.13	0.0632911	-6	0.113924	0.147882	-5.95334	0.205532	0.162171	-6	0.120967	0.144267	-5.73609	0.183304	0.189504	-4.62835	0.281235	0.273288	-4.07485	0.402476
Atp2b1	ENSMUSG00000019943.11	ENSMUST00000020107.8	0.156189	-3.43824	0.237777	0.183415	-3.10327	0.319937	0.183022	-2.922	0.267507	0.210105	-2.22088	0.357237	0.273024	-1.60249	0.503511	0.282966	-1.44172	0.583465
Uhrf1bp1l	ENSMUSG00000019951.11	ENSMUST00000020112.7	0.195531	-1.70533	0.299154	0.246061	-1.01531	0.413522	0.229893	-1.51678	0.356943	0.236569	-0.948455	0.387154	0.31054	-0.748767	0.557767	0.29676	-0.997112	0.610785
Poc1b	ENSMUSG00000019952.16	ENSMUST00000020113.15	0.2732	-2.10162	0.184628	0.215646	-1.11675	0.392167	0.217334	-1.7697	0.288933	0.20622	-0.838439	0.31888	0.327746	-0.328246	0.541773	0.380037	-0.383529	0.592709
Dusp6	ENSMUSG00000019960.9	ENSMUST00000020118.5	0.118263	-3.52727	0.138113	0.153068	-2.61985	0.171636	0.154045	-2.85819	0.191444	0.157758	-2.25981	0.213314	0.241249	-1.1494	0.389021	0.242201	-1.22063	0.401042
Tmpo	ENSMUSG00000019961.18	ENSMUST00000020123.7	0.171668	-4.00445	0.182623	0.180729	-3.26879	0.250142	0.178486	-3.19817	0.220524	0.188239	-2.82833	0.278843	0.308838	-1.58826	0.413409	0.3064	-1.41077	0.446382
Sgk1	ENSMUSG00000019970.16	ENSMUST00000020145.12	0.146918	-3.98424	0.127136	0.188688	-3.22149	0.187297	0.181238	-3.46389	0.17576	0.187522	-2.38342	0.196793	0.237784	-1.06276	0.351789	0.253606	-1.23074	0.36836
Myb	ENSMUSG00000019982.16	ENSMUST00000020158.9	0.181838	-3.58559	0.203035	0.179875	-2.14423	0.28027	0.165234	-2.07229	0.20358	0.235771	-1.25734	0.351137	0.304677	-0.672798	0.453876	0.297746	-0.870641	0.570654
Med23	ENSMUSG00000019984.17	ENSMUST00000020159.15	0.148305	-2.99908	0.155391	0.213132	-2.19547	0.237618	0.19361	-2.2571	0.202318	0.234421	-1.78548	0.264787	0.305374	-0.867608	0.446243	0.323183	-1.46085	0.568675
Nedd1	ENSMUSG00000019988.8	ENSMUST00000020163.7	0.152286	-2.67794	0.231297	0.137073	-2.19671	0.248096	0.180581	-2.24335	0.221303	0.152644	-1.10227	0.308554	0.257874	-0.405667	0.405012	0.312169	-0.288128	0.516755
Pde7b	ENSMUSG00000019990.16	ENSMUST00000020165.14	0.183253	-2.8689	0.184493	0.25248	-2.17291	0.216417	0.252472	-2.18145	0.231922	0.262918	-1.64032	0.2953	0.314611	-0.877935	0.39833	0.274879	-0.739959	0.510194
Ccn2	ENSMUSG00000019997.12	ENSMUST00000020171.12	0.119164	-4.26838	0.0937816	0.144513	-3.37367	0.129615	0.132886	-3.43065	0.125352	0.132852	-2.68477	0.136729	0.207412	-0.998406	0.2834	0.224652	-1.38342	0.332699
Stx7	ENSMUSG00000019998.7	ENSMUST00000020174.7	0.150936	-3.71969	0.128825	0.202158	-3.14796	0.212592	0.196934	-3.2831	0.202796	0.222683	-2.55849	0.236852	0.311487	-1.39308	0.404111	0.30275	-1.49281	0.477661
Pex7	ENSMUSG00000020003.17	ENSMUST00000020182.16	0.189351	-5.86859	0.172669	0.248573	-5.8307	0.248891	0.252199	-5.95439	0.209058	0.245563	-5.61528	0.276057	0.321963	-4.50412	0.484809	0.344837	-4.79037	0.512421
Ifngr1	ENSMUSG00000020009.14	ENSMUST00000020188.13	0.135251	-3.89124	0.111616	0.149363	-3.18919	0.16057	0.148348	-3.17749	0.1423	0.170695	-2.5919	0.175199	0.253019	-0.765625	0.355595	0.255753	-0.875445	0.398193
Snrpf	ENSMUSG00000020018.7	ENSMUST00000020203.7	0.117629	-5.28444	0.13238	0.153009	-5.24844	0.144689	0.150571	-4.91884	0.141245	0.129211	-5.24661	0.173363	0.226345	-4.16993	0.357819	0.25707	-3.99145	0.37675
Ntn4	ENSMUSG00000020019.5	ENSMUST00000020204.5	0.148716	-2.53137	0.159202	0.187136	-1.79771	0.24055	0.173195	-1.91157	0.214581	0.184047	-1.01136	0.269832	0.271678	-0.410606	0.438825	0.312143	-0.324479	0.467418
Fgd6	ENSMUSG00000020021.5	ENSMUST00000020208.5	0.20602	-2.26204	0.314681	0.199327	-1.75491	0.418347	0.202761	-2.41293	0.34422	0.237593	-1.78778	0.411464	0.310683	-1.01783	0.572622	0.279378	-2.13648	0.535534
Cep83	ENSMUSG00000020024.8	ENSMUST00000020212.6	0.25333	-3.30239	0.388848	0.278149	-2.67637	0.536174	0.264912	-3.04165	0.409185	0.324726	-2.60902	0.450345	0.34101	-2.648	0.539345	0.30157	-2.3535	0.602335
Nudt4	ENSMUSG00000020029.7	ENSMUST00000020217.7	0.179217	-2.68264	0.269885	0.246188	-2.60017	0.477596	0.179221	-2.51808	0.297504	0.254883	-1.70376	0.440309	0.326588	-0.742646	0.514327	0.345051	-0.920199	0.574851
Nuak1	ENSMUSG00000020032.15	ENSMUST00000020220.15	0.210364	-1.98579	0.250068	0.217964	-1.58643	0.248672	0.184017	-1.53483	0.255605	0.216897	-0.888465	0.271783	0.282975	-0.506982	0.442829	0.315566	-0.233209	0.524086
Tcp11l2	ENSMUSG00000020034.8	ENSMUST00000020223.8	0.138167	-4.87715	0.100683	0.177199	-3.85482	0.15315	0.139817	-4.43821	0.140012	0.173117	-3.33584	0.166315	0.195201	-2.6073	0.261639	0.216612	-1.94853	0.342345
Cry1	ENSMUSG00000020038.11	ENSMUST00000020227.11	0.184775	-2.87644	0.227354	0.226912	-2.40254	0.366893	0.185537	-2.919	0.251486	0.235026	-2.74409	0.368253	0.228888	-1.10007	0.466991	0.282465	-1.3466	0.5243
Timp3	ENSMUSG00000020044.14	ENSMUST00000020234.14	0.137764	-4.07911	0.0853229	0.195196	-3.53788	0.113708	0.158043	-3.73858	0.11986	0.175314	-2.91554	0.116401	0.215819	-0.823695	0.242033	0.246671	-0.762395	0.308024
Hsp90b1	ENSMUSG00000020048.14	ENSMUST00000020238.14	0.12035	-5.69662	0.123689	0.140403	-4.93799	0.177898	0.125217	-5.19969	0.15343	0.146119	-4.45732	0.185547	0.222066	-2.96501	0.352067	0.233481	-2.80831	0.43073
Washc3	ENSMUSG00000020056.17	ENSMUST00000020248.16	0.126735	-5.31762	0.135944	0.16579	-4.97188	0.185981	0.148847	-5.11164	0.168521	0.124919	-4.90692	0.193697	0.229283	-3.0316	0.401048	0.210718	-2.86712	0.387923
Dram1	ENSMUSG00000020057.3	ENSMUST00000020249.2	0.10662	-3.67494	0.103727	0.120601	-2.71625	0.148975	0.114238	-3.29249	0.125246	0.126077	-2.70106	0.149823	0.200781	-0.614217	0.290867	0.211449	-0.702884	0.379407
Gnptab	ENSMUSG00000035311.17	ENSMUST00000020251.10	0.21828	-2.3877	0.27761	0.238616	-1.9261	0.378097	0.228675	-2.1639	0.297279	0.253893	-1.87689	0.37004	0.313279	-0.904027	0.543156	0.288093	-1.17679	0.565467
Chpt1	ENSMUSG00000060002.15	ENSMUST00000020253.15	0.206961	-1.91757	0.371383	0.237707	-1.53284	0.422693	0.226541	-1.84624	0.410236	0.278193	-1.46489	0.598372	0.347625	-2.15047	0.594633	0.296805	-2.4883	0.619095
Herc4	ENSMUSG00000020064.10	ENSMUST00000020258.10	0.171786	-3.0518	0.217928	0.223824	-2.46347	0.361623	0.218212	-2.40333	0.278226	0.234358	-1.75884	0.336123	0.275983	-1.21559	0.505797	0.302215	-0.94282	0.563211
Hnrnph3	ENSMUSG00000020069.17	ENSMUST00000020263.14	0.193557	-4.778	0.231696	0.207782	-3.91508	0.31862	0.198798	-4.67491	0.306873	0.191195	-3.74892	0.299745	0.250664	-2.87355	0.487389	0.334401	-2.40072	0.555129
Ccar1	ENSMUSG00000020074.8	ENSMUST00000020268.7	0.192064	-2.71592	0.21334	0.209618	-1.80867	0.27548	0.213651	-2.26218	0.253484	0.270152	-1.60276	0.362569	0.325841	-0.979634	0.470436	0.303365	-1.32026	0.498508
Ddx50	ENSMUSG00000020076.8	ENSMUST00000020270.6	0.234645	-1.93312	0.349319	0.25833	-1.74271	0.460891	0.296183	-1.91514	0.398669	0.294353	-1.53108	0.482123	0.307966	-1.03857	0.59223	0.343596	-1.66064	0.629627
Supv3l1	ENSMUSG00000020079.16	ENSMUST00000020273.16	0.143626	-3.83265	0.146835	0.172453	-3.61759	0.274103	0.21288	-4.44159	0.250854	0.180476	-3.88228	0.338411	0.272468	-2.51785	0.451498	0.305514	-2.19783	0.552229
Hkdc1	ENSMUSG00000020080.9	ENSMUST00000020277.9	0.121672	-2.79695	0.130307	0.168242	-1.65356	0.22578	0.172702	-2.23686	0.164992	0.163869	-1.56364	0.218752	0.244164	-0.318458	0.264239	0.203053	-0.532577	0.425691
Tysnd1	ENSMUSG00000020087.6	ENSMUST00000020284.5	0.141837	-2.42482	0.143374	0.164094	-2.32445	0.18217	0.15982	-2.12142	0.131866	0.211514	-1.08944	0.187679	0.290778	0.295861	0.336472	0.307622	0.0722944	0.423263
Sar1a	ENSMUSG00000020088.11	ENSMUST00000020285.10	0.129428	-3.23712	0.125545	0.164584	-2.17225	0.19871	0.134694	-2.96074	0.157964	0.135302	-2.0901	0.180376	0.193893	-0.460418	0.350112	0.22034	-0.61835	0.417488
Ppa1	ENSMUSG00000020089.9	ENSMUST00000020286.7	0.125683	-3.60704	0.12821	0.142882	-2.65916	0.16351	0.147656	-3.53912	0.162907	0.147527	-2.34619	0.198907	0.234257	-1.09529	0.341075	0.227405	-1.40973	0.399892
Eif4ebp2	ENSMUSG00000020091.16	ENSMUST00000020288.15	0.204424	-1.19645	0.391176	0.161814	-1.24854	0.473339	0.189308	-1.20217	0.483971	0.25062	-0.842201	0.517578	0.302609	-0.826052	0.548022	0.318268	-1.48133	0.576453
Pald1	ENSMUSG00000020092.10	ENSMUST00000020289.10	0.171045	-2.54208	0.151756	0.200992	-2.09409	0.191039	0.191076	-2.21905	0.173058	0.209971	-1.54993	0.210668	0.264432	-0.258769	0.378396	0.266129	-0.305955	0.428365
Vsir	ENSMUSG00000020101.15	ENSMUST00000020301.14	0.157544	-3.63198	0.120501	0.205362	-3.20232	0.135198	0.168345	-3.2356	0.145336	0.179575	-2.58657	0.141919	0.245355	-1.14279	0.311263	0.261199	-1.09181	0.322315
Ddit4	ENSMUSG00000020108.5	ENSMUST00000020308.5	0.159476	-3.24505	0.121021	0.193762	-2.63179	0.154235	0.200292	-3.11864	0.177068	0.152486	-2.55231	0.168107	0.270778	-1.12967	0.337408	0.272504	-1.31346	0.345713
Mcu	ENSMUSG00000009647.14	ENSMUST00000020312.13	0.126856	-2.85905	0.127156	0.183625	-2.08391	0.209301	0.218386	-2.55294	0.156853	0.165894	-1.78456	0.201999	0.212999	-0.354643	0.312422	0.258896	-0.449163	0.457429
Cand1	ENSMUSG00000020114.13	ENSMUST00000020315.13	0.132214	-5.01527	0.117577	0.170298	-4.41542	0.196322	0.15127	-4.72019	0.180969	0.183402	-4.35489	0.229231	0.245847	-3.09762	0.3996	0.248108	-3.968	0.454121
Tbk1	ENSMUSG00000020115.4	ENSMUST00000020316.4	0.173566	-3.08615	0.193753	0.194908	-2.55124	0.262427	0.179107	-2.77236	0.249824	0.217745	-2.05347	0.312102	0.273005	-0.715822	0.46231	0.29191	-0.796199	0.530036
Pno1	ENSMUSG00000020116.8	ENSMUST00000020317.8	0.131523	-4.39341	0.106529	0.136684	-3.33783	0.165092	0.142549	-3.68347	0.153324	0.125815	-2.70133	0.136508	0.216076	-1.08225	0.283215	0.248601	-0.981082	0.339121
Egfr	ENSMUSG00000020122.17	ENSMUST00000020329.13	0.142967	-4.66668	0.14543	0.162182	-4.06626	0.159587	0.144159	-4.14115	0.140934	0.157009	-3.62132	0.179264	0.210549	-1.66282	0.299912	0.227321	-2.02261	0.376322
Tbc1d15	ENSMUSG00000020130.10	ENSMUST00000020339.10	0.160973	-4.35059	0.145904	0.18489	-3.81638	0.204862	0.157848	-4.38578	0.174834	0.189205	-3.51965	0.221776	0.272371	-2.10883	0.407483	0.270199	-1.91315	0.438616
2310011J03Rik	ENSMUSG00000020133.9	ENSMUST00000020341.9	0.159467	-3.36906	0.116765	0.197259	-3.16234	0.155354	0.165184	-3.43528	0.171088	0.209973	-3.25266	0.121544	0.28243	-1.25735	0.386477	0.266201	-1.2489	0.391033
Rab21	ENSMUSG00000020132.11	ENSMUST00000020343.9	0.177777	-3.09677	0.217453	0.230622	-2.74693	0.31497	0.223364	-2.87851	0.249358	0.248508	-2.13198	0.349493	0.293926	-1.38632	0.522185	0.328642	-1.59451	0.553409
Pwwp3a	ENSMUSG00000020156.17	ENSMUST00000020365.15	0.202612	-3.09747	0.247933	0.177973	-2.78621	0.276306	0.219269	-2.88377	0.213396	0.228735	-2.19973	0.312956	0.289295	-1.07277	0.435042	0.260141	-1.24237	0.496068
Gabrp	ENSMUSG00000020159.9	ENSMUST00000020366.8	0.12035	-2.79655	0.127336	0.143065	-2.01049	0.218126	0.127151	-2.23275	0.172908	0.159838	-1.57453	0.273204	0.23168	-0.545023	0.405054	0.313465	-0.844069	0.498975
Uqcr11	ENSMUSG00000020163.13	ENSMUST00000020372.6	0.171047	-3.71138	0.105432	0.142397	-3.04972	0.130014	0.147908	-3.36036	0.0958557	0.154132	-3.20195	0.128703	0.177561	-2.24954	0.16319	0.240992	-2.74436	0.208251
Rab3ip	ENSMUSG00000064181.7	ENSMUST00000020375.7	0.187562	-3.18945	0.214306	0.257382	-3.04835	0.360465	0.278891	-3.33963	0.299022	0.251451	-2.88195	0.379533	0.28973	-2.23539	0.501822	0.291966	-2.91367	0.58363
Frs2	ENSMUSG00000020170.5	ENSMUST00000020381.5	0.178913	-1.72497	0.249187	0.214196	-1.39095	0.335706	0.210575	-1.48274	0.294719	0.237466	-0.976298	0.363178	0.282299	-0.552465	0.526349	0.292007	-0.549115	0.54432
Yeats4	ENSMUSG00000020171.9	ENSMUST00000020382.8	0.215904	-1.47582	0.223645	0.235386	-1.00722	0.441675	0.181693	-0.673629	0.348912	0.199029	-0.581832	0.423235	0.301796	-0.274412	0.53592	0.296303	-0.335277	0.638335
Snrpd3	ENSMUSG00000020180.11	ENSMUST00000020397.11	0.131549	-6	0.101391	0.137731	-6	0.156924	0.151119	-6	0.143004	0.162488	-6	0.141054	0.240029	-5.94794	0.268721	0.24161	-4.95629	0.289442
Cpm	ENSMUSG00000020183.12	ENSMUST00000020399.6	0.136618	-3.50563	0.110168	0.167801	-2.79076	0.186767	0.140687	-3.18819	0.143757	0.184828	-2.64616	0.184767	0.21674	-1.3181	0.395514	0.22952	-1.54765	0.402804
Csrp2	ENSMUSG00000020186.8	ENSMUST00000020403.7	0.138854	-3.53113	0.154992	0.192063	-3.18908	0.171905	0.166057	-3.42998	0.147029	0.159499	-3.00365	0.186614	0.250384	-1.51942	0.323301	0.229282	-1.16533	0.366461
Mdm2	ENSMUSG00000020184.16	ENSMUST00000020408.16	0.184403	-2.81872	0.278944	0.210856	-2.12969	0.38928	0.219867	-2.44542	0.315542	0.236678	-1.65286	0.432193	0.326884	-0.94307	0.477783	0.285714	-1.07338	0.552358
Osbpl5	ENSMUSG00000037606.19	ENSMUST00000020411.14	0.210507	-1.42536	0.259088	0.255448	-1.17944	0.286047	0.21179	-1.47179	0.268544	0.249962	-0.774751	0.33698	0.302182	0.0424134	0.505996	0.340542	-0.140714	0.517274
Ap3d1	ENSMUSG00000020198.9	ENSMUST00000020420.9	0.168173	-2.05009	0.158692	0.18403	-1.71047	0.217645	0.18978	-1.35687	0.21739	0.206887	-0.83432	0.256763	0.280993	0.256231	0.401175	0.273793	0.382629	0.477911
Timm13	ENSMUSG00000020219.8	ENSMUST00000020440.7	0.136678	-5.06263	0.129472	0.172012	-4.11758	0.17628	0.150138	-4.6568	0.186768	0.178766	-4.48571	0.185605	0.219192	-2.52229	0.293662	0.243428	-2.66835	0.284853
Tmbim4	ENSMUSG00000020225.11	ENSMUST00000020446.11	0.127218	-3.09156	0.126348	0.145225	-2.24407	0.183725	0.155411	-2.45216	0.156471	0.16311	-2.58862	0.182617	0.171332	-2.4307	0.349609	0.192314	-2.27704	0.358215
Irak3	ENSMUSG00000020227.11	ENSMUST00000020448.11	0.198529	-3.22406	0.222954	0.19859	-2.89927	0.271013	0.160527	-3.0585	0.172812	0.187197	-2.39601	0.295773	0.226263	-0.877459	0.469176	0.286272	-0.547753	0.524776
Helb	ENSMUSG00000020228.12	ENSMUST00000020449.12	0.172464	-3.48103	0.20008	0.172041	-3.00785	0.26334	0.15725	-3.716	0.228561	0.204355	-2.74238	0.2166	0.262765	-0.79106	0.460848	0.28275	-1.75424	0.517087
Hmg20b	ENSMUSG00000020232.18	ENSMUST00000020454.11	0.190025	-1.79326	0.21478	0.189724	-1.99528	0.24275	0.174919	-2.08555	0.198012	0.21031	-1.28721	0.270909	0.331585	-1.34123	0.394775	0.297131	-0.725207	0.463946
Nfic	ENSMUSG00000055053.19	ENSMUST00000020461.15	0.148224	-1.80301	0.173075	0.189604	-1.62458	0.222754	0.158864	-1.84513	0.208481	0.191873	-1.47403	0.237882	0.290251	-0.28979	0.435374	0.283508	-0.318541	0.442339
Ncln	ENSMUSG00000020238.15	ENSMUST00000020463.14	0.140485	-2.62145	0.115761	0.172052	-2.14942	0.160958	0.142644	-2.41478	0.134804	0.174081	-1.6744	0.194389	0.27462	-0.304781	0.345655	0.27516	-0.377841	0.392034
Hcfc2	ENSMUSG00000020246.14	ENSMUST00000020478.14	0.172763	-2.83599	0.230426	0.165218	-2.55577	0.297941	0.182561	-2.84204	0.243311	0.176404	-2.6531	0.365429	0.256109	-1.45796	0.514504	0.274786	-1.3767	0.53353
Txnrd1	ENSMUSG00000020250.12	ENSMUST00000020484.9	0.12073	-3.35043	0.128031	0.173145	-2.37187	0.192687	0.161618	-2.59107	0.16663	0.162483	-1.86398	0.228254	0.251981	-0.213447	0.38969	0.257645	-0.207189	0.416942
D10Wsu102e	ENSMUSG00000020255.9	ENSMUST00000020488.9	0.144614	-6	0.097141	0.122851	-6	0.15667	0.13282	-5.86965	0.16158	0.190838	-6	0.201679	0.286389	-6	0.349167	0.206219	-5.90996	0.377901
Wdr82	ENSMUSG00000020257.14	ENSMUST00000020490.13	0.111628	-2.94399	0.137752	0.121229	-2.39777	0.199412	0.149705	-2.49672	0.215103	0.175117	-1.88022	0.257187	0.234241	-0.560545	0.369204	0.235395	-0.629578	0.517047
Pofut2	ENSMUSG00000020260.10	ENSMUST00000020493.9	0.188067	-2.36781	0.234475	0.212887	-1.94306	0.309355	0.205029	-2.1056	0.237589	0.263409	-1.46988	0.381405	0.28806	-0.722074	0.516013	0.307652	-1.43523	0.521151
Adarb1	ENSMUSG00000020262.16	ENSMUST00000020496.14	0.192878	-1.27994	0.282181	0.208862	-1.11531	0.287047	0.186238	-1.41314	0.306095	0.234667	-0.71193	0.366101	0.250801	-0.030369	0.515226	0.269864	-0.0292912	0.54539
Appl2	ENSMUSG00000020263.15	ENSMUST00000020500.14	0.149488	-1.81934	0.173727	0.163242	-1.3624	0.248	0.13854	-1.27682	0.210151	0.193475	-0.932862	0.238773	0.247796	0.404588	0.438097	0.251751	0.506025	0.469015
Sumo3	ENSMUSG00000020265.17	ENSMUST00000020501.15	0.163586	-2.61579	0.100084	0.195449	-1.70299	0.175693	0.158963	-1.85963	0.149499	0.196413	-1.1031	0.161898	0.23034	0.0611382	0.340666	0.284657	0.120793	0.418468
Hint1	ENSMUSG00000020267.7	ENSMUST00000020504.6	0.130728	-4.45454	0.102224	0.178401	-3.27183	0.133673	0.139497	-3.97814	0.120209	0.194081	-3.09396	0.159564	0.223502	-2.25722	0.317186	0.24635	-2.06666	0.327771
Papolg	ENSMUSG00000020273.14	ENSMUST00000020513.10	0.174976	-2.71123	0.237501	0.179972	-1.95011	0.323292	0.159943	-2.33913	0.254521	0.161658	-1.43871	0.301817	0.25224	-0.464632	0.498098	0.315055	-0.157675	0.595311
Pfkl	ENSMUSG00000020277.11	ENSMUST00000020522.9	0.126547	-4.49184	0.1194	0.148605	-4.15347	0.179137	0.151097	-4.38017	0.157772	0.185558	-4.22543	0.207865	0.255992	-2.56904	0.39375	0.274927	-1.60998	0.447962
Pex13	ENSMUSG00000020283.6	ENSMUST00000020523.4	0.149061	-3.73338	0.154904	0.195345	-3.13202	0.212133	0.170067	-3.22022	0.164078	0.18351	-2.44193	0.209802	0.270948	-1.85124	0.478093	0.283418	-1.95301	0.45307
Rhbdf1	ENSMUSG00000020282.19	ENSMUST00000020524.15	0.215093	-1.56508	0.263662	0.250606	-1.5126	0.315573	0.239555	-1.60112	0.313628	0.267915	-1.27473	0.385113	0.296431	-0.562903	0.450147	0.289165	-0.691837	0.512246
Mpg	ENSMUSG00000020287.16	ENSMUST00000020528.14	0.214121	-3.55594	0.197382	0.233285	-2.90504	0.300258	0.26322	-2.97777	0.25893	0.263843	-2.58975	0.250867	0.245721	-3.28162	0.353982	0.278787	-2.62165	0.414696
Ahsa2	ENSMUSG00000020288.14	ENSMUST00000020529.13	0.1726	-3.80432	0.198875	0.19891	-3.18925	0.245187	0.137012	-3.47914	0.18598	0.155926	-3.04652	0.251143	0.235825	-2.21018	0.434459	0.22549	-2.37408	0.558824
Nprl3	ENSMUSG00000020289.16	ENSMUST00000020530.12	0.187727	-4.3256	0.242596	0.228363	-3.70225	0.282736	0.154968	-3.82515	0.198909	0.245569	-3.35286	0.284042	0.259484	-2.3516	0.436851	0.271383	-2.07371	0.525386
Cpeb4	ENSMUSG00000020300.15	ENSMUST00000020543.13	0.203342	-2.59033	0.269981	0.192293	-3.08445	0.331571	0.231848	-3.63441	0.320946	0.233308	-3.48461	0.406034	0.324026	-1.85665	0.527756	0.318937	-1.48074	0.548099
Cdc34	ENSMUSG00000020307.16	ENSMUST00000020550.13	0.172711	-2.79496	0.290354	0.18343	-1.78456	0.364093	0.179576	-2.75003	0.357524	0.264999	-1.89342	0.4587	0.308144	-1.40448	0.568083	0.304078	-1.00371	0.55782
Asb3	ENSMUSG00000020305.14	ENSMUST00000020551.13	0.179061	-4.70978	0.164672	0.194354	-3.61813	0.238841	0.168852	-4.47859	0.25593	0.205025	-3.33751	0.267757	0.245646	-3.01177	0.401246	0.282366	-3.0549	0.441935
Wdpcp	ENSMUSG00000020319.10	ENSMUST00000020568.10	0.141801	-5.29339	0.237634	0.195954	-4.60865	0.347047	0.223688	-4.60636	0.29449	0.23211	-2.6985	0.340284	0.224444	-2.25955	0.434141	0.27451	-2.47249	0.509804
Fstl3	ENSMUSG00000020325.11	ENSMUST00000020575.5	0.114252	-2.97235	0.0819031	0.15605	-2.88573	0.130522	0.150058	-2.89857	0.107102	0.119828	-2.92143	0.132355	0.197755	-1.12591	0.260723	0.25624	-1.26182	0.340067
Ccng1	ENSMUSG00000020326.8	ENSMUST00000020576.8	0.170765	-2.30028	0.215718	0.188798	-1.25588	0.319653	0.186268	-1.94271	0.233483	0.251503	-1.203	0.354136	0.318488	-0.942482	0.530749	0.302728	-0.849638	0.551453
Nudcd2	ENSMUSG00000020328.11	ENSMUST00000020578.11	0.131269	-4.43672	0.115337	0.204297	-3.49147	0.121803	0.123152	-3.6261	0.134681	0.161048	-2.68222	0.160822	0.216763	-1.38322	0.272625	0.198366	-1.31685	0.311847
Polrmt	ENSMUSG00000020329.13	ENSMUST00000020580.13	0.188252	-2.0279	0.202224	0.212081	-1.57406	0.251734	0.215437	-2.3197	0.23582	0.26052	-1.69937	0.25342	0.309505	-1.23498	0.39636	0.272888	-0.722306	0.473193
Ppp2ca	ENSMUSG00000020349.5	ENSMUST00000020608.3	0.162379	-5.30872	0.133055	0.188745	-5.09705	0.165682	0.165466	-5.2526	0.150077	0.195335	-4.43355	0.185995	0.245302	-3.36836	0.359696	0.286255	-2.85154	0.401948
Flt4	ENSMUSG00000020357.4	ENSMUST00000020617.3	0.159821	-2.32576	0.204985	0.180336	-1.78106	0.258977	0.18048	-2.0928	0.224114	0.235028	-1.37916	0.301122	0.274055	-0.448806	0.447387	0.300814	-0.402558	0.507215
Gfpt2	ENSMUSG00000020363.7	ENSMUST00000020629.5	0.125346	-3.8487	0.147133	0.146444	-3.47483	0.175248	0.137746	-4.46144	0.152128	0.159592	-2.99838	0.192839	0.20882	-1.42372	0.325441	0.215029	-1.38732	0.391757
Hspa4	ENSMUSG00000020361.14	ENSMUST00000020630.8	0.145437	-3.77548	0.148501	0.185497	-3.16681	0.236369	0.15668	-3.54914	0.186458	0.186073	-3.17834	0.26695	0.270925	-2.49278	0.432302	0.282423	-5.62859	0.515652
Mapk9	ENSMUSG00000020366.19	ENSMUST00000020634.14	0.212561	-3.15506	0.280408	0.227955	-2.53953	0.387762	0.194246	-2.71625	0.343118	0.212319	-2.37876	0.416247	0.289926	-1.29474	0.537231	0.326782	-1.63743	0.583711
Rack1	ENSMUSG00000020372.16	ENSMUST00000020640.8	0.171017	-6	0.26936	0.188814	-6	0.331274	0.149753	-6	0.209729	0.170174	-6	0.267267	0.287169	-6	0.49178	0.299416	-6	0.52244
Rufy1	ENSMUSG00000020375.10	ENSMUST00000020643.4	0.181789	-2.71749	0.172715	0.238704	-1.73853	0.213242	0.187069	-1.70668	0.206597	0.269311	-1.48923	0.279877	0.291822	-0.224378	0.401984	0.316534	-0.340124	0.464098
Rad50	ENSMUSG00000020380.17	ENSMUST00000020649.14	0.184822	-2.00993	0.197164	0.19537	-1.63637	0.331791	0.229251	-1.95244	0.269475	0.199114	-1.27588	0.331336	0.250166	-0.0722729	0.442671	0.282987	0.255204	0.592775
Sar1b	ENSMUSG00000020386.6	ENSMUST00000020653.6	0.148028	-4.25838	0.0981037	0.181423	-3.30314	0.152086	0.157673	-3.83913	0.142837	0.173111	-2.97184	0.164438	0.233295	-1.20057	0.311326	0.23838	-1.45551	0.394942
Jade2	ENSMUSG00000020387.16	ENSMUST00000020655.14	0.194896	-1.86118	0.217146	0.204606	-1.55058	0.293063	0.202275	-1.60133	0.265658	0.249137	-1.10972	0.32973	0.302732	-0.31153	0.498749	0.310563	-0.370732	0.531569
Ube2b	ENSMUSG00000020390.13	ENSMUST00000020657.13	0.163303	-4.11317	0.132744	0.191872	-3.33912	0.181773	0.166068	-3.73642	0.188402	0.202439	-3.12329	0.215702	0.263217	-1.92209	0.332531	0.253353	-2.11346	0.41445
Kremen1	ENSMUSG00000020393.17	ENSMUST00000020662.15	0.181656	-1.479	0.19108	0.22431	-0.995027	0.283561	0.237651	-1.14273	0.26276	0.264164	-0.638123	0.358489	0.296021	0.104449	0.560992	0.287772	-0.106989	0.507479
Itk	ENSMUSG00000020395.14	ENSMUST00000020664.13	0.199582	-3.59382	0.357305	0.257691	-2.51613	0.313092	0.213457	-2.84625	0.298235	0.271622	-2.22987	0.258177	0.252101	-0.510485	0.512605	0.256414	-0.696802	0.488919
Med7	ENSMUSG00000020397.16	ENSMUST00000020665.13	0.168327	-3.98112	0.199437	0.164157	-2.85871	0.256913	0.162688	-3.98223	0.194054	0.237957	-3.20144	0.329676	0.219179	-2.37119	0.464761	0.234151	-2.58316	0.522174
Havcr2	ENSMUSG00000020399.15	ENSMUST00000020668.15	0.14902	-3.81085	0.0910354	0.176104	-3.40379	0.200318	0.189902	-3.12726	0.234269	0.211351	-2.72532	0.228441	0.225581	-1.02654	0.441883	0.310631	-1.23223	0.462225
Upp1	ENSMUSG00000020407.14	ENSMUST00000020677.8	0.119442	-4.04949	0.106291	0.181926	-3.90376	0.133692	0.108211	-4.38073	0.122961	0.155517	-4.55847	0.159602	0.203403	-2.68481	0.306604	0.207452	-2.80029	0.313276
Slu7	ENSMUSG00000020409.11	ENSMUST00000020681.10	0.170854	-4.38153	0.194382	0.227828	-4.36272	0.271285	0.198673	-4.20383	0.254533	0.242092	-3.04852	0.308783	0.289232	-2.33636	0.485427	0.298565	-2.02945	0.535176
Hus1	ENSMUSG00000020413.12	ENSMUST00000020683.10	0.156119	-3.05433	0.132645	0.178085	-2.38912	0.236496	0.153293	-2.56202	0.137623	0.160178	-2.48549	0.234941	0.259524	-0.75826	0.334524	0.241451	-0.830335	0.373327
Pttg1	ENSMUSG00000020415.17	ENSMUST00000020687.15	0.153171	-5.48628	0.0786775	0.188899	-4.04221	0.172851	0.163359	-5.43113	0.141655	0.219401	-4.9497	0.177602	0.308325	-3.49531	0.270368	0.234314	-2.67331	0.294645
Btg2	ENSMUSG00000020423.7	ENSMUST00000020692.7	0.143607	-3.50953	0.131285	0.185573	-3.02068	0.194233	0.145915	-3.08691	0.174117	0.18125	-2.59798	0.182373	0.240309	-0.939048	0.35095	0.255836	-1.09077	0.421813
Tns3	ENSMUSG00000020422.15	ENSMUST00000020695.13	0.150904	-2.4095	0.139636	0.174826	-1.85782	0.183426	0.156899	-2.18786	0.165488	0.172149	-1.56107	0.216566	0.269832	-0.03871	0.407352	0.278439	-0.279879	0.459209
Castor1	ENSMUSG00000020424.4	ENSMUST00000020699.4	0.13937	-3.92772	0.113808	0.169794	-2.7147	0.191209	0.148293	-3.24516	0.171015	0.237217	-2.6794	0.219978	0.195855	-1.09872	0.289817	0.281517	-1.74133	0.409722
Igfbp3	ENSMUSG00000020427.12	ENSMUST00000020702.11	0.136496	-3.69648	0.0799023	0.165308	-3.2152	0.0962813	0.164702	-3.17991	0.110022	0.120327	-2.27941	0.118373	0.219535	-0.972918	0.216504	0.226488	-0.648566	0.263998
Pes1	ENSMUSG00000020430.13	ENSMUST00000020705.5	0.145601	-4.7034	0.120321	0.195757	-3.21868	0.167264	0.159881	-3.19616	0.148182	0.174059	-3.19706	0.167476	0.252093	-1.94676	0.333812	0.260904	-1.93942	0.397146
Arf5	ENSMUSG00000020440.14	ENSMUST00000020717.12	0.148037	-3.09373	0.141237	0.19909	-2.14186	0.191551	0.18339	-3.32705	0.161648	0.194326	-2.30001	0.209685	0.235578	-1.15739	0.368276	0.270956	-1.17139	0.433633
Smtn	ENSMUSG00000020439.18	ENSMUST00000020721.15	0.150473	-2.8543	0.139054	0.180535	-2.36622	0.185387	0.156641	-2.75107	0.175631	0.188049	-2.38657	0.199057	0.263879	-1.70234	0.387943	0.256638	-0.638181	0.440838
Drg1	ENSMUSG00000020457.14	ENSMUST00000020741.12	0.130662	-4.78209	0.136224	0.176608	-3.62917	0.18215	0.155355	-4.63455	0.146679	0.165061	-3.81672	0.182847	0.245182	-2.27228	0.352958	0.28024	-2.04087	0.416317
Mtif2	ENSMUSG00000020459.15	ENSMUST00000020749.13	0.155822	-4	0.207696	0.174663	-3.58215	0.36993	0.171154	-3.82053	0.269704	0.210961	-3.53524	0.324471	0.321374	-3.08275	0.490655	0.25834	-2.67694	0.375741
Cfap36	ENSMUSG00000020462.15	ENSMUST00000020754.10	0.176219	-4.97822	0.171905	0.154331	-5.32358	0.24123	0.177903	-5.67979	0.214989	0.22328	-4.65863	0.280062	0.255201	-4.28605	0.415049	0.301561	-5.19467	0.480924
Ppp4r3b	ENSMUSG00000020463.16	ENSMUST00000020755.12	0.21554	-2.07325	0.268265	0.20324	-1.36016	0.369655	0.214295	-1.94047	0.323	0.239044	-0.936634	0.410398	0.256125	-0.370078	0.541752	0.310236	-0.655013	0.590188
Pnpt1	ENSMUSG00000020464.16	ENSMUST00000020756.9	0.16681	-4.53166	0.202026	0.180427	-3.63369	0.32247	0.183699	-4.53345	0.268953	0.19866	-3.73628	0.319108	0.269468	-3.23972	0.485942	0.260152	-2.77733	0.574986
Efemp1	ENSMUSG00000020467.16	ENSMUST00000020759.12	0.13986	-4.7876	0.113163	0.177549	-4.07272	0.157715	0.151404	-4.40561	0.135912	0.168131	-3.83553	0.13054	0.210284	-1.52766	0.270085	0.213179	-1.7675	0.327129
Polm	ENSMUSG00000020474.12	ENSMUST00000020767.4	0.199677	-1.19975	0.243576	0.292803	-1.83284	0.308975	0.30938	-1.17037	0.227843	0.204986	-0.901625	0.301641	0.315669	0.323251	0.355223	0.270764	0.0993385	0.448921
Dynll2	ENSMUSG00000020483.15	ENSMUST00000020775.9	0.164586	-3.97139	0.138406	0.197237	-3.09163	0.196872	0.169789	-3.66028	0.181509	0.211026	-2.99378	0.223424	0.250641	-1.81974	0.341979	0.298332	-2.0616	0.386491
Ccdc117	ENSMUSG00000020482.5	ENSMUST00000020776.5	0.180692	-2.88173	0.139568	0.150508	-2.10422	0.229043	0.173071	-2.47294	0.16828	0.205974	-1.71944	0.263907	0.249487	-0.272128	0.445196	0.293832	-0.313889	0.472127
Smg8	ENSMUSG00000020495.14	ENSMUST00000020801.14	0.155067	-4.02141	0.130142	0.187768	-3.48934	0.169957	0.173619	-3.45648	0.196482	0.199242	-3.13701	0.214834	0.285736	-1.26862	0.45227	0.312135	-2.86436	0.422937
Gdpd1	ENSMUSG00000061666.7	ENSMUST00000020804.8	0.128748	-3.11066	0.173555	0.171185	-2.25198	0.239608	0.137561	-3.14592	0.187999	0.176997	-2.28375	0.195917	0.247031	-0.57607	0.40049	0.257704	-0.659265	0.394823
Sap30l	ENSMUSG00000020519.6	ENSMUST00000020826.6	0.282444	-0.829013	0.44923	0.224066	-0.678111	0.421186	0.154455	-1.133	0.533278	0.248897	-0.262755	0.59221	0.2683	-0.491268	0.557756	0.3135	-0.761469	0.567724
Rnft1	ENSMUSG00000020521.8	ENSMUST00000020827.7	0.191243	-4.54523	0.195472	0.229941	-3.71731	0.239038	0.183336	-3.81034	0.263597	0.23819	-3.66792	0.321696	0.332936	-2.61093	0.486949	0.333143	-2.85975	0.566677
Fam114a2	ENSMUSG00000020523.15	ENSMUST00000020831.13	0.144392	-2.35182	0.182202	0.142166	-1.39328	0.248049	0.170849	-1.73481	0.21381	0.144567	-1.47091	0.292882	0.278229	-0.00201491	0.435571	0.266173	0.290074	0.4728
Ppm1d	ENSMUSG00000020525.18	ENSMUST00000020835.16	0.182296	-3.82775	0.170299	0.161503	-3.57336	0.234952	0.125169	-4.10977	0.285082	0.185682	-3.46661	0.321594	0.262689	-2.19738	0.517412	0.270172	-1.93451	0.501719
Acaca	ENSMUSG00000020532.19	ENSMUST00000020843.13	0.144884	-2.10457	0.16086	0.186699	-1.28229	0.226698	0.185602	-1.61094	0.20157	0.191414	-0.661478	0.240171	0.301671	0.430258	0.459393	0.278896	0.00179568	0.486969
Srebf1	ENSMUSG00000020538.16	ENSMUST00000020846.8	0.157912	-3.3828	0.140038	0.180021	-2.54525	0.173242	0.163612	-3.01943	0.171605	0.194317	-2.35141	0.202675	0.259746	-1.56195	0.357919	0.281679	-1.72292	0.44496
Bzw2	ENSMUSG00000020547.6	ENSMUST00000020856.6	0.129886	-3.53306	0.183364	0.176988	-2.82159	0.205936	0.173663	-2.80948	0.176687	0.198382	-1.73817	0.231611	0.20581	-1.32007	0.355959	0.202078	-0.975236	0.421253
Atp6v1c2	ENSMUSG00000020566.20	ENSMUST00000020884.16	0.131554	-2.90458	0.157546	0.143402	-2.11627	0.238404	0.144391	-2.56113	0.206131	0.138357	-2.76957	0.216012	0.228082	-1.34066	0.329436	0.201515	-1.71722	0.421821
Nampt	ENSMUSG00000020572.9	ENSMUST00000020886.9	0.141015	-4.64903	0.146702	0.18416	-3.86649	0.208495	0.176835	-3.90836	0.186057	0.173203	-3.05993	0.220005	0.252313	-1.94641	0.401684	0.264729	-1.70522	0.458551
Tspan13	ENSMUSG00000020577.18	ENSMUST00000020896.17	0.137654	-2.84589	0.125196	0.177789	-1.90089	0.182873	0.171808	-2.3137	0.186039	0.200338	-1.53696	0.19844	0.248382	-0.967415	0.386106	0.264205	-1.50708	0.410982
Rock2	ENSMUSG00000020580.11	ENSMUST00000020904.8	0.204967	-2.28304	0.30198	0.24169	-1.92394	0.425034	0.226236	-1.97643	0.355688	0.244605	-1.37732	0.451923	0.316175	-0.50997	0.544159	0.316113	-0.469444	0.619391
Laptm4a	ENSMUSG00000020585.5	ENSMUST00000020909.4	0.141861	-4.18741	0.114808	0.152159	-3.64625	0.16441	0.141396	-3.84145	0.14726	0.159386	-3.08872	0.162425	0.208585	-1.38792	0.321173	0.233016	-1.15002	0.393181
Trib2	ENSMUSG00000020601.9	ENSMUST00000020922.8	0.207816	-3.03756	0.160075	0.205671	-2.2012	0.290008	0.19418	-2.29896	0.263287	0.217559	-1.81691	0.298411	0.30237	-0.8283	0.457098	0.235342	-0.741097	0.474853
Gna13	ENSMUSG00000020611.15	ENSMUST00000020930.14	0.20157	-2.51686	0.204833	0.220441	-1.9508	0.2874	0.209407	-2.08849	0.245391	0.23747	-1.34355	0.333589	0.28157	-0.520095	0.517475	0.297541	-1.07727	0.546355
Smc6	ENSMUSG00000020608.8	ENSMUST00000020931.6	0.202559	-3.21426	0.326905	0.251478	-2.91727	0.396634	0.214789	-3.17564	0.35203	0.237154	-2.53376	0.423364	0.299471	-1.6083	0.544278	0.322745	-1.25351	0.610897
Fam20a	ENSMUSG00000020614.14	ENSMUST00000020938.8	0.164338	-2.87481	0.10903	0.209129	-2.39786	0.178838	0.153321	-3.04726	0.163388	0.221979	-2.21604	0.173687	0.225708	-0.758229	0.433022	0.275724	-1.06112	0.400932
Nrcam	ENSMUSG00000020598.17	ENSMUST00000020939.16	0.139051	-3.43932	0.162539	0.165035	-2.10199	0.146329	0.188929	-3.03256	0.157817	0.147452	-2.17864	0.137589	0.271249	-0.146378	0.356028	0.218645	-0.256595	0.433474
Rdh14	ENSMUSG00000020621.7	ENSMUST00000020947.7	0.141912	-3.40813	0.163445	0.175889	-3.45801	0.250989	0.182788	-2.543	0.223613	0.212999	-2.09943	0.279722	0.177047	-1.02137	0.375979	0.263755	-1.27396	0.454726
Abca8b	ENSMUSG00000020620.15	ENSMUST00000020948.15	0.148269	-5.24927	0.119183	0.191439	-4.90913	0.154234	0.153847	-5.1516	0.178856	0.180812	-4.75325	0.193391	0.283821	-3.19011	0.38622	0.264109	-3.01842	0.45634
Trappc12	ENSMUSG00000020628.17	ENSMUST00000020954.15	0.155868	-3.75444	0.122612	0.175459	-3.23485	0.149423	0.143017	-3.47155	0.162121	0.157347	-2.84393	0.188264	0.251006	-1.27008	0.347297	0.261241	-0.845472	0.47021
Adi1	ENSMUSG00000020629.13	ENSMUST00000020957.13	0.124226	-5.31469	0.11611	0.147021	-4.56444	0.140825	0.118575	-4.67853	0.138045	0.156616	-3.93117	0.163108	0.158287	-2.56826	0.228491	0.212828	-2.44318	0.350921
Klhl29	ENSMUSG00000020627.11	ENSMUST00000020958.9	0.19303	-1.53293	0.295864	0.153302	-2.13331	0.335495	0.223832	-1.28263	0.244277	0.280175	-1.60238	0.36174	0.277535	-0.652314	0.527494	0.35443	-1.18597	0.56534
Rnaseh1	ENSMUSG00000020630.10	ENSMUST00000020959.9	0.169785	-2.1989	0.174637	0.254488	-2.29692	0.327764	0.224139	-2.42977	0.250261	0.279753	-2.29223	0.372926	0.223437	-1.04995	0.359058	0.247436	-0.307621	0.578263
Ubxn2a	ENSMUSG00000020634.13	ENSMUST00000020962.12	0.235412	-2.43583	0.292616	0.172654	-2.23914	0.452392	0.235119	-2.559	0.337681	0.235012	-2.15821	0.380023	0.301439	-2.43527	0.510609	0.328336	-1.74318	0.606172
Cmpk2	ENSMUSG00000020638.9	ENSMUST00000020969.5	0.162428	-2.90641	0.149698	0.233248	-2.44247	0.168989	0.203831	-2.62355	0.15986	0.236757	-1.97497	0.208517	0.271954	-0.535558	0.367311	0.278256	-0.629476	0.421914
Rsad2	ENSMUSG00000020641.17	ENSMUST00000020970.10	0.168436	-2.68224	0.163995	0.160766	-2.42242	0.180014	0.150884	-2.9794	0.150899	0.166195	-2.06527	0.18711	0.252594	-0.60234	0.350877	0.238885	-0.901466	0.360453
Id2	ENSMUSG00000020644.10	ENSMUST00000020974.7	0.118123	-4.2668	0.089384	0.158705	-3.99179	0.149984	0.133685	-4.22823	0.133047	0.150486	-3.5991	0.124587	0.225124	-1.66897	0.254352	0.223433	-1.9067	0.287893
Rrm2	ENSMUSG00000020649.12	ENSMUST00000020980.12	0.0984997	-4.99869	0.116423	0.16528	-2.65996	0.178393	0.173322	-4.00327	0.15202	0.16412	-3.17489	0.179511	0.252799	-1.58023	0.2909	0.212064	-1.54019	0.361468
Klf11	ENSMUSG00000020653.13	ENSMUST00000020982.7	0.144174	-2.74189	0.184361	0.196012	-2.21648	0.216371	0.17881	-2.22785	0.170715	0.194665	-1.67615	0.233033	0.308396	-0.674842	0.391629	0.277688	-0.915516	0.475221
Kif3c	ENSMUSG00000020668.11	ENSMUST00000020999.7	0.181668	-3.91563	0.277406	0.260532	-2.89422	0.364659	0.197948	-2.91022	0.330284	0.27916	-2.40385	0.397966	0.352336	-2.3532	0.496964	0.317695	-2.11533	0.592078
Rab10	ENSMUSG00000020671.10	ENSMUST00000021001.10	0.140552	-3.73424	0.177514	0.151016	-3.05737	0.268236	0.14695	-3.40164	0.233312	0.168292	-2.66343	0.292292	0.245244	-1.52706	0.440133	0.254615	-1.58118	0.511332
Hnf1b	ENSMUSG00000020679.12	ENSMUST00000021016.10	0.199559	-2.34568	0.20974	0.242953	-1.68374	0.288514	0.193387	-1.78131	0.20934	0.213839	-1.27454	0.244062	0.282373	0.0402933	0.375522	0.395437	-0.0913826	0.453373
Taf15	ENSMUSG00000020680.16	ENSMUST00000021018.11	0.208187	-2.91944	0.189088	0.264531	-2.25288	0.240938	0.213844	-2.53782	0.208	0.259515	-2.17076	0.244312	0.291028	-1.41198	0.437013	0.315977	-1.13049	0.517351
Itgb3	ENSMUSG00000020689.5	ENSMUST00000021028.5	0.145144	-3.03603	0.131281	0.167574	-2.1187	0.19648	0.178283	-2.35554	0.1811	0.214103	-1.52626	0.26234	0.260413	-0.661836	0.315534	0.291783	-0.488906	0.442692
Mettl2	ENSMUSG00000020691.14	ENSMUST00000021030.8	0.232447	-4.66303	0.166998	0.23825	-4.39016	0.241416	0.329334	-3.52527	0.26289	0.361269	-2.93439	0.45107	0.362469	-4.17572	0.419691	0.268578	-3.13169	0.510777
Ddx42	ENSMUSG00000020705.7	ENSMUST00000021046.6	0.17517	-2.13756	0.173614	0.17563	-1.5161	0.293798	0.187075	-1.61215	0.21265	0.204083	-1.32768	0.27086	0.275654	-0.166914	0.40692	0.302995	0.0548749	0.514769
Ftsj3	ENSMUSG00000020706.14	ENSMUST00000021048.7	0.139667	-3.46318	0.134289	0.174298	-2.39619	0.201316	0.152346	-3.33168	0.168384	0.203132	-1.58065	0.195714	0.322393	-0.632891	0.438716	0.281155	-0.324515	0.45101
Psmc5	ENSMUSG00000020708.13	ENSMUST00000021049.9	0.127969	-5.1689	0.109568	0.191009	-3.58647	0.168766	0.152121	-5.36112	0.140406	0.180468	-5.1613	0.181219	0.237988	-4.40511	0.346185	0.255096	-4.41019	0.38031
Adap2	ENSMUSG00000020709.16	ENSMUST00000021050.14	0.186657	-2.91044	0.249754	0.222719	-1.9685	0.347842	0.17758	-2.67445	0.287081	0.227725	-1.8199	0.399794	0.271196	-1.31363	0.478148	0.32042	-1.51387	0.530296
Smarcd2	ENSMUSG00000078619.11	ENSMUST00000021052.16	0.163661	-3.88308	0.147892	0.224717	-3.1085	0.171618	0.187737	-3.21142	0.169452	0.247355	-2.63657	0.242284	0.288585	-1.1465	0.44102	0.307176	-1.11377	0.478077
Ddx5	ENSMUSG00000020719.15	ENSMUST00000021062.12	0.168159	-3.5069	0.13813	0.23176	-2.44743	0.227326	0.193031	-2.97165	0.190255	0.2055	-2.60213	0.195892	0.258109	-1.56953	0.3733	0.260447	-1.69541	0.395063
Psmd12	ENSMUSG00000020720.14	ENSMUST00000021063.13	0.124769	-5.32426	0.126928	0.151219	-4.75388	0.187279	0.138797	-5.14636	0.171273	0.167842	-4.96457	0.193246	0.231003	-3.91509	0.357425	0.244623	-5.30063	0.41864
Gprc5c	ENSMUSG00000051043.17	ENSMUST00000021071.14	0.13176	-5.54197	0.111506	0.163452	-5.02519	0.121965	0.174283	-5.6545	0.131936	0.194887	-5.47705	0.163062	0.196629	-4.88715	0.393258	0.275289	-3.25657	0.371665
Slc9a3r1	ENSMUSG00000020733.4	ENSMUST00000021077.4	0.15374	-3.59517	0.122613	0.185932	-2.92886	0.189897	0.15621	-2.87059	0.167209	0.192039	-2.42803	0.173431	0.273763	-1.12842	0.311737	0.309507	-1.14434	0.437559
Nt5c	ENSMUSG00000020736.13	ENSMUST00000021082.7	0.141043	-4.11551	0.144689	0.132764	-2.87542	0.150518	0.129169	-5.2253	0.16483	0.172558	-2.73897	0.209524	0.202997	-1.44247	0.347056	0.26549	-0.862253	0.408246
Jpt1	ENSMUSG00000020737.13	ENSMUST00000021083.7	0.127278	-3.46457	0.0799996	0.130793	-2.93179	0.121125	0.112619	-3.55136	0.114718	0.0971742	-2.80541	0.129145	0.162125	-0.937236	0.217652	0.207421	-0.754565	0.241109
Nup85	ENSMUSG00000020739.12	ENSMUST00000021085.11	0.134654	-3.84637	0.13781	0.187804	-3.34981	0.210605	0.171126	-4.1575	0.183487	0.203826	-3.94475	0.237335	0.2177	-3.50671	0.422022	0.267453	-2.40191	0.469715
Grb2	ENSMUSG00000059923.14	ENSMUST00000021090.14	0.14261	-2.06457	0.124436	0.201993	-1.58355	0.170472	0.163733	-1.90159	0.175477	0.197632	-1.36673	0.214624	0.259036	0.465254	0.337188	0.27157	0.782207	0.393754
Pafah1b1	ENSMUSG00000020745.16	ENSMUST00000021091.15	0.163929	-2.86893	0.213489	0.201945	-2.24461	0.326413	0.192483	-2.57637	0.271787	0.218065	-1.88372	0.322733	0.264049	-0.84468	0.480004	0.28638	-1.26504	0.51973
Recql5	ENSMUSG00000020752.12	ENSMUST00000021097.10	0.186619	-2.14163	0.205658	0.257589	-0.917289	0.338776	0.196299	-1.48155	0.256618	0.227251	-0.420272	0.323634	0.299782	-0.511285	0.468968	0.182457	-0.377289	0.479029
Itgb4	ENSMUSG00000020758.16	ENSMUST00000021107.14	0.167949	-2.29122	0.151081	0.195094	-3.52293	0.174109	0.157498	-3.49909	0.201966	0.197097	-1.69079	0.223105	0.257358	-1.00941	0.40408	0.286445	-0.954288	0.438289
Galk1	ENSMUSG00000020766.5	ENSMUST00000021114.5	0.154304	-4.50506	0.0888594	0.161869	-3.95383	0.125436	0.156001	-3.16403	0.142042	0.200773	-3.37374	0.138563	0.226966	-2.07902	0.303991	0.260284	-1.88693	0.369916
Unk	ENSMUSG00000020770.14	ENSMUST00000021116.12	0.178175	-1.91578	0.195481	0.220036	-1.59186	0.30423	0.258679	-1.72687	0.27565	0.27195	-1.15354	0.307175	0.282573	-0.311004	0.447898	0.324625	-0.0424387	0.438429
Trim47	ENSMUSG00000020773.12	ENSMUST00000021120.6	0.167569	-2.45999	0.161639	0.192236	-2.78575	0.171807	0.205048	-2.18833	0.137289	0.227642	-2.85436	0.186385	0.279938	-1.45643	0.375751	0.291399	-1.21001	0.437921
Srp68	ENSMUSG00000020780.16	ENSMUST00000021133.16	0.157216	-2.28732	0.149154	0.194236	-2.22233	0.216656	0.180296	-2.24164	0.187545	0.20008	-1.5258	0.216831	0.270094	-0.23416	0.437898	0.273264	-0.164802	0.454267
Tsen54	ENSMUSG00000020781.15	ENSMUST00000021134.10	0.265786	-1.92534	0.201675	0.267103	-1.89694	0.271191	0.256808	-1.71448	0.224113	0.298224	-1.71901	0.316124	0.271939	0.718244	0.533461	0.358769	0.910643	0.524191
Ncbp3	ENSMUSG00000020783.15	ENSMUST00000021135.5	0.197314	-4.34206	0.197069	0.171813	-4.16527	0.29172	0.152031	-3.97912	0.261505	0.208157	-3.96699	0.359633	0.245355	-2.49692	0.418662	0.256524	-2.67452	0.498052
Exoc7	ENSMUSG00000020792.16	ENSMUST00000021147.14	0.140035	-4.38251	0.148939	0.158515	-3.71242	0.194955	0.132968	-4.2487	0.159375	0.157994	-3.80536	0.208969	0.233013	-2.6288	0.409022	0.224854	-3.99365	0.407237
Ube2g1	ENSMUSG00000020794.14	ENSMUST00000021148.13	0.191543	-4.44239	0.127765	0.21751	-3.56718	0.249151	0.213052	-4.03623	0.203177	0.24137	-3.37449	0.255674	0.253281	-1.73777	0.455283	0.281556	-1.2292	0.525784
Tekt1	ENSMUSG00000020799.17	ENSMUST00000021155.4	0.13488	-2.79756	0.130105	0.165602	-2.39789	0.20745	0.139484	-1.87551	0.162152	0.227104	-2.16311	0.234059	0.23652	-1.29276	0.284465	0.249099	-0.13254	0.422014
Med31	ENSMUSG00000020801.9	ENSMUST00000021157.9	0.148151	-4.08678	0.0769446	0.187699	-3.6508	0.150654	0.185284	-3.52907	0.129633	0.138995	-2.67924	0.126613	0.197889	-1.74175	0.250223	0.273271	-1.39557	0.201961
Txndc17	ENSMUSG00000020803.4	ENSMUST00000021158.4	0.133939	-4.99967	0.10568	0.163204	-4.77515	0.185151	0.178843	-5.1269	0.169713	0.211884	-4.3208	0.192462	0.247926	-4.58565	0.413199	0.268405	-4.06488	0.385498
Cygb	ENSMUSG00000020810.6	ENSMUST00000021166.6	0.106345	-3.65523	0.0753099	0.146605	-3.05577	0.148264	0.125613	-3.36565	0.123557	0.149897	-2.52541	0.155083	0.180079	-0.851979	0.323421	0.222355	-0.961008	0.31633
Mxra7	ENSMUSG00000020814.14	ENSMUST00000021170.9	0.162701	-3.71367	0.120863	0.15352	-3.6188	0.167645	0.166955	-3.61956	0.154985	0.169465	-3.12872	0.154689	0.279562	-1.83237	0.340335	0.29273	-3.21041	0.348761
Mfsd11	ENSMUSG00000020818.17	ENSMUST00000021173.14	0.152823	-4.38716	0.142023	0.1296	-3.74767	0.223155	0.184052	-4.12677	0.207411	0.149042	-3.52266	0.259473	0.236946	-1.61424	0.404189	0.309127	-2.01004	0.53082
Sec14l1	ENSMUSG00000020823.17	ENSMUST00000021177.15	0.169701	-2.65708	0.194631	0.200366	-2.13438	0.269803	0.178372	-2.35997	0.226482	0.200035	-1.82943	0.280855	0.276384	-0.806576	0.460208	0.292774	-0.887859	0.539954
Eral1	ENSMUSG00000020832.15	ENSMUST00000021183.4	0.153755	-3.00594	0.157829	0.154595	-2.19495	0.166669	0.182514	-2.81061	0.131418	0.153285	-1.76416	0.193018	0.259753	-1.07822	0.349046	0.280716	-0.684589	0.39708
Blmh	ENSMUSG00000020840.11	ENSMUST00000021197.10	0.151395	-3.63679	0.106438	0.181709	-2.47095	0.164189	0.149733	-3.15199	0.132362	0.162613	-1.95864	0.146701	0.224855	-0.293678	0.361891	0.282049	-0.73393	0.417099
Cpd	ENSMUSG00000020841.6	ENSMUST00000021201.6	0.139842	-2.83078	0.132745	0.171415	-2.06766	0.179464	0.155843	-2.42331	0.167186	0.191584	-1.6586	0.207246	0.252699	-0.35567	0.40755	0.264391	-0.310232	0.465765
Timm22	ENSMUSG00000020843.16	ENSMUST00000021203.7	0.214852	-4.13321	0.1271	0.19095	-3.65143	0.11754	0.158434	-3.6492	0.124485	0.173102	-3.28225	0.163785	0.204883	-2.11995	0.297035	0.305711	-2.03679	0.386152
Nxn	ENSMUSG00000020844.7	ENSMUST00000021204.4	0.1707	-2.38592	0.186982	0.180572	-2.01914	0.198435	0.172232	-2.5699	0.201746	0.162672	-1.98841	0.284597	0.266298	-0.920237	0.454668	0.310383	-1.15485	0.5
Luc7l3	ENSMUSG00000020863.16	ENSMUST00000021226.14	0.209235	-2.6975	0.201114	0.235951	-2.12379	0.317645	0.205402	-2.4768	0.26003	0.260514	-1.59185	0.314253	0.305212	-0.499358	0.439795	0.289137	-0.0760651	0.55739
Abcc3	ENSMUSG00000020865.17	ENSMUST00000021231.8	0.136408	-2.50881	0.133403	0.155666	-2.29093	0.180292	0.152049	-1.80934	0.151105	0.170875	-1.52461	0.18622	0.246381	-0.497732	0.380183	0.268968	-0.221877	0.428405
Lrrc59	ENSMUSG00000020869.9	ENSMUST00000021239.7	0.129902	-3.01546	0.142338	0.194322	-2.62381	0.164315	0.165795	-2.55724	0.15094	0.201848	-2.19213	0.184033	0.266775	-0.59383	0.366877	0.26663	-0.569607	0.419872
Slc35b1	ENSMUSG00000020873.16	ENSMUST00000021243.16	0.15149	-3.59718	0.14316	0.18391	-2.41075	0.249226	0.146868	-2.75699	0.198304	0.178129	-2.30685	0.272434	0.24369	-2.17954	0.430389	0.258256	-1.77471	0.512255
Per1	ENSMUSG00000020893.18	ENSMUST00000021271.14	0.205151	-1.84974	0.206054	0.229241	-1.67325	0.250557	0.219228	-1.41015	0.277699	0.266876	-1.00876	0.358144	0.314553	-0.0631658	0.422548	0.305789	-0.407643	0.435749
Vamp2	ENSMUSG00000020894.17	ENSMUST00000021273.13	0.127178	-3.67625	0.11261	0.172712	-2.61747	0.15523	0.132279	-2.98441	0.142972	0.146703	-2.14407	0.186997	0.268155	-0.877951	0.250908	0.276339	-0.641941	0.278638
Pfas	ENSMUSG00000020899.17	ENSMUST00000021282.12	0.16726	-3.43763	0.210829	0.180891	-3.04138	0.229567	0.18136	-2.68949	0.199781	0.19487	-2.75876	0.24634	0.279219	-1.4083	0.408529	0.285203	-1.24278	0.450265
Pik3r5	ENSMUSG00000020901.14	ENSMUST00000021283.8	0.216397	-1.35322	0.258107	0.246675	-1.27015	0.346984	0.232428	-1.37277	0.316374	0.246141	-0.772247	0.363272	0.270954	-0.0317579	0.483329	0.26916	-0.327515	0.473468
Ntn1	ENSMUSG00000020902.13	ENSMUST00000021284.4	0.159982	-2.38805	0.126876	0.182963	-1.94589	0.162098	0.176763	-2.10384	0.155258	0.222641	-1.53683	0.195308	0.261643	-0.13404	0.345171	0.291825	-0.221714	0.435973
Stx8	ENSMUSG00000020903.14	ENSMUST00000021285.14	0.131426	-5.89649	0.109592	0.171	-5.92024	0.203049	0.164243	-5.77933	0.14896	0.174617	-5.55201	0.220998	0.210467	-5.36132	0.316216	0.219016	-5.34399	0.387386
Usp43	ENSMUSG00000020905.12	ENSMUST00000021288.10	0.238526	-2.31591	0.364669	0.229204	-3.38843	0.36578	0.265096	-2.381	0.350831	0.232777	-1.68206	0.387736	0.305616	-1.5367	0.484545	0.314572	-1.02866	0.543792
Tmem101	ENSMUSG00000020921.7	ENSMUST00000021296.7	0.137909	-3.79262	0.11593	0.160286	-2.99092	0.183444	0.165544	-4.3584	0.139486	0.19474	-3.0175	0.211544	0.30977	-1.84285	0.393919	0.291564	-1.66754	0.48509
Lsm12	ENSMUSG00000020922.12	ENSMUST00000021297.6	0.208051	-0.215973	0.242424	0.22608	-0.0364916	0.35789	0.218538	0.220644	0.293651	0.259557	0.714992	0.333041	0.333033	1.00495	0.539834	0.275677	0.834008	0.564817
Eftud2	ENSMUSG00000020929.15	ENSMUST00000021306.14	0.119169	-3.0291	0.13273	0.144928	-2.27523	0.175222	0.12985	-2.64014	0.163689	0.150945	-1.56393	0.195755	0.236541	-0.30899	0.382211	0.250634	-0.384287	0.443262
Dcakd	ENSMUSG00000020935.9	ENSMUST00000021313.9	0.175587	-3.47812	0.076928	0.184557	-3.34797	0.11326	0.127497	-3.46439	0.125427	0.183533	-2.89366	0.137927	0.241944	-0.731987	0.285995	0.257281	-1.12739	0.441642
Nmt1	ENSMUSG00000020936.9	ENSMUST00000021314.8	0.141993	-3.90024	0.130036	0.156675	-3.24334	0.17365	0.153983	-3.84194	0.170548	0.176527	-3.4028	0.185701	0.227729	-1.9813	0.333716	0.242583	-2.86437	0.342559
Map3k14	ENSMUSG00000020941.8	ENSMUST00000021324.3	0.219695	-1.51957	0.22202	0.236595	-1.25494	0.359315	0.224378	-1.64431	0.300949	0.250841	-0.998266	0.311843	0.274931	-0.0154678	0.441197	0.34359	-0.157089	0.433101
Gosr2	ENSMUSG00000020946.14	ENSMUST00000021329.14	0.182518	-2.93577	0.154999	0.243588	-2.49777	0.251651	0.215245	-2.73509	0.203892	0.244189	-2.16025	0.295515	0.283426	-0.757792	0.426535	0.328291	-0.80497	0.518761
Klhl28	ENSMUSG00000020948.10	ENSMUST00000021331.9	0.165914	-3.2187	0.207362	0.230295	-3.94572	0.274404	0.141681	-3.88036	0.245068	0.224544	-2.92416	0.282583	0.259495	-1.31685	0.476593	0.274708	-0.912853	0.514764
Fkbp3	ENSMUSG00000020949.10	ENSMUST00000021332.10	0.126485	-3.44338	0.145971	0.108848	-2.58464	0.212853	0.122242	-2.55484	0.140852	0.142155	-1.85139	0.208686	0.197844	-1.34254	0.360317	0.237719	-0.373905	0.464705
Scfd1	ENSMUSG00000020952.11	ENSMUST00000021335.7	0.137002	-2.99404	0.123266	0.20635	-3.67902	0.225761	0.176548	-2.9171	0.165615	0.180237	-2.79256	0.210715	0.231559	-1.32856	0.338557	0.237899	-0.994323	0.366515
Dtd2	ENSMUSG00000020956.15	ENSMUST00000021339.8	0.143686	-4.59108	0.156948	0.246398	-4.61236	0.146179	0.162654	-5.44332	0.115791	0.17971	-4.26296	0.200503	0.196429	-3.76411	0.214286	0.0789474	-4.16968	0.302632
Gtf2a1	ENSMUSG00000020962.15	ENSMUST00000021345.14	0.178043	-2.72604	0.163061	0.208432	-2.03012	0.213844	0.189979	-1.98615	0.196982	0.223151	-1.65853	0.233204	0.295487	-0.115074	0.40917	0.279161	-0.732404	0.404357
Sel1l	ENSMUSG00000020964.15	ENSMUST00000021347.12	0.156798	-2.97958	0.137048	0.197223	-2.33787	0.203162	0.170728	-2.66558	0.17393	0.21832	-2.04459	0.225566	0.285978	-0.563563	0.40913	0.276153	-1.00748	0.480505
Klhdc2	ENSMUSG00000020978.11	ENSMUST00000021362.5	0.152462	-2.98774	0.183337	0.164441	-3.17059	0.256564	0.152422	-3.39767	0.191727	0.216451	-2.34014	0.331664	0.272332	-1.7648	0.401285	0.275363	-1.61433	0.467863
Nemf	ENSMUSG00000020982.10	ENSMUST00000021368.10	0.182542	-5.57777	0.201882	0.212996	-5.66999	0.295604	0.173907	-5.88746	0.240543	0.19401	-5.40121	0.286089	0.27823	-4.90986	0.481779	0.257921	-4.0715	0.539996
Sec23a	ENSMUSG00000020986.14	ENSMUST00000021375.12	0.158186	-3.80037	0.153102	0.183792	-3.21191	0.201251	0.151721	-3.39919	0.203723	0.20851	-2.73255	0.213843	0.24926	-1.6786	0.391762	0.264581	-1.48621	0.43925
Trappc6b	ENSMUSG00000020993.10	ENSMUST00000021380.10	0.221579	-3.41108	0.275791	0.196963	-2.3168	0.387801	0.249874	-2.16738	0.358151	0.289219	-2.09498	0.462143	0.323631	-1.29291	0.532687	0.346507	-1.45565	0.577891
Pnn	ENSMUSG00000020994.6	ENSMUST00000021381.6	0.189836	-2.86062	0.26176	0.210145	-2.43458	0.349644	0.208171	-2.85895	0.272034	0.246531	-1.9632	0.349955	0.300583	-0.909107	0.520224	0.316336	-1.66296	0.537076
Galc	ENSMUSG00000021003.11	ENSMUST00000021390.9	0.168	-3.64575	0.169142	0.171877	-3.16811	0.204818	0.157792	-3.34916	0.181957	0.253236	-2.80027	0.26508	0.266361	-1.40743	0.376579	0.275284	-1.56259	0.427867
Ppp2r3c	ENSMUSG00000021022.10	ENSMUST00000021410.10	0.168814	-5.95128	0.220775	0.253312	-5.74437	0.371071	0.253351	-5.60215	0.281317	0.347141	-5.54927	0.362958	0.29764	-5.42205	0.366259	0.366811	-5.10174	0.54127
Psma6	ENSMUSG00000021024.15	ENSMUST00000021412.9	0.128411	-5.08528	0.0932804	0.137652	-4.37671	0.148304	0.139648	-4.76605	0.132825	0.157442	-4.09269	0.138801	0.210358	-2.26928	0.288243	0.211081	-2.17623	0.344878
Nfkbia	ENSMUSG00000021025.9	ENSMUST00000021413.9	0.153598	-3.9092	0.115395	0.204035	-3.22064	0.144541	0.203153	-3.17417	0.18192	0.215733	-2.41556	0.214746	0.280869	-1.48698	0.384332	0.296236	-1.48148	0.434088
Mbip	ENSMUSG00000021028.9	ENSMUST00000021416.9	0.159586	-3.69768	0.193901	0.245436	-2.85744	0.299892	0.238057	-2.87345	0.216392	0.211345	-2.76223	0.268667	0.287267	-1.1191	0.460354	0.283245	-1.33823	0.471794
Sptlc2	ENSMUSG00000021036.11	ENSMUST00000021424.5	0.148932	-4.52759	0.160064	0.173268	-4.09124	0.230143	0.158848	-4.44537	0.207442	0.192483	-4.31481	0.274359	0.259434	-3.08262	0.407507	0.280511	-4.56119	0.490763
Ahsa1	ENSMUSG00000021037.8	ENSMUST00000021425.8	0.135891	-6	0.11102	0.130144	-6	0.170517	0.128434	-6	0.184844	0.118865	-6	0.195576	0.224742	-6	0.391927	0.291841	-5.97488	0.474109
Snw1	ENSMUSG00000021039.10	ENSMUST00000021428.9	0.161001	-4.50516	0.125538	0.210837	-3.72463	0.167838	0.170068	-4.05087	0.14954	0.227391	-2.6467	0.205872	0.262395	-0.507802	0.375471	0.268821	-0.668051	0.424694
Mthfd1	ENSMUSG00000021048.8	ENSMUST00000021443.7	0.144282	-2.95142	0.116189	0.176136	-1.94095	0.163206	0.149356	-2.88679	0.154372	0.161365	-2.68638	0.192765	0.253846	-0.80952	0.347684	0.29176	-0.422492	0.402545
Ppp2r5e	ENSMUSG00000021051.11	ENSMUST00000021447.9	0.142665	-2.58205	0.173115	0.17005	-2.10988	0.264618	0.184392	-2.21776	0.241944	0.184064	-1.76613	0.293284	0.277929	-0.485154	0.429161	0.294794	-0.639584	0.500594
Sgpp1	ENSMUSG00000021054.7	ENSMUST00000021450.6	0.177888	-2.39569	0.173455	0.160097	-1.68075	0.203617	0.155622	-1.86516	0.190731	0.156195	-1.17794	0.245759	0.28341	-0.55914	0.46499	0.257558	-0.713646	0.516864
Sav1	ENSMUSG00000021067.9	ENSMUST00000021467.8	0.252861	-2.04161	0.360062	0.298737	-1.75102	0.462581	0.272795	-1.90651	0.416426	0.278492	-1.2904	0.498607	0.32819	-1.0845	0.540692	0.345952	-1.10772	0.588864
Tmx1	ENSMUSG00000021072.13	ENSMUST00000021471.13	0.123849	-4.34936	0.130667	0.150511	-3.49189	0.211054	0.145952	-3.78887	0.168802	0.198163	-2.91438	0.238141	0.219135	-1.34747	0.397674	0.274098	-1.40016	0.411516
Actr10	ENSMUSG00000021076.7	ENSMUST00000021479.6	0.142045	-6	0.13863	0.147113	-6	0.196939	0.139843	-5.96572	0.174793	0.173142	-5.70966	0.231471	0.217239	-5.03187	0.357147	0.253024	-5.19252	0.406991
Serpina3n	ENSMUSG00000021091.9	ENSMUST00000021506.6	0.12356	-3.03082	0.0943839	0.136685	-2.00183	0.128012	0.124608	-2.37911	0.119216	0.137116	-1.69758	0.134276	0.202508	-0.152327	0.293268	0.218685	-0.0949411	0.339347
Dhrs7	ENSMUSG00000021094.11	ENSMUST00000021512.11	0.131385	-3.12138	0.106377	0.164894	-2.48937	0.189207	0.126639	-2.59181	0.136039	0.145542	-2.12914	0.177455	0.205924	-1.3254	0.343455	0.225943	-0.97586	0.396982
Ppm1a	ENSMUSG00000021096.12	ENSMUST00000021514.10	0.194584	-3.65322	0.330833	0.193809	-3.35682	0.434064	0.199165	-3.57968	0.359125	0.216845	-3.32124	0.474693	0.32	-2.86309	0.557795	0.301869	-2.90562	0.625994
Glrx5	ENSMUSG00000021102.5	ENSMUST00000021522.5	0.153813	-5.43976	0.116462	0.226752	-4.95537	0.195167	0.190646	-5.27512	0.154981	0.225261	-4.42055	0.210158	0.274387	-3.58761	0.348577	0.258958	-3.70875	0.357004
Mnat1	ENSMUSG00000021103.13	ENSMUST00000021523.7	0.161256	-5.07431	0.124427	0.194901	-4.64922	0.160686	0.158378	-4.7835	0.165335	0.193842	-4.08779	0.143042	0.189389	-3.11878	0.322012	0.266464	-3.09769	0.339338
Prkch	ENSMUSG00000021108.19	ENSMUST00000021527.15	0.210553	-1.74539	0.215482	0.255658	-1.09095	0.317864	0.224492	-1.10543	0.260447	0.273686	-0.748833	0.305252	0.312938	0.257073	0.465349	0.300698	-0.048108	0.519547
Hif1a	ENSMUSG00000021109.14	ENSMUST00000021530.8	0.149579	-3.15999	0.14992	0.175588	-2.92712	0.188408	0.178122	-3.05874	0.194347	0.202201	-1.90878	0.233766	0.269625	-1.1387	0.385486	0.276229	-1.16903	0.483157
Atp6v1d	ENSMUSG00000021114.10	ENSMUST00000021536.9	0.137063	-5.51312	0.11578	0.171638	-4.96489	0.185573	0.145344	-5.17394	0.143491	0.17426	-4.29797	0.175438	0.226659	-2.83235	0.334613	0.225877	-2.94076	0.457404
Zfyve26	ENSMUSG00000066440.6	ENSMUST00000021547.8	0.22058	-1.52442	0.258631	0.264607	-1.11833	0.331006	0.238867	-1.43477	0.303182	0.234992	-0.689985	0.389286	0.310404	0.358559	0.482425	0.3163	0.166775	0.55041
Arg2	ENSMUSG00000021125.7	ENSMUST00000021550.7	0.132435	-3.8492	0.142209	0.141291	-3.13044	0.210837	0.167687	-3.93021	0.152017	0.177328	-3.47346	0.185941	0.206077	-1.94044	0.298322	0.215967	-1.44779	0.387802
Actn1	ENSMUSG00000015143.16	ENSMUST00000021554.16	0.151535	-4.33197	0.138059	0.188277	-3.72141	0.204244	0.169084	-3.91179	0.17638	0.202286	-3.13523	0.234094	0.266648	-1.8902	0.399704	0.283503	-2.00135	0.461467
Pcnx	ENSMUSG00000021140.10	ENSMUST00000021567.6	0.230024	-2.38586	0.361708	0.236979	-2.05428	0.448777	0.233424	-2.57169	0.423495	0.27256	-2.30067	0.46928	0.29556	-2.14008	0.528527	0.314084	-2.96252	0.549497
Wdr37	ENSMUSG00000021147.18	ENSMUST00000021572.11	0.168988	-2.92541	0.200134	0.199218	-2.7517	0.274809	0.190183	-2.67204	0.26965	0.212123	-1.80695	0.280432	0.288237	-0.951743	0.513909	0.274968	-0.766858	0.520445
Psmc1	ENSMUSG00000021178.10	ENSMUST00000021595.10	0.126328	-3.89942	0.116599	0.159812	-2.83061	0.173334	0.139987	-2.70268	0.146187	0.145849	-2.25301	0.15873	0.218702	-0.749637	0.326123	0.208164	-0.867211	0.354284
Nrde2	ENSMUSG00000021179.9	ENSMUST00000021596.9	0.171294	-3.00933	0.21881	0.199605	-1.48361	0.2776	0.198127	-2.044	0.239112	0.237642	-2.40745	0.278306	0.3144	0.848469	0.443028	0.283352	-0.445123	0.467887
Fbln5	ENSMUSG00000021186.10	ENSMUST00000021603.9	0.13197	-5.88658	0.0977844	0.162186	-5.63845	0.12139	0.152583	-5.44629	0.125411	0.156534	-5.02086	0.119198	0.216629	-3.48695	0.253959	0.262624	-3.58543	0.345595
Trip11	ENSMUSG00000021188.15	ENSMUST00000021605.14	0.210929	-3.12046	0.219553	0.247065	-2.63027	0.315516	0.231499	-2.70832	0.268273	0.274383	-1.96167	0.332356	0.312507	-0.507576	0.482092	0.343058	-0.591041	0.57862
Atxn3	ENSMUSG00000021189.12	ENSMUST00000021606.12	0.179468	-3.10441	0.238646	0.189322	-2.38919	0.356673	0.197581	-2.90086	0.305583	0.204745	-2.10081	0.378405	0.294696	-0.601038	0.508873	0.301802	-0.802755	0.582381
Tshz3	ENSMUSG00000021217.8	ENSMUST00000021641.8	0.196185	-2.26313	0.258879	0.15515	-1.61949	0.302463	0.238218	-1.15257	0.272569	0.264245	-0.981409	0.331453	0.306396	-0.966383	0.519949	0.287053	-0.968848	0.540077
Acot2	ENSMUSG00000021226.8	ENSMUST00000021649.8	0.151917	-4.64692	0.11719	0.195678	-4.04365	0.139994	0.176517	-3.11053	0.134548	0.187816	-3.0264	0.133399	0.277209	-1.73333	0.314829	0.254201	-1.48287	0.34996
Coq6	ENSMUSG00000021235.14	ENSMUST00000021661.13	0.146256	-2.68089	0.102484	0.178511	-1.99347	0.243665	0.143784	-2.18524	0.20395	0.214967	-2.55919	0.259914	0.243026	-0.377051	0.349792	0.280928	-0.813174	0.378255
Abcd4	ENSMUSG00000021240.7	ENSMUST00000021666.6	0.162776	-2.96176	0.155359	0.231462	-2.69753	0.265201	0.175885	-3.06976	0.201425	0.226823	-1.69332	0.269876	0.228256	-2.00965	0.431169	0.333333	-0.994898	0.614035
Isca2	ENSMUSG00000021241.8	ENSMUST00000021667.7	0.15317	-2.7471	0.13195	0.182653	-1.99439	0.191476	0.181552	-2.55535	0.157554	0.189146	-1.72085	0.216599	0.273606	-0.948548	0.332986	0.302875	-1.11204	0.36928
Npc2	ENSMUSG00000021242.10	ENSMUST00000021668.10	0.122181	-5.13432	0.114435	0.165121	-4.74561	0.153392	0.138746	-5.40283	0.128101	0.154347	-5.15323	0.135582	0.211346	-3.06835	0.306348	0.2447	-3.16993	0.380177
Fcf1	ENSMUSG00000021243.15	ENSMUST00000021669.15	0.0987575	-4.48281	0.0855807	0.178708	-4.23077	0.160184	0.183591	-4.72416	0.137557	0.167933	-3.59725	0.170729	0.269774	-3.61656	0.353194	0.246249	-3.7981	0.360507
Ylpm1	ENSMUSG00000021244.16	ENSMUST00000021670.15	0.197627	-2.00976	0.240495	0.239291	-1.5184	0.304916	0.245771	-2.00873	0.278893	0.246447	-1.44283	0.348734	0.303014	-0.547629	0.517694	0.349422	-0.524939	0.552637
Fos	ENSMUSG00000021250.14	ENSMUST00000021674.7	0.148813	-2.95298	0.155168	0.154256	-2.51516	0.180893	0.181595	-2.62319	0.209717	0.163687	-2.023	0.261218	0.294683	-0.856791	0.372699	0.272584	-1.28386	0.404989
Erg28	ENSMUSG00000021252.12	ENSMUST00000021676.12	0.136603	-3.74488	0.090419	0.2161	-2.79325	0.115904	0.200572	-3.27345	0.148976	0.220894	-2.61294	0.178298	0.215515	-0.9313	0.350091	0.291419	-0.830412	0.369544
Vash1	ENSMUSG00000021256.6	ENSMUST00000021681.4	0.252749	-1.57883	0.403863	0.254632	-1.08996	0.485844	0.261124	-0.104069	0.368401	0.369048	-2.14874	0.440476	0.311475	-0.330345	0.508197	0.385965	-0.0135784	0.491228
Hhipl1	ENSMUSG00000021260.9	ENSMUST00000021685.8	0.117647	-4.70042	0.107843	0.255437	-3.96862	0.178431	0.180181	-4.37019	0.137002	0.111251	-2.10724	0.147607	0.19368	-0.561295	0.456422	0.246747	-0.35724	0.398128
Yy1	ENSMUSG00000021264.13	ENSMUST00000021692.9	0.168396	-2.99267	0.149492	0.206515	-2.78933	0.217011	0.176066	-2.99787	0.175565	0.225475	-2.34561	0.253497	0.293739	-1.30167	0.417571	0.285537	-1.39501	0.458044
Traf3	ENSMUSG00000021277.17	ENSMUST00000021706.11	0.223733	-0.751143	0.459736	0.309205	-0.949111	0.491726	0.262121	-0.441291	0.448979	0.244869	-0.638132	0.492807	0.367189	-0.340242	0.512692	0.352387	-0.761687	0.591324
Zfyve21	ENSMUSG00000021286.9	ENSMUST00000021714.9	0.145177	-4.31546	0.0830836	0.202075	-4.23303	0.116872	0.171648	-3.90797	0.131265	0.127711	-3.72213	0.11946	0.231713	-1.51543	0.243239	0.239893	-1.34297	0.28872
Adssl1	ENSMUSG00000011148.15	ENSMUST00000021726.8	0.152943	-3.72866	0.135988	0.167924	-2.85391	0.168342	0.157922	-3.1205	0.146154	0.169649	-3.04421	0.173936	0.245004	-1.55187	0.38182	0.295489	-1.23471	0.440742
Siva1	ENSMUSG00000064326.14	ENSMUST00000021728.12	0.199747	-3.07766	0.15194	0.26116	-3.08559	0.221932	0.254106	-4.27002	0.191951	0.210932	-3.04138	0.266884	0.30643	-2.31536	0.376628	0.303185	-2.72083	0.434371
Gpr132	ENSMUSG00000021298.9	ENSMUST00000021729.9	0.185606	-2.31315	0.215693	0.242412	-1.66485	0.283384	0.174607	-1.77743	0.22731	0.192567	-1.30763	0.261679	0.32749	-0.33068	0.433496	0.285975	-0.369595	0.405293
Ryr2	ENSMUSG00000021313.17	ENSMUST00000021750.15	0.207089	-1.78081	0.300675	0.261474	-1.32331	0.417941	0.20848	-1.41816	0.330209	0.248411	-1.13961	0.431136	0.266907	-1.09367	0.610218	0.305757	-0.467336	0.576647
Aoah	ENSMUSG00000021322.9	ENSMUST00000021757.5	0.119847	-5.59426	0.196589	0.294118	-3.84013	0.117647	0.187325	-3.42011	0.197373	0.180734	-3.21375	0.219052	0.241582	-1.60871	0.46074	0.254338	-2.36142	0.474473
Mrs2	ENSMUSG00000021339.5	ENSMUST00000021772.4	0.264725	-2.12105	0.251032	0.283913	-1.84151	0.354283	0.296863	-1.95069	0.266979	0.210772	-1.49278	0.397225	0.274302	-1.04596	0.538608	0.30137	-1.42902	0.605017
Tmem14c	ENSMUSG00000021361.8	ENSMUST00000021790.7	0.163356	-4.24627	0.0931609	0.186976	-3.73259	0.123522	0.17163	-3.78569	0.122689	0.169219	-3.64656	0.118593	0.238662	-1.452	0.226889	0.252313	-1.54327	0.328557
Edn1	ENSMUSG00000021367.9	ENSMUST00000021796.9	0.154409	-2.79575	0.119069	0.145737	-2.49221	0.194058	0.160819	-2.53487	0.154885	0.195268	-2.31636	0.171147	0.291112	-0.718315	0.484322	0.275862	-0.694508	0.396552
Mcur1	ENSMUSG00000021371.6	ENSMUST00000021800.6	0.189947	-2.86736	0.202791	0.214521	-2.31614	0.237662	0.221301	-2.33363	0.260563	0.203921	-1.6898	0.303443	0.263583	-0.481014	0.418932	0.279027	-0.564853	0.500887
Nup153	ENSMUSG00000021374.11	ENSMUST00000021803.10	0.173882	-2.56316	0.224952	0.160364	-2.38514	0.264352	0.17526	-2.1935	0.269105	0.196996	-1.70893	0.366567	0.294039	-0.717483	0.505409	0.295098	-0.864364	0.552621
Dek	ENSMUSG00000021377.16	ENSMUST00000021807.13	0.125726	-3.04833	0.171336	0.138318	-2.26057	0.232874	0.152955	-2.59953	0.223089	0.18063	-1.96397	0.320518	0.248385	-0.600838	0.43686	0.282112	-0.502403	0.545905
Ogn	ENSMUSG00000021390.7	ENSMUST00000021822.7	0.13872	-4.23286	0.109478	0.142954	-3.31359	0.144978	0.146858	-3.90074	0.151839	0.156939	-3.06127	0.166886	0.202779	-1.37894	0.258638	0.238818	-1.25233	0.350666
Wrnip1	ENSMUSG00000021400.9	ENSMUST00000021832.7	0.157748	-2.72142	0.170007	0.205172	-2.20677	0.220852	0.193122	-2.5436	0.216416	0.167528	-1.56649	0.234507	0.262237	-0.862056	0.438345	0.273224	-1.157	0.429289
Ripk1	ENSMUSG00000021408.16	ENSMUST00000021844.15	0.149457	-3.3297	0.193218	0.191654	-2.50253	0.242893	0.160974	-2.67653	0.220298	0.196908	-1.90717	0.280504	0.274513	-0.389766	0.471047	0.296497	-0.328236	0.511238
Ly86	ENSMUSG00000021423.7	ENSMUST00000021860.7	0.133144	-4.3506	0.086411	0.157392	-3.69654	0.119276	0.182156	-3.89745	0.123079	0.189778	-3.34126	0.122789	0.234459	-1.86455	0.272497	0.233555	-2.08598	0.293182
Ssr1	ENSMUSG00000021427.11	ENSMUST00000021864.8	0.135509	-5.27997	0.144189	0.178284	-4.71492	0.194352	0.156934	-5.44141	0.167537	0.172555	-4.90063	0.204201	0.24711	-3.19699	0.375934	0.254861	-3.232	0.435227
Riok1	ENSMUSG00000021428.10	ENSMUST00000021866.10	0.14882	-3.21434	0.200586	0.15705	-2.19863	0.286782	0.216351	-2.83629	0.247869	0.196553	-2.04125	0.292602	0.227307	-0.405157	0.475746	0.295804	-0.601469	0.555871
Ctla2a	ENSMUSG00000044258.11	ENSMUST00000021880.10	0.106352	-3.82241	0.119474	0.119308	-3.17927	0.183347	0.103225	-3.20421	0.150348	0.122561	-2.81758	0.169758	0.177132	-0.734054	0.277512	0.195801	-0.858619	0.336676
Sema4d	ENSMUSG00000021451.17	ENSMUST00000021900.14	0.14594	-2.96565	0.193828	0.167107	-2.22397	0.223512	0.170592	-2.67102	0.221278	0.182962	-1.55734	0.281491	0.274044	-0.827587	0.472207	0.273458	-0.835448	0.538955
Gadd45g	ENSMUSG00000021453.3	ENSMUST00000021903.3	0.123944	-3.20054	0.0866567	0.171513	-1.94907	0.153143	0.132877	-2.51608	0.147775	0.147284	-2.05404	0.169995	0.211976	-0.364152	0.274566	0.239161	-0.165877	0.364137
Auh	ENSMUSG00000021460.18	ENSMUST00000021913.16	0.147611	-4.40192	0.199015	0.139138	-3.58149	0.216234	0.1206	-3.31236	0.183446	0.180769	-3.07253	0.260592	0.232919	-1.55962	0.423861	0.230999	-1.67149	0.420512
Ror2	ENSMUSG00000021464.16	ENSMUST00000021918.10	0.157304	-3.60395	0.140923	0.186383	-2.24174	0.172818	0.145511	-3.08451	0.210218	0.224269	-2.87714	0.218887	0.262865	-0.710757	0.385536	0.236948	-0.596986	0.412606
Sptlc1	ENSMUSG00000021468.9	ENSMUST00000021920.8	0.119344	-3.80951	0.115567	0.157172	-2.84294	0.173082	0.154784	-2.97332	0.152882	0.19333	-2.17503	0.187538	0.24264	-0.615164	0.386272	0.258177	-0.610649	0.426135
Ptch1	ENSMUSG00000021466.13	ENSMUST00000021921.11	0.198621	-1.78263	0.308802	0.202972	-1.44783	0.362966	0.213869	-1.48221	0.328923	0.261018	-1.02337	0.426126	0.291695	-0.619959	0.547062	0.308571	-0.610005	0.561585
Habp4	ENSMUSG00000021476.10	ENSMUST00000021929.10	0.222714	-1.90763	0.217749	0.235605	-1.25045	0.363518	0.260671	-1.61288	0.290647	0.215446	-1.10407	0.355457	0.291969	-0.427404	0.497418	0.289141	-0.470068	0.461593
Sfxn1	ENSMUSG00000021474.10	ENSMUST00000021930.10	0.196131	-3.14973	0.162794	0.157957	-2.27023	0.236847	0.183967	-2.59726	0.143579	0.20281	-1.97274	0.264321	0.275418	-0.557317	0.441865	0.246011	-0.73472	0.469576
Ctsl	ENSMUSG00000021477.10	ENSMUST00000021933.8	0.125437	-4.08818	0.0809318	0.153314	-2.29561	0.12034	0.130711	-3.28049	0.116328	0.144894	-2.87295	0.109247	0.19387	-1.63768	0.227618	0.218301	-2.38463	0.29598
Lman2	ENSMUSG00000021484.9	ENSMUST00000021940.8	0.136454	-2.76048	0.141718	0.132327	-2.41543	0.178349	0.152458	-2.73775	0.185453	0.191336	-2.15147	0.273067	0.249996	-1.42832	0.475047	0.247459	-2.06879	0.483959
Prelid1	ENSMUSG00000021486.8	ENSMUST00000021942.8	0.18777	-5.72972	0.210813	0.230964	-5.54278	0.275099	0.211187	-5.43143	0.244365	0.260633	-5.7386	0.303517	0.285439	-5.22953	0.438225	0.332881	-5.06013	0.527904
Ddx41	ENSMUSG00000021494.10	ENSMUST00000021956.9	0.17552	-3.42485	0.191877	0.191886	-2.63659	0.225295	0.137506	-2.57664	0.21267	0.179297	-2.4982	0.271301	0.267711	-1.68529	0.479715	0.265859	-1.47375	0.496385
Fam193b	ENSMUSG00000021495.11	ENSMUST00000021957.8	0.286704	-0.465182	0.481993	0.229235	-1.26195	0.48916	0.247717	-0.372849	0.465969	0.245793	-1.11477	0.519456	0.29264	-0.434374	0.523459	0.297565	-0.153443	0.529002
Txndc15	ENSMUSG00000021497.11	ENSMUST00000021959.11	0.139424	-2.92538	0.126101	0.194843	-2.24626	0.170216	0.205113	-2.31578	0.184805	0.229517	-1.4098	0.233761	0.272681	-0.76165	0.43127	0.288844	-1.04868	0.419713
Caml	ENSMUSG00000021501.5	ENSMUST00000021963.5	0.172684	-4.67733	0.109624	0.172762	-3.5463	0.148918	0.173123	-4.14955	0.140606	0.185188	-3.22127	0.14545	0.212726	-1.36817	0.339101	0.310989	-1.57953	0.331743
Cxcl14	ENSMUSG00000021508.12	ENSMUST00000021970.11	0.116115	-4.12134	0.100216	0.15493	-3.49089	0.120065	0.146564	-3.66325	0.142848	0.167505	-2.81964	0.175281	0.203955	-0.870199	0.258498	0.212123	-1.03206	0.298111
Ptdss1	ENSMUSG00000021518.5	ENSMUST00000021990.4	0.136562	-2.12879	0.237691	0.208374	-1.5655	0.348482	0.206326	-1.53676	0.309827	0.238244	-0.979813	0.471479	0.257146	-0.614168	0.535855	0.302904	-0.611422	0.599474
Mterf3	ENSMUSG00000021519.12	ENSMUST00000021991.11	0.212315	-4.05764	0.190576	0.15769	-3.54129	0.236185	0.226315	-3.86235	0.200511	0.232638	-3.4475	0.289213	0.291097	-2.54901	0.392538	0.318129	-2.30017	0.466014
Cetn3	ENSMUSG00000021537.10	ENSMUST00000022009.10	0.136793	-4.59342	0.141269	0.137924	-4.50866	0.18769	0.125132	-4.7022	0.164878	0.161248	-4.28933	0.167959	0.241146	-2.70315	0.279818	0.261995	-2.82353	0.349023
Adcy2	ENSMUSG00000021536.8	ENSMUST00000022013.8	0.204929	-2.14584	0.269343	0.191099	-2.02588	0.308664	0.221879	-2.03471	0.350251	0.289699	-1.4321	0.442253	0.286937	-0.447668	0.536558	0.300968	-0.261159	0.555669
Ccnh	ENSMUSG00000021548.11	ENSMUST00000022030.11	0.151117	-5.53174	0.169069	0.166956	-3.73401	0.199083	0.114528	-3.78933	0.165395	0.223954	-3.34601	0.200247	0.247968	-2.23563	0.406807	0.290439	-2.91306	0.428639
2210016F16Rik	ENSMUSG00000021550.7	ENSMUST00000022032.7	0.180647	-6	0.11868	0.182291	-5.76605	0.181156	0.159712	-5.9734	0.131686	0.191917	-5.98246	0.187026	0.236363	-5.61932	0.350577	0.280696	-5.31463	0.393708
Naa35	ENSMUSG00000021555.16	ENSMUST00000022038.15	0.177365	-5.87092	0.148545	0.216245	-5.31101	0.259964	0.18544	-5.71746	0.2026	0.207636	-5.32566	0.230091	0.232355	-3.85602	0.361412	0.272997	-4.37479	0.457278
Agtpbp1	ENSMUSG00000021557.16	ENSMUST00000022040.14	0.184632	-4.21744	0.332057	0.201421	-3.45585	0.410592	0.216816	-3.60092	0.343506	0.22245	-3.74642	0.431366	0.277769	-3.50835	0.529415	0.304475	-3.13865	0.570979
Pdcd6	ENSMUSG00000021576.7	ENSMUST00000022060.7	0.150441	-3.47198	0.126742	0.198169	-2.82946	0.204032	0.14295	-2.74954	0.169996	0.192222	-2.47772	0.221192	0.245956	-0.576474	0.36469	0.252367	-0.77434	0.41213
Sdha	ENSMUSG00000021577.15	ENSMUST00000022062.8	0.148522	-3.77743	0.109768	0.196661	-3.09379	0.17577	0.15232	-3.2983	0.14681	0.178509	-3.27375	0.181981	0.253216	-1.69002	0.339234	0.248245	-2.0073	0.39392
Ccdc127	ENSMUSG00000021578.18	ENSMUST00000022063.14	0.184294	-4.37347	0.126624	0.290347	-4.22713	0.216547	0.239976	-4.76659	0.204897	0.276934	-4.16782	0.243289	0.300268	-2.8645	0.429591	0.311502	-3.06929	0.481488
Glrx	ENSMUSG00000021591.9	ENSMUST00000022082.8	0.146266	-5.27567	0.106522	0.130146	-5.01952	0.170492	0.179057	-5.20568	0.143791	0.153718	-4.47898	0.154126	0.238858	-2.21126	0.266783	0.247163	-2.42369	0.338393
Med10	ENSMUSG00000021598.10	ENSMUST00000022089.10	0.144642	-3.73889	0.115559	0.20058	-2.65784	0.158767	0.186646	-3.35912	0.162392	0.193411	-2.81597	0.158036	0.280979	-0.937938	0.334087	0.218696	-1.40998	0.370441
Ndufs6	ENSMUSG00000021606.9	ENSMUST00000022097.6	0.116076	-3.84827	0.108535	0.19833	-2.81163	0.184972	0.150491	-3.66937	0.137867	0.197539	-2.26662	0.164328	0.237318	-1.15095	0.270125	0.26635	-1.46282	0.325529
Lpcat1	ENSMUSG00000021608.16	ENSMUST00000022099.15	0.145309	-2.84909	0.144665	0.168953	-1.88147	0.224241	0.156545	-2.54259	0.176947	0.180886	-1.79027	0.211686	0.265439	-0.407292	0.383557	0.277049	-0.458198	0.444623
Clptm1l	ENSMUSG00000021610.9	ENSMUST00000022102.9	0.158108	-2.03652	0.246415	0.178086	-1.23188	0.375995	0.179983	-1.62133	0.307613	0.215842	-0.916458	0.407514	0.275889	-0.243183	0.52358	0.271828	-0.284065	0.566028
Xrcc4	ENSMUSG00000021615.14	ENSMUST00000022115.14	0.138097	-4.37803	0.115673	0.11863	-3.11397	0.192545	0.185012	-3.97347	0.137909	0.213681	-3.5981	0.23379	0.272712	-1.38072	0.369651	0.248128	-3.44276	0.440252
Zcchc9	ENSMUSG00000021621.16	ENSMUST00000022121.13	0.148309	-4.58522	0.155301	0.185709	-4.74027	0.230811	0.184579	-4.8658	0.143953	0.187721	-4.39161	0.237108	0.298735	-3.73027	0.38019	0.304426	-2.14962	0.493657
Cd180	ENSMUSG00000021624.10	ENSMUST00000022124.10	0.181049	-2.22085	0.157963	0.182398	-2.48718	0.269621	0.164895	-2.9004	0.185672	0.189146	-2.40185	0.221457	0.251517	-0.453738	0.410605	0.252517	-0.686027	0.418273
Smn1	ENSMUSG00000021645.17	ENSMUST00000022147.15	0.136105	-3.66967	0.158259	0.190224	-1.71318	0.249512	0.13728	-1.91719	0.125974	0.154837	-1.52145	0.213652	0.220631	-0.0676828	0.294656	0.272514	0.205123	0.366782
Mccc2	ENSMUSG00000021646.10	ENSMUST00000022148.7	0.17048	-3.05232	0.128735	0.187296	-2.71562	0.197512	0.182948	-2.77003	0.170499	0.196648	-2.25586	0.236311	0.232419	-1.14857	0.376265	0.314165	-0.692032	0.435533
Ptcd2	ENSMUSG00000021650.8	ENSMUST00000022153.8	0.145296	-3.01493	0.151455	0.182359	-2.42802	0.225699	0.172183	-2.68606	0.164875	0.20388	-2.0434	0.23045	0.237743	-0.0111307	0.313749	0.323334	-0.0772687	0.408259
Ankra2	ENSMUSG00000021661.17	ENSMUST00000022164.16	0.177305	-2.07918	0.212507	0.205471	-2.45996	0.397685	0.21399	-2.59951	0.291933	0.179434	-2.46506	0.447805	0.35	-1.34146	0.5	0.265396	-2.20857	0.518622
Hexb	ENSMUSG00000021665.10	ENSMUST00000022169.10	0.159231	-3.82173	0.119018	0.18123	-2.61137	0.171931	0.161588	-3.28408	0.153277	0.176129	-2.50646	0.179184	0.248684	-1.84865	0.338509	0.258946	-1.85127	0.414616
Polk	ENSMUSG00000021668.16	ENSMUST00000022172.12	0.167897	-4.00352	0.188468	0.16513	-3.04587	0.278238	0.137378	-4.1401	0.234986	0.205252	-2.42391	0.315998	0.281687	-1.14296	0.508215	0.305105	-1.05975	0.53707
Hmgcr	ENSMUSG00000021670.15	ENSMUST00000022176.15	0.119992	-3.59247	0.131088	0.156951	-2.7922	0.185774	0.14183	-2.81239	0.166097	0.153091	-2.11837	0.193278	0.237696	-0.781223	0.390194	0.266992	-1.01345	0.441438
F2rl1	ENSMUSG00000021678.10	ENSMUST00000022185.10	0.117708	-4.4415	0.113704	0.117229	-3.6085	0.154022	0.112328	-3.71898	0.162678	0.143388	-3.45977	0.151675	0.19378	-1.46441	0.308012	0.24665	-1.58311	0.453097
Aggf1	ENSMUSG00000021681.9	ENSMUST00000022189.9	0.190978	-1.93611	0.26353	0.226768	-1.66749	0.378087	0.257223	-1.182	0.321207	0.254213	-0.883362	0.391199	0.29456	-0.446706	0.511709	0.33043	-0.31082	0.55646
Ap3b1	ENSMUSG00000021686.7	ENSMUST00000022196.5	0.132882	-4.60596	0.172256	0.1571	-3.86426	0.245019	0.133449	-3.70431	0.198614	0.170258	-2.73645	0.262572	0.245241	-1.07509	0.4593	0.251765	-1.31969	0.483219
Scamp1	ENSMUSG00000021687.15	ENSMUST00000022197.15	0.12886	-3.24004	0.132831	0.130793	-2.73395	0.178972	0.149487	-2.82629	0.167053	0.164039	-2.17857	0.222551	0.205042	-0.892604	0.376227	0.214574	-0.964598	0.426252
Kif2a	ENSMUSG00000021693.21	ENSMUST00000022204.16	0.193263	-3.51657	0.271256	0.216567	-3.11487	0.394708	0.195653	-3.27276	0.323895	0.21726	-2.72784	0.359475	0.28146	-1.83142	0.518479	0.26337	-1.96937	0.564097
Plk2	ENSMUSG00000021701.9	ENSMUST00000022212.9	0.150644	-3.1574	0.193421	0.198827	-2.97385	0.235989	0.192356	-2.54385	0.256179	0.225339	-1.95448	0.368071	0.249365	-0.988921	0.438741	0.278494	-1.43681	0.487581
Zfyve16	ENSMUSG00000021706.15	ENSMUST00000022217.9	0.161264	-3.77703	0.196861	0.189746	-2.59464	0.265653	0.177599	-3.13035	0.262316	0.186606	-2.62251	0.280253	0.279611	-1.12851	0.49249	0.288111	-1.20995	0.587898
Trappc13	ENSMUSG00000021711.18	ENSMUST00000022224.16	0.120241	-4.12509	0.138184	0.153588	-2.9893	0.218871	0.136397	-3.84723	0.204803	0.145675	-2.85639	0.227801	0.209543	-1.25521	0.389864	0.243232	-1.86373	0.41528
Trim23	ENSMUSG00000021712.16	ENSMUST00000022225.12	0.191055	-3.86767	0.162215	0.269168	-2.95364	0.21232	0.20955	-3.175	0.171145	0.211189	-1.93714	0.194092	0.271421	-0.885298	0.381087	0.328099	-0.579159	0.536573
Ppwd1	ENSMUSG00000021713.10	ENSMUST00000022226.6	0.169863	-4.40679	0.177783	0.160219	-3.14383	0.261028	0.200059	-4.79939	0.230744	0.176684	-3.01354	0.254765	0.218644	-1.36492	0.381445	0.264312	-1.46647	0.474931
Cwc27	ENSMUSG00000021715.13	ENSMUST00000022228.13	0.163008	-3.76279	0.197733	0.131867	-3.10574	0.296895	0.169594	-3.52316	0.240138	0.156228	-2.80485	0.281077	0.273634	-1.24693	0.37563	0.21166	-1.20533	0.51582
Parp8	ENSMUSG00000021725.10	ENSMUST00000022239.8	0.210842	-3.58198	0.270949	0.236321	-3.67751	0.382306	0.218331	-3.66368	0.316783	0.223649	-2.39118	0.383513	0.304281	-2.25277	0.566653	0.312578	-2.49937	0.528913
Emb	ENSMUSG00000021728.9	ENSMUST00000022242.9	0.143178	-4.49633	0.116423	0.172073	-3.54297	0.168056	0.14589	-4.04164	0.136397	0.178568	-3.25919	0.161864	0.219763	-1.78924	0.316584	0.249572	-2.07971	0.371175
Mrps30	ENSMUSG00000021731.11	ENSMUST00000022245.10	0.161079	-5.15634	0.177236	0.21445	-4.86662	0.281249	0.170319	-5.04696	0.216602	0.232432	-4.63281	0.245841	0.280685	-4.24901	0.409403	0.286251	-4.88264	0.486054
Psmd6	ENSMUSG00000021737.5	ENSMUST00000022256.5	0.136157	-4.85447	0.108328	0.156469	-3.97468	0.181275	0.138218	-3.98179	0.134453	0.1692	-3.11292	0.180062	0.251775	-1.80449	0.311847	0.219037	-1.80267	0.345544
Atxn7	ENSMUSG00000021738.6	ENSMUST00000022257.4	0.275761	-0.921925	0.374263	0.258507	-1.20846	0.451706	0.237692	-0.907192	0.445491	0.235622	-0.704683	0.493724	0.313654	-0.320186	0.592627	0.335701	-0.249885	0.570297
Pdhb	ENSMUSG00000021748.10	ENSMUST00000022268.10	0.145952	-4.08017	0.135415	0.168763	-3.56135	0.182594	0.149396	-3.07011	0.174506	0.174214	-3.11783	0.191726	0.218254	-1.43845	0.314095	0.251903	-1.30103	0.393335
Acox2	ENSMUSG00000021751.14	ENSMUST00000022271.14	0.161955	-2.79137	0.124731	0.170027	-3.30615	0.191021	0.173379	-3.32613	0.127693	0.1639	-4.19903	0.174404	0.269367	-1.28451	0.32152	0.337284	-1.62091	0.472522
Mtrex	ENSMUSG00000016018.5	ENSMUST00000022281.5	0.143332	-5.09247	0.146947	0.165401	-4.72677	0.21719	0.158658	-4.47426	0.206078	0.19163	-3.89985	0.274499	0.268415	-2.38461	0.425921	0.257158	-3.05913	0.488172
Gpx8	ENSMUSG00000021760.6	ENSMUST00000022282.6	0.128559	-3.92252	0.11953	0.128685	-3.80193	0.147364	0.116932	-3.86055	0.146754	0.117529	-3.35964	0.1548	0.192574	-1.20956	0.313917	0.282295	-0.997693	0.307647
Ndufs4	ENSMUSG00000021764.9	ENSMUST00000022286.8	0.113478	-5.92046	0.120258	0.136403	-5.79151	0.204732	0.125429	-6	0.141906	0.137577	-5.81256	0.126238	0.1815	-4.69708	0.24322	0.208356	-5.146	0.332556
Samd8	ENSMUSG00000021770.12	ENSMUST00000022292.10	0.203734	-2.14163	0.256725	0.223224	-3.11912	0.378292	0.196082	-2.63718	0.313892	0.198663	-2.44201	0.39499	0.299871	-1.33677	0.511545	0.298509	-1.50846	0.513431
Vdac2	ENSMUSG00000021771.15	ENSMUST00000022293.14	0.126493	-3.78092	0.125241	0.146844	-2.87857	0.175383	0.136473	-3.3282	0.152313	0.142656	-2.82981	0.160936	0.225342	-1.63638	0.36969	0.228311	-1.62598	0.401094
Ube2e1	ENSMUSG00000021774.14	ENSMUST00000022296.7	0.150714	-3.93364	0.145909	0.128973	-3.35285	0.188837	0.156526	-3.36166	0.158352	0.130169	-2.94682	0.190697	0.251427	-1.93432	0.402519	0.275314	-2.03075	0.456135
Ngly1	ENSMUSG00000021785.9	ENSMUST00000022310.7	0.154714	-3.14766	0.181547	0.192394	-2.34642	0.28139	0.181343	-2.63556	0.21947	0.200068	-1.89566	0.32153	0.262432	-1.15737	0.482175	0.31097	-0.995204	0.570224
Oxsm	ENSMUSG00000021786.14	ENSMUST00000022311.12	0.168122	-4.20745	0.118559	0.165471	-3.12142	0.183441	0.220531	-2.9925	0.138214	0.174231	-2.65582	0.203455	0.298474	-1.39705	0.355895	0.283333	-1.98423	0.35
Glud1	ENSMUSG00000021794.17	ENSMUST00000022322.17	0.133048	-4.67658	0.119067	0.157758	-3.95947	0.160997	0.140071	-4.01811	0.139246	0.167442	-3.5203	0.175917	0.236877	-1.60117	0.384974	0.239512	-1.79513	0.413005
Nid2	ENSMUSG00000021806.5	ENSMUST00000022340.5	0.139697	-3.82791	0.123018	0.179067	-2.55527	0.137378	0.117252	-3.93956	0.1413	0.206609	-3.15118	0.18266	0.224998	-1.55831	0.335167	0.231527	-1.16907	0.377908
Rtraf	ENSMUSG00000021807.7	ENSMUST00000022341.7	0.141202	-5.24019	0.196207	0.20191	-4.3707	0.290712	0.14238	-3.92152	0.219561	0.170023	-3.55804	0.245136	0.25195	-2.92661	0.479458	0.246126	-3.021	0.488087
Ecd	ENSMUSG00000021810.4	ENSMUST00000022344.4	0.148289	-5.08758	0.129616	0.170719	-3.39796	0.195792	0.133387	-4.443	0.142609	0.187193	-3.89954	0.217214	0.212746	-2.5069	0.338097	0.263121	-2.30727	0.403651
Dnajc9	ENSMUSG00000021811.8	ENSMUST00000022345.7	0.13682	-4.21527	0.164944	0.207479	-3.71295	0.226962	0.160432	-3.68632	0.154739	0.230288	-3.61188	0.224046	0.251201	-1.7085	0.451602	0.301151	-2.77881	0.462402
Usp54	ENSMUSG00000034235.18	ENSMUST00000022356.12	0.187895	-2.77133	0.254815	0.23354	-2.27787	0.323488	0.194018	-2.65482	0.280553	0.253893	-2.09205	0.344304	0.303521	-1.12427	0.490185	0.312553	-1.11161	0.540259
Zswim8	ENSMUSG00000021819.12	ENSMUST00000022358.9	0.195047	-1.72027	0.211687	0.21196	-1.12528	0.274399	0.210843	-1.01169	0.284359	0.236517	-0.769905	0.351568	0.30987	0.539266	0.462976	0.296292	0.39194	0.523575
Plau	ENSMUSG00000021822.4	ENSMUST00000022368.4	0.169076	-3.39934	0.052992	0.17464	-3.33692	0.119572	0.168172	-3.08068	0.155853	0.18324	-2.41338	0.189409	0.211033	-0.916882	0.336369	0.289483	-0.806883	0.455628
Vcl	ENSMUSG00000021823.11	ENSMUST00000022369.9	0.135156	-3.67427	0.11261	0.160804	-3.0283	0.146961	0.159752	-3.19036	0.149615	0.173428	-2.38435	0.18212	0.251319	-0.71017	0.337854	0.24982	-0.830308	0.399728
Txndc16	ENSMUSG00000021830.15	ENSMUST00000022377.11	0.159058	-4.35616	0.171918	0.16239	-3.93675	0.258859	0.182813	-4.01582	0.18532	0.195474	-3.04403	0.252171	0.268301	-1.92593	0.473129	0.267825	-1.59138	0.512282
Ero1a	ENSMUSG00000021831.10	ENSMUST00000022378.9	0.150738	-5.88605	0.196168	0.221794	-5.58841	0.243142	0.179264	-5.43704	0.203747	0.207282	-4.60615	0.282346	0.289951	-3.7805	0.434756	0.25755	-4.07333	0.502934
Psmc6	ENSMUSG00000021832.9	ENSMUST00000022380.9	0.132467	-5.10306	0.116924	0.149566	-4.87595	0.198329	0.153443	-5.08745	0.154007	0.160373	-4.12627	0.201532	0.242102	-2.49106	0.341317	0.242106	-2.80118	0.388837
Samd4	ENSMUSG00000021838.18	ENSMUST00000022386.15	0.176221	-1.9882	0.201459	0.24913	-1.29419	0.282529	0.209022	-1.63917	0.29198	0.303178	-0.900794	0.345965	0.289935	-0.222236	0.495508	0.349452	-0.221927	0.453599
Ktn1	ENSMUSG00000021843.18	ENSMUST00000022391.14	0.169102	-1.94181	0.208347	0.238845	-1.83811	0.321582	0.19983	-1.92613	0.244081	0.241411	-1.84946	0.312676	0.292327	-0.653096	0.469345	0.312987	-1.04385	0.516213
Anxa11	ENSMUSG00000021866.16	ENSMUST00000022416.15	0.129503	-4.01944	0.118896	0.151964	-3.14746	0.170083	0.140481	-3.48262	0.161926	0.160081	-2.68355	0.196178	0.234738	-1.2026	0.358351	0.238772	-1.36991	0.393695
Ppif	ENSMUSG00000021868.8	ENSMUST00000022419.7	0.117765	-2.5675	0.146268	0.116632	-2.38534	0.193814	0.142539	-2.71144	0.116015	0.134408	-1.86515	0.150268	0.216261	-0.715402	0.317352	0.156863	-0.372859	0.235294
Arf4	ENSMUSG00000021877.13	ENSMUST00000022429.9	0.155479	-4.17333	0.125542	0.178404	-3.36427	0.165242	0.168431	-3.47381	0.143545	0.174473	-2.53733	0.176135	0.252922	-0.838826	0.322357	0.248821	-1.10249	0.398675
Dnah12	ENSMUSG00000021879.14	ENSMUST00000022433.12	0.218757	-1.93275	0.29015	0.212635	-1.72511	0.39835	0.187368	-1.04334	0.357199	0.268266	-1.35066	0.474383	0.320719	0.189938	0.567962	0.304917	0.343404	0.631714
Eaf1	ENSMUSG00000021890.7	ENSMUST00000022446.7	0.197125	-2.30892	0.200671	0.202395	-2.0743	0.223574	0.16445	-2.10039	0.211911	0.182621	-1.39248	0.323183	0.352434	-0.126261	0.439296	0.279089	-0.128785	0.495727
Tasor	ENSMUSG00000040651.10	ENSMUST00000022450.6	0.240558	-2.16213	0.313655	0.2908	-2.0322	0.455485	0.268037	-2.23398	0.401655	0.320532	-1.55905	0.492838	0.307547	-0.757245	0.545546	0.359322	-1.0744	0.588932
Capn7	ENSMUSG00000021893.15	ENSMUST00000022451.14	0.182591	-1.40657	0.338976	0.201927	-1.3945	0.360711	0.209013	-1.68126	0.351125	0.210418	-1.20161	0.464898	0.298847	-0.462445	0.558846	0.301251	-0.0954099	0.584231
Bap1	ENSMUSG00000021901.11	ENSMUST00000022458.11	0.193641	-1.42347	0.2551	0.211315	-0.842838	0.358535	0.254442	-0.937636	0.328859	0.223449	-0.549991	0.382437	0.289749	0.307264	0.524436	0.313152	0.384863	0.612388
Galnt15	ENSMUSG00000021903.12	ENSMUST00000022460.11	0.17541	-2.5062	0.210877	0.241469	-1.70094	0.294325	0.201362	-1.96904	0.179256	0.230188	-1.72919	0.383504	0.310217	-0.803014	0.485133	0.287876	-0.73701	0.523042
Parg	ENSMUSG00000021911.17	ENSMUST00000022470.15	0.188322	-3.05758	0.263413	0.206059	-2.32174	0.372448	0.184545	-2.74286	0.292554	0.2435	-1.9268	0.368933	0.286294	-1.35109	0.513283	0.329989	-1.31971	0.564849
Glt8d1	ENSMUSG00000021916.17	ENSMUST00000022476.9	0.154741	-2.81042	0.144116	0.146729	-2.29541	0.231386	0.170892	-2.00785	0.241725	0.208952	-1.4283	0.246446	0.285652	-0.586512	0.477539	0.194344	-0.7068	0.545115
Kpna3	ENSMUSG00000021929.10	ENSMUST00000022496.9	0.145358	-2.72291	0.149441	0.199842	-2.13596	0.224577	0.179114	-2.39799	0.200798	0.199798	-1.79073	0.247021	0.296863	-0.539114	0.430464	0.271786	-0.787854	0.47201
Spryd7	ENSMUSG00000021930.15	ENSMUST00000022497.15	0.0885914	-5.20735	0.141429	0.159848	-4.59625	0.178289	0.151714	-4.68816	0.164823	0.19387	-3.92357	0.268158	0.244573	-3.24785	0.378604	0.242633	-3.41746	0.406384
Rnaseh2b	ENSMUSG00000021932.14	ENSMUST00000022499.13	0.101439	-3.72847	0.222781	0.147361	-2.46396	0.243452	0.137597	-3.75081	0.2112	0.146107	-2.7243	0.256079	0.211788	-1.52847	0.352758	0.200057	-1.50038	0.428597
Mapk8	ENSMUSG00000021936.15	ENSMUST00000022504.12	0.172135	-2.26447	0.236275	0.232142	-2.24854	0.359519	0.17874	-2.26427	0.304089	0.19791	-1.77844	0.36986	0.26862	-1.00109	0.51616	0.249211	-0.784413	0.558534
Pspc1	ENSMUSG00000021938.13	ENSMUST00000022507.13	0.198827	-4.73489	0.187588	0.210102	-4.24116	0.25181	0.211975	-3.86356	0.174695	0.238086	-3.54673	0.254971	0.243105	-2.60674	0.415078	0.292701	-2.13908	0.500629
Zmym2	ENSMUSG00000021945.10	ENSMUST00000022511.10	0.198118	-3.27826	0.253281	0.228582	-2.76465	0.370896	0.208217	-3.04411	0.307186	0.21429	-2.05047	0.396378	0.29673	-1.54845	0.522303	0.297449	-1.59451	0.568097
Cryl1	ENSMUSG00000021947.12	ENSMUST00000022517.9	0.112882	-4.3687	0.101109	0.165642	-3.48082	0.151275	0.116615	-4.39204	0.120363	0.150548	-3.64433	0.186994	0.198787	-1.84094	0.304778	0.26423	-1.4842	0.373673
Anxa8	ENSMUSG00000021950.16	ENSMUST00000022519.15	0.108522	-4.13356	0.0896833	0.114261	-3.06208	0.133888	0.099065	-3.31335	0.113889	0.164465	-2.76447	0.158569	0.258375	-0.933715	0.30708	0.237448	-1.05598	0.349841
Pinx1	ENSMUSG00000021958.6	ENSMUST00000022528.6	0.183299	-3.45565	0.24141	0.158535	-2.45069	0.156007	0.193861	-2.83607	0.142217	0.172987	-1.71779	0.25894	0.19697	-0.652943	0.30303	0.176926	-1.57727	0.335911
Tkt	ENSMUSG00000021957.8	ENSMUST00000022529.8	0.126061	-6	0.0986154	0.159365	-6	0.131441	0.143168	-6	0.126001	0.160744	-6	0.148243	0.23546	-5.41588	0.312168	0.240748	-4.88065	0.369755
Lats2	ENSMUSG00000021959.17	ENSMUST00000022531.14	0.19687	0.772228	0.245742	0.238025	0.886667	0.341089	0.225249	0.810486	0.294041	0.250808	1.5431	0.34775	0.314108	2.00706	0.473662	0.34397	1.81333	0.529166
Dcp1a	ENSMUSG00000021962.10	ENSMUST00000022535.9	0.171263	-1.95389	0.184448	0.186061	-1.8216	0.247503	0.195851	-1.84336	0.223364	0.199946	-1.2588	0.261354	0.315014	0.191445	0.446886	0.337982	0.183392	0.510895
Mrpl57	ENSMUSG00000021967.5	ENSMUST00000022538.5	0.200859	-5.77283	0.120996	0.203746	-5.30177	0.151546	0.230178	-5.59488	0.173218	0.196147	-5.46613	0.2312	0.184432	-5.25327	0.365232	0.249295	-5.46561	0.401687
Micu2	ENSMUSG00000021973.10	ENSMUST00000022543.10	0.135927	-2.86629	0.140997	0.208532	-2.5131	0.24327	0.161192	-2.55271	0.181366	0.225025	-2.0906	0.227575	0.262505	-0.476194	0.387709	0.257777	-0.465531	0.387442
Rcbtb1	ENSMUSG00000035469.18	ENSMUST00000022551.14	0.171649	-3.28677	0.206769	0.178473	-2.38788	0.297892	0.169048	-3.00722	0.284054	0.204036	-2.25079	0.331791	0.275728	-1.29454	0.522578	0.287524	-1.08044	0.536357
Cab39l	ENSMUSG00000021981.11	ENSMUST00000022553.6	0.141085	-3.35916	0.150136	0.189772	-2.61122	0.21919	0.149245	-3.06425	0.193809	0.155063	-2.34815	0.249079	0.250349	-0.576534	0.455889	0.225893	-0.55193	0.43593
Mtmr6	ENSMUSG00000021987.10	ENSMUST00000022563.9	0.170954	-2.95361	0.187268	0.185991	-1.9684	0.224846	0.196378	-2.16383	0.225692	0.21816	-1.42173	0.286296	0.259935	-0.440077	0.465894	0.310631	-0.349656	0.556863
Esd	ENSMUSG00000021996.17	ENSMUST00000022573.17	0.129308	-4.99516	0.10642	0.148843	-4.82382	0.133033	0.140475	-4.75083	0.137345	0.160362	-4.9092	0.143001	0.235959	-2.89599	0.299635	0.246619	-3.05438	0.337787
Zc3h13	ENSMUSG00000022000.12	ENSMUST00000022577.6	0.170888	-2.38426	0.204111	0.206363	-1.51113	0.276716	0.202647	-1.63181	0.263389	0.260158	-1.31238	0.334338	0.325025	-0.184184	0.538757	0.303699	-0.146617	0.556919
Slc25a30	ENSMUSG00000022003.8	ENSMUST00000022580.8	0.183518	-2.75672	0.239248	0.189705	-2.11118	0.310202	0.205038	-2.57531	0.243579	0.263636	-1.9197	0.295688	0.281057	-0.729854	0.421586	0.318485	-0.946817	0.573828
Gpalpp1	ENSMUSG00000022008.5	ENSMUST00000022585.5	0.184021	-3.98811	0.124868	0.179353	-3.42897	0.189978	0.179204	-3.48664	0.181914	0.20641	-3.18928	0.190929	0.215145	-1.39156	0.347535	0.251175	-1.75316	0.415747
Nufip1	ENSMUSG00000022009.2	ENSMUST00000022586.2	0.198628	-5.72259	0.155626	0.216757	-5.82	0.211359	0.152471	-5.68211	0.20565	0.290489	-5.9923	0.260925	0.287514	-4.09654	0.403342	0.359376	-4.78799	0.453489
Tsc22d1	ENSMUSG00000022010.20	ENSMUST00000022587.10	0.160901	-4.14182	0.104112	0.200284	-3.01739	0.155428	0.184352	-3.63498	0.128997	0.201671	-2.92472	0.138435	0.280095	-1.03156	0.257738	0.272782	-0.718951	0.381757
Epsti1	ENSMUSG00000022014.16	ENSMUST00000022591.16	0.186047	-3.60545	0.215975	0.313589	-2.64274	0.298198	0.219627	-3.45428	0.19559	0.2703	-3.13412	0.235631	0.277894	-1.72852	0.427669	0.279606	-1.69536	0.462607
Rgcc	ENSMUSG00000022018.8	ENSMUST00000022595.8	0.13037	-4.04658	0.095598	0.143983	-3.35993	0.155883	0.12657	-3.71675	0.15632	0.15512	-2.73093	0.205856	0.227904	-1.56147	0.366843	0.218447	-1.54574	0.43657
Naa16	ENSMUSG00000022020.16	ENSMUST00000022597.15	0.214321	-5.02617	0.295487	0.265831	-4.62147	0.396731	0.274216	-4.21193	0.342864	0.250763	-4.36855	0.372441	0.311089	-3.94098	0.483952	0.327012	-4.11449	0.54269
Wbp4	ENSMUSG00000022023.7	ENSMUST00000022601.7	0.158353	-4.09516	0.159971	0.181906	-3.39747	0.234851	0.180428	-3.73918	0.200963	0.191488	-3.22172	0.260174	0.243456	-1.6736	0.416703	0.319363	-2.49615	0.500608
Elp3	ENSMUSG00000022031.7	ENSMUST00000022609.7	0.151303	-2.55893	0.108764	0.159902	-1.4514	0.182706	0.175621	-2.23591	0.163129	0.202669	-1.42663	0.234711	0.23536	0.084332	0.375225	0.314606	0.237552	0.43398
Scara5	ENSMUSG00000022032.15	ENSMUST00000022610.15	0.138865	-2.79204	0.13159	0.235266	-2.13985	0.162229	0.114047	-3.28848	0.124559	0.193269	-1.73171	0.238934	0.241353	-0.378642	0.355714	0.245151	-0.35215	0.413312
Ccdc25	ENSMUSG00000022035.7	ENSMUST00000022614.7	0.116656	-3.68511	0.131131	0.137546	-2.8288	0.203245	0.12424	-3.37211	0.165539	0.139119	-2.3937	0.190788	0.22551	-1.01365	0.343491	0.236225	-0.747596	0.441169
Clu	ENSMUSG00000022037.16	ENSMUST00000022616.14	0.119936	-4.36703	0.085295	0.161296	-3.4397	0.12181	0.138918	-3.94969	0.118528	0.161087	-3.48241	0.123236	0.202278	-2.10438	0.238785	0.226706	-2.32343	0.305688
Trim35	ENSMUSG00000022043.20	ENSMUST00000022623.13	0.136186	-3.42708	0.115243	0.20373	-3.0069	0.177236	0.168916	-3.16447	0.142877	0.186307	-2.42515	0.19488	0.282537	-0.795799	0.359991	0.298109	-1.05408	0.410367
Dpysl2	ENSMUSG00000022048.9	ENSMUST00000022629.9	0.122535	-3.53809	0.0977355	0.150901	-2.75616	0.137351	0.142584	-2.95583	0.13422	0.157105	-2.30804	0.154471	0.228537	-0.69426	0.337567	0.237877	-0.870575	0.356386
Adam28	ENSMUSG00000014725.17	ENSMUST00000022642.6	0.160367	-5.37377	0.155401	0.181277	-5.44033	0.19242	0.199237	-5.41483	0.16682	0.205795	-5.30521	0.218224	0.210488	-3.75406	0.412314	0.217884	-2.45039	0.377167
Pibf1	ENSMUSG00000022064.11	ENSMUST00000022650.9	0.253035	-3.41127	0.288995	0.248755	-2.90504	0.393292	0.211185	-3.3925	0.314095	0.29224	-1.72739	0.408797	0.268989	-1.06785	0.41567	0.305785	-1.91585	0.533058
Rhobtb2	ENSMUSG00000022075.8	ENSMUST00000022665.4	0.170111	-1.16456	0.273094	0.207991	-0.942289	0.309284	0.205531	-0.906157	0.298888	0.240902	-0.990412	0.397652	0.342956	-0.137786	0.51723	0.270349	-0.387767	0.539789
Bin3	ENSMUSG00000022089.10	ENSMUST00000022680.9	0.143483	-3.17004	0.135469	0.18219	-2.61662	0.233612	0.158357	-3.23168	0.160923	0.213608	-2.39366	0.226284	0.248457	-0.617922	0.376289	0.303274	-0.645125	0.407123
Sorbs3	ENSMUSG00000022091.7	ENSMUST00000022682.6	0.223836	-2.33604	0.167711	0.258727	-1.82581	0.232804	0.227416	-2.19626	0.201191	0.240472	-1.62809	0.219861	0.324941	-0.210087	0.396204	0.311392	-0.129293	0.437062
Fam160b2	ENSMUSG00000022095.10	ENSMUST00000022690.10	0.236159	-1.90059	0.256614	0.194393	-1.57156	0.363795	0.235673	-2.25646	0.264691	0.239036	-1.5376	0.356307	0.334227	-0.321992	0.45318	0.312103	-0.239611	0.538889
Hr	ENSMUSG00000022096.15	ENSMUST00000022691.14	0.208847	-2.29653	0.306586	0.235756	-1.7134	0.385465	0.215183	-1.54472	0.312817	0.278826	-1.15863	0.330004	0.319298	-0.807565	0.482265	0.3053	-0.511421	0.436275
Sftpc	ENSMUSG00000022097.5	ENSMUST00000022692.5	0.136239	-3.99005	0.081748	0.171779	-3.30236	0.125027	0.144346	-3.89082	0.103136	0.161333	-3.41395	0.115814	0.210614	-1.7299	0.228155	0.22926	-1.39131	0.351981
Bmp1	ENSMUSG00000022098.11	ENSMUST00000022693.9	0.185744	-2.27754	0.263731	0.219949	-2.41877	0.329495	0.222344	-2.41253	0.288871	0.187521	-1.71953	0.303808	0.263048	-0.585132	0.384545	0.258267	-0.828727	0.414264
Xpo7	ENSMUSG00000022100.15	ENSMUST00000022696.8	0.188383	-2.22319	0.229946	0.19319	-1.7716	0.326632	0.177631	-1.96046	0.293793	0.208408	-1.44497	0.384565	0.315473	-0.777344	0.515017	0.325094	-0.630044	0.586466
Dok2	ENSMUSG00000022102.14	ENSMUST00000022698.8	0.233724	-2.18968	0.178319	0.21735	-1.98085	0.242117	0.28711	-2.10399	0.269939	0.218578	-1.2826	0.290041	0.269624	-0.68724	0.421615	0.313181	-0.440694	0.439262
Gfra2	ENSMUSG00000022103.11	ENSMUST00000022699.10	0.145977	-4.18994	0.124355	0.149073	-3.26465	0.127365	0.124909	-3.73443	0.148397	0.174659	-2.20496	0.190152	0.277382	-0.701165	0.320528	0.234079	-0.816859	0.355882
Rb1	ENSMUSG00000022105.7	ENSMUST00000022701.7	0.207216	-1.7216	0.300986	0.273982	-1.35063	0.442674	0.200841	-1.19205	0.367496	0.254079	-0.858188	0.425441	0.267325	-0.245297	0.526148	0.313346	-0.325422	0.610747
Itm2b	ENSMUSG00000022108.9	ENSMUST00000022704.9	0.111281	-5.23265	0.111917	0.122479	-4.67792	0.145821	0.122931	-4.99502	0.141776	0.129202	-4.09294	0.156456	0.201569	-2.66158	0.300176	0.212055	-2.76712	0.351622
Med4	ENSMUSG00000022109.7	ENSMUST00000022705.7	0.12729	-3.83472	0.077073	0.147594	-3.93303	0.17769	0.117772	-5.13599	0.175482	0.209401	-2.92157	0.20467	0.333284	-0.772823	0.377677	0.288946	-1.97807	0.337246
Sucla2	ENSMUSG00000022110.14	ENSMUST00000022706.7	0.135822	-5.23022	0.111103	0.15164	-3.39307	0.189214	0.128133	-3.47992	0.1504	0.177843	-3.06489	0.20692	0.263326	-2.31348	0.396617	0.266912	-1.88094	0.428549
Spry2	ENSMUSG00000022114.6	ENSMUST00000022709.6	0.283186	-2.42605	0.309743	0.312032	-1.80715	0.345041	0.282265	-2.16924	0.355469	0.315101	-1.72074	0.403065	0.379831	-1.64643	0.59302	0.370817	-1.74913	0.602474
Obi1	ENSMUSG00000022120.5	ENSMUST00000022716.4	0.122711	-3.41627	0.152114	0.185039	-2.68888	0.268258	0.159614	-2.97876	0.228754	0.17712	-1.35654	0.290501	0.208429	-0.301619	0.437739	0.29278	-1.294	0.496835
Cln5	ENSMUSG00000022125.8	ENSMUST00000022721.8	0.130766	-2.11951	0.179797	0.195496	-1.57998	0.276499	0.161766	-2.23842	0.272387	0.265703	-1.16597	0.292999	0.236496	-0.0103206	0.453053	0.3306	0.0439164	0.486942
Tgds	ENSMUSG00000022130.11	ENSMUST00000022727.10	0.207226	-2.81114	0.249828	0.244318	-1.72294	0.282508	0.201593	-1.92365	0.28764	0.177358	-1.85117	0.28467	0.31478	-0.939414	0.478663	0.299223	-0.979354	0.51791
Gpr180	ENSMUSG00000022131.4	ENSMUST00000022728.4	0.179673	-1.74604	0.160097	0.192797	-1.12032	0.237712	0.173724	-1.57448	0.225403	0.204607	-2.4235	0.333088	0.316458	0.102196	0.499354	0.277771	-0.0544996	0.444511
Dnajc3	ENSMUSG00000022136.9	ENSMUST00000022734.9	0.132799	-3.63852	0.144223	0.150578	-3.01882	0.203846	0.150196	-3.32095	0.165583	0.176934	-2.60675	0.216286	0.231905	-1.23191	0.356285	0.252155	-1.80276	0.444657
Osmr	ENSMUSG00000022146.13	ENSMUST00000022746.13	0.130494	-3.52112	0.123235	0.156015	-2.85286	0.188047	0.139355	-3.12616	0.159855	0.16482	-2.46672	0.19666	0.22696	-0.59091	0.337715	0.228833	-0.431183	0.43696
Ttc33	ENSMUSG00000022151.17	ENSMUST00000022751.15	0.181788	-3.63863	0.124529	0.196261	-2.4688	0.194649	0.1833	-3.01998	0.185738	0.198827	-2.08444	0.221678	0.285011	-0.935355	0.422559	0.274613	-0.918117	0.367407
Tox4	ENSMUSG00000016831.13	ENSMUST00000022766.8	0.154312	-3.51093	0.12424	0.176141	-2.50809	0.174289	0.166446	-2.95309	0.19869	0.163793	-1.99327	0.184783	0.240124	-0.755796	0.390293	0.31757	-0.797263	0.426539
Lrp10	ENSMUSG00000022175.10	ENSMUST00000022782.10	0.174887	-3.52165	0.159208	0.19875	-3.18308	0.207506	0.191425	-3.14289	0.202932	0.216595	-2.41288	0.282866	0.283241	-1.60372	0.43628	0.297779	-1.81605	0.47933
Haus4	ENSMUSG00000022177.10	ENSMUST00000022784.9	0.21559	-4.34588	0.207866	0.247186	-3.66671	0.206283	0.224088	-3.33973	0.194143	0.322307	-2.72567	0.316914	0.359445	-3.01254	0.439052	0.308627	-2.16503	0.483384
Slc7a8	ENSMUSG00000022180.8	ENSMUST00000022787.8	0.212936	-3.89127	0.125527	0.159968	-3.59221	0.210402	0.142633	-3.27741	0.14253	0.146265	-2.55743	0.179698	0.231366	-0.812952	0.334878	0.261742	-0.80521	0.438808
Fbxo4	ENSMUSG00000022184.9	ENSMUST00000022791.9	0.179371	-2.58826	0.196239	0.189574	-2.30497	0.273829	0.183919	-3.05713	0.242327	0.235285	-2.5173	0.361756	0.306839	-1.72033	0.497943	0.316635	-1.25582	0.461202
Acin1	ENSMUSG00000022185.20	ENSMUST00000022793.15	0.185751	-1.66873	0.195771	0.204705	-1.2789	0.24184	0.184986	-1.21996	0.254328	0.236023	-0.753998	0.305961	0.295578	0.425918	0.461231	0.300465	0.447003	0.484555
Psmb5	ENSMUSG00000022193.8	ENSMUST00000022803.6	0.121651	-4.16499	0.0674645	0.151213	-3.74922	0.102617	0.141968	-4.16859	0.102076	0.131956	-4.13398	0.110278	0.22881	-2.50662	0.232215	0.207463	-2.94199	0.246167
Efs	ENSMUSG00000022203.8	ENSMUST00000022813.8	0.140003	-2.11633	0.163606	0.242645	-2.10961	0.254702	0.165458	-1.16623	0.147714	0.182863	-2.15954	0.243156	0.307498	-0.100046	0.377073	0.226667	-1.102	0.373333
Ngdn	ENSMUSG00000022204.10	ENSMUST00000022815.10	0.175649	-3.48289	0.135458	0.206445	-2.70469	0.178989	0.158122	-3.328	0.150336	0.175111	-2.54761	0.219571	0.291398	-2.61393	0.410855	0.265102	-1.81359	0.457449
Dhrs4	ENSMUSG00000022210.8	ENSMUST00000022821.8	0.132751	-2.7164	0.0951655	0.121926	-2.1812	0.153996	0.154075	-2.90763	0.111006	0.156116	-2.22365	0.18413	0.201248	-0.997315	0.271481	0.238592	-1.0466	0.318471
Ripk3	ENSMUSG00000022221.15	ENSMUST00000022830.14	0.134315	-3.26836	0.136842	0.215035	-2.06572	0.162848	0.165203	-3.58847	0.185058	0.190938	-4.33769	0.170276	0.261333	-2.14157	0.345505	0.278571	-2.07436	0.438578
Khnyn	ENSMUSG00000047153.5	ENSMUST00000022831.5	0.209506	-1.68371	0.242907	0.262867	-1.18202	0.370239	0.234478	-1.33899	0.307111	0.302281	-0.909755	0.362487	0.335788	-0.287415	0.465724	0.315894	-0.117883	0.554985
Cct5	ENSMUSG00000022234.16	ENSMUST00000022842.16	0.136302	-5.36117	0.13403	0.150724	-4.57825	0.203595	0.139128	-5.46783	0.171857	0.150771	-4.57346	0.182768	0.223545	-2.97405	0.355755	0.22529	-3.66073	0.374946
Tars	ENSMUSG00000022241.7	ENSMUST00000022849.7	0.112551	-5.90628	0.11095	0.167909	-5.56122	0.176579	0.142474	-5.53857	0.145766	0.173507	-5.01726	0.159059	0.245808	-3.82549	0.330811	0.250074	-3.6553	0.38611
Brix1	ENSMUSG00000022247.13	ENSMUST00000022855.12	0.156448	-5.6538	0.135767	0.173329	-4.82263	0.22549	0.161386	-5.38973	0.163678	0.202264	-4.72012	0.201872	0.239292	-4.2106	0.410586	0.274233	-4.61559	0.438887
Mtdh	ENSMUSG00000022255.17	ENSMUST00000022865.17	0.191589	-3.70018	0.229238	0.230401	-3.46912	0.307579	0.194705	-3.37883	0.268517	0.252092	-2.58015	0.353068	0.295114	-1.87374	0.503618	0.302854	-2.27489	0.522658
Laptm4b	ENSMUSG00000022257.5	ENSMUST00000022867.5	0.119786	-3.74403	0.0891876	0.134252	-2.93946	0.126293	0.141114	-3.52731	0.09613	0.134731	-2.67012	0.137358	0.152857	-0.871395	0.275305	0.221886	-0.904575	0.3288
Sdc2	ENSMUSG00000022261.7	ENSMUST00000022871.7	0.120478	-5.28376	0.0990327	0.142657	-4.75523	0.133714	0.138579	-5.019	0.115473	0.118003	-4.22377	0.154873	0.215696	-2.29008	0.267427	0.195374	-2.74487	0.375265
Ank	ENSMUSG00000022265.8	ENSMUST00000022875.7	0.193513	-2.87104	0.179026	0.193796	-2.21816	0.268289	0.144666	-2.18872	0.210551	0.200465	-1.98151	0.30302	0.24794	-1.06064	0.481524	0.252602	-0.797337	0.57488
Rnf19a	ENSMUSG00000022280.10	ENSMUST00000022890.10	0.164634	-2.67014	0.190811	0.187236	-1.9228	0.340779	0.180127	-2.18627	0.257337	0.185189	-1.5411	0.363056	0.27981	-0.649599	0.484919	0.288709	-0.909176	0.558159
Atp6v1c1	ENSMUSG00000022295.9	ENSMUST00000022904.8	0.149064	-4.41545	0.150567	0.118378	-3.28083	0.204676	0.123967	-3.48999	0.171177	0.172579	-2.80375	0.250164	0.23115	-1.64378	0.397379	0.288772	-1.51725	0.48552
Fzd6	ENSMUSG00000022297.16	ENSMUST00000022906.8	0.146607	-3.34844	0.226642	0.161485	-2.44007	0.223443	0.196558	-2.63915	0.264659	0.197675	-2.06276	0.295461	0.270112	-1.51476	0.39894	0.265112	-1.49888	0.542311
Slc25a32	ENSMUSG00000022299.10	ENSMUST00000022908.10	0.153279	-3.38445	0.142754	0.148071	-2.33152	0.198823	0.180528	-3.23275	0.167035	0.216128	-2.59455	0.18048	0.317169	-1.15147	0.324201	0.157895	-1.70786	0.526316
Dcaf13	ENSMUSG00000022300.11	ENSMUST00000022909.10	0.140355	-4.16547	0.117588	0.207302	-3.33277	0.183252	0.169329	-3.94489	0.172585	0.200476	-2.90389	0.168159	0.277584	-1.80034	0.362068	0.276806	-2.2928	0.434476
Lrp12	ENSMUSG00000022305.14	ENSMUST00000022916.13	0.169325	-2.212	0.210112	0.158054	-1.62626	0.3136	0.168915	-2.17992	0.277319	0.218885	-1.08628	0.323119	0.304343	-0.989701	0.529673	0.293062	-0.963777	0.563623
Oxr1	ENSMUSG00000022307.17	ENSMUST00000022918.15	0.194944	-1.58142	0.265007	0.22013	-0.755546	0.338104	0.206009	-1.047	0.328677	0.243459	-0.420191	0.358663	0.280301	0.198346	0.516155	0.307137	-0.0806401	0.61276
Angpt1	ENSMUSG00000022309.10	ENSMUST00000022921.7	0.158538	-3.90617	0.115843	0.223657	-2.97368	0.180539	0.170427	-3.04914	0.169044	0.200538	-2.02763	0.191843	0.27989	-0.819584	0.461928	0.30684	-0.697978	0.522313
Eif3h	ENSMUSG00000022312.12	ENSMUST00000022925.10	0.165986	-1.9841	0.162979	0.225577	-1.49134	0.231569	0.185617	-2.06295	0.174808	0.223508	-1.51639	0.230935	0.293716	0.095101	0.454973	0.311357	0.182935	0.49159
Rad21	ENSMUSG00000022314.11	ENSMUST00000022927.11	0.145696	-3.83137	0.144294	0.155187	-3.20959	0.228853	0.152813	-2.96796	0.194047	0.172817	-2.50216	0.234601	0.259235	-0.881159	0.401319	0.269775	-0.8767	0.442086
Matn2	ENSMUSG00000022324.16	ENSMUST00000022947.7	0.155162	-3.31302	0.0910689	0.219305	-2.27835	0.184078	0.152323	-3.8283	0.199482	0.19079	-2.88957	0.221189	0.27314	-1.41272	0.368654	0.338173	-1.78332	0.438679
Khdrbs3	ENSMUSG00000022332.9	ENSMUST00000022954.7	0.170632	-2.30438	0.176641	0.200997	-2.62767	0.268528	0.177037	-2.52829	0.203226	0.205728	-1.0852	0.290603	0.338294	-0.884087	0.468701	0.335055	-1.33096	0.447339
Eif3e	ENSMUSG00000022336.4	ENSMUST00000022960.4	0.147662	-3.25125	0.164917	0.19619	-3.95189	0.227897	0.144344	-5.29573	0.172803	0.188727	-3.96953	0.200209	0.264963	-4.19947	0.402512	0.251697	-3.34832	0.423286
Emc2	ENSMUSG00000022337.8	ENSMUST00000022962.8	0.131516	-3.35822	0.150866	0.173785	-2.6086	0.216331	0.151173	-2.97315	0.143639	0.175095	-2.21686	0.163145	0.225509	-1.15208	0.29549	0.215095	-1.75281	0.362026
Ebag9	ENSMUSG00000022339.10	ENSMUST00000022964.9	0.203303	-2.51356	0.352441	0.162281	-2.28153	0.315789	0.159537	-1.94559	0.322045	0.229646	-1.3072	0.396039	0.278957	-1.51832	0.546771	0.312132	-0.972093	0.632059
Myc	ENSMUSG00000022346.18	ENSMUST00000022971.8	0.150748	-3.42952	0.112156	0.183467	-3.37994	0.219339	0.159843	-3.52157	0.221779	0.173536	-2.56312	0.241475	0.208258	-1.22381	0.377178	0.234526	-1.50204	0.430112
Washc5	ENSMUSG00000022350.8	ENSMUST00000022976.6	0.177862	-1.6614	0.17208	0.197386	-1.3514	0.273775	0.175539	-1.46352	0.237341	0.210726	-1.29003	0.298513	0.265419	-0.431088	0.464896	0.288514	-0.431321	0.502801
Sqle	ENSMUSG00000022351.15	ENSMUST00000022977.14	0.150399	-3.03691	0.141986	0.17607	-3.11002	0.214064	0.147649	-2.77043	0.172115	0.183434	-2.33001	0.210491	0.247948	-0.765682	0.448586	0.337122	-1.17747	0.46738
Ndufb9	ENSMUSG00000022354.5	ENSMUST00000022980.5	0.179205	-4.23042	0.137206	0.220893	-4.25073	0.217881	0.191762	-3.72782	0.170837	0.216707	-3.0641	0.234957	0.274054	-1.51988	0.404895	0.31222	-1.6277	0.486825
Fbxo32	ENSMUSG00000022358.8	ENSMUST00000022986.8	0.123317	-3.72519	0.128812	0.165602	-2.98824	0.207058	0.129979	-3.38605	0.181961	0.137183	-2.79175	0.22468	0.185065	-1.12962	0.282359	0.249663	-1.34903	0.404987
Derl1	ENSMUSG00000022365.7	ENSMUST00000022993.7	0.151591	-3.85035	0.0976191	0.180673	-3.3183	0.14781	0.157086	-3.55403	0.116932	0.171576	-2.68801	0.170728	0.252326	-0.971201	0.319842	0.269519	-1.21102	0.369525
Mtbp	ENSMUSG00000022369.14	ENSMUST00000022998.14	0.167666	-2.90937	0.157378	0.194408	-2.68768	0.198988	0.185618	-2.80443	0.239345	0.19036	-3.43973	0.243809	0.22985	-1.55066	0.428756	0.322001	-2.28418	0.505579
Adcy8	ENSMUSG00000022376.9	ENSMUST00000023007.7	0.18697	-5.76351	0.206972	0.199064	-5.91985	0.296785	0.199473	-6	0.256046	0.217531	-5.61106	0.284243	0.259866	-4.798	0.498423	0.265403	-4.91614	0.555999
L3mbtl2	ENSMUSG00000022394.15	ENSMUST00000023029.15	0.116302	-1.96877	0.175349	0.233725	-1.33437	0.251165	0.117787	-1.67883	0.206621	0.212518	-1.12548	0.247982	0.305964	-0.0753665	0.444171	0.301297	0.191919	0.520381
Rbx1	ENSMUSG00000022400.10	ENSMUST00000023036.7	0.121555	-4.19824	0.0962924	0.210149	-3.57289	0.14099	0.150063	-3.82643	0.140602	0.176985	-3.50507	0.145249	0.200818	-1.95432	0.212611	0.230537	-1.62292	0.270344
Slc25a17	ENSMUSG00000022404.9	ENSMUST00000023040.9	0.127737	-3.92835	0.129346	0.16003	-3.58411	0.184624	0.154278	-3.21751	0.193797	0.158203	-2.73302	0.19748	0.248168	-0.856893	0.362683	0.291806	-1.45693	0.421875
Adsl	ENSMUSG00000022407.11	ENSMUST00000023043.10	0.147657	-5.97588	0.122287	0.183787	-5.72705	0.191826	0.165342	-5.84927	0.163188	0.178884	-5.8894	0.188563	0.236045	-4.77097	0.319325	0.292091	-4.62901	0.413228
Tab1	ENSMUSG00000022414.9	ENSMUST00000023050.9	0.190956	-1.81093	0.202931	0.190031	-1.62491	0.227074	0.149241	-1.79003	0.168993	0.189535	-1.18111	0.189662	0.21404	0.369505	0.325318	0.247344	0.499939	0.43141
Tomm22	ENSMUSG00000022427.5	ENSMUST00000023062.5	0.148813	-4.37526	0.097919	0.149773	-3.4089	0.125432	0.120124	-4.31398	0.128471	0.110362	-3.2445	0.170712	0.200154	-1.99936	0.311924	0.225465	-2.49097	0.301705
Samm50	ENSMUSG00000022437.8	ENSMUST00000023071.8	0.122139	-5.73914	0.106879	0.195828	-5.46838	0.214497	0.134441	-5.36021	0.139239	0.17033	-5.75666	0.198317	0.237268	-4.61098	0.347375	0.254234	-4.4843	0.414611
Parvb	ENSMUSG00000022438.7	ENSMUST00000023072.7	0.126485	-2.76881	0.126952	0.171186	-2.1771	0.217678	0.160475	-2.46798	0.153731	0.181336	-1.80883	0.21767	0.224718	-0.0603559	0.34053	0.270722	-0.0210558	0.432132
Parvg	ENSMUSG00000022439.10	ENSMUST00000023074.9	0.142405	-3.58977	0.124263	0.234962	-2.80768	0.20261	0.132877	-2.91671	0.131023	0.151434	-2.30426	0.210147	0.24714	-0.310364	0.339386	0.262003	-0.16585	0.411376
C1qtnf6	ENSMUSG00000022440.10	ENSMUST00000023075.9	0.140002	-3.63538	0.144979	0.20851	-2.37896	0.166753	0.231327	-2.56462	0.200593	0.150088	-2.33969	0.225897	0.235099	-0.630327	0.384418	0.308739	-0.207859	0.380393
Cyp2d22	ENSMUSG00000061740.9	ENSMUST00000023083.9	0.143125	-3.7732	0.104812	0.20074	-3.44264	0.162477	0.154571	-3.90402	0.137063	0.161035	-3.02804	0.135351	0.277496	-1.39471	0.288167	0.213956	-1.30471	0.310298
Ndufa6	ENSMUSG00000022450.7	ENSMUST00000023085.7	0.137431	-4.66964	0.104612	0.19321	-4.74729	0.13517	0.15628	-4.51338	0.11602	0.202011	-3.9906	0.134237	0.235135	-3.25198	0.25334	0.249073	-3.19901	0.352675
Smdt1	ENSMUSG00000022452.17	ENSMUST00000023086.15	0.160043	-3.22014	0.132274	0.172304	-2.59927	0.195513	0.170326	-2.8624	0.181829	0.162022	-2.38395	0.202521	0.265958	-1.03677	0.354442	0.257986	-1.13248	0.442718
Twf1	ENSMUSG00000022451.13	ENSMUST00000023087.13	0.182193	-2.45082	0.14281	0.21052	-1.64207	0.215357	0.186734	-1.96583	0.192259	0.224401	-1.38304	0.214546	0.296786	0.147074	0.354348	0.284488	0.518595	0.424196
Naga	ENSMUSG00000022453.9	ENSMUST00000023088.8	0.129605	-3.60046	0.108926	0.14803	-3.14826	0.14161	0.129265	-3.1144	0.131078	0.142204	-3.0236	0.147239	0.21577	-1.17742	0.303669	0.23097	-1.39065	0.365172
Slc38a2	ENSMUSG00000022462.8	ENSMUST00000023099.8	0.117269	-3.83363	0.129902	0.132134	-3.41225	0.180811	0.128168	-3.23701	0.177937	0.148089	-2.37678	0.199941	0.208284	-1.06908	0.368945	0.207446	-1.31781	0.424069
Srebf2	ENSMUSG00000022463.9	ENSMUST00000023100.8	0.163212	-2.54131	0.168353	0.191914	-1.95427	0.205298	0.177091	-2.09852	0.210495	0.195284	-1.6264	0.250277	0.291598	-0.567178	0.421616	0.314795	-0.828517	0.467257
Slc38a4	ENSMUSG00000022464.15	ENSMUST00000023101.10	0.114568	-3.86962	0.113384	0.137281	-3.82268	0.159658	0.15683	-3.38489	0.132458	0.172881	-3.36686	0.148681	0.158819	-1.74299	0.265363	0.202949	-2.0991	0.402467
Rpap3	ENSMUSG00000022466.7	ENSMUST00000023104.7	0.172524	-3.47679	0.166071	0.228779	-2.95825	0.231405	0.170904	-2.76988	0.202134	0.211613	-2.41877	0.251383	0.303916	-1.39283	0.439475	0.331852	-1.74033	0.517037
Pmm1	ENSMUSG00000022474.16	ENSMUST00000023112.12	0.151511	-3.78536	0.151928	0.180533	-2.63564	0.249977	0.172948	-2.636	0.189384	0.234473	-1.85758	0.333372	0.296044	-0.949387	0.480277	0.30311	-0.638765	0.467813
Aco2	ENSMUSG00000022477.14	ENSMUST00000023116.7	0.124857	-4.07543	0.128439	0.153637	-3.64874	0.189867	0.150394	-3.23992	0.172181	0.160735	-2.56321	0.207335	0.229048	-0.734801	0.364828	0.220742	-0.681432	0.384621
Phf5a	ENSMUSG00000061360.9	ENSMUST00000023117.10	0.155921	-4.12269	0.115939	0.162995	-3.48012	0.166055	0.202794	-3.96956	0.167662	0.156779	-2.8167	0.201367	0.25971	-2.19284	0.405866	0.187977	-1.56646	0.331251
Vdr	ENSMUSG00000022479.16	ENSMUST00000023119.15	0.11141	-3.37271	0.108178	0.186296	-2.91816	0.196548	0.136634	-3.42068	0.182657	0.194481	-2.37351	0.193914	0.17284	-0.461311	0.333333	0.228512	0.0571434	0.397227
Itga5	ENSMUSG00000000555.9	ENSMUST00000023128.8	0.140611	-1.87659	0.152026	0.179087	-1.59223	0.2091	0.177222	-1.48282	0.202311	0.204678	-1.17433	0.244205	0.24666	0.0469533	0.417097	0.283478	0.0161124	0.452107
Pde1b	ENSMUSG00000022489.7	ENSMUST00000023132.5	0.20952	-2.07897	0.290652	0.230537	-1.44331	0.41163	0.193348	-1.06361	0.329174	0.191025	-1.16676	0.46268	0.346791	-0.213399	0.490672	0.332195	0.102904	0.573966
Litaf	ENSMUSG00000022500.16	ENSMUST00000023143.14	0.11107	-3.73158	0.0879033	0.116611	-3.36216	0.134266	0.122417	-3.63587	0.115296	0.118548	-2.88383	0.13427	0.209387	-0.794668	0.270832	0.202466	-0.703238	0.28655
Nubp1	ENSMUSG00000022503.11	ENSMUST00000023146.5	0.190985	-2.49042	0.184966	0.21508	-2.43347	0.321527	0.178806	-2.47259	0.24469	0.214862	-2.74504	0.275306	0.312423	-1.2801	0.411047	0.274663	-1.2956	0.431628
Ciita	ENSMUSG00000022504.11	ENSMUST00000023147.8	0.222821	-1.50928	0.26362	0.247805	-1.25378	0.308258	0.21535	-1.6974	0.274594	0.256023	-1.30771	0.304617	0.26362	-0.365027	0.456298	0.298513	-0.393007	0.493905
1810013L24Rik	ENSMUSG00000022507.7	ENSMUST00000023150.7	0.18524	-3.84342	0.159373	0.274011	-3.23833	0.172724	0.218299	-3.37748	0.182842	0.269083	-2.64715	0.255196	0.337574	-1.72345	0.337219	0.320977	-2.26163	0.383395
Bcl6	ENSMUSG00000022508.6	ENSMUST00000023151.6	0.142083	-3.65308	0.123228	0.170678	-3.221	0.156096	0.157841	-3.11256	0.180269	0.179962	-2.10703	0.208288	0.239552	-0.828483	0.331953	0.260041	-1.05549	0.408192
Il1rap	ENSMUSG00000022514.15	ENSMUST00000023156.13	0.144584	-4.12586	0.145133	0.150141	-3.52749	0.182129	0.135746	-3.93666	0.164143	0.163966	-3.24092	0.191095	0.223251	-1.3197	0.314055	0.248383	-1.56415	0.408487
Anks3	ENSMUSG00000022515.7	ENSMUST00000023157.6	0.233192	-2.49156	0.224878	0.241022	-1.09092	0.342635	0.212741	-1.74164	0.248705	0.296854	-0.798299	0.307976	0.319679	0.0253657	0.389314	0.27134	-0.234637	0.538702
Crebbp	ENSMUSG00000022521.11	ENSMUST00000023165.9	0.236292	-2.81569	0.287651	0.278663	-2.60175	0.342827	0.255358	-2.68363	0.351089	0.298695	-2.01815	0.420015	0.352372	-1.61442	0.531962	0.3435	-1.97734	0.555613
Hes1	ENSMUSG00000022528.9	ENSMUST00000023171.8	0.117538	-4.09256	0.10694	0.141017	-3.69829	0.127322	0.156057	-3.66246	0.151268	0.153007	-3.16878	0.139177	0.220363	-1.78607	0.276126	0.201172	-1.44467	0.296858
Zfp263	ENSMUSG00000022529.12	ENSMUST00000023176.5	0.187775	-1.46446	0.191904	0.259258	-1.47756	0.273661	0.244588	-1.2002	0.197786	0.292112	-0.891342	0.360847	0.300938	0.239634	0.453527	0.298432	0.216941	0.496807
Ercc4	ENSMUSG00000022545.14	ENSMUST00000023206.14	0.177898	-1.65184	0.200316	0.168532	-2.75521	0.250732	0.15094	-1.80996	0.205222	0.20428	-1.88359	0.290674	0.246335	-0.0670728	0.398697	0.263941	0.00783721	0.446347
Cyc1	ENSMUSG00000022551.9	ENSMUST00000023210.8	0.131335	-5.22901	0.108131	0.184466	-5.1711	0.175435	0.175391	-5.21857	0.150034	0.201057	-4.68143	0.196789	0.264189	-3.02194	0.312446	0.271579	-3.00791	0.34689
Sharpin	ENSMUSG00000022552.17	ENSMUST00000023211.16	0.200628	-3.94687	0.241939	0.209335	-4.62893	0.413185	0.189264	-2.32379	0.327553	0.231836	-3.22222	0.384412	0.279547	-0.73446	0.426712	0.275787	-1.18016	0.47199
Maf1	ENSMUSG00000022553.17	ENSMUST00000023212.15	0.117396	-2.13127	0.170658	0.15795	-1.37545	0.246076	0.142761	-1.78277	0.248215	0.191749	-0.932198	0.281759	0.227456	-0.0745945	0.418648	0.279782	-0.0267399	0.471104
Dgat1	ENSMUSG00000022555.13	ENSMUST00000023214.11	0.217279	-0.792723	0.230743	0.238483	0.22161	0.356772	0.245196	-1.1805	0.257815	0.256616	-0.106203	0.340026	0.286473	1.17289	0.425675	0.323472	0.823561	0.44813
Bop1	ENSMUSG00000022557.12	ENSMUST00000023217.11	0.158298	-4.20087	0.138099	0.18988	-3.37686	0.210158	0.17885	-2.39054	0.180441	0.205615	-3.33246	0.217253	0.279392	-1.74088	0.343555	0.325359	-1.22081	0.444828
Fbxl6	ENSMUSG00000022559.9	ENSMUST00000023219.9	0.167786	-3.69719	0.139619	0.208287	-3.34374	0.217376	0.161362	-2.83958	0.192489	0.240937	-3.12413	0.236235	0.269641	-1.72354	0.372441	0.311976	-1.71208	0.458847
Gpaa1	ENSMUSG00000022561.14	ENSMUST00000023221.13	0.182949	-4.10898	0.133204	0.203585	-3.01454	0.166552	0.187182	-3.35547	0.135682	0.215564	-2.68052	0.202463	0.291445	-1.86205	0.361825	0.300579	-1.17923	0.431403
Oplah	ENSMUSG00000022562.16	ENSMUST00000023222.13	0.162428	-2.8188	0.154366	0.189272	-2.46962	0.166941	0.169805	-2.8026	0.160268	0.205202	-2.0668	0.205756	0.253822	-1.75776	0.419476	0.297483	-1.49459	0.408532
Grina	ENSMUSG00000022564.8	ENSMUST00000023225.8	0.157541	-2.48701	0.134632	0.199938	-2.11541	0.18608	0.168281	-2.23186	0.166177	0.20429	-1.66467	0.210144	0.213275	-0.412166	0.39566	0.263337	-0.239628	0.465387
Gfus	ENSMUSG00000022570.8	ENSMUST00000023231.7	0.111851	-2.53206	0.129261	0.141135	-3.20866	0.168362	0.148594	-2.59307	0.158693	0.138309	-2.76328	0.144092	0.237577	-0.588416	0.292296	0.228875	-0.662925	0.335547
Naprt	ENSMUSG00000022574.8	ENSMUST00000023237.8	0.156772	-1.76889	0.117247	0.218208	-1.19548	0.189673	0.200268	-1.77872	0.128369	0.180003	-1.4064	0.24026	0.226984	-1.01103	0.334788	0.238806	-0.566103	0.507463
Gsdmd	ENSMUSG00000022575.6	ENSMUST00000023238.6	0.158215	-2.48323	0.129602	0.181634	-1.9935	0.236209	0.16226	-2.76762	0.193722	0.173881	-2.11867	0.224094	0.243804	-1.10655	0.381436	0.27095	-0.368452	0.481641
Gpihbp1	ENSMUSG00000022579.11	ENSMUST00000023243.11	0.140992	-2.66114	0.108612	0.154884	-2.41667	0.16717	0.148155	-2.13402	0.12786	0.163894	-2.06564	0.174032	0.227147	-1.52111	0.286796	0.249978	-1.73345	0.322364
Lypd2	ENSMUSG00000022595.8	ENSMUST00000023260.5	0.12107	-5.17009	0.0656464	0.125885	-4.14276	0.102951	0.144008	-5.10317	0.113703	0.149133	-4.23632	0.130969	0.196461	-2.936	0.135208	0.184007	-2.09606	0.176531
Cep97	ENSMUSG00000022604.19	ENSMUST00000023270.14	0.227291	-3.75678	0.197083	0.269819	-3.17085	0.284534	0.228573	-3.50717	0.240929	0.225496	-3.11884	0.299087	0.309647	-2.24356	0.391734	0.375	-2.7487	0.513889
Lmf2	ENSMUSG00000022614.9	ENSMUST00000023283.6	0.168269	-3.31839	0.127435	0.204382	-2.57784	0.144192	0.184905	-3.03176	0.136323	0.20035	-2.58827	0.174779	0.262187	-0.988767	0.326351	0.312335	-0.987349	0.386622
Alcam	ENSMUSG00000022636.14	ENSMUST00000023312.14	0.128459	-3.50538	0.140054	0.143534	-2.85515	0.1977	0.131162	-2.82631	0.18716	0.161765	-1.83829	0.231778	0.209721	-1.03065	0.365049	0.231401	-1.57924	0.426624
Retnla	ENSMUSG00000061100.6	ENSMUST00000023329.7	0.150088	-3.62926	0.0965462	0.141293	-3.06277	0.143337	0.139422	-3.50749	0.115327	0.165416	-2.99734	0.130629	0.202871	-2.41918	0.202306	0.217427	-2.20923	0.235046
Nectin3	ENSMUSG00000022656.16	ENSMUST00000023334.15	0.165489	-2.62421	0.257497	0.184526	-2.18741	0.354311	0.17642	-2.14027	0.29185	0.171964	-1.64541	0.41469	0.298657	-1.22901	0.529387	0.254353	-1.20222	0.567757
Atg3	ENSMUSG00000022663.4	ENSMUST00000023343.4	0.179393	-4.57441	0.245405	0.238545	-4.18471	0.332082	0.212962	-4.47246	0.2763	0.209393	-3.84062	0.301407	0.259286	-3.32546	0.476851	0.27272	-2.96752	0.557159
Slc35a5	ENSMUSG00000022664.12	ENSMUST00000023344.10	0.147349	-3.87899	0.179674	0.17432	-3.43102	0.258933	0.136681	-3.59141	0.216175	0.192032	-2.61286	0.302719	0.244342	-1.42485	0.471393	0.304096	-1.94423	0.566703
Prkdc	ENSMUSG00000022672.9	ENSMUST00000023352.9	0.204187	-3.28386	0.24608	0.218333	-2.20783	0.323899	0.21044	-3.19884	0.285242	0.260169	-1.73528	0.371747	0.28917	-1.24071	0.5032	0.312522	-0.73181	0.507248
Mcm4	ENSMUSG00000022673.6	ENSMUST00000023353.4	0.143783	-4.32459	0.116768	0.167578	-3.76425	0.141485	0.14192	-3.7397	0.153131	0.161966	-3.36101	0.147229	0.218269	-1.48699	0.317645	0.228516	-1.63833	0.340377
Cep20	ENSMUSG00000022677.16	ENSMUST00000023357.14	0.165768	-4.34904	0.123373	0.164213	-4.09517	0.167957	0.145705	-4.27741	0.171863	0.161242	-3.4882	0.156067	0.201271	-1.93148	0.252032	0.221405	-1.96011	0.304509
Nde1	ENSMUSG00000022678.17	ENSMUST00000023359.13	0.160483	-3.23657	0.174418	0.213983	-2.79841	0.240091	0.175061	-3.44347	0.195573	0.179051	-2.34371	0.269242	0.282006	-0.794661	0.383617	0.290803	-1.03863	0.494435
Ntan1	ENSMUSG00000022681.16	ENSMUST00000023362.15	0.283024	-4.98224	0.210237	0.24789	-4.73149	0.295251	0.274736	-4.67554	0.28857	0.288842	-4.59837	0.322899	0.356683	-4.51962	0.504047	0.316946	-4.54926	0.505008
Rrn3	ENSMUSG00000022682.9	ENSMUST00000023363.8	0.143848	-3.17319	0.147471	0.15734	-2.49266	0.206276	0.174278	-2.49014	0.189893	0.162685	-1.89508	0.228477	0.251902	-0.4874	0.476788	0.25679	-0.610418	0.538375
Bfar	ENSMUSG00000022684.16	ENSMUST00000023365.13	0.154462	-2.94068	0.163793	0.183993	-2.33044	0.254377	0.144569	-2.74352	0.214622	0.210715	-1.84129	0.296313	0.245862	-0.907539	0.466066	0.271785	-1.36347	0.530294
Qtrt2	ENSMUSG00000022704.17	ENSMUST00000023387.14	0.134189	-3.11311	0.15536	0.190048	-2.41018	0.217606	0.139421	-3.07974	0.225542	0.157437	-1.62346	0.240206	0.230626	-0.766639	0.448646	0.283019	-1.46134	0.358491
Mrpl40	ENSMUSG00000022706.17	ENSMUST00000023391.16	0.18533	-4.38421	0.111301	0.298316	-2.72786	0.267914	0.200787	-3.84455	0.160906	0.217742	-3.18756	0.194222	0.315256	-1.98087	0.358713	0.287343	-1.79806	0.385454
Gbe1	ENSMUSG00000022707.17	ENSMUST00000023393.15	0.149662	-3.51514	0.138888	0.205147	-2.96028	0.223012	0.164533	-3.16517	0.182264	0.192655	-2.61347	0.270377	0.310908	-1.08181	0.439883	0.297093	-1.27475	0.478888
Pmm2	ENSMUSG00000022711.17	ENSMUST00000023396.10	0.146626	-2.47836	0.155285	0.191924	-2.04633	0.189851	0.153675	-2.14562	0.162663	0.212194	-1.78341	0.21768	0.278834	0.00084444	0.299336	0.298719	-0.115461	0.38565
Arl6	ENSMUSG00000022722.19	ENSMUST00000023405.16	0.0805301	-5.33285	0.122976	0.157871	-3.7456	0.26606	0.203649	-3.95234	0.24492	0.182407	-3.34818	0.248972	0.238565	-2.04815	0.432801	0.246552	-2.23624	0.466771
Tbc1d23	ENSMUSG00000022749.9	ENSMUST00000023431.8	0.17839	-2.77853	0.216001	0.165663	-1.8865	0.283436	0.16412	-2.5346	0.230352	0.195383	-1.6556	0.282582	0.262813	-0.479665	0.430249	0.286327	-0.340186	0.520074
Nit2	ENSMUSG00000022751.10	ENSMUST00000023432.10	0.146039	-3.66939	0.14289	0.1451	-4.31042	0.152622	0.183223	-4.16626	0.140865	0.188131	-3.21275	0.177998	0.217984	-2.28099	0.267987	0.243264	-1.90849	0.303678
Tmem45a	ENSMUSG00000022754.7	ENSMUST00000023435.6	0.118481	-5.30813	0.0959026	0.127377	-4.74894	0.176071	0.18509	-4.71964	0.157568	0.151668	-3.43516	0.185052	0.226983	-2.77269	0.296035	0.227473	-3.65429	0.299176
Lztr1	ENSMUSG00000022761.13	ENSMUST00000023444.11	0.166843	-3.18311	0.169003	0.213977	-2.3826	0.238016	0.172951	-3.2091	0.193589	0.208909	-2.60584	0.241698	0.271199	-1.82783	0.430817	0.305354	-1.56721	0.497218
Snap29	ENSMUSG00000022765.11	ENSMUST00000023449.11	0.155209	-2.87014	0.112216	0.169358	-2.33029	0.177825	0.15792	-2.5864	0.171463	0.187241	-2.07785	0.204392	0.249606	-0.831387	0.413879	0.269139	-1.08471	0.435745
Sdf2l1	ENSMUSG00000022769.10	ENSMUST00000023453.10	0.168178	-4.66454	0.107372	0.199466	-4.19542	0.120324	0.187462	-4.61689	0.112097	0.206538	-3.43034	0.161657	0.219185	-2.4098	0.283223	0.219747	-1.98071	0.331882
Ppil2	ENSMUSG00000022771.18	ENSMUST00000023455.14	0.138998	-3.22889	0.141543	0.16985	-2.11247	0.202575	0.162916	-2.4944	0.172739	0.180926	-1.97001	0.190763	0.234754	-0.741175	0.403271	0.279778	-1.06106	0.45137
Senp5	ENSMUSG00000022772.13	ENSMUST00000023457.13	0.213583	-2.57003	0.28976	0.343481	-1.71578	0.337427	0.227403	-2.12521	0.345857	0.26071	-1.57494	0.406273	0.288882	-1.07124	0.540611	0.347718	-1.7403	0.586782
Pak2	ENSMUSG00000022781.9	ENSMUST00000023467.9	0.144074	-3.38314	0.146665	0.168592	-2.76409	0.20855	0.140695	-2.95543	0.18698	0.176885	-2.28133	0.242249	0.232027	-0.923928	0.403916	0.232466	-1.02915	0.472163
Tfrc	ENSMUSG00000022797.17	ENSMUST00000023486.15	0.123816	-3.33634	0.110919	0.160744	-2.73953	0.179086	0.144511	-3.06353	0.138397	0.17464	-2.22107	0.148789	0.216061	-0.682901	0.325552	0.248456	-0.720603	0.435429
Arhgap31	ENSMUSG00000022799.5	ENSMUST00000023487.5	0.181519	-1.94524	0.197107	0.212893	-1.38975	0.273992	0.189895	-1.43379	0.247752	0.218659	-0.831636	0.306083	0.2909	0.0968427	0.479385	0.290244	0.060811	0.535954
Fyttd1	ENSMUSG00000022800.15	ENSMUST00000023489.11	0.148825	-3.872	0.139309	0.180328	-3.12989	0.212706	0.175247	-3.52301	0.204119	0.190901	-2.68047	0.23007	0.268463	-1.17386	0.375998	0.223074	-1.41915	0.449308
Lrch3	ENSMUSG00000022801.14	ENSMUST00000023491.13	0.200194	-2.97937	0.216646	0.229962	-2.40976	0.305047	0.212131	-2.53616	0.272043	0.255285	-1.81324	0.309177	0.287115	-0.5306	0.434654	0.276805	-0.550746	0.473277
Popdc2	ENSMUSG00000022803.13	ENSMUST00000023494.13	0.144044	-3.06904	0.120036	0.232461	-2.87622	0.21201	0.182166	-3.21572	0.169696	0.183385	-2.86785	0.242561	0.358491	-1.03724	0.490566	0.285714	-1.49013	0.375
Lmln	ENSMUSG00000022802.3	ENSMUST00000023497.3	0.141768	-2.84309	0.197776	0.272528	-2.95086	0.250847	0.267751	-2.55681	0.313001	0.285207	-1.76181	0.311973	0.383333	-0.365254	0.4	0.27567	-0.616505	0.636161
Snx4	ENSMUSG00000022808.6	ENSMUST00000023502.6	0.155061	-3.47971	0.114934	0.173483	-3.13232	0.193585	0.1658	-3.32388	0.150818	0.183228	-2.80787	0.216174	0.242933	-1.0939	0.37431	0.248656	-1.07818	0.42291
Gsk3b	ENSMUSG00000022812.15	ENSMUST00000023507.13	0.159287	-3.27648	0.213096	0.205926	-2.58883	0.307285	0.185813	-3.01625	0.254856	0.226329	-2.31454	0.320501	0.295579	-1.43565	0.502899	0.29833	-1.46977	0.547207
Klhl24	ENSMUSG00000062901.4	ENSMUST00000023509.5	0.131838	-4.23437	0.142058	0.17847	-3.58276	0.202825	0.161677	-3.71965	0.187127	0.179677	-3.08346	0.255449	0.269567	-1.58194	0.411958	0.282666	-2.13823	0.475448
Umps	ENSMUSG00000022814.7	ENSMUST00000023510.7	0.112798	-4.93443	0.121571	0.16464	-3.27102	0.184252	0.15324	-4.51081	0.157128	0.148971	-3.12269	0.193142	0.276697	-2.30121	0.338764	0.252402	-2.41329	0.446569
Rabl3	ENSMUSG00000022827.15	ENSMUST00000023524.13	0.0818342	-3.89763	0.196825	0.235418	-3.55139	0.253777	0.103836	-3.85029	0.179127	0.18311	-2.92815	0.272274	0.131863	-1.50718	0.376471	0.201288	-1.11293	0.498946
Gtf2e1	ENSMUSG00000022828.11	ENSMUST00000023525.9	0.133057	-3.0998	0.0964683	0.171497	-2.70242	0.190935	0.110942	-2.57788	0.145394	0.174647	-1.66785	0.165527	0.224284	-0.166771	0.369608	0.267689	-0.545436	0.328258
Hcls1	ENSMUSG00000022831.15	ENSMUST00000023531.15	0.157369	-3.5255	0.129639	0.221174	-2.5839	0.171799	0.161236	-2.9845	0.190472	0.209714	-2.12903	0.212265	0.287993	-0.808107	0.389276	0.271145	-1.01948	0.413421
Iqcb1	ENSMUSG00000022837.15	ENSMUST00000023535.4	0.190858	-3.55535	0.187373	0.198697	-2.4569	0.332004	0.206881	-2.00667	0.315795	0.289763	-2.12453	0.368972	0.317073	-1.62638	0.414634	0.297846	-1.50264	0.502066
Mylk	ENSMUSG00000022836.12	ENSMUST00000023538.9	0.148692	-2.65435	0.159224	0.168239	-2.17834	0.22169	0.15624	-2.33853	0.186888	0.165843	-1.55675	0.213839	0.252759	-0.19003	0.410302	0.254605	-0.168635	0.454994
Pdia5	ENSMUSG00000022844.9	ENSMUST00000023550.9	0.131345	-4.65837	0.149546	0.140142	-3.17899	0.207587	0.145524	-3.09557	0.195901	0.14027	-3.52394	0.174796	0.241262	-2.26999	0.390571	0.269841	-2.5666	0.397817
Slc49a4	ENSMUSG00000022848.9	ENSMUST00000023554.9	0.131061	-4.54924	0.139452	0.178548	-3.71774	0.207546	0.132809	-3.90804	0.194461	0.215565	-3.26038	0.258639	0.258865	-2.42099	0.411818	0.295533	-2.5456	0.450267
Ehhadh	ENSMUSG00000022853.8	ENSMUST00000023559.7	0.181048	-4.67431	0.127106	0.232951	-2.92499	0.250981	0.166252	-4.01416	0.148822	0.16483	-2.59363	0.170228	0.229059	-1.99675	0.37302	0.235829	-2.12877	0.388645
Senp2	ENSMUSG00000022855.10	ENSMUST00000023561.8	0.269742	-1.83882	0.32565	0.276186	-2.03028	0.485683	0.239701	-1.71036	0.406076	0.28865	-1.4259	0.496707	0.333657	-0.761492	0.551962	0.34072	-1.02657	0.567691
Tmem41a	ENSMUSG00000022856.10	ENSMUST00000023562.9	0.150651	-1.9203	0.151996	0.157311	-1.75933	0.236313	0.218107	-1.88798	0.133639	0.0655738	-1.69732	0.114754	0.22973	-0.763022	0.22973	0.324561	-0.672113	0.412281
Cxadr	ENSMUSG00000022865.15	ENSMUST00000023572.15	0.124647	-4.5734	0.0853596	0.149866	-3.85242	0.128598	0.145965	-4.04971	0.135939	0.157668	-3.21714	0.147537	0.228654	-1.57354	0.234624	0.220803	-1.95559	0.32613
Usp25	ENSMUSG00000022867.12	ENSMUST00000023580.8	0.208776	-2.65344	0.267392	0.246539	-2.05021	0.366583	0.217843	-2.0285	0.308426	0.252509	-1.35777	0.401558	0.310392	-0.848996	0.546142	0.292003	-0.771738	0.591693
Rfc4	ENSMUSG00000022881.16	ENSMUST00000023598.15	0.148943	-1.90306	0.238146	0.263158	-1.86979	0.473684	0.137219	-2.51741	0.18371	0.17565	-2.71577	0.191496	0.23959	-2.02708	0.273894	0.150943	-0.208207	0.377358
Eif4a2	ENSMUSG00000022884.17	ENSMUST00000023599.13	0.170249	-4.52697	0.159677	0.215951	-3.30281	0.243195	0.171956	-4.39316	0.183097	0.206766	-3.86317	0.24683	0.26322	-3.62784	0.419399	0.271088	-2.97692	0.547144
Robo1	ENSMUSG00000022883.12	ENSMUST00000023600.8	0.165918	-2.50591	0.203774	0.211378	-2.11762	0.26809	0.161037	-2.17175	0.251706	0.173504	-1.66451	0.294007	0.309496	-0.880401	0.441067	0.276733	-0.721018	0.549125
St6gal1	ENSMUSG00000022885.17	ENSMUST00000023601.14	0.168748	-2.4601	0.234601	0.192408	-1.90616	0.344872	0.164849	-2.22938	0.248572	0.197327	-1.45483	0.28078	0.316986	-0.31178	0.446455	0.291182	-0.165581	0.439644
Adamts1	ENSMUSG00000022893.15	ENSMUST00000023610.15	0.146932	-3.94018	0.122531	0.168128	-3.34136	0.161842	0.15964	-3.2949	0.164872	0.178144	-2.65795	0.169127	0.250183	-1.047	0.360919	0.262199	-1.05934	0.396977
Adamts5	ENSMUSG00000022894.7	ENSMUST00000023611.7	0.178855	-2.61247	0.243504	0.256446	-2.14058	0.289777	0.251346	-2.38289	0.259142	0.267334	-2.26483	0.268842	0.287995	-1.28352	0.452639	0.270416	-1.71061	0.455354
Ets2	ENSMUSG00000022895.17	ENSMUST00000023612.17	0.129552	-3.84631	0.109935	0.172902	-3.32127	0.14395	0.145531	-3.36042	0.143753	0.15828	-2.68655	0.158885	0.222081	-0.665311	0.278719	0.240778	-0.683081	0.319495
Vps26c	ENSMUSG00000022898.14	ENSMUST00000023615.7	0.12818	-4.24818	0.0924395	0.177018	-3.05135	0.114709	0.127147	-3.60421	0.115547	0.169819	-2.57408	0.145135	0.234511	-0.842366	0.362357	0.245227	-0.750228	0.373892
Slc15a2	ENSMUSG00000022899.11	ENSMUST00000023616.11	0.131894	-3.32956	0.147994	0.172219	-3.28024	0.209188	0.160343	-3.27004	0.178228	0.160461	-2.86437	0.220197	0.242156	-1.35435	0.354343	0.220773	-2.77631	0.389102
Pros1	ENSMUSG00000022912.9	ENSMUST00000023629.9	0.138774	-3.97037	0.133336	0.1753	-3.39239	0.222688	0.144669	-3.91279	0.170371	0.174427	-2.89317	0.207165	0.223987	-1.20184	0.363972	0.243044	-1.33019	0.404297
Psmg1	ENSMUSG00000022913.17	ENSMUST00000023630.16	0.170698	-3.7526	0.162388	0.186701	-1.96438	0.26371	0.225836	-3.21859	0.154924	0.216776	-2.07543	0.256139	0.215812	-2.09144	0.294063	0.293695	-1.41267	0.527869
Clic6	ENSMUSG00000022949.10	ENSMUST00000023670.4	0.154144	-2.94722	0.153778	0.20155	-2.18555	0.24024	0.156324	-2.58411	0.197448	0.198429	-1.46585	0.227565	0.226514	-0.558279	0.392741	0.279804	-0.452368	0.405036
Rcan1	ENSMUSG00000022951.17	ENSMUST00000023672.10	0.0985146	-2.28017	0.132696	0.112547	-2.05192	0.168456	0.133429	-2.44268	0.188782	0.151127	-2.12235	0.133233	0.228577	-0.215695	0.395874	0.243928	-0.383596	0.450777
Runx1	ENSMUSG00000022952.18	ENSMUST00000023673.14	0.203004	-2.17957	0.308596	0.20549	-2.11273	0.3142	0.20889	-2.06312	0.261289	0.261747	-1.54533	0.346054	0.279485	-0.743663	0.49918	0.282152	-1.90624	0.509015
Atp5o	ENSMUSG00000022956.12	ENSMUST00000023677.10	0.120614	-3.26707	0.0985871	0.133616	-3.00053	0.155328	0.128207	-4.24603	0.127241	0.131766	-3.16323	0.140489	0.221613	-1.15447	0.26796	0.194067	-1.43263	0.323829
Donson	ENSMUSG00000022960.14	ENSMUST00000023682.12	0.233633	-1.96922	0.254287	0.265196	-1.6969	0.287255	0.227077	-1.04621	0.272696	0.294158	-0.835829	0.273701	0.284843	-0.62747	0.422159	0.267024	-0.974575	0.442157
Gart	ENSMUSG00000022962.16	ENSMUST00000023684.14	0.128372	-5.51845	0.12125	0.167096	-4.55807	0.159327	0.141487	-4.99321	0.155637	0.156766	-4.6987	0.176075	0.255316	-2.64286	0.353471	0.261532	-3.50412	0.418058
Tmem50b	ENSMUSG00000022964.15	ENSMUST00000023686.15	0.155663	-3.36347	0.142654	0.169959	-2.50315	0.232961	0.161106	-2.89414	0.180294	0.18736	-2.2741	0.220678	0.214943	-0.507803	0.392702	0.264517	-0.572562	0.466921
Ifngr2	ENSMUSG00000022965.9	ENSMUST00000023687.9	0.23592	-4.73706	0.299146	0.268546	-4.28123	0.332925	0.260441	-4.23597	0.317151	0.274464	-3.35192	0.395149	0.307179	-2.85711	0.491514	0.327042	-2.96824	0.522892
Ifnar1	ENSMUSG00000022967.14	ENSMUST00000023689.11	0.143476	-2.3892	0.173319	0.161509	-1.91484	0.24945	0.175243	-2.0781	0.222649	0.199351	-1.13634	0.280918	0.265564	-0.0639177	0.45111	0.26965	-0.166365	0.495447
Il10rb	ENSMUSG00000022969.14	ENSMUST00000023691.12	0.16841	-2.98719	0.195425	0.168537	-2.35449	0.271175	0.176087	-2.8255	0.216218	0.200936	-2.14299	0.302909	0.265949	-1.21098	0.519919	0.290438	-1.34158	0.546875
Ifnar2	ENSMUSG00000022971.19	ENSMUST00000023693.14	0.116362	-3.70872	0.134381	0.144306	-2.84569	0.208307	0.131549	-2.83197	0.211047	0.145247	-2.84313	0.24401	0.234844	-1.09987	0.39968	0.219201	-2.15059	0.46091
Cfap298	ENSMUSG00000022972.11	ENSMUST00000023694.11	0.178581	-4.28322	0.158825	0.220682	-3.6558	0.229049	0.202921	-3.7321	0.20427	0.191279	-3.0345	0.262169	0.307332	-1.67046	0.425926	0.285511	-2.36739	0.521231
Sod1	ENSMUSG00000022982.11	ENSMUST00000023707.11	0.136228	-4.91743	0.106665	0.184912	-4.3649	0.170324	0.168572	-5.29013	0.142661	0.17952	-3.89722	0.174992	0.258736	-2.6361	0.351882	0.249211	-1.95671	0.418206
Lmbr1l	ENSMUSG00000022999.16	ENSMUST00000023736.10	0.250904	-0.513478	0.479476	0.252403	0.305622	0.507497	0.243188	0.0535843	0.40544	0.271013	-0.45714	0.474486	0.309495	0.101382	0.550391	0.301225	-0.0663618	0.59585
Kmt2d	ENSMUSG00000048154.18	ENSMUST00000023741.16	0.285201	-0.998544	0.403216	0.303406	-0.763273	0.470968	0.29849	-0.944336	0.439792	0.321789	-0.878638	0.481467	0.340615	-0.696899	0.519534	0.340286	-0.72515	0.532357
Nckap5l	ENSMUSG00000023009.15	ENSMUST00000023747.14	0.209134	-1.96026	0.235107	0.202474	-2.69559	0.246847	0.211128	-2.32942	0.189589	0.213317	-0.623294	0.322389	0.299069	-1.25682	0.44149	0.31521	-1.07965	0.510051
Smarcd1	ENSMUSG00000023018.6	ENSMUST00000023759.6	0.195823	-1.74135	0.175547	0.244466	-1.28869	0.258526	0.190268	-1.40827	0.254923	0.26906	-1.15593	0.306508	0.235993	-0.217435	0.395336	0.267873	-0.272446	0.451166
Gpd1	ENSMUSG00000023019.13	ENSMUST00000023760.13	0.124083	-3.19024	0.0784648	0.142153	-2.60378	0.122808	0.10655	-3.24739	0.115026	0.111944	-2.38437	0.156098	0.235602	-0.231045	0.275292	0.238161	-0.418895	0.319704
Cox14	ENSMUSG00000023020.4	ENSMUST00000023761.4	0.134507	-5.99768	0.0793403	0.190249	-5.96961	0.122391	0.188119	-5.97682	0.135138	0.165436	-5.80539	0.109474	0.229129	-4.54379	0.240485	0.255232	-4.93223	0.318322
Cers5	ENSMUSG00000023021.16	ENSMUST00000023762.13	0.153656	-3.09922	0.148362	0.194201	-2.31189	0.183309	0.156763	-3.13357	0.159134	0.197289	-2.31757	0.222434	0.265222	-0.477864	0.369491	0.26328	-0.76215	0.392201
Atf1	ENSMUSG00000023027.14	ENSMUST00000023769.11	0.22149	-2.94216	0.195631	0.194947	-2.87175	0.278942	0.223731	-2.90182	0.264645	0.196676	-2.05849	0.274826	0.316325	-1.07004	0.431393	0.283651	-1.19301	0.509491
Slc11a2	ENSMUSG00000023030.17	ENSMUST00000023774.12	0.131259	-4.23121	0.130897	0.165482	-3.88469	0.233907	0.14875	-5.13977	0.207823	0.119819	-3.90057	0.216046	0.224417	-2.01947	0.429251	0.252848	-3.05603	0.473713
Slc4a8	ENSMUSG00000023032.13	ENSMUST00000023776.13	0.145979	-2.85807	0.139619	0.203352	-3.40173	0.258675	0.190803	-2.81636	0.271831	0.248147	-2.62779	0.29823	0.26377	-2.23653	0.376836	0.296322	-2.77934	0.52073
Krt79	ENSMUSG00000061397.9	ENSMUST00000023799.8	0.161367	-2.69559	0.156178	0.19447	-1.64009	0.320124	0.209997	-1.76716	0.184872	0.248035	-0.945733	0.316807	0.277571	-0.0397118	0.454918	0.251044	-0.124421	0.493359
Krt18	ENSMUSG00000023043.8	ENSMUST00000023803.8	0.117494	-4.3598	0.118389	0.160066	-4.12534	0.161344	0.13753	-3.81589	0.124376	0.161699	-4.15997	0.172331	0.230893	-1.2409	0.337556	0.233242	-1.52296	0.403252
Csad	ENSMUSG00000023044.3	ENSMUST00000023805.3	0.16615	-3.62533	0.146943	0.253633	-3.06925	0.214926	0.156642	-3.00625	0.165703	0.231655	-2.18957	0.219709	0.286989	-1.49082	0.396667	0.3052	-1.22039	0.345928
Igfbp6	ENSMUSG00000023046.7	ENSMUST00000023807.7	0.148624	-4.50535	0.0845518	0.182464	-3.85843	0.114302	0.150784	-4.23122	0.0996705	0.186981	-3.52624	0.103419	0.230838	-2.09298	0.187861	0.229044	-1.8934	0.216966
Calcoco1	ENSMUSG00000023055.11	ENSMUST00000023818.11	0.147159	-4.1974	0.113793	0.186171	-3.31632	0.159177	0.153225	-4.10263	0.142111	0.195671	-2.77827	0.187894	0.25159	-1.5104	0.312233	0.262361	-1.42857	0.356095
Rttn	ENSMUSG00000023066.11	ENSMUST00000023828.9	0.201008	-1.912	0.264537	0.187869	-1.97765	0.341607	0.22453	-2.24357	0.272957	0.244196	-1.57418	0.30416	0.252686	-0.63569	0.498613	0.299807	-1.43934	0.583713
Nus1	ENSMUSG00000023068.17	ENSMUST00000023830.16	0.262128	-2.24835	0.294044	0.272123	-1.85991	0.318251	0.262777	-1.88289	0.295583	0.226811	-1.4398	0.352164	0.311424	-1.08576	0.483538	0.31315	-1.31622	0.515881
Noct	ENSMUSG00000023087.16	ENSMUST00000023849.15	0.15983	-3.41536	0.134564	0.214847	-3.01764	0.173948	0.200309	-3.33004	0.162457	0.25007	-1.97267	0.189718	0.274867	-0.875813	0.349141	0.263566	-1.20968	0.366302
Ndufa5	ENSMUSG00000023089.13	ENSMUST00000023851.9	0.128128	-3.80069	0.101305	0.125862	-4.03968	0.15806	0.131895	-4.00608	0.159962	0.167781	-2.39412	0.177897	0.188824	-1.38211	0.25173	0.283654	-1.2181	0.390302
Fhl1	ENSMUSG00000023092.17	ENSMUST00000023854.10	0.121421	-4.05684	0.0925541	0.173216	-3.37441	0.117045	0.152597	-3.50102	0.111668	0.168571	-2.57371	0.108989	0.202157	-0.896276	0.225187	0.26065	-0.883268	0.283924
Rfc2	ENSMUSG00000023104.10	ENSMUST00000023867.8	0.162007	-6	0.153802	0.187575	-5.61159	0.225802	0.148398	-5.87629	0.187099	0.148019	-5.48969	0.222468	0.213018	-4.92562	0.338308	0.254675	-5.02467	0.42691
Denr	ENSMUSG00000023106.16	ENSMUST00000023869.15	0.192894	-5.32868	0.216229	0.222333	-4.88579	0.343931	0.208431	-4.69989	0.199581	0.169015	-4.03815	0.318824	0.270636	-3.02788	0.464337	0.305956	-3.40341	0.571875
Prmt5	ENSMUSG00000023110.13	ENSMUST00000023873.12	0.148812	-2.67886	0.110782	0.178252	-2.12411	0.192194	0.146229	-2.27204	0.161839	0.17129	-2.28636	0.207312	0.245818	-0.249545	0.352688	0.280158	-0.747585	0.436699
Sympk	ENSMUSG00000023118.16	ENSMUST00000023882.14	0.15019	-3.77258	0.170409	0.200973	-4.2659	0.213673	0.164441	-3.33363	0.200379	0.205221	-1.8447	0.256345	0.284042	-2.08567	0.437233	0.283126	-2.0566	0.465943
Gzma	ENSMUSG00000023132.9	ENSMUST00000023897.7	0.152839	-3.61072	0.124299	0.212926	-3.27122	0.192122	0.158877	-4.20257	0.125771	0.184009	-3.33208	0.165598	0.218452	-1.79461	0.291725	0.255773	-1.13857	0.363497
Nagpa	ENSMUSG00000023143.11	ENSMUST00000023911.11	0.14879	-3.89686	0.105181	0.177736	-3.07678	0.126798	0.177716	-2.79284	0.122884	0.162268	-2.69009	0.184009	0.24416	-0.988367	0.313431	0.296739	-0.677485	0.400026
Ivns1abp	ENSMUSG00000023150.15	ENSMUST00000023918.13	0.183564	-3.21139	0.247247	0.235231	-2.64284	0.348713	0.183372	-2.84673	0.2702	0.232673	-2.36713	0.326869	0.302499	-0.909528	0.536962	0.324201	-0.908759	0.591482
Hbb-bs	ENSMUSG00000052305.7	ENSMUST00000023934.8	0.123482	-1.39814	0.0825272	0.170333	-0.950706	0.11373	0.141017	-1.07131	0.110978	0.158827	-0.392226	0.11933	0.195695	0.798497	0.219983	0.218982	0.462512	0.244951
Krt8	ENSMUSG00000049382.11	ENSMUST00000023952.10	0.122372	-4.75329	0.104113	0.151943	-3.97416	0.127983	0.143739	-4.30014	0.134283	0.164101	-3.82276	0.151841	0.232362	-1.1809	0.318771	0.228331	-2.03619	0.362156
P3h3	ENSMUSG00000023191.10	ENSMUST00000023958.10	0.171959	-3.77623	0.15102	0.22199	-3.18631	0.172769	0.174051	-3.4983	0.17694	0.228101	-3.66239	0.222268	0.328378	-1.29894	0.382122	0.31125	-1.18752	0.40786
Serping1	ENSMUSG00000023224.13	ENSMUST00000023994.10	0.11158	-4.34787	0.0943696	0.128376	-3.94303	0.11418	0.123933	-3.60153	0.116214	0.137996	-2.76311	0.130485	0.203566	-1.36145	0.260773	0.214694	-1.32805	0.303038
Creld2	ENSMUSG00000023272.5	ENSMUST00000024042.5	0.14111	-2.63819	0.165334	0.164411	-1.7956	0.232152	0.128454	-2.39021	0.175398	0.189543	-1.61047	0.244229	0.310732	-0.74325	0.402326	0.232346	-0.486951	0.479853
Cd4	ENSMUSG00000023274.15	ENSMUST00000024044.7	0.16077	-3.05076	0.111224	0.175376	-2.67664	0.162207	0.213312	-2.65831	0.223491	0.200342	-2.56933	0.172813	0.295971	-0.202671	0.366645	0.24442	-0.924318	0.226339
Twf2	ENSMUSG00000023277.14	ENSMUST00000024047.12	0.153475	-3.68199	0.124621	0.222374	-3.28462	0.182553	0.143655	-3.65686	0.167425	0.183294	-2.42345	0.217895	0.24973	-1.03969	0.319437	0.268945	-0.753031	0.401015
Marchf5	ENSMUSG00000023307.15	ENSMUST00000024078.15	0.173334	-1.31179	0.217565	0.231824	-0.768105	0.28994	0.25467	-0.699304	0.305095	0.308221	-0.754387	0.340622	0.294236	-0.24758	0.539425	0.329978	-0.341286	0.576102
Clec4n	ENSMUSG00000023349.15	ENSMUST00000024118.11	0.154118	-4.56994	0.127244	0.178397	-3.94034	0.162618	0.176734	-4.48056	0.153299	0.177951	-3.97697	0.162517	0.234361	-3.09798	0.340166	0.258398	-2.91642	0.421269
Trip6	ENSMUSG00000023348.12	ENSMUST00000024119.11	0.174604	-5.2186	0.157869	0.226099	-4.40574	0.180296	0.182028	-4.36987	0.194451	0.191315	-3.98927	0.224152	0.304987	-2.9795	0.392276	0.30193	-3.40948	0.424623
Agap3	ENSMUSG00000023353.15	ENSMUST00000024123.9	0.243619	-1.52567	0.306175	0.266765	-0.482587	0.377532	0.255316	-0.875984	0.381285	0.299975	-0.305675	0.429957	0.303997	-0.526599	0.520928	0.330926	-0.866602	0.566528
Nfatc4	ENSMUSG00000023411.13	ENSMUST00000024179.6	0.185804	-2.25517	0.226113	0.229853	-1.12656	0.284264	0.218014	-1.58777	0.270269	0.219204	-2.09574	0.344974	0.292216	-0.322449	0.425751	0.292601	-0.393153	0.503321
Pcbp4	ENSMUSG00000023495.14	ENSMUST00000024260.14	0.220139	-1.65593	0.310572	0.203759	-2.06846	0.431048	0.246661	-1.89179	0.362764	0.232417	-1.57926	0.419992	0.31174	-0.863618	0.523899	0.31885	-0.697671	0.584494
Ogfod2	ENSMUSG00000023707.14	ENSMUST00000024470.13	0.320443	-1.80603	0.213912	0.345657	-1.58801	0.267145	0.262525	-2.03628	0.248	0.347483	-1.31816	0.391762	0.274429	-0.976824	0.465094	0.298874	-0.46506	0.495727
Mrps23	ENSMUSG00000023723.18	ENSMUST00000024486.14	0.144128	-3.58108	0.0916773	0.196179	-2.0773	0.180864	0.13495	-2.78946	0.147903	0.177385	-2.43829	0.212641	0.222214	-1.24571	0.325013	0.257353	-1.32307	0.399196
Rps6ka2	ENSMUSG00000023809.11	ENSMUST00000024575.8	0.170744	-3.5233	0.316415	0.227966	-3.43474	0.382016	0.26767	-3.13162	0.358764	0.243522	-3.05763	0.480553	0.248897	-1.98456	0.5754	0.307711	-2.1652	0.596455
Agpat4	ENSMUSG00000023827.9	ENSMUST00000024594.9	0.125362	-4.85886	0.113993	0.161828	-3.75471	0.142681	0.131232	-4.24304	0.127398	0.168803	-3.41319	0.158494	0.214963	-1.37286	0.30979	0.254596	-1.38219	0.365519
Igf2r	ENSMUSG00000023830.15	ENSMUST00000024599.14	0.136845	-3.6354	0.124872	0.163962	-2.68903	0.168203	0.144969	-2.97298	0.162636	0.17956	-2.10324	0.211962	0.258549	-0.619016	0.379014	0.258699	-0.86559	0.434557
Riok2	ENSMUSG00000116564.2	ENSMUST00000024620.8	0.14945	-4.00273	0.146006	0.152687	-3.43835	0.196069	0.128591	-3.91462	0.182601	0.172892	-3.22327	0.217622	0.215141	-2.70213	0.32627	0.225917	-2.25549	0.403933
Chd1	ENSMUSG00000023852.15	ENSMUST00000024627.14	0.210082	-2.96668	0.296924	0.230683	-2.75957	0.410101	0.243813	-2.76402	0.345501	0.252429	-2.26028	0.429983	0.30916	-1.35556	0.533888	0.31316	-1.76067	0.584949
Cep43	ENSMUSG00000069135.12	ENSMUST00000024636.15	0.154698	-2.98394	0.193966	0.135238	-2.31513	0.230665	0.131315	-2.42865	0.238491	0.231589	-1.68492	0.319457	0.266382	-0.632974	0.479668	0.231534	-0.420772	0.497692
Phf10	ENSMUSG00000023883.14	ENSMUST00000024657.12	0.190794	-4.0357	0.239723	0.259356	-3.77054	0.350338	0.195422	-3.22286	0.298989	0.282366	-3.005	0.362873	0.342101	-3.25283	0.568797	0.359278	-2.96576	0.628023
Smoc2	ENSMUSG00000023886.11	ENSMUST00000024660.9	0.184943	-3.92861	0.107419	0.215204	-3.20144	0.118276	0.192372	-3.25362	0.134045	0.15209	-2.28698	0.158227	0.257719	-0.512524	0.316056	0.2454	-0.34992	0.324936
Tnfrsf12a	ENSMUSG00000023905.16	ENSMUST00000024698.10	0.14744	-2.59971	0.0865086	0.158422	-2.36666	0.116997	0.148694	-2.32745	0.120553	0.18608	-1.98746	0.146756	0.216881	-0.681715	0.255495	0.237631	-0.673938	0.30181
Pkmyt1	ENSMUSG00000023908.9	ENSMUST00000024701.9	0.158605	-1.908	0.12155	0.222192	-1.08754	0.157974	0.191924	-1.64546	0.198827	0.205422	-2.19054	0.218512	0.23764	-1.90238	0.343301	0.396226	-0.671059	0.320755
Paqr4	ENSMUSG00000023909.5	ENSMUST00000024702.5	0.156458	-2.75203	0.102597	0.197872	-1.98065	0.17734	0.224035	-2.35018	0.156389	0.249982	-1.76918	0.234877	0.263676	-0.694768	0.407789	0.300763	-1.0072	0.4471
Pla2g7	ENSMUSG00000023913.18	ENSMUST00000024706.12	0.143092	-5.43476	0.124538	0.189133	-4.57187	0.163497	0.194446	-4.60091	0.146123	0.185353	-4.85213	0.180486	0.237239	-3.53529	0.330973	0.25001	-3.62098	0.371637
Tnfrsf21	ENSMUSG00000023915.6	ENSMUST00000024708.6	0.155357	-3.77108	0.164025	0.18567	-2.34759	0.235994	0.174182	-2.30703	0.259787	0.181713	-1.72824	0.288	0.318249	-1.08753	0.479188	0.297475	-1.10287	0.517677
Cd2ap	ENSMUSG00000061665.8	ENSMUST00000024709.9	0.163603	-2.68506	0.214159	0.172657	-2.44489	0.320502	0.160871	-2.42061	0.266618	0.192695	-1.81728	0.344842	0.271617	-0.648151	0.480126	0.298708	-0.844147	0.530302
Tbc1d5	ENSMUSG00000023923.11	ENSMUST00000024717.10	0.144156	-2.72052	0.176336	0.205135	-2.1633	0.245591	0.199928	-2.4201	0.233244	0.23933	-1.9293	0.259973	0.318947	-0.270833	0.418927	0.260161	-0.365278	0.482828
Cdc5l	ENSMUSG00000023932.10	ENSMUST00000024727.10	0.160422	-3.60056	0.120609	0.182117	-2.64147	0.156023	0.174166	-2.32126	0.145673	0.21463	-2.31628	0.192697	0.270764	0.190036	0.364134	0.282565	-0.0238143	0.367716
Mrpl14	ENSMUSG00000023939.8	ENSMUST00000024734.8	0.141395	-4.96295	0.110192	0.152438	-4.86393	0.133741	0.132539	-4.33937	0.111275	0.146512	-4.90076	0.11332	0.208994	-2.49786	0.227124	0.13641	-1.06114	0.238618
Hsp90ab1	ENSMUSG00000023944.15	ENSMUST00000024739.14	0.12527	-5.84055	0.11263	0.153801	-5.10355	0.15186	0.140165	-5.43032	0.13673	0.158095	-4.77237	0.168877	0.249901	-2.99732	0.37894	0.256439	-3.26476	0.426149
Nfkbie	ENSMUSG00000023947.9	ENSMUST00000024742.9	0.208298	-2.67171	0.17437	0.225753	-2.00295	0.229481	0.209237	-2.32711	0.215087	0.232616	-1.90884	0.257741	0.306962	-0.781885	0.438274	0.334897	-0.790442	0.507627
Gtpbp2	ENSMUSG00000023952.14	ENSMUST00000024748.14	0.241108	-1.70468	0.278631	0.200097	-1.30835	0.311448	0.210618	-1.49782	0.290206	0.225592	-0.987714	0.349174	0.279138	-0.171249	0.489743	0.302778	-0.526573	0.525452
Polh	ENSMUSG00000023953.10	ENSMUST00000024749.9	0.159875	-4.38747	0.109029	0.165553	-4.06984	0.151699	0.162946	-3.18186	0.134345	0.214756	-3.12125	0.218331	0.279787	-1.9955	0.367952	0.324777	-1.42709	0.413012
Clic5	ENSMUSG00000023959.11	ENSMUST00000024755.7	0.109069	-3.45534	0.114284	0.131708	-2.74207	0.18285	0.120927	-3.07372	0.138706	0.125631	-2.2938	0.182267	0.202294	-0.790613	0.31954	0.221414	-0.729994	0.368073
Enpp4	ENSMUSG00000023961.17	ENSMUST00000024757.14	0.12084	-3.20874	0.12331	0.145608	-2.50552	0.191855	0.129197	-2.87369	0.160663	0.157846	-2.07773	0.209566	0.23707	-0.473666	0.429299	0.278422	-0.521498	0.453087
Fbxl17	ENSMUSG00000023965.14	ENSMUST00000024761.13	0.24417	-2.7478	0.285122	0.268313	-2.51193	0.31466	0.227218	-2.65729	0.302684	0.316152	-2.08087	0.324869	0.336417	-1.06552	0.486691	0.355101	-1.47587	0.519628
Rsph9	ENSMUSG00000023966.9	ENSMUST00000024762.3	0.139484	-4.69531	0.105607	0.129332	-4.0411	0.151689	0.167934	-3.84235	0.140831	0.128148	-3.7384	0.178818	0.196836	-2.77463	0.352019	0.207443	-2.13044	0.336957
Mrps18a	ENSMUSG00000023967.10	ENSMUST00000024763.10	0.142844	-3.43004	0.120204	0.164742	-2.41016	0.190201	0.157342	-2.57696	0.141871	0.160365	-1.98563	0.187514	0.244599	-0.031309	0.313565	0.222127	-0.669963	0.350453
Rrp36	ENSMUSG00000023971.10	ENSMUST00000024766.7	0.116745	-3.07644	0.0719032	0.243445	-2.14027	0.180499	0.175181	-2.78519	0.131198	0.205784	-2.11295	0.198953	0.338795	-1.68752	0.289148	0.237558	-0.820721	0.425369
Bysl	ENSMUSG00000023988.9	ENSMUST00000024783.9	0.163012	-4.17702	0.156643	0.182676	-4.7092	0.165276	0.183823	-4.26934	0.176396	0.179488	-3.28153	0.23658	0.248055	-2.26404	0.447645	0.260063	-2.34315	0.452131
Tfeb	ENSMUSG00000023990.19	ENSMUST00000024786.14	0.132826	-2.70584	0.124723	0.17504	-1.92858	0.20308	0.162674	-2.06837	0.158706	0.199707	-1.59365	0.244163	0.260657	-0.386192	0.366433	0.312092	-0.211718	0.415156
Trem2	ENSMUSG00000023992.15	ENSMUST00000024791.15	0.0587807	-3.61832	0.0933139	0.201267	-3.81027	0.162281	0.164179	-4.60824	0.134328	0.14495	-3.16183	0.190118	0.264495	-1.75455	0.350441	0.232496	-2.35507	0.401682
Ppil1	ENSMUSG00000024007.16	ENSMUST00000024802.10	0.104287	-4.51401	0.132851	0.108949	-3.28994	0.126036	0.13641	-3.99433	0.125154	0.124835	-3.0851	0.208746	0.268361	-1.70529	0.31762	0.19454	-1.61882	0.339943
Fgd2	ENSMUSG00000024013.16	ENSMUST00000024810.8	0.266092	-2.51046	0.293811	0.305194	-1.96395	0.335641	0.279377	-1.54044	0.292357	0.325965	-2.17996	0.384954	0.362734	-1.44194	0.483024	0.380028	-1.1125	0.461785
Pim1	ENSMUSG00000024014.9	ENSMUST00000024811.9	0.172795	-3.51501	0.156495	0.171083	-3.41284	0.208227	0.154533	-3.7257	0.160988	0.172455	-3.35736	0.195638	0.269979	-2.67681	0.353782	0.253747	-2.56657	0.409554
Tff2	ENSMUSG00000024028.8	ENSMUST00000024826.8	0.131844	-4.89261	0.0549333	0.15772	-3.03015	0.0806551	0.139173	-4.38173	0.0822645	0.173098	-3.30926	0.135671	0.168421	-1.84013	0.221053	0.105021	-2.91477	0.155675
Abcg1	ENSMUSG00000024030.8	ENSMUST00000024829.8	0.137203	-4.18423	0.0926749	0.165203	-3.65045	0.133579	0.142776	-3.76538	0.133791	0.175416	-2.99169	0.19826	0.23601	-1.57855	0.378095	0.230225	-1.13788	0.42067
Rsph1	ENSMUSG00000024033.11	ENSMUST00000024832.9	0.136867	-2.81033	0.137855	0.200415	-2.10419	0.226857	0.167089	-2.6157	0.155774	0.203336	-1.90625	0.172576	0.289869	-0.416536	0.374844	0.326087	-0.979048	0.413043
Sik1	ENSMUSG00000024042.8	ENSMUST00000024839.6	0.184007	-2.19988	0.207644	0.207907	-1.94687	0.248732	0.197243	-1.64695	0.267667	0.216274	-1.05159	0.273769	0.279099	-0.178215	0.419563	0.287056	-0.443091	0.463467
Arhgap28	ENSMUSG00000024043.14	ENSMUST00000024840.12	0.143517	-2.66197	0.174282	0.19598	-2.24619	0.263728	0.169023	-2.61091	0.211013	0.20008	-1.74507	0.27531	0.218835	-0.245091	0.462457	0.287278	-0.423438	0.442039
Clip4	ENSMUSG00000024059.11	ENSMUST00000024854.9	0.159218	-3.91082	0.2099	0.156603	-4.70474	0.289695	0.176659	-3.07628	0.230234	0.195445	-2.49932	0.299477	0.274345	-1.94025	0.447767	0.28021	-2.25281	0.496498
Lbh	ENSMUSG00000024063.14	ENSMUST00000024857.14	0.143385	-3.74604	0.102725	0.151626	-3.1876	0.13442	0.166297	-3.58795	0.138992	0.156295	-2.78614	0.152571	0.209559	-1.15451	0.343494	0.231847	-1.13188	0.373088
Ehd3	ENSMUSG00000024065.9	ENSMUST00000024860.9	0.103586	-3.20696	0.144407	0.17216	-2.39688	0.19092	0.192668	-2.32296	0.171022	0.17559	-1.49098	0.243664	0.259858	-0.582223	0.426777	0.29927	-0.642659	0.482282
Xdh	ENSMUSG00000024066.10	ENSMUST00000024866.6	0.141242	-2.91203	0.155036	0.158269	-2.40748	0.233827	0.150117	-2.36478	0.194502	0.163565	-1.77374	0.233143	0.255088	-0.500154	0.418726	0.263538	-0.487559	0.481076
Spast	ENSMUSG00000024068.9	ENSMUST00000024869.8	0.194768	-2.08227	0.298434	0.227218	-2.10236	0.394829	0.193608	-1.89625	0.305613	0.254238	-1.33369	0.404419	0.314432	-0.893785	0.513389	0.29493	-1.18992	0.585112
Slc30a6	ENSMUSG00000024069.15	ENSMUST00000024870.9	0.120168	-4.34955	0.098156	0.156694	-4.03873	0.137449	0.150863	-4.43583	0.138485	0.152249	-3.44469	0.146123	0.168322	-2.82783	0.303162	0.236297	-3.21387	0.323344
Yipf4	ENSMUSG00000024072.10	ENSMUST00000024873.7	0.15167	-4.20642	0.121464	0.15733	-2.89781	0.18288	0.163939	-3.75411	0.179937	0.200842	-2.76444	0.216178	0.235981	-2.10941	0.419668	0.292771	-2.06682	0.45408
Ttc27	ENSMUSG00000024078.8	ENSMUST00000024882.8	0.141028	-2.06115	0.103008	0.190101	-2.19559	0.230193	0.151809	-2.04036	0.214984	0.214904	-2.92601	0.254238	0.28676	-1.32677	0.433634	0.347204	-1.20564	0.398553
Eif2ak2	ENSMUSG00000024079.5	ENSMUST00000024884.5	0.141377	-4.77015	0.1817	0.181778	-4.12974	0.274585	0.153577	-4.27611	0.236114	0.164037	-3.77137	0.277002	0.245754	-2.15575	0.451576	0.269042	-1.96486	0.62644
Cebpz	ENSMUSG00000024081.10	ENSMUST00000024885.10	0.14601	-4.78851	0.157878	0.176615	-4.49164	0.240116	0.184717	-4.55581	0.180075	0.172892	-3.64877	0.23878	0.265003	-2.72828	0.40311	0.259822	-1.96167	0.461769
Ndufaf7	ENSMUSG00000024082.6	ENSMUST00000024887.6	0.157531	-5.65304	0.112959	0.176624	-5.83437	0.146977	0.151755	-5.28447	0.161729	0.18137	-5.07268	0.179112	0.229847	-3.89491	0.410188	0.275789	-3.07111	0.550957
Cyp1b1	ENSMUSG00000024087.5	ENSMUST00000024894.2	0.119198	-2.69735	0.0985826	0.113627	-2.38996	0.130425	0.148693	-2.49603	0.134307	0.162998	-2.63349	0.128351	0.246381	-0.872749	0.29509	0.24804	-1.02533	0.364049
Vapa	ENSMUSG00000024091.10	ENSMUST00000024897.10	0.133904	-5.56803	0.137766	0.135387	-5.25297	0.179204	0.147935	-5.29026	0.170659	0.173052	-4.59277	0.223049	0.226956	-3.29532	0.349776	0.243387	-3.47742	0.42338
Ralbp1	ENSMUSG00000024096.18	ENSMUST00000024905.11	0.173679	-0.987814	0.233287	0.201854	-0.814605	0.340952	0.200916	-0.958594	0.306961	0.22017	-0.717117	0.388143	0.318642	-0.113105	0.484194	0.293049	-0.321848	0.521278
Tedc2	ENSMUSG00000024118.15	ENSMUST00000024930.8	0.148715	-4.35016	0.180301	0.266435	-3.74034	0.231623	0.22929	-4.43975	0.187088	0.273566	-3.63379	0.20635	0.264639	-1.48458	0.343038	0.263441	-2.06597	0.407962
Epas1	ENSMUSG00000024140.11	ENSMUST00000024954.11	0.156377	-2.62371	0.189053	0.187122	-2.20028	0.246484	0.187168	-2.12503	0.267356	0.208246	-1.59204	0.31843	0.276678	-0.804662	0.455568	0.270562	-0.838177	0.449101
Rhoq	ENSMUSG00000024143.16	ENSMUST00000024956.15	0.229083	-1.79315	0.391957	0.331811	-1.56004	0.525259	0.236915	-1.20201	0.393013	0.302681	-1.18693	0.541656	0.320677	-0.709593	0.549598	0.318693	-0.864444	0.677229
Cript	ENSMUSG00000024146.10	ENSMUST00000024959.10	0.18872	-3.32528	0.141548	0.21889	-2.68593	0.161542	0.200699	-2.48527	0.155557	0.200565	-2.38005	0.132884	0.249063	-1.27053	0.245167	0.283452	-1.25793	0.313534
Mcfd2	ENSMUSG00000024150.13	ENSMUST00000024963.11	0.127012	-3.555	0.107309	0.171549	-2.74468	0.137561	0.153912	-3.04309	0.127664	0.169951	-2.45765	0.14573	0.219732	-0.6645	0.263682	0.256788	-0.730347	0.281537
Msh2	ENSMUSG00000024151.14	ENSMUST00000024967.14	0.139109	-3.32123	0.124911	0.158273	-2.25816	0.179797	0.170599	-3.76559	0.202652	0.182431	-2.15275	0.20356	0.234034	-0.853145	0.338243	0.250709	-0.887749	0.401956
Spsb3	ENSMUSG00000024160.17	ENSMUST00000024976.5	0.138916	-2.84211	0.203727	0.221436	-2.00621	0.213719	0.144258	-2.67722	0.215652	0.155972	-2.17392	0.28782	0.283455	-1.74772	0.488153	0.285835	-1.92914	0.493462
Ift140	ENSMUSG00000024169.17	ENSMUST00000024983.12	0.148806	-2.535	0.169723	0.188822	-2.12941	0.230106	0.206097	-2.23545	0.190877	0.216025	-1.44549	0.292974	0.304926	-0.0208577	0.402293	0.260996	-0.409842	0.553603
Tmem204	ENSMUSG00000024168.9	ENSMUST00000024984.7	0.183047	-2.44323	0.261608	0.222986	-2.28448	0.313746	0.214296	-1.75167	0.297723	0.218997	-1.61697	0.34378	0.283781	-0.647349	0.434941	0.299993	-0.915742	0.530305
Telo2	ENSMUSG00000024170.16	ENSMUST00000024987.6	0.164156	-3.06123	0.188769	0.248998	-1.31117	0.218242	0.191873	-2.04117	0.224049	0.215631	-1.17736	0.214427	0.247261	-0.0114588	0.458972	0.281387	-0.124773	0.489876
C3	ENSMUSG00000024164.16	ENSMUST00000024988.15	0.133289	-5.09898	0.12294	0.146173	-4.99406	0.153002	0.133678	-4.34531	0.141311	0.146829	-3.22624	0.158027	0.234865	-3.38326	0.357873	0.237449	-3.21234	0.38992
Tekt4	ENSMUSG00000024175.3	ENSMUST00000025002.3	0.194952	-2.58756	0.063395	0.185456	-2.26865	0.177313	0.164171	-2.48111	0.0939112	0.169539	-2.44224	0.162854	0.282287	-1.38297	0.260836	0.226733	-1.25446	0.36197
Pgap6	ENSMUSG00000024180.15	ENSMUST00000025010.14	0.253408	-1.13088	0.380345	0.274988	-1.26668	0.426757	0.194236	-1.10642	0.382569	0.2982	-1.16384	0.464885	0.305289	-1.10128	0.537176	0.311356	-0.884448	0.558491
Mrpl28	ENSMUSG00000024181.10	ENSMUST00000025014.10	0.123683	-4.03925	0.145131	0.144914	-3.43285	0.184916	0.15101	-3.67629	0.170719	0.1678	-1.91799	0.194724	0.250763	-0.996997	0.291513	0.253961	-1.09992	0.411061
Dusp1	ENSMUSG00000024190.8	ENSMUST00000025025.7	0.14282	-2.73464	0.140118	0.171172	-2.24691	0.186776	0.151118	-2.29407	0.190049	0.182655	-1.85955	0.231809	0.257039	-0.912	0.387688	0.248677	-1.00206	0.399902
Cuta	ENSMUSG00000024194.17	ENSMUST00000025027.10	0.157171	-4.92193	0.094834	0.164985	-3.21601	0.153772	0.140581	-3.78528	0.132256	0.179724	-3.48465	0.164918	0.239792	-2.47529	0.274424	0.297566	-2.34962	0.387916
Kdm4b	ENSMUSG00000024201.13	ENSMUST00000025036.11	0.161105	-1.99063	0.163497	0.184792	-1.62498	0.2042	0.186283	-1.59682	0.209734	0.175508	-0.954964	0.233268	0.254444	0.0356731	0.378858	0.246831	0.407542	0.495621
Uqcc2	ENSMUSG00000024208.17	ENSMUST00000025045.15	0.126819	-3.02872	0.0850078	0.193194	-3.82143	0.169151	0.151668	-3.19379	0.131598	0.148677	-4.05515	0.179911	0.235372	-2.29846	0.363903	0.304335	-2.30625	0.40293
Mllt1	ENSMUSG00000024212.10	ENSMUST00000025053.10	0.188064	-1.49687	0.240214	0.180096	-1.36823	0.270814	0.147292	-1.24397	0.243758	0.20357	-0.892622	0.341436	0.243205	-0.224006	0.451555	0.283745	-0.487314	0.472717
Taf11	ENSMUSG00000024218.14	ENSMUST00000025057.5	0.13654	-3.12302	0.146994	0.209391	-2.24812	0.2138	0.11839	-2.73001	0.238709	0.176704	-1.71948	0.244387	0.187228	-0.872599	0.378064	0.260152	-0.897983	0.500299
Bambi	ENSMUSG00000024232.3	ENSMUST00000025075.3	0.17529	-5.75811	0.142179	0.205559	-5.38792	0.22525	0.212882	-5.34548	0.13394	0.282609	-5.38527	0.201928	0.295902	-3.92133	0.429691	0.223323	-4.47431	0.509527
Mtpap	ENSMUSG00000024234.8	ENSMUST00000025077.7	0.151937	-2.89162	0.175297	0.219403	-2.59927	0.245051	0.207077	-2.59274	0.21489	0.192592	-1.58381	0.281874	0.303864	-0.284933	0.403462	0.268255	-0.285495	0.525484
Map3k8	ENSMUSG00000024235.12	ENSMUST00000025078.10	0.265086	-2.99888	0.305041	0.314322	-2.49871	0.369277	0.276917	-2.83581	0.333156	0.284317	-1.83391	0.403945	0.303475	-0.99068	0.49271	0.325303	-1.69985	0.498843
Zeb1	ENSMUSG00000024238.16	ENSMUST00000025081.13	0.184662	-2.69188	0.235861	0.215656	-2.1462	0.3189	0.217944	-1.90677	0.300821	0.229531	-1.52922	0.375149	0.327546	-0.808049	0.527306	0.304687	-0.691941	0.56045
Kif5b	ENSMUSG00000006740.15	ENSMUST00000025083.14	0.168504	-4.08884	0.204823	0.221251	-3.17732	0.292484	0.185754	-3.62782	0.234962	0.226534	-2.65876	0.31865	0.27524	-2.00567	0.445389	0.274981	-1.95704	0.525927
Map4k3	ENSMUSG00000024242.16	ENSMUST00000025089.9	0.198507	-2.34895	0.337907	0.209644	-2.08456	0.43958	0.203258	-2.10946	0.394422	0.234673	-1.67827	0.475353	0.313351	-0.982806	0.549202	0.324835	-0.801166	0.593936
Cox7a2l	ENSMUSG00000024248.15	ENSMUST00000025095.9	0.246306	-1.82545	0.307584	0.294655	-0.932563	0.297693	0.202688	-1.76576	0.240416	0.258712	-0.831368	0.237593	0.315659	-0.70802	0.484401	0.27833	-0.368497	0.470577
Dync2li1	ENSMUSG00000024253.10	ENSMUST00000025101.10	0.156379	-3.81804	0.108815	0.172454	-3.76572	0.152041	0.130655	-3.39332	0.118412	0.183911	-2.62275	0.144463	0.198872	-2.04833	0.302516	0.18991	-1.40949	0.351766
Polr2d	ENSMUSG00000024258.5	ENSMUST00000025106.5	0.146095	-3.67028	0.0696824	0.161924	-3.02384	0.136458	0.138067	-3.45331	0.137442	0.15711	-2.2383	0.165513	0.227138	-1.2798	0.3106	0.26436	-0.926678	0.28237
Sap130	ENSMUSG00000024260.15	ENSMUST00000025109.8	0.1811	-2.13862	0.190965	0.207538	-1.98384	0.266666	0.16929	-1.72213	0.275614	0.211334	-1.44717	0.319541	0.279764	-0.3322	0.490814	0.301261	-0.0602825	0.501243
Mapre2	ENSMUSG00000024277.15	ENSMUST00000025127.5	0.158597	-3.9813	0.12505	0.180935	-3.30073	0.162153	0.157872	-3.61994	0.150944	0.177563	-3.09026	0.170044	0.262669	-1.26579	0.330013	0.247562	-1.42164	0.398741
Thoc1	ENSMUSG00000024287.9	ENSMUST00000025137.9	0.16571	-4.83813	0.224386	0.16376	-5.20406	0.31244	0.221222	-5.20616	0.249877	0.165475	-4.34944	0.274729	0.288882	-3.22619	0.469178	0.277599	-2.19853	0.510311
Esco1	ENSMUSG00000024293.17	ENSMUST00000025142.13	0.269353	-1.73061	0.36652	0.299433	-1.10247	0.46527	0.316316	-2.14153	0.414567	0.303161	-1.50067	0.511479	0.346519	-0.848148	0.553094	0.333268	-0.940269	0.625015
Tapbp	ENSMUSG00000024308.16	ENSMUST00000025161.10	0.135707	-5.08894	0.092202	0.17235	-4.52086	0.121111	0.156772	-4.54702	0.13001	0.181137	-3.76417	0.15266	0.25072	-2.0523	0.317571	0.257101	-2.26169	0.34091
Wdr46	ENSMUSG00000024312.11	ENSMUST00000025170.11	0.158121	-4.48843	0.136584	0.189906	-4.55169	0.176097	0.212461	-4.29741	0.1807	0.238312	-4.38076	0.216197	0.281482	-1.8867	0.412378	0.277603	-3.06278	0.397256
Vps52	ENSMUSG00000024319.19	ENSMUST00000025178.17	0.159612	-4.36712	0.133093	0.201859	-3.19018	0.221692	0.182537	-3.85718	0.157154	0.200791	-3.13746	0.197341	0.26171	-1.1856	0.407859	0.292172	-0.659498	0.47269
H2-K1	ENSMUSG00000061232.17	ENSMUST00000025181.18	0.125606	-2.94779	0.089267	0.17081	-2.38453	0.130176	0.137754	-2.73741	0.112551	0.160781	-2.29853	0.121752	0.222828	-0.338734	0.247603	0.245002	-0.58205	0.313424
Ring1	ENSMUSG00000024325.9	ENSMUST00000025183.9	0.195197	-3.9415	0.182499	0.228086	-2.92499	0.275897	0.235884	-3.68317	0.183949	0.242614	-2.64806	0.29042	0.310358	-1.09943	0.403484	0.343834	-1.10489	0.50638
Psmb8	ENSMUSG00000024338.16	ENSMUST00000025196.9	0.142383	-1.68638	0.106375	0.153944	-1.40691	0.130159	0.144947	-1.46513	0.120783	0.155676	-1.20864	0.136393	0.217172	-0.746843	0.269132	0.237264	-0.811988	0.33186
Tap2	ENSMUSG00000024339.13	ENSMUST00000025197.6	0.155397	-3.70432	0.112711	0.183759	-3.12714	0.14374	0.170337	-3.54138	0.145873	0.206149	-2.62126	0.17528	0.274107	-1.39368	0.356788	0.279753	-1.70835	0.40737
Pfdn1	ENSMUSG00000024346.7	ENSMUST00000025204.7	0.130072	-4.44551	0.195113	0.181451	-3.29219	0.234917	0.141784	-4.48089	0.218805	0.193755	-3.51326	0.239991	0.246736	-2.10726	0.455701	0.253081	-2.21113	0.472839
Dnajc18	ENSMUSG00000024350.7	ENSMUST00000025208.7	0.159674	-3.77712	0.0952099	0.188708	-3.47874	0.151944	0.152622	-3.50592	0.143173	0.198602	-3.08586	0.181693	0.221854	-1.36711	0.285345	0.27533	-1.89345	0.398715
Sil1	ENSMUSG00000024357.11	ENSMUST00000025215.10	0.136855	-2.82559	0.118159	0.175594	-2.0595	0.151032	0.123504	-3.06867	0.15179	0.193561	-2.05699	0.187682	0.265549	-0.363685	0.321856	0.238779	-0.291323	0.378023
Hspa9	ENSMUSG00000024359.11	ENSMUST00000025217.11	0.131421	-4.25121	0.126469	0.16157	-3.45775	0.179605	0.133621	-3.73163	0.157771	0.157248	-2.69518	0.193454	0.226998	-0.846226	0.380415	0.227026	-0.931013	0.439957
Etf1	ENSMUSG00000024360.9	ENSMUST00000025218.8	0.158718	-2.79398	0.194314	0.187504	-2.19096	0.273925	0.169778	-2.48017	0.229253	0.20837	-1.90329	0.338679	0.252866	-0.817263	0.499568	0.271696	-0.978513	0.545713
C2	ENSMUSG00000024371.15	ENSMUST00000025230.15	0.122015	-2.76389	0.0883735	0.150825	-2.07553	0.128227	0.14235	-1.73814	0.126672	0.152472	-1.0074	0.121815	0.218274	0.579814	0.283239	0.234749	0.49979	0.348552
Epb41l4a	ENSMUSG00000024376.8	ENSMUST00000025234.7	0.253101	-4.64109	0.171149	0.297691	-2.99963	0.319981	0.292787	-3.7676	0.29238	0.257767	-3.71939	0.401557	0.335188	-2.44247	0.521313	0.367763	-1.56821	0.617011
Ercc3	ENSMUSG00000024382.14	ENSMUST00000025241.7	0.132411	-3.48736	0.126267	0.193348	-2.65899	0.171935	0.159524	-3.12203	0.181701	0.189878	-2.07982	0.23079	0.271559	-0.666381	0.425741	0.273789	-0.645756	0.479064
Iws1	ENSMUSG00000024384.5	ENSMUST00000025243.5	0.151334	-4.39577	0.171734	0.162424	-4.20924	0.24807	0.19025	-4.38131	0.211259	0.189259	-3.86499	0.297088	0.270018	-2.76803	0.417615	0.311423	-3.02405	0.494314
Csnk2b	ENSMUSG00000024387.14	ENSMUST00000025246.13	0.131725	-4.67426	0.105402	0.181567	-4.74693	0.143871	0.152102	-5.01298	0.13832	0.176236	-4.05439	0.140294	0.224043	-1.89129	0.253784	0.236209	-1.81268	0.324009
Bag6	ENSMUSG00000024392.18	ENSMUST00000025250.14	0.168788	-4.69646	0.135776	0.219365	-3.90081	0.174321	0.187508	-4.18068	0.184427	0.234919	-2.73939	0.225787	0.293059	-2.6859	0.401153	0.303589	-1.93722	0.475275
Prrc2a	ENSMUSG00000024393.15	ENSMUST00000025253.12	0.262046	-4.54272	0.314099	0.284553	-3.56012	0.367002	0.274458	-3.75474	0.355467	0.302791	-3.87315	0.401487	0.333348	-2.63032	0.48216	0.326179	-2.84193	0.510615
Lims2	ENSMUSG00000024395.10	ENSMUST00000025254.9	0.129629	-3.94721	0.115747	0.170061	-3.5894	0.167827	0.142364	-3.50147	0.155864	0.195755	-3.29193	0.180636	0.254073	-1.28543	0.32788	0.22006	-1.06945	0.387036
Ltb	ENSMUSG00000024399.6	ENSMUST00000025262.6	0.221897	-3.50895	0.158701	0.241678	-2.43008	0.236964	0.234944	-2.09795	0.178439	0.28202	-2.10682	0.229965	0.237444	-0.951419	0.3412	0.240689	-0.905965	0.431871
Wdr33	ENSMUSG00000024400.17	ENSMUST00000025264.8	0.224627	-2.7907	0.198306	0.247721	-2.0902	0.238426	0.231902	-2.00835	0.228337	0.284948	-1.90261	0.275536	0.362828	-1.27122	0.429583	0.350665	-0.760387	0.473462
Riok3	ENSMUSG00000024404.8	ENSMUST00000025270.8	0.163873	-2.89651	0.276549	0.200699	-2.43211	0.403295	0.169144	-2.5442	0.2917	0.201724	-2.10613	0.355461	0.295809	-1.09054	0.501496	0.290628	-1.25542	0.560493
Rmc1	ENSMUSG00000024410.16	ENSMUST00000025276.15	0.150108	-5.28651	0.139682	0.201536	-4.29682	0.257273	0.177901	-4.5418	0.191983	0.211211	-4.6948	0.219974	0.270126	-3.2714	0.376153	0.301701	-2.48951	0.468143
Mrpl27	ENSMUSG00000024414.14	ENSMUST00000025278.8	0.125802	-5.34323	0.100456	0.144406	-4.59955	0.110755	0.172269	-4.94925	0.129053	0.159085	-3.21169	0.171149	0.272341	-1.60371	0.344245	0.253392	-1.87288	0.415195
Npc1	ENSMUSG00000024413.15	ENSMUST00000025279.6	0.132932	-4.61133	0.137516	0.150701	-4.14559	0.183317	0.142545	-4.57524	0.163961	0.152018	-3.599	0.207875	0.214929	-2.17138	0.389264	0.252456	-2.9708	0.477577
Zfp521	ENSMUSG00000024420.10	ENSMUST00000025288.9	0.259507	-2.60705	0.332074	0.246395	-1.43488	0.37571	0.324654	-2.33323	0.3574	0.25886	-1.36147	0.404709	0.311473	-1.33821	0.592434	0.344455	-1.17105	0.541434
Impact	ENSMUSG00000024423.7	ENSMUST00000025290.7	0.130639	-3.24143	0.128451	0.204928	-2.80694	0.201806	0.177328	-2.72026	0.160313	0.200924	-2.07238	0.286473	0.274968	-0.21518	0.328892	0.278229	0.181594	0.432075
Dhx16	ENSMUSG00000024422.15	ENSMUST00000025292.15	0.19367	-4.11691	0.251994	0.240358	-3.46969	0.370237	0.248221	-3.90677	0.309089	0.238002	-3.21798	0.386816	0.288488	-1.81579	0.494406	0.325771	-1.58496	0.540963
Ndfip1	ENSMUSG00000024425.5	ENSMUST00000025293.5	0.122449	-3.01809	0.127501	0.167009	-2.32648	0.18832	0.140401	-2.47412	0.162224	0.174732	-1.80516	0.216584	0.212195	-0.506378	0.355586	0.256455	-0.60162	0.427882
Spry4	ENSMUSG00000024427.8	ENSMUST00000025295.8	0.151785	-2.81121	0.128556	0.161744	-2.56341	0.167448	0.178773	-2.35253	0.115999	0.181101	-1.54096	0.194809	0.181503	-0.408285	0.357493	0.223226	-0.677335	0.383342
Mrps18b	ENSMUSG00000024436.17	ENSMUST00000025305.16	0.181757	-5.44173	0.110791	0.210979	-5.22065	0.138771	0.167067	-5.54702	0.160839	0.151244	-5.90442	0.15742	0.256701	-4.75157	0.325591	0.209773	-4.9779	0.341226
Dele1	ENSMUSG00000024442.7	ENSMUST00000025314.7	0.19204	-2.65929	0.158943	0.212743	-2.504	0.182233	0.170495	-2.21292	0.206674	0.243843	-1.52459	0.233802	0.274367	-0.726496	0.379285	0.327224	-0.683117	0.456695
Rpp21	ENSMUSG00000024446.14	ENSMUST00000025319.7	0.19168	-3.56264	0.0927325	0.286131	-3.75632	0.259433	0.190104	-3.47125	0.145513	0.263113	-3.28929	0.183115	0.269086	-2.41181	0.320461	0.239706	-1.88213	0.35098
Gabbr1	ENSMUSG00000024462.18	ENSMUST00000025338.16	0.271036	-2.6851	0.489854	0.264507	-2.89974	0.476887	0.229187	-2.59673	0.446768	0.321818	-2.00651	0.50115	0.334209	-1.08572	0.553584	0.246961	-1.05252	0.572281
Dcp2	ENSMUSG00000024472.10	ENSMUST00000025350.10	0.261463	-1.68824	0.365556	0.322132	-1.49296	0.428251	0.294861	-1.71517	0.378802	0.29668	-1.28074	0.466536	0.355229	-0.836429	0.549113	0.315088	-1.37542	0.560793
Mal2	ENSMUSG00000024479.4	ENSMUST00000025356.4	0.179455	-2.05575	0.24233	0.259582	-1.37771	0.350246	0.189794	-1.4913	0.301579	0.295452	-0.64324	0.447998	0.293607	-0.378669	0.519528	0.298776	-0.425767	0.592502
Hbegf	ENSMUSG00000024486.7	ENSMUST00000025363.7	0.156833	-3.66335	0.0778336	0.160737	-2.80984	0.119457	0.167914	-3.43128	0.145377	0.182754	-2.22681	0.196306	0.258689	-0.833898	0.373854	0.277153	-1.00945	0.454176
Yipf5	ENSMUSG00000024487.6	ENSMUST00000025364.6	0.155802	-4.83295	0.107644	0.177458	-4.42048	0.146081	0.188225	-4.83631	0.131383	0.204215	-3.92467	0.143412	0.245612	-2.76976	0.259833	0.23861	-3.09989	0.370645
Dpysl3	ENSMUSG00000024501.21	ENSMUST00000025379.14	0.133502	-4.55681	0.129791	0.131017	-4.60243	0.148875	0.146216	-3.75064	0.137787	0.145295	-3.6055	0.153025	0.224154	-2.82249	0.375019	0.251283	-3.08126	0.373926
Hsd17b4	ENSMUSG00000024507.7	ENSMUST00000025385.7	0.12503	-4.84142	0.110396	0.154383	-4.11018	0.155314	0.146988	-4.45773	0.141165	0.177422	-3.38901	0.171247	0.22964	-1.86329	0.305015	0.233063	-1.88228	0.382067
Smad4	ENSMUSG00000024515.14	ENSMUST00000025393.14	0.208756	-1.8583	0.213145	0.237057	-1.41738	0.286762	0.202804	-0.962578	0.240288	0.273528	-0.155491	0.367559	0.295873	-0.221294	0.510747	0.313974	-0.389201	0.531183
Sec11c	ENSMUSG00000024516.14	ENSMUST00000025394.14	0.112492	-4.03588	0.15958	0.118715	-2.16181	0.265254	0.140124	-3.06648	0.166347	0.1392	-2.2204	0.275716	0.229621	-1.29187	0.400639	0.247877	-1.07305	0.461839
Pmaip1	ENSMUSG00000024521.9	ENSMUST00000025399.9	0.199433	-4.14096	0.0987537	0.148453	-4.20767	0.178927	0.137628	-3.68872	0.179845	0.170443	-3.21458	0.137324	0.209677	-2.95135	0.306452	0.303922	-1.84998	0.303922
Srfbp1	ENSMUSG00000024528.9	ENSMUST00000025406.9	0.160269	-4.53607	0.141877	0.157804	-4.9518	0.215647	0.18591	-4.79223	0.219321	0.190803	-3.84816	0.201372	0.267653	-2.73834	0.317911	0.289896	-3.38983	0.486656
Afg3l2	ENSMUSG00000024527.11	ENSMUST00000025408.10	0.150791	-2.5253	0.183452	0.193667	-1.46267	0.243596	0.151493	-2.18898	0.227264	0.23383	-0.856295	0.324265	0.249469	-0.226428	0.466225	0.283404	-0.313927	0.515009
Lox	ENSMUSG00000024529.15	ENSMUST00000025409.9	0.140129	-3.89393	0.093062	0.188443	-3.18709	0.135706	0.169997	-3.39152	0.130235	0.18255	-2.26735	0.126332	0.223234	-0.740507	0.268726	0.227041	-0.792357	0.291382
Psmg2	ENSMUSG00000024537.6	ENSMUST00000025418.4	0.140087	-4.34238	0.120222	0.136951	-3.53994	0.180638	0.109337	-3.45786	0.129951	0.158976	-3.39853	0.145722	0.203378	-0.809368	0.256898	0.202518	-1.46472	0.298951
Ppic	ENSMUSG00000024538.9	ENSMUST00000025419.9	0.115347	-4.67606	0.10101	0.111849	-4.49592	0.155521	0.121625	-4.32797	0.126943	0.13744	-3.74966	0.126886	0.191773	-1.82545	0.275604	0.214795	-2.03441	0.382322
Ptpn2	ENSMUSG00000024539.18	ENSMUST00000025420.14	0.140754	-3.36867	0.168067	0.162243	-2.75049	0.278765	0.162957	-3.38541	0.28351	0.215947	-2.62945	0.278297	0.27477	-1.46012	0.421617	0.27264	-1.40666	0.396134
Seh1l	ENSMUSG00000079614.5	ENSMUST00000025421.9	0.184352	-3.4277	0.153135	0.18984	-3.02827	0.255401	0.211263	-3.05366	0.228623	0.181921	-2.56052	0.338296	0.301538	-1.63817	0.481987	0.322186	-2.09349	0.518317
Cep192	ENSMUSG00000024542.10	ENSMUST00000025425.7	0.183193	-3.1138	0.226894	0.199007	-2.33226	0.338041	0.185607	-3.15128	0.308641	0.245912	-3.0295	0.369478	0.299549	-2.10662	0.541672	0.293802	-1.82584	0.602962
Setbp1	ENSMUSG00000024548.12	ENSMUST00000025430.11	0.203353	-2.00642	0.34622	0.182015	-2.01844	0.455634	0.223262	-2.09313	0.417637	0.241811	-1.38537	0.53094	0.297218	-0.937239	0.52189	0.279465	-0.859355	0.618048
Me2	ENSMUSG00000024556.5	ENSMUST00000025439.5	0.183165	-3.02362	0.199736	0.23909	-2.30105	0.271131	0.192166	-3.0506	0.20013	0.218164	-2.73675	0.298834	0.278535	-1.06952	0.450628	0.309723	-1.24822	0.523458
Cxxc1	ENSMUSG00000024560.8	ENSMUST00000025444.8	0.188881	-2.74442	0.218969	0.237847	-2.80312	0.298147	0.197123	-2.45973	0.24028	0.220464	-1.76925	0.330446	0.304084	-0.771965	0.441486	0.320943	-0.342856	0.523041
Rbfa	ENSMUSG00000024570.8	ENSMUST00000025462.7	0.14385	-2.30235	0.130399	0.179533	-1.8636	0.205314	0.177929	-2.86625	0.212914	0.191288	-1.84498	0.229936	0.272438	-0.212451	0.359681	0.277867	-0.333618	0.388584
Napg	ENSMUSG00000024581.14	ENSMUST00000025474.14	0.12372	-3.8251	0.133298	0.191408	-3.30439	0.15496	0.145297	-3.52611	0.124069	0.170768	-2.63827	0.165943	0.286377	-1.01051	0.344764	0.314065	-1.28049	0.460469
Atp8b1	ENSMUSG00000039529.10	ENSMUST00000025482.10	0.142147	-3.44715	0.23087	0.200504	-3.20905	0.301683	0.17649	-3.59724	0.257904	0.181966	-2.22069	0.343693	0.261311	-1.33859	0.496464	0.261212	-1.50255	0.557816
Lmnb1	ENSMUSG00000024590.9	ENSMUST00000025486.9	0.148351	-3.09914	0.123098	0.192854	-2.29346	0.222358	0.148546	-3.37979	0.157251	0.177268	-2.01529	0.230936	0.278573	-1.23419	0.422709	0.257604	-1.29132	0.496366
Prrc1	ENSMUSG00000024594.10	ENSMUST00000025490.10	0.14526	-3.66418	0.147425	0.146664	-3.24965	0.157522	0.134006	-3.74288	0.164573	0.156908	-3.25344	0.222397	0.248204	-2.00821	0.357755	0.25022	-3.38688	0.420031
Slc27a6	ENSMUSG00000024600.9	ENSMUST00000025500.7	0.143025	-3.89698	0.114014	0.199518	-1.79836	0.218359	0.190838	-2.23245	0.148403	0.17156	-1.39369	0.168496	0.259651	-0.0383453	0.367397	0.261458	-0.0260996	0.471875
Isoc1	ENSMUSG00000024601.10	ENSMUST00000025503.10	0.14354	-3.53569	0.142236	0.16467	-2.8638	0.167691	0.159422	-2.92667	0.167703	0.158532	-2.18061	0.211	0.267457	-1.0472	0.371009	0.235612	-1.27609	0.427052
Dctn4	ENSMUSG00000024603.9	ENSMUST00000025505.7	0.161407	-3.73886	0.123587	0.205078	-3.13507	0.190016	0.190709	-3.17049	0.161163	0.197903	-2.5822	0.220667	0.226838	-0.960162	0.361179	0.270165	-1.06879	0.375022
Rbm22	ENSMUSG00000024604.8	ENSMUST00000025506.7	0.155487	-3.7284	0.113781	0.152367	-3.07372	0.170848	0.152302	-2.96199	0.146117	0.185061	-2.17645	0.174859	0.21679	-0.529774	0.311612	0.226118	-0.582121	0.345884
Tmx3	ENSMUSG00000024614.8	ENSMUST00000025515.7	0.158215	-4.54673	0.148613	0.159202	-3.5765	0.198385	0.150764	-3.84098	0.166552	0.176811	-2.94749	0.215328	0.222361	-1.55683	0.302444	0.243548	-1.47995	0.434446
Pdgfrb	ENSMUSG00000024620.12	ENSMUST00000025522.11	0.128599	-3.36633	0.106077	0.149457	-2.4323	0.136366	0.14184	-2.71778	0.13166	0.167573	-2.09892	0.171289	0.257274	-0.306424	0.356851	0.286885	-0.300393	0.462831
Gnaq	ENSMUSG00000024639.6	ENSMUST00000025541.6	0.163268	-2.60728	0.226718	0.196284	-2.34416	0.286776	0.183381	-2.37028	0.29282	0.202518	-1.72146	0.336296	0.265203	-0.652547	0.482111	0.274727	-0.785958	0.538242
Psat1	ENSMUSG00000024640.10	ENSMUST00000025542.10	0.0942795	-3.44026	0.116237	0.135219	-2.55474	0.126373	0.124977	-3.4652	0.125757	0.148657	-2.45998	0.143375	0.178585	-0.757862	0.274729	0.229717	-0.978248	0.413817
Cndp2	ENSMUSG00000024644.18	ENSMUST00000025546.17	0.131104	-3.9222	0.111065	0.16277	-3.12657	0.169573	0.144975	-3.36973	0.148504	0.163905	-2.29706	0.1853	0.24114	-0.32811	0.360709	0.237946	-0.324544	0.371059
Scgb1a1	ENSMUSG00000024653.3	ENSMUST00000025554.3	0.10094	-4.37391	0.0959898	0.111921	-4.07095	0.132491	0.101607	-4.17592	0.120084	0.103149	-3.79913	0.117067	0.15622	-3.11331	0.188829	0.166751	-3.26891	0.238681
Incenp	ENSMUSG00000024660.10	ENSMUST00000025562.9	0.174465	-2.41802	0.16214	0.254823	-1.44796	0.256783	0.219186	-1.92957	0.20741	0.201641	-1.73982	0.245804	0.286349	-0.576538	0.463238	0.287692	-0.12833	0.483653
Fads2	ENSMUSG00000024665.9	ENSMUST00000025567.9	0.152659	-3.41079	0.128884	0.194013	-2.60672	0.15905	0.153624	-2.731	0.143602	0.202898	-2.15119	0.162725	0.25598	-0.646033	0.328686	0.258123	-0.583534	0.407355
Sdhaf2	ENSMUSG00000024668.9	ENSMUST00000025570.8	0.136197	-4.46418	0.128536	0.170639	-3.76677	0.197114	0.169388	-3.94319	0.179382	0.151433	-3.65065	0.184205	0.190466	-1.91226	0.350657	0.252963	-1.81337	0.448889
Ms4a6b	ENSMUSG00000024677.14	ENSMUST00000025580.10	0.126428	-3.94887	0.129728	0.146163	-3.15531	0.149287	0.14174	-3.50831	0.15556	0.171663	-2.96174	0.178071	0.228425	-1.28891	0.303073	0.233196	-1.44224	0.416648
Ms4a4d	ENSMUSG00000024678.7	ENSMUST00000025581.7	0.127465	-5.01291	0.1214	0.133466	-4.49386	0.118304	0.130085	-5.13198	0.146276	0.151494	-4.40542	0.13903	0.255527	-2.78712	0.314063	0.20164	-2.62139	0.340288
Ms4a6d	ENSMUSG00000024679.11	ENSMUST00000025582.11	0.148582	-3.05731	0.100229	0.15671	-2.78904	0.132471	0.128661	-3.0226	0.12473	0.14905	-2.05493	0.148416	0.21154	-0.695495	0.333868	0.20296	-0.915567	0.359363
Osbp	ENSMUSG00000024687.12	ENSMUST00000025590.11	0.159459	-2.5447	0.171656	0.184653	-1.8741	0.223123	0.157883	-1.8916	0.199381	0.204431	-1.37607	0.264501	0.257949	-0.152273	0.456982	0.286818	-0.124325	0.46426
Lpxn	ENSMUSG00000024696.10	ENSMUST00000025601.8	0.127892	-3.85534	0.177271	0.194575	-4.41175	0.222868	0.154173	-3.90842	0.188738	0.216101	-2.987	0.253058	0.238709	-1.47672	0.413345	0.260702	-1.1329	0.478647
Gna14	ENSMUSG00000024697.5	ENSMUST00000025602.4	0.132481	-4.1183	0.110301	0.176461	-3.92616	0.182888	0.174854	-4.98832	0.140073	0.197094	-3.49536	0.165431	0.225851	-2.52265	0.295969	0.335841	-2.30558	0.478419
Rfk	ENSMUSG00000024712.10	ENSMUST00000025617.4	0.177582	-3.58676	0.169852	0.236202	-3.16577	0.228712	0.159292	-3.01114	0.19806	0.20992	-2.32709	0.201013	0.2746	-1.16831	0.390958	0.260404	-1.0947	0.397835
Pcsk5	ENSMUSG00000024713.17	ENSMUST00000025618.16	0.16781	-5.33036	0.176732	0.183997	-5.69405	0.248808	0.151525	-5.52983	0.198891	0.168613	-4.93758	0.219809	0.24721	-5.15606	0.396372	0.2337	-5.96782	0.407086
Ostf1	ENSMUSG00000024725.14	ENSMUST00000025631.7	0.128923	-5.86618	0.135959	0.125773	-5.84187	0.227552	0.133162	-5.7564	0.188821	0.164221	-5.34932	0.245255	0.222999	-4.26439	0.369923	0.232576	-4.24565	0.443143
Ms4a8a	ENSMUSG00000024730.8	ENSMUST00000025636.8	0.157974	-3.85312	0.113438	0.10521	-3.89182	0.12707	0.133492	-3.33156	0.138981	0.157518	-2.91292	0.139228	0.207073	-1.46084	0.293456	0.192599	-1.77645	0.332185
Ccdc86	ENSMUSG00000024732.8	ENSMUST00000025639.7	0.154218	-4.13874	0.110719	0.216325	-4.09881	0.163733	0.207328	-4.16473	0.162459	0.283396	-3.27601	0.201547	0.322654	-2.08069	0.409684	0.374793	-1.927	0.450395
Prpf19	ENSMUSG00000024735.14	ENSMUST00000025642.14	0.153689	-5.49081	0.123078	0.190905	-4.53769	0.152646	0.150115	-4.38999	0.145492	0.178511	-4.357	0.159527	0.20763	-2.98944	0.335368	0.240021	-2.32947	0.398753
Tmem132a	ENSMUSG00000024736.16	ENSMUST00000025645.14	0.195697	-1.66965	0.175768	0.182228	-2.55687	0.279377	0.162435	-1.42219	0.207663	0.209722	-2.06659	0.258367	0.239332	-0.813374	0.386617	0.273229	-0.435974	0.488604
Slc15a3	ENSMUSG00000024737.3	ENSMUST00000025646.3	0.161457	-4.66395	0.165261	0.205666	-4.37461	0.217933	0.199251	-3.54158	0.193337	0.216073	-3.57707	0.238382	0.300402	-2.34133	0.462819	0.300471	-2.40962	0.485361
Ddb1	ENSMUSG00000024740.11	ENSMUST00000025649.10	0.123888	-3.72518	0.107649	0.146645	-2.65515	0.148456	0.129393	-2.82428	0.144718	0.159391	-1.84732	0.173699	0.220679	-0.53057	0.329359	0.237722	-0.526864	0.389965
Aldh1a7	ENSMUSG00000024747.4	ENSMUST00000025656.4	0.122582	-3.1676	0.118192	0.147168	-2.76584	0.209985	0.127831	-2.90689	0.172382	0.149584	-2.3418	0.186129	0.220897	-0.228756	0.366861	0.244853	-0.609148	0.392646
Zfand5	ENSMUSG00000024750.12	ENSMUST00000025659.12	0.16402	-4.86806	0.166654	0.165527	-4.42532	0.215642	0.169856	-5.32699	0.187078	0.190072	-3.95676	0.23689	0.285375	-2.98526	0.380625	0.289914	-4.05877	0.505748
Atl3	ENSMUSG00000024759.15	ENSMUST00000025668.9	0.161405	-3.91925	0.137772	0.21186	-3.12727	0.207983	0.164783	-3.37865	0.198594	0.217366	-2.56741	0.230617	0.264414	-0.966633	0.38042	0.257288	-1.16316	0.465913
Naa40	ENSMUSG00000024764.11	ENSMUST00000025675.11	0.174061	-1.86268	0.15602	0.247814	-2.0658	0.268382	0.187847	-1.82001	0.160312	0.23979	-1.59442	0.228615	0.318238	-0.269783	0.373139	0.259295	-0.0302282	0.517368
Otub1	ENSMUSG00000024767.12	ENSMUST00000025679.11	0.125942	-5.20228	0.108954	0.144537	-4.65896	0.137639	0.148424	-4.79308	0.127772	0.16479	-3.99915	0.148595	0.187255	-1.96887	0.252685	0.200077	-1.67993	0.331572
Cdc42bpg	ENSMUSG00000024769.8	ENSMUST00000025681.8	0.214781	-0.992869	0.242631	0.277578	-0.455442	0.325203	0.241841	-0.94125	0.299917	0.294831	-0.732673	0.365042	0.3221	-0.352077	0.475593	0.361221	-0.0845966	0.527168
Ehd1	ENSMUSG00000024772.10	ENSMUST00000025684.4	0.141017	-3.85386	0.107804	0.161909	-3.38685	0.142745	0.151697	-3.6296	0.138868	0.166166	-3.08219	0.168177	0.249638	-1.54579	0.365495	0.279784	-1.43092	0.409506
Fas	ENSMUSG00000024778.14	ENSMUST00000025691.13	0.171157	-4.04269	0.15256	0.191409	-2.96384	0.24662	0.163768	-3.27115	0.196847	0.197962	-2.81232	0.233494	0.244939	-1.07371	0.418563	0.248852	-1.35345	0.455014
Ppp2r5b	ENSMUSG00000024777.11	ENSMUST00000025695.10	0.202964	-1.24671	0.277643	0.253813	-1.35952	0.407808	0.24576	-1.37403	0.364162	0.322403	-1.17137	0.416961	0.295277	-0.57108	0.488782	0.338483	-0.724263	0.589833
Ak3	ENSMUSG00000024782.8	ENSMUST00000025696.5	0.165222	-3.4559	0.136893	0.198513	-2.6227	0.206778	0.172841	-2.80092	0.164365	0.186074	-2.01625	0.237764	0.258636	-0.965812	0.38439	0.305351	-1.00428	0.420444
Snx15	ENSMUSG00000024787.15	ENSMUST00000025702.14	0.198246	-4.74731	0.117298	0.204027	-3.91331	0.187374	0.189847	-3.83591	0.256959	0.248565	-3.44244	0.215731	0.273612	-2.51029	0.372015	0.237827	-1.97407	0.420243
Jak2	ENSMUSG00000024789.14	ENSMUST00000025705.7	0.265084	-1.61834	0.406925	0.281274	-1.39604	0.529006	0.273706	-1.17848	0.471375	0.280624	-0.80239	0.56133	0.302671	-0.640593	0.575004	0.314123	-1.11944	0.609617
Zfpl1	ENSMUSG00000024792.10	ENSMUST00000025707.9	0.132137	-3.83509	0.0904954	0.18707	-2.5667	0.153771	0.161289	-3.90504	0.12459	0.144311	-2.11301	0.142377	0.21571	-0.89159	0.28233	0.245828	-1.28897	0.319402
Vps51	ENSMUSG00000024797.15	ENSMUST00000025711.13	0.144976	-3.73414	0.13918	0.172177	-2.59873	0.190419	0.15959	-4.30149	0.184003	0.201736	-2.83038	0.231413	0.2751	-2.3662	0.411377	0.267728	-2.15104	0.419524
Rpp30	ENSMUSG00000024800.9	ENSMUST00000025714.9	0.145865	-5.02224	0.141797	0.103244	-3.88452	0.208078	0.129304	-4.18282	0.199703	0.186574	-3.32412	0.168761	0.19323	-1.37893	0.291268	0.16862	-1.24727	0.363943
Frmd8	ENSMUSG00000024816.13	ENSMUST00000025728.13	0.152127	-3.19359	0.138644	0.194457	-2.79681	0.191538	0.183884	-2.83125	0.162739	0.193019	-2.24953	0.225829	0.280194	-1.12331	0.359225	0.288345	-1.01283	0.444162
Tnks2	ENSMUSG00000024811.12	ENSMUST00000025729.12	0.208597	-2.28128	0.289428	0.272204	-2.2017	0.392151	0.268085	-1.97404	0.340349	0.276529	-1.4304	0.411872	0.319482	-0.818177	0.521126	0.314597	-0.921479	0.560522
Uhrf2	ENSMUSG00000024817.14	ENSMUST00000025739.14	0.165063	-2.73301	0.197874	0.207751	-2.37881	0.284135	0.214828	-2.52347	0.263518	0.22946	-1.33974	0.361633	0.28829	-0.735675	0.43019	0.284667	-0.338278	0.576073
Rad9a	ENSMUSG00000024824.8	ENSMUST00000025740.8	0.204208	-1.56418	0.181663	0.263763	-1.38871	0.253529	0.182806	-1.60553	0.190581	0.232165	-1.2099	0.3298	0.253857	0.0827936	0.326149	0.315606	0.103859	0.451991
Mrpl21	ENSMUSG00000024829.13	ENSMUST00000025743.7	0.102428	-5.36064	0.0776952	0.173957	-5.24657	0.109621	0.155968	-5.46733	0.121547	0.200869	-5.58378	0.160005	0.204149	-4.31485	0.233355	0.204756	-4.19413	0.266309
Rps6kb2	ENSMUSG00000024830.18	ENSMUST00000025749.15	0.236605	-3.79341	0.393884	0.26063	-3.33109	0.325078	0.273023	-3.54588	0.304167	0.271481	-3.25064	0.428382	0.309042	-3.12023	0.486431	0.347033	-2.38947	0.486989
Ighmbp2	ENSMUSG00000024831.15	ENSMUST00000025751.11	0.184864	-4.06454	0.193596	0.198052	-3.23666	0.273075	0.153337	-5.08905	0.259393	0.235562	-4.18587	0.252787	0.248962	-1.98981	0.364591	0.361542	-2.90693	0.4223
Pola2	ENSMUSG00000024833.16	ENSMUST00000025752.15	0.168741	-1.74605	0.163774	0.218227	-1.6549	0.224668	0.203744	-2.03768	0.230333	0.204808	-1.90232	0.238169	0.212901	-0.590343	0.406708	0.272921	-0.415293	0.531202
Eif1ad	ENSMUSG00000024841.9	ENSMUST00000025759.9	0.17852	-2.576	0.181681	0.191176	-2.43194	0.232843	0.202088	-2.3803	0.221602	0.24265	-2.27012	0.291231	0.298732	-1.32082	0.384928	0.315049	-1.84144	0.526391
Banf1	ENSMUSG00000024844.16	ENSMUST00000025762.16	0.144824	-4.44344	0.0992301	0.189041	-4.17508	0.144555	0.18183	-4.8305	0.135256	0.185258	-4.03129	0.12264	0.292947	-2.34254	0.307797	0.27945	-2.29763	0.331091
Sf3b2	ENSMUSG00000024853.11	ENSMUST00000025774.11	0.151626	-3.02513	0.138506	0.170341	-2.34248	0.221765	0.16009	-2.48376	0.179591	0.181882	-1.70285	0.235968	0.265712	-0.377551	0.392639	0.279374	-0.390411	0.44353
Cdk2ap2	ENSMUSG00000024856.11	ENSMUST00000025779.11	0.147929	-3.6028	0.0978737	0.204252	-2.84079	0.142067	0.181012	-3.25746	0.143176	0.202262	-2.10704	0.170249	0.289744	-0.756542	0.322953	0.286402	-0.618783	0.412153
Pacs1	ENSMUSG00000024855.11	ENSMUST00000025786.9	0.146613	-3.00331	0.192359	0.189348	-2.58018	0.258568	0.154855	-2.79678	0.22741	0.208673	-2.10514	0.265133	0.277316	-1.03755	0.441934	0.274093	-0.779527	0.472231
Pip5k1b	ENSMUSG00000024867.15	ENSMUST00000025800.15	0.207855	-3.60578	0.261634	0.228636	-2.92942	0.388617	0.189937	-2.55494	0.319985	0.228805	-1.76672	0.359951	0.291748	-0.789124	0.491141	0.270269	-0.702352	0.585108
Rab1b	ENSMUSG00000024870.7	ENSMUST00000025804.7	0.116207	-3.69252	0.113222	0.141982	-2.87406	0.153235	0.144104	-3.24231	0.163524	0.15606	-2.52163	0.179711	0.240127	-0.772378	0.316925	0.223677	-0.809001	0.402687
Yif1a	ENSMUSG00000024875.6	ENSMUST00000025811.6	0.11705	-5.71148	0.105252	0.177394	-5.18144	0.176495	0.12591	-5.37147	0.156827	0.161668	-5.13158	0.161947	0.249303	-2.82532	0.295165	0.253829	-4.3518	0.355415
Cbwd1	ENSMUSG00000024878.10	ENSMUST00000025815.10	0.128505	-4.75937	0.234961	0.208661	-3.25577	0.300085	0.141555	-3.51931	0.218153	0.191557	-3.66763	0.286548	0.197737	-3.20545	0.445132	0.298218	-2.22776	0.437806
Rce1	ENSMUSG00000024889.6	ENSMUST00000025823.6	0.181311	-3.00968	0.127087	0.178193	-1.77607	0.216176	0.14601	-1.9104	0.185629	0.213636	-1.63585	0.2075	0.338699	-0.831774	0.348862	0.265156	-0.791495	0.342166
Minpp1	ENSMUSG00000024896.10	ENSMUST00000025827.10	0.157675	-2.2854	0.220078	0.2782	-1.05255	0.256084	0.210546	-0.853401	0.226865	0.285182	-0.199744	0.308615	0.319587	0.476726	0.456306	0.30953	0.642393	0.521886
Apba1	ENSMUSG00000024897.10	ENSMUST00000025830.9	0.218066	-1.66715	0.217345	0.233677	-1.33837	0.258818	0.224705	-1.38535	0.26744	0.224732	-0.755731	0.330038	0.316817	-0.369425	0.501009	0.29956	-0.234459	0.557279
Dock8	ENSMUSG00000052085.8	ENSMUST00000025831.8	0.193805	-3.00419	0.235785	0.218601	-2.34277	0.307848	0.212292	-2.56705	0.29375	0.234602	-2.2516	0.357409	0.292321	-1.36881	0.505456	0.283837	-1.29803	0.537407
Papss2	ENSMUSG00000024899.8	ENSMUST00000025833.7	0.114748	-3.5564	0.0947015	0.1499	-2.35471	0.119492	0.14319	-2.21055	0.16391	0.233772	-1.28855	0.253765	0.23261	-0.955961	0.355794	0.252322	-0.989725	0.388502
Cpt1a	ENSMUSG00000024900.6	ENSMUST00000025835.6	0.133682	-3.08254	0.110832	0.173884	-2.4836	0.147366	0.149795	-2.7092	0.142033	0.176372	-1.94375	0.158133	0.23044	-0.212589	0.329325	0.248493	-0.149846	0.388718
Mrpl11	ENSMUSG00000024902.6	ENSMUST00000025836.6	0.127568	-6	0.0685087	0.118708	-5.93978	0.146309	0.118727	-5.71826	0.210387	0.12836	-5.75701	0.155644	0.216345	-4.39541	0.284205	0.249794	-4.47856	0.301023
Ctsw	ENSMUSG00000024910.6	ENSMUST00000025844.6	0.170625	-3.03492	0.185477	0.18592	-2.53582	0.225231	0.149004	-3.402	0.17035	0.183528	-3.73463	0.160996	0.228465	-2.80865	0.374412	0.247625	-1.85716	0.331131
Ppp6r3	ENSMUSG00000024908.16	ENSMUST00000025846.16	0.141525	-2.51131	0.172439	0.169314	-1.84809	0.269447	0.152761	-2.21631	0.216515	0.17385	-1.70468	0.284312	0.240957	-0.214644	0.436747	0.252324	-0.15576	0.488389
Fibp	ENSMUSG00000024911.8	ENSMUST00000025847.7	0.167598	-2.56357	0.196931	0.202858	-2.45647	0.326576	0.189291	-1.47737	0.334875	0.165062	-2.19651	0.354848	0.257359	-1.25585	0.495602	0.287287	-1.26563	0.528154
Dpp3	ENSMUSG00000063904.5	ENSMUST00000025851.4	0.133717	-5.57331	0.101077	0.17876	-4.47363	0.161155	0.156789	-5.37079	0.162638	0.190151	-4.25297	0.188332	0.26208	-3.24214	0.363878	0.255998	-3.37755	0.378636
Drap1	ENSMUSG00000024914.17	ENSMUST00000025853.16	0.141566	-4.63806	0.245309	0.19635	-4.27468	0.343904	0.160094	-3.8024	0.294166	0.201857	-3.39793	0.328972	0.292035	-2.56533	0.487026	0.320654	-2.74401	0.553025
Lrp5	ENSMUSG00000024913.17	ENSMUST00000025856.17	0.165263	-4.2738	0.213651	0.208288	-4.7854	0.292609	0.186696	-4.2565	0.267907	0.206176	-4.12834	0.348607	0.287427	-3.58139	0.502523	0.300607	-3.42945	0.54557
Smarca2	ENSMUSG00000024921.18	ENSMUST00000025862.15	0.176568	-2.57501	0.16718	0.213615	-1.79115	0.243411	0.189384	-2.02376	0.215795	0.218288	-1.34391	0.274737	0.270694	0.0397246	0.442006	0.291485	0.0546455	0.497497
Rnaseh2c	ENSMUSG00000024925.12	ENSMUST00000025864.11	0.125176	-5.49037	0.0874023	0.180638	-5.76293	0.120649	0.149262	-5.33422	0.142708	0.194927	-4.70618	0.138241	0.234876	-4.53298	0.25353	0.15	-5.40754	0.196875
Rela	ENSMUSG00000024927.9	ENSMUST00000025867.6	0.145104	-2.49466	0.137612	0.180689	-1.54413	0.217355	0.169409	-1.84639	0.184872	0.199252	-0.967638	0.263567	0.254345	0.267444	0.40863	0.305228	0.222089	0.469449
Slc1a1	ENSMUSG00000024935.12	ENSMUST00000025875.5	0.115037	-3.88628	0.106476	0.120911	-3.71453	0.133145	0.123234	-3.53446	0.136744	0.123799	-2.96601	0.139934	0.196406	-1.46843	0.248067	0.176544	-2.03748	0.350184
Capn1	ENSMUSG00000024942.20	ENSMUST00000025891.11	0.142496	-3.44788	0.136658	0.183681	-3.08061	0.199252	0.169623	-3.22148	0.163887	0.190954	-2.56429	0.200467	0.257237	-1.17402	0.413957	0.279279	-1.20025	0.48025
Arl2	ENSMUSG00000024944.7	ENSMUST00000025893.7	0.142336	-4.31634	0.103671	0.184938	-3.2528	0.138555	0.131966	-3.65654	0.148322	0.147229	-3.34712	0.132409	0.197052	-1.61249	0.284806	0.29246	-1.7938	0.257416
Map4k2	ENSMUSG00000024948.16	ENSMUST00000025897.13	0.256031	-1.37465	0.342762	0.277887	-1.6614	0.403112	0.263609	-1.37403	0.364581	0.269442	-1.3753	0.405517	0.348766	-0.521438	0.473825	0.330596	-0.468841	0.530932
Prdx5	ENSMUSG00000024953.18	ENSMUST00000025904.12	0.134294	-3.41729	0.101053	0.146811	-2.69236	0.144643	0.142462	-2.95975	0.12244	0.169367	-2.76586	0.146076	0.21434	-1.2544	0.2956	0.236143	-1.50676	0.347228
Esrra	ENSMUSG00000024955.16	ENSMUST00000025906.12	0.240682	-2.6048	0.260549	0.231597	-1.22193	0.381088	0.233136	-1.84344	0.298131	0.235224	-1.44006	0.392073	0.32327	-0.606997	0.48697	0.318104	-0.812955	0.534513
Bad	ENSMUSG00000024959.15	ENSMUST00000025910.13	0.223747	-2.3266	0.106971	0.27656	-1.33815	0.164279	0.23959	-2.21263	0.128629	0.227053	-1.1347	0.179578	0.370954	-0.278884	0.407857	0.362937	0.0871819	0.372066
Plcb3	ENSMUSG00000024960.10	ENSMUST00000025912.10	0.174598	-3.02223	0.169562	0.192599	-2.03422	0.215486	0.190358	-2.5714	0.223957	0.236923	-1.64154	0.254658	0.285644	-1.27489	0.446391	0.310919	-0.730249	0.520872
Stip1	ENSMUSG00000024966.10	ENSMUST00000025918.9	0.144321	-3.66808	0.11588	0.182135	-2.76446	0.168906	0.151454	-3.85516	0.153802	0.17324	-3.29887	0.163381	0.24016	-0.554739	0.32607	0.273944	-0.800106	0.371167
Spindoc	ENSMUSG00000024970.6	ENSMUST00000025924.4	0.210486	-2.5518	0.254965	0.200041	-2.35926	0.297631	0.174443	-2.52209	0.258253	0.239663	-2.16384	0.401156	0.307367	-1.68867	0.522223	0.329522	-1.27319	0.544752
Plaat3	ENSMUSG00000060675.14	ENSMUST00000025925.11	0.124227	-6	0.101697	0.161993	-6	0.133665	0.153007	-6	0.130439	0.173989	-6	0.137244	0.213693	-5.94201	0.295318	0.25611	-5.52729	0.385105
Smc3	ENSMUSG00000024974.11	ENSMUST00000025930.10	0.157892	-5.38174	0.181487	0.213674	-4.82526	0.282896	0.178741	-5.16867	0.238067	0.226155	-4.33397	0.280911	0.239049	-2.80539	0.446273	0.285872	-2.58451	0.519537
Hhex	ENSMUSG00000024986.13	ENSMUST00000025944.9	0.15294	-3.28319	0.136639	0.234096	-2.24804	0.265495	0.216645	-3.44629	0.154626	0.150492	-1.75611	0.246215	0.243888	-0.822976	0.402049	0.212323	-0.95577	0.459899
Eif3a	ENSMUSG00000024991.9	ENSMUST00000025955.8	0.177548	-4.57494	0.20468	0.208383	-3.7883	0.312439	0.1964	-4.23158	0.246512	0.212964	-3.3013	0.312755	0.26964	-2.74285	0.47921	0.292237	-2.60713	0.515544
Dennd10	ENSMUSG00000024993.16	ENSMUST00000025957.9	0.154373	-3.65278	0.137477	0.218335	-2.61257	0.243734	0.166284	-3.18574	0.203802	0.16862	-2.21778	0.237615	0.235542	-0.82514	0.378802	0.279799	-1.13171	0.36463
Prdx3	ENSMUSG00000024997.8	ENSMUST00000025961.7	0.115692	-4.15827	0.0809204	0.156075	-3.25063	0.151543	0.130897	-3.79903	0.122209	0.144397	-2.94372	0.153888	0.2463	-1.10573	0.283198	0.22774	-1.16754	0.379414
Noc3l	ENSMUSG00000024999.8	ENSMUST00000025963.8	0.137315	-5.20318	0.129203	0.19851	-4.0227	0.233313	0.139988	-4.97446	0.191617	0.185978	-3.68916	0.255867	0.182424	-2.67755	0.409509	0.339363	-2.18975	0.465646
Aldh18a1	ENSMUSG00000025007.14	ENSMUST00000025979.13	0.130673	-3.50703	0.108488	0.212236	-2.74138	0.171313	0.167707	-2.8141	0.153481	0.192585	-2.26726	0.18211	0.216209	-0.74411	0.304963	0.257966	-0.663518	0.391083
Tctn3	ENSMUSG00000025008.16	ENSMUST00000025981.15	0.217154	-3.03863	0.13532	0.175301	-3.02512	0.243526	0.163422	-2.60337	0.190167	0.170479	-1.57185	0.257817	0.244908	-0.532712	0.325353	0.325181	-0.504024	0.408141
Ccnj	ENSMUSG00000025010.15	ENSMUST00000025983.13	0.199778	-1.53553	0.319506	0.242695	-1.06764	0.408409	0.258709	-0.99742	0.337354	0.305575	-0.83801	0.458944	0.356543	-0.23717	0.510826	0.30955	-0.58239	0.621641
Trim8	ENSMUSG00000025034.10	ENSMUST00000026008.9	0.253869	-3.58574	0.287437	0.305287	-3.21418	0.334744	0.263066	-3.3227	0.328883	0.332717	-2.79285	0.405997	0.361504	-1.98771	0.473601	0.358865	-2.0799	0.533624
Arl3	ENSMUSG00000025035.10	ENSMUST00000026009.10	0.119459	-3.50291	0.15393	0.177575	-3.27148	0.21546	0.13462	-4.58379	0.177984	0.179189	-2.75215	0.210152	0.211294	-2.09371	0.374903	0.231911	-2.41537	0.453404
Sfxn2	ENSMUSG00000025036.8	ENSMUST00000026011.8	0.137028	-4.1031	0.13	0.159552	-3.42176	0.144121	0.155388	-3.39525	0.157775	0.137271	-3.20211	0.1987	0.220593	-1.63068	0.303421	0.214286	-1.48731	0.339286
Maoa	ENSMUSG00000025037.7	ENSMUST00000026013.6	0.124751	-5.20438	0.118019	0.15638	-5.10087	0.15982	0.148702	-4.93529	0.131529	0.156755	-4.283	0.139101	0.253674	-2.66634	0.279421	0.226329	-2.53692	0.356162
Fundc1	ENSMUSG00000025040.14	ENSMUST00000026016.13	0.117282	-4.31058	0.119752	0.185737	-3.72682	0.179726	0.156013	-3.46917	0.1801	0.192903	-2.35663	0.17766	0.229343	-1.44151	0.354804	0.254855	-1.57894	0.425389
Msr1	ENSMUSG00000025044.17	ENSMUST00000026021.14	0.163331	-1.86621	0.132128	0.217576	-1.3148	0.217576	0.185317	-2.92975	0.243334	0.226722	-3.70739	0.280525	0.280957	-3.60819	0.402926	0.295602	-4.16947	0.496868
Taf5	ENSMUSG00000025049.7	ENSMUST00000026027.7	0.159551	-4.06265	0.185774	0.15201	-3.04622	0.285489	0.186925	-2.28238	0.227274	0.154788	-1.02046	0.296374	0.269396	-0.995901	0.449869	0.248444	-0.792278	0.41503
Gsto1	ENSMUSG00000025068.9	ENSMUST00000026050.8	0.121892	-3.54654	0.0861585	0.134528	-3.51385	0.121425	0.113526	-3.83056	0.107755	0.158972	-3.29277	0.135637	0.177615	-2.05161	0.226696	0.214412	-1.96105	0.273528
Casp7	ENSMUSG00000025076.13	ENSMUST00000026062.10	0.116106	-3.22999	0.130538	0.129764	-1.94618	0.174965	0.129571	-2.42296	0.152241	0.117175	-1.87831	0.167723	0.214381	-0.951295	0.306705	0.234086	-0.871967	0.367451
Btbd1	ENSMUSG00000025103.9	ENSMUST00000026093.9	0.159447	-1.42144	0.23353	0.18845	-1.24202	0.279559	0.168789	-1.60604	0.257671	0.199265	-1.04186	0.320784	0.315306	-0.981475	0.464515	0.288628	-1.11532	0.493596
P4hb	ENSMUSG00000025130.12	ENSMUST00000026122.11	0.125344	-3.37466	0.106519	0.142363	-2.44312	0.158044	0.126186	-3.03274	0.130071	0.14308	-2.38385	0.152169	0.209982	-0.398581	0.302655	0.219019	-0.47524	0.352459
Alyref	ENSMUSG00000025134.3	ENSMUST00000026125.3	0.101066	-4.80964	0.0989453	0.142741	-5.06298	0.142175	0.116457	-5.26457	0.116268	0.149741	-4.53887	0.166577	0.202313	-3.54216	0.309894	0.228362	-2.76424	0.347911
Ints4	ENSMUSG00000025133.10	ENSMUST00000026126.10	0.136324	-3.29259	0.149237	0.175439	-2.83971	0.218812	0.157834	-3.47911	0.183144	0.176156	-2.42733	0.212185	0.271624	-1.57683	0.420454	0.264396	-0.76329	0.427564
Anapc11	ENSMUSG00000025135.13	ENSMUST00000026128.10	0.123244	-5.90063	0.105345	0.233992	-5.84719	0.159918	0.17646	-6	0.139814	0.203977	-5.82653	0.175315	0.293353	-4.53285	0.350492	0.264163	-3.52808	0.444825
Pcyt2	ENSMUSG00000025137.16	ENSMUST00000026129.16	0.167112	-3.39577	0.187727	0.207614	-2.73072	0.282116	0.170161	-3.76387	0.181214	0.202751	-3.15486	0.230205	0.261024	-2.27318	0.356741	0.367726	-1.23752	0.590787
Aspscr1	ENSMUSG00000025142.19	ENSMUST00000026135.15	0.164536	-3.09603	0.181982	0.170829	-2.41311	0.205034	0.192842	-3.01253	0.184213	0.241139	-2.68964	0.246191	0.293595	-1.37078	0.407774	0.316353	-2.6816	0.46714
Lrrc45	ENSMUSG00000025145.14	ENSMUST00000026139.14	0.263261	-1.63857	0.307098	0.308288	-1.91359	0.388986	0.250565	-1.31472	0.277186	0.274846	-0.766302	0.357111	0.362466	-0.466746	0.457456	0.376903	0.0920974	0.45006
Maged1	ENSMUSG00000025151.17	ENSMUST00000026142.8	0.136805	-5.8075	0.0940575	0.164533	-5.67105	0.131164	0.149969	-5.82511	0.121974	0.172099	-5.52432	0.144344	0.217215	-4.70356	0.275324	0.244714	-4.09189	0.329261
Dcxr	ENSMUSG00000039450.12	ENSMUST00000026144.5	0.134916	-4.48793	0.106162	0.138348	-3.98179	0.169655	0.147248	-3.86856	0.144548	0.140079	-4.11659	0.169833	0.21437	-2.4233	0.290926	0.204004	-2.64669	0.333927
Cbr2	ENSMUSG00000025150.11	ENSMUST00000026148.9	0.119605	-4.07437	0.0873536	0.132388	-3.36631	0.12016	0.126537	-3.63399	0.10868	0.142152	-2.9889	0.120584	0.187732	-1.60333	0.202218	0.191202	-1.52986	0.224342
Zdhhc16	ENSMUSG00000025157.9	ENSMUST00000026154.9	0.17422	-1.0046	0.234846	0.223537	-0.932281	0.332441	0.189178	-0.943439	0.34744	0.254631	-1.06269	0.439911	0.288277	0.234386	0.548306	0.306873	-0.0189264	0.656851
Rfng	ENSMUSG00000025158.8	ENSMUST00000026156.8	0.214166	-1.46824	0.29589	0.241885	-0.744136	0.415741	0.232764	-1.85827	0.37169	0.209734	-1.30828	0.413925	0.271087	-0.479571	0.506528	0.312691	-0.360117	0.614434
Ubtd1	ENSMUSG00000025171.3	ENSMUST00000026170.3	0.232041	-1.68265	0.214859	0.151515	-1.18374	0.287879	0.324356	-1.54146	0.226563	0.178773	-1.08445	0.301743	0.312492	-0.653367	0.52643	0.299929	-0.534834	0.50357
Wdr45b	ENSMUSG00000025173.14	ENSMUST00000026173.13	0.198647	-2.79665	0.218876	0.213772	-2.12207	0.299071	0.165333	-2.28561	0.259887	0.254844	-1.75062	0.344918	0.315118	-0.70606	0.486422	0.290091	-0.740507	0.536105
R3hcc1l	ENSMUSG00000025184.11	ENSMUST00000026188.10	0.165029	-2.88959	0.233752	0.195189	-2.05145	0.356536	0.198213	-2.33193	0.287298	0.221681	-2.17935	0.338038	0.331801	-1.33032	0.540686	0.288888	-1.33482	0.547344
Loxl4	ENSMUSG00000025185.15	ENSMUST00000026190.14	0.152166	-1.98525	0.127414	0.210738	-1.40857	0.133759	0.173043	-1.41997	0.233544	0.243238	-0.912945	0.22023	0.249393	-0.178412	0.392264	0.292513	-0.481235	0.422995
Got1	ENSMUSG00000025190.14	ENSMUST00000026196.14	0.112078	-5.37699	0.109581	0.15795	-4.36371	0.141342	0.137195	-4.27089	0.15098	0.18155	-3.42246	0.157503	0.183852	-1.67677	0.287036	0.240737	-1.94855	0.360751
Chuk	ENSMUSG00000025199.17	ENSMUST00000026217.11	0.235467	-1.88016	0.282696	0.227274	-2.36143	0.360475	0.260789	-1.8814	0.367986	0.273206	-1.50824	0.4184	0.31771	-0.606803	0.533342	0.317889	-0.385747	0.577565
Cwf19l1	ENSMUSG00000025200.8	ENSMUST00000026218.7	0.148272	-4.18363	0.167963	0.206719	-4.07937	0.292577	0.162547	-4.32963	0.184004	0.169243	-3.90365	0.248518	0.288062	-2.69267	0.417617	0.293267	-2.45878	0.486005
Scd2	ENSMUSG00000025203.7	ENSMUST00000026221.7	0.134185	-2.73167	0.0925121	0.164962	-1.97854	0.119692	0.150544	-2.24589	0.121243	0.166136	-1.48174	0.131156	0.210204	0.396458	0.246038	0.247051	0.0166863	0.324186
Ndufb8	ENSMUSG00000025204.11	ENSMUST00000026222.11	0.13862	-5.03403	0.112379	0.189382	-4.0392	0.161933	0.171202	-4.53531	0.141752	0.180222	-5.04943	0.165712	0.232648	-2.68716	0.319241	0.27189	-2.60496	0.383911
Oga	ENSMUSG00000025220.9	ENSMUST00000026243.5	0.191943	-2.30484	0.276528	0.194428	-1.96368	0.364552	0.195091	-1.8209	0.334121	0.232799	-1.11237	0.409939	0.303813	-0.308499	0.507019	0.305332	-0.326322	0.591743
Gbf1	ENSMUSG00000025224.17	ENSMUST00000026254.14	0.162349	-2.47419	0.158681	0.177026	-1.46008	0.232622	0.165094	-1.76578	0.207636	0.199639	-1.44431	0.247826	0.254326	-0.188691	0.466704	0.270281	0.285287	0.515261
Hexa	ENSMUSG00000025232.9	ENSMUST00000026262.8	0.144997	-3.41527	0.153671	0.160775	-2.22471	0.185084	0.149552	-2.44354	0.189047	0.171374	-1.74082	0.246632	0.262123	-0.706554	0.432889	0.242556	-0.651231	0.461485
Bbs4	ENSMUSG00000025235.9	ENSMUST00000026265.8	0.0902615	-3.17713	0.151558	0.210195	-2.5342	0.18335	0.11508	-2.28247	0.181184	0.181125	-1.67312	0.226473	0.246914	-0.78692	0.348765	0.156863	-0.630689	0.470588
Parp6	ENSMUSG00000025237.17	ENSMUST00000026267.16	0.346632	-4	0.510065	0.287451	-4.2053	0.561735	0.310674	-3.3149	0.567252	0.30497	-3.43729	0.601157	0.295857	-3.42998	0.608512	0.32868	-3.00983	0.671572
Limd1	ENSMUSG00000025239.4	ENSMUST00000026269.4	0.173128	-1.88273	0.201968	0.245548	-1.24051	0.286225	0.191654	-1.6354	0.259965	0.233122	-1.01676	0.345546	0.317475	-0.38961	0.48145	0.302896	-0.43029	0.505575
Sacm1l	ENSMUSG00000025240.11	ENSMUST00000026270.9	0.160787	-3.73187	0.176992	0.219527	-2.68034	0.265814	0.176733	-3.01012	0.249483	0.216139	-2.14895	0.258339	0.280178	-0.816718	0.436908	0.307879	-0.684856	0.509673
Hsd17b10	ENSMUSG00000025260.11	ENSMUST00000026289.10	0.145541	-4.1618	0.115365	0.157931	-4.5523	0.166158	0.11066	-4.01182	0.142001	0.138521	-3.26131	0.162235	0.193882	-1.75067	0.308079	0.213164	-1.3523	0.340371
Huwe1	ENSMUSG00000025261.19	ENSMUST00000026292.15	0.188765	-3.61751	0.252891	0.232562	-3.05791	0.337807	0.212683	-3.3181	0.312043	0.233352	-2.65361	0.362999	0.291935	-2.2112	0.515043	0.299477	-2.17949	0.544609
Fgd1	ENSMUSG00000025265.15	ENSMUST00000026296.8	0.271008	-2.77973	0.265704	0.256281	-2.45123	0.377092	0.181301	-1.93237	0.234331	0.322855	-2.83864	0.421207	0.310366	-1.46636	0.485243	0.356874	-1.86009	0.592065
Sat1	ENSMUSG00000025283.16	ENSMUST00000026318.15	0.21353	-5.73772	0.169575	0.23916	-5.03334	0.28078	0.24083	-4.95266	0.239778	0.264005	-3.97702	0.293906	0.292448	-2.50681	0.498609	0.269767	-2.82312	0.496437
Polr3a	ENSMUSG00000025280.9	ENSMUST00000026322.9	0.202348	-3.45606	0.155436	0.166344	-1.64266	0.261393	0.172265	-2.95699	0.268377	0.224257	-1.94452	0.292057	0.298671	-0.241635	0.434392	0.344347	0.0361396	0.508779
Acot9	ENSMUSG00000025287.16	ENSMUST00000026324.10	0.146452	-2.86423	0.133551	0.162482	-2.9526	0.196853	0.175347	-3.80319	0.185352	0.217834	-2.96876	0.239754	0.265574	-1.39134	0.397525	0.273817	-1.0739	0.451778
Prdx4	ENSMUSG00000025289.16	ENSMUST00000026328.11	0.12737	-5.09245	0.104413	0.16164	-4.37824	0.133112	0.137251	-5.13108	0.145077	0.15462	-5.24018	0.144518	0.210098	-3.71434	0.274796	0.197989	-4.14162	0.332182
Sbds	ENSMUSG00000025337.11	ENSMUST00000026387.11	0.108983	-3.71924	0.110461	0.14499	-2.73497	0.155186	0.133289	-3.16838	0.141006	0.149213	-2.7641	0.161518	0.227778	-0.603868	0.307411	0.210242	-0.890753	0.396857
Bloc1s1	ENSMUSG00000090247.8	ENSMUST00000026405.10	0.117448	-5.1711	0.0871317	0.156051	-4.82341	0.11018	0.146574	-5.56531	0.0910624	0.155379	-5.46548	0.107964	0.190112	-2.82297	0.207876	0.190239	-2.57022	0.248627
Ormdl2	ENSMUSG00000025353.6	ENSMUST00000026409.5	0.152261	-5.28342	0.122643	0.170722	-5.04341	0.138508	0.124682	-5.26784	0.154178	0.192668	-4.2574	0.156201	0.29204	-2.94337	0.331245	0.234014	-2.68704	0.424242
Mmp19	ENSMUSG00000025355.8	ENSMUST00000026411.8	0.142595	-4.92277	0.101532	0.174037	-3.99071	0.128665	0.160193	-4.13232	0.132733	0.156666	-3.41616	0.147688	0.218858	-1.54318	0.272412	0.242788	-1.63102	0.367291
Dgka	ENSMUSG00000025357.9	ENSMUST00000026414.9	0.15112	-2.80873	0.195433	0.197852	-2.46099	0.32612	0.175677	-2.61295	0.234277	0.2003	-2.11044	0.297552	0.264814	-0.864044	0.424453	0.242239	-0.994442	0.504522
Cdk2	ENSMUSG00000025358.17	ENSMUST00000026415.9	0.19563	-3.20446	0.201403	0.232041	-2.73971	0.297147	0.156477	-3.15694	0.20136	0.193891	-2.26677	0.248845	0.248317	-0.850053	0.335868	0.310888	-0.746234	0.477249
Rps26	ENSMUSG00000025362.7	ENSMUST00000026420.7	0.148946	-4.98897	0.155216	0.157965	-5.17159	0.192931	0.140626	-5.64634	0.13619	0.159672	-5.60637	0.160239	0.213111	-5.10076	0.317014	0.200794	-5.1135	0.326656
Esyt1	ENSMUSG00000025366.9	ENSMUST00000026427.8	0.140779	-4.72032	0.132033	0.18701	-4.03768	0.19223	0.17147	-4.01956	0.170371	0.196916	-3.42447	0.222843	0.257655	-2.15987	0.394795	0.286166	-1.83724	0.448857
Smarcc2	ENSMUSG00000025369.16	ENSMUST00000026433.9	0.149652	-2.60805	0.201051	0.161179	-2.11856	0.287876	0.157883	-2.49433	0.237081	0.164917	-1.58914	0.313749	0.273624	-0.4998	0.4349	0.27507	-0.19052	0.515817
Chmp6	ENSMUSG00000025371.13	ENSMUST00000026434.13	0.17863	-2.09159	0.182563	0.208375	-1.7173	0.25662	0.201934	-1.89555	0.240837	0.294219	-1.38444	0.313213	0.317203	-0.450027	0.428054	0.34676	-0.502678	0.514104
Baiap2	ENSMUSG00000025372.17	ENSMUST00000026436.10	0.189263	-2.90003	0.179748	0.180757	-2.78301	0.234509	0.162731	-2.78977	0.184532	0.179322	-2.45064	0.212445	0.265959	-0.937182	0.335877	0.241436	-1.34994	0.371778
Cnpy2	ENSMUSG00000025381.4	ENSMUST00000026446.4	0.176451	-2.67043	0.158849	0.201291	-2.8856	0.24184	0.192538	-4.21047	0.205795	0.183844	-3.278	0.212042	0.250505	-2.50084	0.336219	0.256751	-1.48604	0.435899
Faap100	ENSMUSG00000025384.16	ENSMUST00000026448.10	0.189817	-2.36602	0.193218	0.237377	-1.86922	0.263859	0.217615	-1.4658	0.188498	0.238071	-1.43463	0.309275	0.299517	-0.201346	0.463302	0.376812	-0.27884	0.480837
Atp5b	ENSMUSG00000025393.13	ENSMUST00000026459.6	0.12879	-5.06282	0.0962708	0.158408	-3.84999	0.139765	0.135198	-4.77735	0.120885	0.166724	-3.74749	0.146365	0.228547	-2.43896	0.284923	0.22478	-2.5659	0.346691
Nab2	ENSMUSG00000025402.13	ENSMUST00000026469.9	0.202755	-2.5181	0.167519	0.216201	-1.88772	0.240808	0.215409	-1.93208	0.206942	0.239437	-1.80351	0.256056	0.271984	-0.545855	0.478054	0.300875	-0.39634	0.509965
Shmt2	ENSMUSG00000025403.6	ENSMUST00000026470.6	0.145926	-4.73206	0.104633	0.187157	-5.15476	0.120631	0.169067	-5.15273	0.124913	0.174505	-4.17745	0.132804	0.243626	-1.91062	0.273685	0.271621	-2.61672	0.35622
Mbd6	ENSMUSG00000025409.15	ENSMUST00000026476.13	0.246546	-0.742228	0.404576	0.26856	-1.16206	0.476112	0.297325	-0.755188	0.428351	0.26089	-0.477928	0.421731	0.288341	-0.0334609	0.482196	0.273948	0.0272748	0.518711
Dctn2	ENSMUSG00000025410.11	ENSMUST00000026479.11	0.130826	-2.61436	0.114703	0.180549	-1.76109	0.183228	0.151501	-1.81993	0.161314	0.187684	-1.58991	0.194716	0.249921	-0.132972	0.370943	0.265035	-0.255245	0.424752
Ttc4	ENSMUSG00000025413.14	ENSMUST00000026480.13	0.147558	-3.1311	0.122543	0.197728	-2.69942	0.246512	0.151872	-2.11424	0.168518	0.229341	-1.80911	0.209587	0.2585	-0.0278539	0.396524	0.269964	-0.585094	0.468241
Atp5a1	ENSMUSG00000025428.16	ENSMUST00000026495.15	0.141112	-4.4604	0.0981698	0.170699	-3.83447	0.144745	0.148293	-4.28759	0.119213	0.166645	-3.39	0.159285	0.238732	-1.41383	0.304279	0.240078	-1.67913	0.362932
Clns1a	ENSMUSG00000025439.6	ENSMUST00000026506.5	0.150164	-3.62713	0.116539	0.159858	-3.0747	0.169532	0.12863	-2.93554	0.169967	0.179964	-2.19961	0.185648	0.298355	-0.570637	0.391723	0.295281	-0.846551	0.422833
Paip1	ENSMUSG00000025451.16	ENSMUST00000026520.14	0.211198	-3.91559	0.243956	0.273272	-3.77187	0.366877	0.257602	-3.90927	0.325067	0.310181	-3.01683	0.447925	0.347658	-2.7477	0.510856	0.334952	-2.7457	0.583724
Echs1	ENSMUSG00000025465.14	ENSMUST00000026538.13	0.125406	-4.10141	0.0844275	0.133614	-3.10474	0.139132	0.13156	-3.71874	0.13052	0.156348	-2.84034	0.144183	0.210899	-1.16757	0.261296	0.223873	-1.0965	0.316002
Fuom	ENSMUSG00000025466.20	ENSMUST00000026539.14	0.0906906	-2.80953	0.102118	0.184161	-3.02085	0.127411	0.142036	-3.01112	0.110464	0.150499	-2.97273	0.136961	0.20339	-2.88056	0.186441	0.193548	-0.997917	0.274194
Tubgcp2	ENSMUSG00000025474.10	ENSMUST00000026547.9	0.148963	-2.20234	0.17462	0.220704	-2.06239	0.250512	0.212462	-2.08676	0.254039	0.231414	-2.33582	0.256599	0.235652	-1.82873	0.414169	0.290294	-0.955833	0.51054
Cyp2e1	ENSMUSG00000025479.10	ENSMUST00000026552.9	0.120127	-6	0.134972	0.14419	-5.37959	0.176069	0.146336	-5.58906	0.137298	0.168795	-4.51573	0.276899	0.237157	-4.92654	0.389602	0.172499	-4.99899	0.315036
Ric8a	ENSMUSG00000025485.14	ENSMUST00000026558.7	0.155877	-3.8469	0.153325	0.199206	-2.77073	0.207136	0.162499	-2.67642	0.167699	0.19075	-2.48514	0.261401	0.25096	-1.30836	0.443686	0.282065	-1.07067	0.511859
Psmd13	ENSMUSG00000025487.16	ENSMUST00000026560.14	0.143454	-4.42374	0.105654	0.175835	-4.21253	0.15532	0.164958	-4.49311	0.139873	0.177843	-3.47237	0.154759	0.242605	-1.3981	0.316775	0.255339	-1.36197	0.398509
Ifitm1	ENSMUSG00000025491.15	ENSMUST00000026564.9	0.0959857	-5.42815	0.0741565	0.11853	-5.18987	0.0995037	0.121046	-5.51898	0.102963	0.130372	-5.36945	0.0997512	0.163447	-3.2612	0.24114	0.182591	-3.06601	0.268215
Ifitm3	ENSMUSG00000025492.7	ENSMUST00000026565.7	0.13128	-3.1989	0.0928843	0.155067	-3.23396	0.122954	0.144668	-3.20858	0.118146	0.156145	-3.02206	0.118357	0.21011	-1.55935	0.244175	0.210461	-1.36363	0.27985
Ptdss2	ENSMUSG00000025495.16	ENSMUST00000026568.10	0.142224	-4.87906	0.159132	0.185774	-3.82465	0.266065	0.157577	-4.01698	0.170569	0.225322	-3.89735	0.2418	0.271648	-2.09421	0.493493	0.295965	-2.02124	0.518528
Irf7	ENSMUSG00000025498.16	ENSMUST00000026571.11	0.250612	-3.15649	0.267021	0.242578	-2.81647	0.318451	0.260486	-4.87426	0.362589	0.345542	-5.20995	0.522601	0.33031	-4.55005	0.541098	0.334672	-4.15593	0.558742
Taldo1	ENSMUSG00000025503.6	ENSMUST00000026576.5	0.108991	-3.61906	0.0866876	0.135057	-2.61449	0.116144	0.125154	-3.25287	0.113246	0.134847	-2.42323	0.129675	0.190128	-0.760316	0.245241	0.200278	-0.824807	0.289255
Eps8l2	ENSMUSG00000025504.15	ENSMUST00000026577.13	0.150712	-2.96618	0.115476	0.195395	-2.45504	0.179835	0.16507	-2.4044	0.215776	0.192694	-1.63171	0.226378	0.250303	-0.355313	0.3527	0.267231	-0.467283	0.401413
Tspan4	ENSMUSG00000025511.16	ENSMUST00000026585.14	0.109276	-4.35665	0.10514	0.142823	-3.4629	0.134751	0.135801	-3.94036	0.146541	0.15971	-3.19863	0.152154	0.224282	-1.14717	0.301235	0.248438	-1.14715	0.396578
Tmem192	ENSMUSG00000025521.16	ENSMUST00000026595.13	0.371701	-2.38719	0.268151	0.288198	0.768026	0.501665	0.305765	-1.25625	0.289539	0.320582	-0.986224	0.407969	0.338414	0.320297	0.525621	0.31833	0.0104197	0.563799
Apool	ENSMUSG00000025525.13	ENSMUST00000026599.10	0.149251	-3.99763	0.125564	0.139445	-3.12821	0.172438	0.176797	-5.15246	0.161569	0.164743	-3.80531	0.229856	0.253418	-2.47571	0.395281	0.227335	-3.22921	0.380094
Chm	ENSMUSG00000025531.15	ENSMUST00000026607.15	0.135571	-4.09337	0.147984	0.165719	-3.47257	0.241952	0.14734	-3.63741	0.232272	0.179297	-2.73217	0.241255	0.253496	-1.70228	0.447043	0.283895	-1.6799	0.491236
Crcp	ENSMUSG00000025532.14	ENSMUST00000026608.11	0.125003	-3.76681	0.115307	0.202256	-2.72978	0.204009	0.156961	-2.96329	0.245951	0.197484	-2.93984	0.241134	0.262383	-1.38011	0.412442	0.208009	-0.982073	0.387114
Gusb	ENSMUSG00000025534.18	ENSMUST00000026613.14	0.12645	-4.70007	0.119902	0.168577	-4.37293	0.150541	0.161213	-4.36692	0.170551	0.184984	-2.98864	0.221611	0.251945	-2.16358	0.356717	0.260663	-2.3034	0.434849
Tm9sf2	ENSMUSG00000025544.14	ENSMUST00000026624.11	0.127315	-4.81243	0.106807	0.163868	-4.76515	0.14898	0.140931	-4.45928	0.137686	0.158185	-3.7057	0.169008	0.212399	-2.10604	0.302515	0.225913	-2.39232	0.363448
Farp1	ENSMUSG00000025555.15	ENSMUST00000026635.8	0.159344	-2.38923	0.179275	0.196387	-1.84678	0.248876	0.192035	-2.3873	0.254509	0.230721	-1.59641	0.309949	0.294842	-0.361764	0.464284	0.305956	-0.46116	0.519779
Syngr2	ENSMUSG00000048277.16	ENSMUST00000026649.14	0.123699	-2.84721	0.109316	0.159901	-2.19031	0.145427	0.142367	-2.39737	0.139503	0.163975	-1.8137	0.162056	0.215818	-0.496782	0.330314	0.218302	-0.554606	0.379848
Tnrc6c	ENSMUSG00000025571.14	ENSMUST00000026658.13	0.242373	-1.88246	0.346578	0.230058	-1.59718	0.379999	0.250463	-1.51457	0.366018	0.263504	-1.22248	0.414122	0.322497	-0.621983	0.506669	0.317108	-0.765994	0.564188
Tmc6	ENSMUSG00000025572.19	ENSMUST00000026659.10	0.189232	-3.97056	0.170567	0.198349	-2.4329	0.271591	0.202223	-2.43316	0.222569	0.21391	-1.33892	0.281947	0.265813	-0.415108	0.434757	0.319163	-0.566756	0.473493
Cbx4	ENSMUSG00000039989.8	ENSMUST00000026665.8	0.154173	-4.43038	0.13219	0.15861	-3.4754	0.171163	0.176351	-4.09374	0.155982	0.190838	-3.4871	0.226257	0.28891	-2.12294	0.365843	0.275194	-2.43812	0.390463
Eif4a3	ENSMUSG00000025580.16	ENSMUST00000026667.15	0.118425	-4.21803	0.084193	0.136783	-4.27303	0.122712	0.133481	-3.60557	0.111154	0.144129	-3.28755	0.139054	0.210466	-1.41637	0.252845	0.210492	-1.83937	0.292245
Rptor	ENSMUSG00000025583.16	ENSMUST00000026671.13	0.164583	-2.0568	0.224354	0.196135	-1.70595	0.266292	0.187599	-1.80281	0.258323	0.216296	-1.48728	0.312564	0.297574	-0.196236	0.461921	0.297069	-0.359402	0.531945
Pde8a	ENSMUSG00000025584.18	ENSMUST00000026672.8	0.170036	-1.95797	0.261777	0.21507	-1.83841	0.383046	0.202147	-1.59179	0.313165	0.204092	-1.35464	0.449748	0.307497	-0.204643	0.555818	0.28368	-0.339945	0.577329
Podxl	ENSMUSG00000025608.10	ENSMUST00000026698.8	0.128473	-3.15789	0.107722	0.147392	-2.39505	0.145371	0.142485	-2.51604	0.146048	0.155783	-1.56618	0.180905	0.217481	-0.0797602	0.323854	0.248394	0.0550495	0.374184
Mkln1	ENSMUSG00000025609.16	ENSMUST00000026699.15	0.156611	-4.20216	0.172191	0.18564	-3.48728	0.234101	0.171367	-4.10478	0.211991	0.199538	-3.50336	0.259934	0.284655	-2.58983	0.428245	0.300332	-2.05714	0.534662
Bach1	ENSMUSG00000025612.6	ENSMUST00000026703.6	0.208938	-2.61121	0.242348	0.243682	-2.21199	0.337354	0.223185	-2.55806	0.281215	0.267976	-1.94622	0.342412	0.276933	-0.996479	0.479612	0.32138	-0.978523	0.564011
Cct8	ENSMUSG00000025613.14	ENSMUST00000026704.14	0.12121	-5.59584	0.149075	0.152011	-4.26795	0.228655	0.147859	-4.63515	0.179261	0.158543	-4.1498	0.226551	0.225745	-3.44879	0.365152	0.228805	-3.23527	0.425182
Usp16	ENSMUSG00000025616.15	ENSMUST00000026710.12	0.225467	-4.20019	0.279711	0.240076	-4.61233	0.389298	0.217799	-3.50612	0.344365	0.283306	-2.75221	0.423408	0.303478	-2.33776	0.522336	0.313766	-2.46775	0.62114
Hprt	ENSMUSG00000025630.9	ENSMUST00000026723.9	0.13869	-4.1638	0.11886	0.138992	-3.23832	0.193908	0.134714	-3.6221	0.150582	0.138833	-2.88809	0.161215	0.196594	-1.09568	0.279926	0.222109	-1.40405	0.391359
Shisa5	ENSMUSG00000025647.17	ENSMUST00000026737.12	0.151497	-2.71433	0.11265	0.181929	-1.98657	0.149218	0.17012	-1.96152	0.13915	0.193814	-1.12618	0.148891	0.238701	0.761311	0.30031	0.270913	0.663781	0.355087
Uqcrc1	ENSMUSG00000025651.15	ENSMUST00000026743.14	0.136629	-6	0.0931488	0.17515	-5.20525	0.129045	0.155587	-5.42036	0.126507	0.171067	-5.516	0.153265	0.23759	-2.96828	0.285604	0.238956	-2.75537	0.330761
Tmem47	ENSMUSG00000025666.17	ENSMUST00000026760.3	0.171561	-4.36531	0.108325	0.190703	-3.54758	0.118876	0.210825	-3.70504	0.127995	0.197271	-2.65128	0.124765	0.261384	-1.0194	0.247098	0.277778	-1.75136	0.259259
[truncated: 7,473 more rows]
