# Supplementary material for: SARS-CoV-2 infection engenders heterogeneous ribonucleoprotein interactions to impede translation elongation in the lungs
Source: Exp Mol Med. 2023 Nov 1;55(12):2541–52. doi: 10.1038/s12276-023-01110-0 (PMC10767024; doi:10.1038/s12276-023-01110-0)
Supplement: Supplementary file 3 — Supplementary Table 2 [file 12276_2023_1110_MOESM3_ESM.xlsx]

## Sheet: RAI_RNA_Ribo_FC
gene_symbol	gene_id	transcript_id	sample	FC of RNA level	FC of RPF level	FC of RAI level
Rnf213	ENSMUSG00000070327.15	ENSMUST00000093902.12	1 dpi	16.6158	10.3427	0.304327
Rnf213	ENSMUSG00000070327.15	ENSMUST00000093902.12	2 dpi	12.7949	8.81921	0.890241
Rnf213	ENSMUSG00000070327.15	ENSMUST00000093902.12	5 dpi	4.31622	6.41623	1.43115
Rnf213	ENSMUSG00000070327.15	ENSMUST00000093902.12	7 dpi	3.08103	4.7265	1.49449
Macf1	ENSMUSG00000028649.22	ENSMUST00000097897.11	1 dpi	0.900454	0.614268	0.397333
Macf1	ENSMUSG00000028649.22	ENSMUST00000097897.11	2 dpi	0.687332	0.442879	0.888348
Macf1	ENSMUSG00000028649.22	ENSMUST00000097897.11	5 dpi	0.392462	0.781644	0.949958
Macf1	ENSMUSG00000028649.22	ENSMUST00000097897.11	7 dpi	0.226127	0.488783	1.12655
Scgb1a1	ENSMUSG00000024653.3	ENSMUST00000025554.3	1 dpi	1.11704	0.678133	0.197986
Scgb1a1	ENSMUSG00000024653.3	ENSMUST00000025554.3	2 dpi	0.491701	0.527536	0.574775
Scgb1a1	ENSMUSG00000024653.3	ENSMUST00000025554.3	5 dpi	0.287849	0.23344	0.957643
Scgb1a1	ENSMUSG00000024653.3	ENSMUST00000025554.3	7 dpi	0.310857	0.282756	0.802041
Sftpc	ENSMUSG00000022097.5	ENSMUST00000022692.5	1 dpi	0.690283	0.784279	0.0992229
Sftpc	ENSMUSG00000022097.5	ENSMUST00000022692.5	2 dpi	0.48516	0.510606	0.576092
Sftpc	ENSMUSG00000022097.5	ENSMUST00000022692.5	5 dpi	0.637358	0.412849	1.57246
Sftpc	ENSMUSG00000022097.5	ENSMUST00000022692.5	7 dpi	0.464266	0.269136	1.91105
Col4a1	ENSMUSG00000031502.12	ENSMUST00000033898.10	1 dpi	0.847267	0.718931	0.520282
Col4a1	ENSMUSG00000031502.12	ENSMUST00000033898.10	2 dpi	1.23525	0.940378	1.45201
Col4a1	ENSMUSG00000031502.12	ENSMUST00000033898.10	5 dpi	1.2154	1.41188	1.98191
Col4a1	ENSMUSG00000031502.12	ENSMUST00000033898.10	7 dpi	1.77256	1.99894	2.03857
Sptbn1	ENSMUSG00000020315.19	ENSMUST00000006629.14	1 dpi	0.759139	0.718423	0.275683
Sptbn1	ENSMUSG00000020315.19	ENSMUST00000006629.14	2 dpi	0.589273	0.545233	0.686419
Sptbn1	ENSMUSG00000020315.19	ENSMUST00000006629.14	5 dpi	0.523378	0.787688	1.08054
Sptbn1	ENSMUSG00000020315.19	ENSMUST00000006629.14	7 dpi	0.392408	0.552249	0.914289
Gsn	ENSMUSG00000026879.15	ENSMUST00000201185.4	1 dpi	0.567261	0.750709	0.0774344
Gsn	ENSMUSG00000026879.15	ENSMUST00000201185.4	2 dpi	0.329383	0.438773	0.850219
Gsn	ENSMUSG00000026879.15	ENSMUST00000201185.4	5 dpi	0.796543	0.354095	1.41818
Gsn	ENSMUSG00000026879.15	ENSMUST00000201185.4	7 dpi	0.67073	0.318659	1.46969
Col3a1	ENSMUSG00000026043.19	ENSMUST00000087883.13	1 dpi	1.47942	1.12667	-0.15458
Col3a1	ENSMUSG00000026043.19	ENSMUST00000087883.13	2 dpi	2.35239	1.57292	0.286072
Col3a1	ENSMUSG00000026043.19	ENSMUST00000087883.13	5 dpi	0.829005	1.63053	1.51707
Col3a1	ENSMUSG00000026043.19	ENSMUST00000087883.13	7 dpi	0.682237	1.55157	1.86381
Lrp1	ENSMUSG00000040249.16	ENSMUST00000049149.15	1 dpi	0.897039	0.854766	0.466835
Lrp1	ENSMUSG00000040249.16	ENSMUST00000049149.15	2 dpi	1.11113	0.700969	1.39871
Lrp1	ENSMUSG00000040249.16	ENSMUST00000049149.15	5 dpi	1.61438	1.03792	1.71476
Lrp1	ENSMUSG00000040249.16	ENSMUST00000049149.15	7 dpi	1.51043	0.970083	1.72248
Sftpa1	ENSMUSG00000021789.15	ENSMUST00000170719.2	1 dpi	0.875113	0.837313	0.233461
Sftpa1	ENSMUSG00000021789.15	ENSMUST00000170719.2	2 dpi	0.575672	0.589817	0.877961
Sftpa1	ENSMUSG00000021789.15	ENSMUST00000170719.2	5 dpi	0.775063	0.438752	2.16117
Sftpa1	ENSMUSG00000021789.15	ENSMUST00000170719.2	7 dpi	0.503278	0.303192	2.17331
Col1a1	ENSMUSG00000001506.11	ENSMUST00000001547.8	1 dpi	1.28565	0.767545	-0.189326
Col1a1	ENSMUSG00000001506.11	ENSMUST00000001547.8	2 dpi	2.08094	0.995257	0.730734
Col1a1	ENSMUSG00000001506.11	ENSMUST00000001547.8	5 dpi	0.579417	1.77063	2.12901
Col1a1	ENSMUSG00000001506.11	ENSMUST00000001547.8	7 dpi	0.469937	1.74916	2.55273
Col1a2	ENSMUSG00000029661.17	ENSMUST00000031668.10	1 dpi	1.31427	0.867709	0.543093
Col1a2	ENSMUSG00000029661.17	ENSMUST00000031668.10	2 dpi	1.8305	0.96242	1.72404
Col1a2	ENSMUSG00000029661.17	ENSMUST00000031668.10	5 dpi	0.770851	1.87039	2.33404
Col1a2	ENSMUSG00000029661.17	ENSMUST00000031668.10	7 dpi	0.635255	1.70904	2.51781
Myh9	ENSMUSG00000022443.18	ENSMUST00000016771.13	1 dpi	1.01719	0.856106	0.319535
Myh9	ENSMUSG00000022443.18	ENSMUST00000016771.13	2 dpi	1.27896	0.885068	0.948643
Myh9	ENSMUSG00000022443.18	ENSMUST00000016771.13	5 dpi	0.703637	0.808002	2.06744
Myh9	ENSMUSG00000022443.18	ENSMUST00000016771.13	7 dpi	0.848159	1.04998	2.01633
Dync1h1	ENSMUSG00000018707.14	ENSMUST00000018851.14	1 dpi	1.56206	1.08678	0.262047
Dync1h1	ENSMUSG00000018707.14	ENSMUST00000018851.14	2 dpi	1.59864	1.00232	1.08729
Dync1h1	ENSMUSG00000018707.14	ENSMUST00000018851.14	5 dpi	0.904167	0.978834	1.80934
Dync1h1	ENSMUSG00000018707.14	ENSMUST00000018851.14	7 dpi	0.806406	0.822477	1.86605
Flna	ENSMUSG00000031328.17	ENSMUST00000101454.9	1 dpi	1.03883	0.987552	0.860453
Flna	ENSMUSG00000031328.17	ENSMUST00000101454.9	2 dpi	1.31644	0.974846	1.33111
Flna	ENSMUSG00000031328.17	ENSMUST00000101454.9	5 dpi	1.07243	0.932415	2.24691
Flna	ENSMUSG00000031328.17	ENSMUST00000101454.9	7 dpi	1.20443	1.09826	2.2007
Sftpb	ENSMUSG00000056370.18	ENSMUST00000183018.8	1 dpi	0.560459	0.864474	0.240127
Sftpb	ENSMUSG00000056370.18	ENSMUST00000183018.8	2 dpi	0.470196	0.6576	0.738493
Sftpb	ENSMUSG00000056370.18	ENSMUST00000183018.8	5 dpi	1.38425	0.698697	1.92862
Sftpb	ENSMUSG00000056370.18	ENSMUST00000183018.8	7 dpi	1.29655	0.613158	1.80889
Dst	ENSMUSG00000026131.21	ENSMUST00000097785.10	1 dpi	1.34556	0.817095	0.107158
Dst	ENSMUSG00000026131.21	ENSMUST00000097785.10	2 dpi	1.26972	0.786472	0.0616519
Dst	ENSMUSG00000026131.21	ENSMUST00000097785.10	5 dpi	0.371498	1.13779	0.462474
Dst	ENSMUSG00000026131.21	ENSMUST00000097785.10	7 dpi	0.323749	1.14185	0.454475
Plec	ENSMUSG00000022565.16	ENSMUST00000076442.12	1 dpi	1.32133	0.951106	0.336498
Plec	ENSMUSG00000022565.16	ENSMUST00000076442.12	2 dpi	1.92	1.00083	0.861961
Plec	ENSMUSG00000022565.16	ENSMUST00000076442.12	5 dpi	0.457576	1.18029	1.09781
Plec	ENSMUSG00000022565.16	ENSMUST00000076442.12	7 dpi	0.485867	1.42208	1.00465
Col4a2	ENSMUSG00000031503.14	ENSMUST00000033899.14	1 dpi	0.690546	0.621807	0.288067
Col4a2	ENSMUSG00000031503.14	ENSMUST00000033899.14	2 dpi	0.937347	0.759003	0.971705
Col4a2	ENSMUSG00000031503.14	ENSMUST00000033899.14	5 dpi	0.897267	1.05561	2.60477
Col4a2	ENSMUSG00000031503.14	ENSMUST00000033899.14	7 dpi	1.25919	1.50776	2.48796
Utrn	ENSMUSG00000019820.12	ENSMUST00000076817.5	1 dpi	1.24725	0.781178	0.148016
Utrn	ENSMUSG00000019820.12	ENSMUST00000076817.5	2 dpi	1.24147	0.567751	0.519988
Utrn	ENSMUSG00000019820.12	ENSMUST00000076817.5	5 dpi	0.269367	0.612791	1.50843
Utrn	ENSMUSG00000019820.12	ENSMUST00000076817.5	7 dpi	0.156876	0.436742	1.46095
Ubr4	ENSMUSG00000066036.15	ENSMUST00000097822.10	1 dpi	1.65758	1.08332	0.409792
Ubr4	ENSMUSG00000066036.15	ENSMUST00000097822.10	2 dpi	1.86156	1.08971	0.969269
Ubr4	ENSMUSG00000066036.15	ENSMUST00000097822.10	5 dpi	0.567476	1.50837	1.75216
Ubr4	ENSMUSG00000066036.15	ENSMUST00000097822.10	7 dpi	0.454754	1.27318	1.78768
Epas1	ENSMUSG00000024140.11	ENSMUST00000024954.11	1 dpi	0.550271	0.572371	0.498677
Epas1	ENSMUSG00000024140.11	ENSMUST00000024954.11	2 dpi	0.413619	0.423789	1.03167
Epas1	ENSMUSG00000024140.11	ENSMUST00000024954.11	5 dpi	0.592201	0.68849	1.39561
Epas1	ENSMUSG00000024140.11	ENSMUST00000024954.11	7 dpi	0.539558	0.51868	1.3621
Actb	ENSMUSG00000029580.15	ENSMUST00000100497.11	1 dpi	0.838779	1.09608	0.583522
Actb	ENSMUSG00000029580.15	ENSMUST00000100497.11	2 dpi	0.826176	1.09981	1.22119
Actb	ENSMUSG00000029580.15	ENSMUST00000100497.11	5 dpi	3.42401	0.954992	2.02407
Actb	ENSMUSG00000029580.15	ENSMUST00000100497.11	7 dpi	4.61476	1.36332	2.02087
Xdh	ENSMUSG00000024066.10	ENSMUST00000024866.6	1 dpi	3.66339	2.43895	0.547249
Xdh	ENSMUSG00000024066.10	ENSMUST00000024866.6	2 dpi	3.07247	2.02363	1.13829
Xdh	ENSMUSG00000024066.10	ENSMUST00000024866.6	5 dpi	1.80953	2.54357	1.90732
Xdh	ENSMUSG00000024066.10	ENSMUST00000024866.6	7 dpi	1.79505	2.39644	1.91992
Srrm2	ENSMUSG00000039218.18	ENSMUST00000088621.11	1 dpi	1.16035	0.829756	-0.502759
Srrm2	ENSMUSG00000039218.18	ENSMUST00000088621.11	2 dpi	1.09018	0.8707	0.764626
Srrm2	ENSMUSG00000039218.18	ENSMUST00000088621.11	5 dpi	0.432648	0.998539	1.35874
Srrm2	ENSMUSG00000039218.18	ENSMUST00000088621.11	7 dpi	0.449813	1.1211	1.43868
Syne2	ENSMUSG00000063450.15	ENSMUST00000044217.16	1 dpi	1.04988	0.691973	0.0400911
Syne2	ENSMUSG00000063450.15	ENSMUST00000044217.16	2 dpi	0.790622	0.536178	0.344931
Syne2	ENSMUSG00000063450.15	ENSMUST00000044217.16	5 dpi	0.25364	0.61104	1.05236
Syne2	ENSMUSG00000063450.15	ENSMUST00000044217.16	7 dpi	0.126946	0.367514	1.2777
C3	ENSMUSG00000024164.16	ENSMUST00000024988.15	1 dpi	1.1042	1.42479	0.753664
C3	ENSMUSG00000024164.16	ENSMUST00000024988.15	2 dpi	1.41238	2.11376	1.87273
C3	ENSMUSG00000024164.16	ENSMUST00000024988.15	5 dpi	5.74431	1.78247	1.6108
C3	ENSMUSG00000024164.16	ENSMUST00000024988.15	7 dpi	4.94796	1.48696	1.78172
H2-D1	ENSMUSG00000073411.13	ENSMUST00000172785.8	1 dpi	2.06273	1.62867	0.115023
H2-D1	ENSMUSG00000073411.13	ENSMUST00000172785.8	2 dpi	3.39619	2.71974	0.649008
H2-D1	ENSMUSG00000073411.13	ENSMUST00000172785.8	5 dpi	2.48731	2.87807	1.72672
H2-D1	ENSMUSG00000073411.13	ENSMUST00000172785.8	7 dpi	2.60817	3.56876	1.48457
Kmt2d	ENSMUSG00000048154.18	ENSMUST00000023741.16	1 dpi	1.35756	0.834867	0.0542073
Kmt2d	ENSMUSG00000048154.18	ENSMUST00000023741.16	2 dpi	1.62753	0.954867	0.119905
Kmt2d	ENSMUSG00000048154.18	ENSMUST00000023741.16	5 dpi	0.233434	1.76558	0.0663737
Kmt2d	ENSMUSG00000048154.18	ENSMUST00000023741.16	7 dpi	0.213153	2.0113	0.0381235
H2-K1	ENSMUSG00000061232.17	ENSMUST00000025181.18	1 dpi	2.89484	2.0737	0.210379
H2-K1	ENSMUSG00000061232.17	ENSMUST00000025181.18	2 dpi	6.47817	4.10478	0.649261
H2-K1	ENSMUSG00000061232.17	ENSMUST00000025181.18	5 dpi	2.67456	3.71848	2.04579
H2-K1	ENSMUSG00000061232.17	ENSMUST00000025181.18	7 dpi	2.59912	4.2334	1.80248
Lyz2	ENSMUSG00000069516.9	ENSMUST00000092163.9	1 dpi	1.07634	0.913577	0.354198
Lyz2	ENSMUSG00000069516.9	ENSMUST00000092163.9	2 dpi	1.01479	0.715608	0.97238
Lyz2	ENSMUSG00000069516.9	ENSMUST00000092163.9	5 dpi	1.00417	0.384595	2.74209
Lyz2	ENSMUSG00000069516.9	ENSMUST00000092163.9	7 dpi	0.548874	0.250954	2.52729
Son	ENSMUSG00000022961.19	ENSMUST00000114037.9	1 dpi	1.19244	0.774236	0.384024
Son	ENSMUSG00000022961.19	ENSMUST00000114037.9	2 dpi	1.36763	0.783616	0.981372
Son	ENSMUSG00000022961.19	ENSMUST00000114037.9	5 dpi	0.593813	1.13568	1.703
Son	ENSMUSG00000022961.19	ENSMUST00000114037.9	7 dpi	0.654432	1.38583	1.41188
Adgrf5	ENSMUSG00000056492.7	ENSMUST00000226087.2	1 dpi	0.459293	0.681569	0.415213
Adgrf5	ENSMUSG00000056492.7	ENSMUST00000226087.2	2 dpi	0.36034	0.569073	0.829609
Adgrf5	ENSMUSG00000056492.7	ENSMUST00000226087.2	5 dpi	1.87398	0.6285	1.30208
Adgrf5	ENSMUSG00000056492.7	ENSMUST00000226087.2	7 dpi	2.54294	0.712868	1.41408
Sptan1	ENSMUSG00000057738.15	ENSMUST00000100225.9	1 dpi	0.825911	0.72771	0.401206
Sptan1	ENSMUSG00000057738.15	ENSMUST00000100225.9	2 dpi	0.773993	0.578033	0.729643
Sptan1	ENSMUSG00000057738.15	ENSMUST00000100225.9	5 dpi	0.598338	0.526918	1.4663
Sptan1	ENSMUSG00000057738.15	ENSMUST00000100225.9	7 dpi	0.565921	0.448311	1.78758
Helz2	ENSMUSG00000027580.18	ENSMUST00000108831.8	1 dpi	6.34163	4.4235	0.301762
Helz2	ENSMUSG00000027580.18	ENSMUST00000108831.8	2 dpi	5.41376	3.86405	0.729753
Helz2	ENSMUSG00000027580.18	ENSMUST00000108831.8	5 dpi	1.17025	2.60921	0.878686
Helz2	ENSMUSG00000027580.18	ENSMUST00000108831.8	7 dpi	0.767118	1.85289	0.786165
Sftpd	ENSMUSG00000021795.11	ENSMUST00000077136.5	1 dpi	0.976168	0.965972	0.532833
Sftpd	ENSMUSG00000021795.11	ENSMUST00000077136.5	2 dpi	1.0825	0.996406	1.05782
Sftpd	ENSMUSG00000021795.11	ENSMUST00000077136.5	5 dpi	1.00437	0.985089	2.83486
Sftpd	ENSMUSG00000021795.11	ENSMUST00000077136.5	7 dpi	0.854086	1.11672	2.45465
Vwf	ENSMUSG00000001930.18	ENSMUST00000112254.8	1 dpi	0.638979	0.667843	0.533774
Vwf	ENSMUSG00000001930.18	ENSMUST00000112254.8	2 dpi	0.533611	0.481749	0.166298
Vwf	ENSMUSG00000001930.18	ENSMUST00000112254.8	5 dpi	0.985182	0.861443	1.76988
Vwf	ENSMUSG00000001930.18	ENSMUST00000112254.8	7 dpi	0.818557	0.723649	1.66396
Ager	ENSMUSG00000015452.15	ENSMUST00000015596.10	1 dpi	0.395589	0.429101	0.0330898
Ager	ENSMUSG00000015452.15	ENSMUST00000015596.10	2 dpi	0.203017	0.18081	0.807105
Ager	ENSMUSG00000015452.15	ENSMUST00000015596.10	5 dpi	0.602189	0.426803	1.87403
Ager	ENSMUSG00000015452.15	ENSMUST00000015596.10	7 dpi	0.57911	0.476006	1.56235
Ptprb	ENSMUSG00000020154.11	ENSMUST00000092167.7	1 dpi	0.547589	0.621825	0.342756
Ptprb	ENSMUSG00000020154.11	ENSMUST00000092167.7	2 dpi	0.399465	0.43773	0.801301
Ptprb	ENSMUSG00000020154.11	ENSMUST00000092167.7	5 dpi	0.85363	0.578612	1.25647
Ptprb	ENSMUSG00000020154.11	ENSMUST00000092167.7	7 dpi	0.614027	0.313031	0.454999
Cbr2	ENSMUSG00000025150.11	ENSMUST00000026148.9	1 dpi	0.556337	0.773006	0.440371
Cbr2	ENSMUSG00000025150.11	ENSMUST00000026148.9	2 dpi	0.344422	0.356651	1.08547
Cbr2	ENSMUSG00000025150.11	ENSMUST00000026148.9	5 dpi	0.433881	0.349723	1.76298
Cbr2	ENSMUSG00000025150.11	ENSMUST00000026148.9	7 dpi	0.403076	0.454195	1.83645
Psap	ENSMUSG00000004207.15	ENSMUST00000179238.8	1 dpi	1.03635	0.923613	0.704749
Psap	ENSMUSG00000004207.15	ENSMUST00000179238.8	2 dpi	1.22858	0.843742	1.74633
Psap	ENSMUSG00000004207.15	ENSMUST00000179238.8	5 dpi	2.50694	1.457	2.45419
Psap	ENSMUSG00000004207.15	ENSMUST00000179238.8	7 dpi	1.90998	1.25247	2.30959
Slfn4	ENSMUSG00000000204.17	ENSMUST00000167596.2	1 dpi	23.6065		0.806461
Slfn4	ENSMUSG00000000204.17	ENSMUST00000167596.2	2 dpi	25.6865		1.10198
Slfn4	ENSMUSG00000000204.17	ENSMUST00000167596.2	5 dpi	6.89593		1.6196
Slfn4	ENSMUSG00000000204.17	ENSMUST00000167596.2	7 dpi	2.49927		1.42755
Cd74	ENSMUSG00000024610.16	ENSMUST00000097563.9	1 dpi	1.12328	0.999778	0.637461
Cd74	ENSMUSG00000024610.16	ENSMUST00000097563.9	2 dpi	1.0429	0.937339	1.26723
Cd74	ENSMUSG00000024610.16	ENSMUST00000097563.9	5 dpi	1.2748	0.969844	2.40283
Cd74	ENSMUSG00000024610.16	ENSMUST00000097563.9	7 dpi	1.62828	1.39522	2.27556
Akap13	ENSMUSG00000066406.17	ENSMUST00000166315.7	1 dpi	0.956416	0.713007	0.26984
Akap13	ENSMUSG00000066406.17	ENSMUST00000166315.7	2 dpi	0.915288	0.537107	0.911986
Akap13	ENSMUSG00000066406.17	ENSMUST00000166315.7	5 dpi	0.710621	1.02057	1.52413
Akap13	ENSMUSG00000066406.17	ENSMUST00000166315.7	7 dpi	0.707661	1.03072	1.54473
Lama5	ENSMUSG00000015647.10	ENSMUST00000015791.6	1 dpi	1.03525	0.677177	0.934621
Lama5	ENSMUSG00000015647.10	ENSMUST00000015791.6	2 dpi	1.67157	0.717364	2.92615
Lama5	ENSMUSG00000015647.10	ENSMUST00000015791.6	5 dpi	0.445235	0.98092	3.22467
Lama5	ENSMUSG00000015647.10	ENSMUST00000015791.6	7 dpi	0.466212	1.09346	3.18781
Ltbp4	ENSMUSG00000040488.19	ENSMUST00000038618.13	1 dpi	0.819268	0.715567	-0.0463148
Ltbp4	ENSMUSG00000040488.19	ENSMUST00000038618.13	2 dpi	0.35063	0.27779	0.637425
Ltbp4	ENSMUSG00000040488.19	ENSMUST00000038618.13	5 dpi	0.180609	0.192566	1.75637
Ltbp4	ENSMUSG00000040488.19	ENSMUST00000038618.13	7 dpi	0.133297	0.166244	2.61975
Tns1	ENSMUSG00000055322.17	ENSMUST00000191104.7	1 dpi	0.498689	0.588322	0.308775
Tns1	ENSMUSG00000055322.17	ENSMUST00000191104.7	2 dpi	0.434241	0.366767	0.888064
Tns1	ENSMUSG00000055322.17	ENSMUST00000191104.7	5 dpi	0.82057	0.842362	1.49834
Tns1	ENSMUSG00000055322.17	ENSMUST00000191104.7	7 dpi	0.847274	0.735819	1.53064
Agrn	ENSMUSG00000041936.19	ENSMUST00000180572.2	1 dpi	2.2206	1.28258	0.699326
Agrn	ENSMUSG00000041936.19	ENSMUST00000180572.2	2 dpi	2.22395	0.832585	1.32735
Agrn	ENSMUSG00000041936.19	ENSMUST00000180572.2	5 dpi	0.629758	1.12531	1.679
Agrn	ENSMUSG00000041936.19	ENSMUST00000180572.2	7 dpi	0.346869	0.669754	1.80982
Tln1	ENSMUSG00000028465.17	ENSMUST00000030187.14	1 dpi	0.914775	0.906124	0.44452
Tln1	ENSMUSG00000028465.17	ENSMUST00000030187.14	2 dpi	0.892526	0.808661	1.03855
Tln1	ENSMUSG00000028465.17	ENSMUST00000030187.14	5 dpi	1.57669	0.794857	2.347
Tln1	ENSMUSG00000028465.17	ENSMUST00000030187.14	7 dpi	1.20106	0.567893	2.32796
Thbs1	ENSMUSG00000040152.9	ENSMUST00000039559.9	1 dpi	1.11789	1.29399	0.528813
Thbs1	ENSMUSG00000040152.9	ENSMUST00000039559.9	2 dpi	1.61608	2.07965	1.32781
Thbs1	ENSMUSG00000040152.9	ENSMUST00000039559.9	5 dpi	4.10694	1.18906	2.52372
Thbs1	ENSMUSG00000040152.9	ENSMUST00000039559.9	7 dpi	11.3336	3.62329	2.35115
Ddx5	ENSMUSG00000020719.15	ENSMUST00000021062.12	1 dpi	1.24715	0.640359	0.535243
Ddx5	ENSMUSG00000020719.15	ENSMUST00000021062.12	2 dpi	0.746615	0.704118	0.904764
Ddx5	ENSMUSG00000020719.15	ENSMUST00000021062.12	5 dpi	0.819111	0.849134	0.877899
Ddx5	ENSMUSG00000020719.15	ENSMUST00000021062.12	7 dpi	1.0886	1.18435	0.752015
Huwe1	ENSMUSG00000025261.19	ENSMUST00000026292.15	1 dpi	1.04915	0.690959	0.29941
Huwe1	ENSMUSG00000025261.19	ENSMUST00000026292.15	2 dpi	0.952813	0.700488	0.963901
Huwe1	ENSMUSG00000025261.19	ENSMUST00000026292.15	5 dpi	0.692106	1.22211	0.846715
Huwe1	ENSMUSG00000025261.19	ENSMUST00000026292.15	7 dpi	0.662976	1.16135	0.878425
Ace	ENSMUSG00000020681.15	ENSMUST00000001963.14	1 dpi	0.534863	0.734033	0.256103
Ace	ENSMUSG00000020681.15	ENSMUST00000001963.14	2 dpi	0.435409	0.571441	0.951192
Ace	ENSMUSG00000020681.15	ENSMUST00000001963.14	5 dpi	1.69855	0.919107	1.66048
Ace	ENSMUSG00000020681.15	ENSMUST00000001963.14	7 dpi	0.739325	0.349519	1.71367
Fn1	ENSMUSG00000026193.16	ENSMUST00000055226.13	1 dpi	0.549401	0.826904	0.301462
Fn1	ENSMUSG00000026193.16	ENSMUST00000055226.13	2 dpi	0.587058	0.788651	0.972565
Fn1	ENSMUSG00000026193.16	ENSMUST00000055226.13	5 dpi	7.26156	1.44209	2.0655
Fn1	ENSMUSG00000026193.16	ENSMUST00000055226.13	7 dpi	7.45809	1.48565	1.88252
Smg1	ENSMUSG00000030655.16	ENSMUST00000032891.15	1 dpi	1.60575	1.15198	0.229164
Smg1	ENSMUSG00000030655.16	ENSMUST00000032891.15	2 dpi	1.6542	1.41558	0.362365
Smg1	ENSMUSG00000030655.16	ENSMUST00000032891.15	5 dpi	0.710427	2.27151	0.701557
Smg1	ENSMUSG00000030655.16	ENSMUST00000032891.15	7 dpi	0.763841	2.6437	0.677772
Mycbp2	ENSMUSG00000033004.17	ENSMUST00000159855.8	1 dpi	1.95486	1.3673	0.165158
Mycbp2	ENSMUSG00000033004.17	ENSMUST00000159855.8	2 dpi	1.78564	1.28219	0.40128
Mycbp2	ENSMUSG00000033004.17	ENSMUST00000159855.8	5 dpi	0.803266	2.24488	1.08462
Mycbp2	ENSMUSG00000033004.17	ENSMUST00000159855.8	7 dpi	0.680932	2.02721	0.706902
Sf3b1	ENSMUSG00000025982.14	ENSMUST00000027127.14	1 dpi	0.941021	0.889153	0.239965
Sf3b1	ENSMUSG00000025982.14	ENSMUST00000027127.14	2 dpi	1.16581	0.907428	0.622227
Sf3b1	ENSMUSG00000025982.14	ENSMUST00000027127.14	5 dpi	0.830782	0.9559	0.885238
Sf3b1	ENSMUSG00000025982.14	ENSMUST00000027127.14	7 dpi	1.00341	1.45657	0.710805
Fasn	ENSMUSG00000025153.10	ENSMUST00000055655.9	1 dpi	0.668145	0.812059	0.117887
Fasn	ENSMUSG00000025153.10	ENSMUST00000055655.9	2 dpi	0.603153	0.676047	0.690307
Fasn	ENSMUSG00000025153.10	ENSMUST00000055655.9	5 dpi	0.718744	0.436159	1.78808
Fasn	ENSMUSG00000025153.10	ENSMUST00000055655.9	7 dpi	0.439679	0.241979	1.69316
Hmcn1	ENSMUSG00000066842.19	ENSMUST00000074783.12	1 dpi	0.732342	0.703119	0.110195
Hmcn1	ENSMUSG00000066842.19	ENSMUST00000074783.12	2 dpi	0.548045	0.438201	0.891635
Hmcn1	ENSMUSG00000066842.19	ENSMUST00000074783.12	5 dpi	0.23779	0.454704	1.60938
Hmcn1	ENSMUSG00000066842.19	ENSMUST00000074783.12	7 dpi	0.149787	0.304554	1.46197
Col6a1	ENSMUSG00000001119.8	ENSMUST00000001147.5	1 dpi	1.29811	0.847914	0.281988
Col6a1	ENSMUSG00000001119.8	ENSMUST00000001147.5	2 dpi	1.6457	0.885038	0.918893
Col6a1	ENSMUSG00000001119.8	ENSMUST00000001147.5	5 dpi	0.675163	1.35568	2.24482
Col6a1	ENSMUSG00000001119.8	ENSMUST00000001147.5	7 dpi	0.691099	1.57032	2.19224
Parp14	ENSMUSG00000034422.15	ENSMUST00000042665.9	1 dpi	11.3313	6.48845	0.538061
Parp14	ENSMUSG00000034422.15	ENSMUST00000042665.9	2 dpi	7.91383	4.67082	1.24915
Parp14	ENSMUSG00000034422.15	ENSMUST00000042665.9	5 dpi	4.16476	2.99624	1.9655
Parp14	ENSMUSG00000034422.15	ENSMUST00000042665.9	7 dpi	4.95188	3.76866	1.84504
Txnip	ENSMUSG00000038393.15	ENSMUST00000049093.8	1 dpi	0.556992	0.436031	0.453821
Txnip	ENSMUSG00000038393.15	ENSMUST00000049093.8	2 dpi	0.698372	0.517119	1.0929
Txnip	ENSMUSG00000038393.15	ENSMUST00000049093.8	5 dpi	0.738362	0.57199	2.34652
Txnip	ENSMUSG00000038393.15	ENSMUST00000049093.8	7 dpi	1.39847	1.10905	2.3403
Atp11a	ENSMUSG00000031441.16	ENSMUST00000091237.12	1 dpi	1.13115	0.944883	0.136099
Atp11a	ENSMUSG00000031441.16	ENSMUST00000091237.12	2 dpi	1.04032	0.856418	0.501014
Atp11a	ENSMUSG00000031441.16	ENSMUST00000091237.12	5 dpi	0.498921	1.31703	0.870846
Atp11a	ENSMUSG00000031441.16	ENSMUST00000091237.12	7 dpi	0.283645	0.755312	0.320174
Serinc3	ENSMUSG00000017707.10	ENSMUST00000017851.4	1 dpi	0.505149	0.750191	0.349781
Serinc3	ENSMUSG00000017707.10	ENSMUST00000017851.4	2 dpi	0.594883	0.819787	1.02816
Serinc3	ENSMUSG00000017707.10	ENSMUST00000017851.4	5 dpi	4.29303	1.42596	1.70572
Serinc3	ENSMUSG00000017707.10	ENSMUST00000017851.4	7 dpi	3.77929	1.03518	1.61397
Eef2	ENSMUSG00000034994.11	ENSMUST00000047864.11	1 dpi	0.655212	1.33326	-0.247305
Eef2	ENSMUSG00000034994.11	ENSMUST00000047864.11	2 dpi	0.678186	1.42339	0.245077
Eef2	ENSMUSG00000034994.11	ENSMUST00000047864.11	5 dpi	2.33293	1.79205	1.22051
Eef2	ENSMUSG00000034994.11	ENSMUST00000047864.11	7 dpi	2.56242	2.06932	1.10377
Iqgap1	ENSMUSG00000030536.11	ENSMUST00000167377.3	1 dpi	0.868905	0.944167	0.261029
Iqgap1	ENSMUSG00000030536.11	ENSMUST00000167377.3	2 dpi	0.998629	0.839168	0.902673
Iqgap1	ENSMUSG00000030536.11	ENSMUST00000167377.3	5 dpi	1.33059	0.734554	1.74096
Iqgap1	ENSMUSG00000030536.11	ENSMUST00000167377.3	7 dpi	1.50637	0.825809	1.51449
Hp	ENSMUSG00000031722.11	ENSMUST00000074898.8	1 dpi	0.866524	1.15252	0.0374245
Hp	ENSMUSG00000031722.11	ENSMUST00000074898.8	2 dpi	0.64955	0.990986	0.953203
Hp	ENSMUSG00000031722.11	ENSMUST00000074898.8	5 dpi	1.29041	0.725746	1.9133
Hp	ENSMUSG00000031722.11	ENSMUST00000074898.8	7 dpi	1.22844	0.94447	1.72868
Eln	ENSMUSG00000029675.13	ENSMUST00000015138.13	1 dpi	1.41141	0.538557	0.195475
Eln	ENSMUSG00000029675.13	ENSMUST00000015138.13	2 dpi	2.26854	0.859854	0.653827
Eln	ENSMUSG00000029675.13	ENSMUST00000015138.13	5 dpi	0.251937	4.22397	1.64631
Eln	ENSMUSG00000029675.13	ENSMUST00000015138.13	7 dpi	0.357558	5.58248	1.60175
Fbn1	ENSMUSG00000027204.14	ENSMUST00000103234.2	1 dpi	1.00523	0.898782	0.48365
Fbn1	ENSMUSG00000027204.14	ENSMUST00000103234.2	2 dpi	1.38524	1.36016	1.2811
Fbn1	ENSMUSG00000027204.14	ENSMUST00000103234.2	5 dpi	2.84459	1.5796	2.04534
Fbn1	ENSMUSG00000027204.14	ENSMUST00000103234.2	7 dpi	2.95446	1.56092	2.1031
Pkd1	ENSMUSG00000032855.7	ENSMUST00000035565.5	1 dpi	0.800173	0.640516	0.34239
Pkd1	ENSMUSG00000032855.7	ENSMUST00000035565.5	2 dpi	0.747273	0.561411	0.778083
Pkd1	ENSMUSG00000032855.7	ENSMUST00000035565.5	5 dpi	0.474357	1.32311	1.3062
Pkd1	ENSMUSG00000032855.7	ENSMUST00000035565.5	7 dpi	0.266105	0.76669	1.44687
Birc6	ENSMUSG00000024073.17	ENSMUST00000180037.8	1 dpi	1.09622	0.865655	0.788576
Birc6	ENSMUSG00000024073.17	ENSMUST00000180037.8	2 dpi	0.996298	0.860055	1.59569
Birc6	ENSMUSG00000024073.17	ENSMUST00000180037.8	5 dpi	1.09345	1.27371	1.02099
Birc6	ENSMUSG00000024073.17	ENSMUST00000180037.8	7 dpi	0.911076	0.996806	1.10382
Vim	ENSMUSG00000026728.10	ENSMUST00000028062.8	1 dpi	0.910813	1.09775	0.221241
Vim	ENSMUSG00000026728.10	ENSMUST00000028062.8	2 dpi	0.924234	1.03698	1.11207
Vim	ENSMUSG00000026728.10	ENSMUST00000028062.8	5 dpi	1.03997	0.869647	2.12575
Vim	ENSMUSG00000026728.10	ENSMUST00000028062.8	7 dpi	1.51174	1.30525	2.00822
Samhd1	ENSMUSG00000027639.17	ENSMUST00000057725.10	1 dpi	4.78152	3.22262	0.44536
Samhd1	ENSMUSG00000027639.17	ENSMUST00000057725.10	2 dpi	3.33086	2.83692	0.845282
Samhd1	ENSMUSG00000027639.17	ENSMUST00000057725.10	5 dpi	3.29318	3.41261	1.69069
Samhd1	ENSMUSG00000027639.17	ENSMUST00000057725.10	7 dpi	4.04387	4.17571	0.496818
Cyp2f2	ENSMUSG00000052974.9	ENSMUST00000003100.10	1 dpi	0.447372	0.518797	0.479953
Cyp2f2	ENSMUSG00000052974.9	ENSMUST00000003100.10	2 dpi	0.241818	0.288347	1.38447
Cyp2f2	ENSMUSG00000052974.9	ENSMUST00000003100.10	5 dpi	0.368534	0.20818	2.52398
Cyp2f2	ENSMUSG00000052974.9	ENSMUST00000003100.10	7 dpi	0.224966	0.174542	2.19032
Gbp2	ENSMUSG00000028270.13	ENSMUST00000165774.8	1 dpi	12.9421	11.599	-0.0553531
Gbp2	ENSMUSG00000028270.13	ENSMUST00000165774.8	2 dpi	9.74723	10.0825	0.662379
Gbp2	ENSMUSG00000028270.13	ENSMUST00000165774.8	5 dpi	21.2318	8.48766	2.02487
Gbp2	ENSMUSG00000028270.13	ENSMUST00000165774.8	7 dpi	46.2642	21.2644	1.87397
C4b	ENSMUSG00000073418.5	ENSMUST00000069507.9	1 dpi	1.91627	1.47812	0.594893
C4b	ENSMUSG00000073418.5	ENSMUST00000069507.9	2 dpi	2.2448	2.11455	0.565144
C4b	ENSMUSG00000073418.5	ENSMUST00000069507.9	5 dpi	3.30355	1.80771	3.11903
C4b	ENSMUSG00000073418.5	ENSMUST00000069507.9	7 dpi	2.79274	1.60421	3.27065
Irf7	ENSMUSG00000025498.16	ENSMUST00000026571.11	1 dpi	50.2552	23.1429	-1.71777
Irf7	ENSMUSG00000025498.16	ENSMUST00000026571.11	2 dpi	55.794	22.4577	-2.05346
Irf7	ENSMUSG00000025498.16	ENSMUST00000026571.11	5 dpi	32.6881	45.4461	-1.73358
Irf7	ENSMUSG00000025498.16	ENSMUST00000026571.11	7 dpi	26.8448	35.8674	-1.33946
B2m	ENSMUSG00000060802.9	ENSMUST00000102476.5	1 dpi	1.82593	2.08352	0.393477
B2m	ENSMUSG00000060802.9	ENSMUST00000102476.5	2 dpi	2.57488	3.42276	0.905952
B2m	ENSMUSG00000060802.9	ENSMUST00000102476.5	5 dpi	10.6508	3.26426	1.1812
B2m	ENSMUSG00000060802.9	ENSMUST00000102476.5	7 dpi	10.6148	3.44473	0.98504
Wnk1	ENSMUSG00000045962.17	ENSMUST00000060043.13	1 dpi	0.810021	0.77397	0.40864
Wnk1	ENSMUSG00000045962.17	ENSMUST00000060043.13	2 dpi	0.729984	0.763998	1.03484
Wnk1	ENSMUSG00000045962.17	ENSMUST00000060043.13	5 dpi	1.78329	1.84729	1.14057
Wnk1	ENSMUSG00000045962.17	ENSMUST00000060043.13	7 dpi	1.91858	1.65486	1.06821
Icam1	ENSMUSG00000037405.9	ENSMUST00000086399.6	1 dpi	1.68395	0.941224	0.842797
Icam1	ENSMUSG00000037405.9	ENSMUST00000086399.6	2 dpi	2.19195	0.906577	1.65824
Icam1	ENSMUSG00000037405.9	ENSMUST00000086399.6	5 dpi	2.14388	0.955362	2.27653
Icam1	ENSMUSG00000037405.9	ENSMUST00000086399.6	7 dpi	3.62558	1.95426	2.04701
Cltc	ENSMUSG00000047126.18	ENSMUST00000103186.11	1 dpi	0.771695	0.790679	0.548584
Cltc	ENSMUSG00000047126.18	ENSMUST00000103186.11	2 dpi	0.889908	0.758518	1.44908
Cltc	ENSMUSG00000047126.18	ENSMUST00000103186.11	5 dpi	2.98574	0.848789	1.97494
Cltc	ENSMUSG00000047126.18	ENSMUST00000103186.11	7 dpi	3.64872	0.944187	1.8005
Vps13d	ENSMUSG00000020220.17	ENSMUST00000036579.14	1 dpi	1.26182	0.773891	-0.267285
Vps13d	ENSMUSG00000020220.17	ENSMUST00000036579.14	2 dpi	1.17155	0.757685	0.391446
Vps13d	ENSMUSG00000020220.17	ENSMUST00000036579.14	5 dpi	0.434178	1.24706	1.11054
Vps13d	ENSMUSG00000020220.17	ENSMUST00000036579.14	7 dpi	0.333485	1.14116	0.213438
Sparc	ENSMUSG00000018593.14	ENSMUST00000214685.2	1 dpi	0.610637	0.541177	0.538184
Sparc	ENSMUSG00000018593.14	ENSMUST00000214685.2	2 dpi	0.492335	0.511879	2.22789
Sparc	ENSMUSG00000018593.14	ENSMUST00000214685.2	5 dpi	1.03969	0.725032	3.02114
Sparc	ENSMUSG00000018593.14	ENSMUST00000214685.2	7 dpi	1.03605	0.702329	3.07002
Herc2	ENSMUSG00000030451.17	ENSMUST00000164095.3	1 dpi	1.00348	0.682469	-0.0289052
Herc2	ENSMUSG00000030451.17	ENSMUST00000164095.3	2 dpi	1.07497	0.59729	0.801622
Herc2	ENSMUSG00000030451.17	ENSMUST00000164095.3	5 dpi	0.482872	1.03349	1.14035
Herc2	ENSMUSG00000030451.17	ENSMUST00000164095.3	7 dpi	0.125381	0.325449	1.04899
Fth1	ENSMUSG00000024661.8	ENSMUST00000235196.2	1 dpi	0.534233	0.810167	0.0131761
Fth1	ENSMUSG00000024661.8	ENSMUST00000235196.2	2 dpi	0.621083	1.10704	0.593011
Fth1	ENSMUSG00000024661.8	ENSMUST00000235196.2	5 dpi	3.77757	2.58138	1.50694
Fth1	ENSMUSG00000024661.8	ENSMUST00000235196.2	7 dpi	5.97268	3.74196	1.38488
Mprip	ENSMUSG00000005417.18	ENSMUST00000072031.13	1 dpi	1.00054	0.755699	0.0499046
Mprip	ENSMUSG00000005417.18	ENSMUST00000072031.13	2 dpi	1.05991	0.753183	0.430634
Mprip	ENSMUSG00000005417.18	ENSMUST00000072031.13	5 dpi	0.438365	1.38894	0.515427
Mprip	ENSMUSG00000005417.18	ENSMUST00000072031.13	7 dpi	0.60471	1.93099	0.325595
Dock9	ENSMUSG00000025558.20	ENSMUST00000100299.11	1 dpi	0.913681	0.672399	0.336224
Dock9	ENSMUSG00000025558.20	ENSMUST00000100299.11	2 dpi	0.703818	0.483018	0.70631
Dock9	ENSMUSG00000025558.20	ENSMUST00000100299.11	5 dpi	0.325384	0.717442	1.69584
Dock9	ENSMUSG00000025558.20	ENSMUST00000100299.11	7 dpi	0.194527	0.391176	2.28817
Tapbp	ENSMUSG00000024308.16	ENSMUST00000025161.10	1 dpi	3.23957	2.31411	0.541912
Tapbp	ENSMUSG00000024308.16	ENSMUST00000025161.10	2 dpi	3.44074	2.28366	1.32476
Tapbp	ENSMUSG00000024308.16	ENSMUST00000025161.10	5 dpi	1.87119	1.69139	2.46856
Tapbp	ENSMUSG00000024308.16	ENSMUST00000025161.10	7 dpi	3.25597	3.58827	2.25916
Ctss	ENSMUSG00000038642.11	ENSMUST00000116304.3	1 dpi	2.19436	1.78393	0.319794
Ctss	ENSMUSG00000038642.11	ENSMUST00000116304.3	2 dpi	2.88994	2.39819	0.721482
Ctss	ENSMUSG00000038642.11	ENSMUST00000116304.3	5 dpi	9.84416	4.64948	1.70847
Ctss	ENSMUSG00000038642.11	ENSMUST00000116304.3	7 dpi	10.2818	5.73935	1.49052
Nsd1	ENSMUSG00000021488.9	ENSMUST00000099490.3	1 dpi	0.949401	0.840538	-0.0748605
Nsd1	ENSMUSG00000021488.9	ENSMUST00000099490.3	2 dpi	0.943549	0.86121	0.257617
Nsd1	ENSMUSG00000021488.9	ENSMUST00000099490.3	5 dpi	0.645143	1.5536	1.05319
Nsd1	ENSMUSG00000021488.9	ENSMUST00000099490.3	7 dpi	0.506416	1.26473	1.02036
Prrc2a	ENSMUSG00000024393.15	ENSMUST00000025253.12	1 dpi	1.34498	0.923207	0.787986
Prrc2a	ENSMUSG00000024393.15	ENSMUST00000025253.12	2 dpi	1.57229	1.08742	0.669571
Prrc2a	ENSMUSG00000024393.15	ENSMUST00000025253.12	5 dpi	0.308705	2.02472	0.929805
Prrc2a	ENSMUSG00000024393.15	ENSMUST00000025253.12	7 dpi	0.206432	1.2408	0.718188
Pcnt	ENSMUSG00000001151.11	ENSMUST00000001179.7	1 dpi	1.1529	0.771886	-0.00487078
Pcnt	ENSMUSG00000001151.11	ENSMUST00000001179.7	2 dpi	1.57011	0.712437	0.553073
Pcnt	ENSMUSG00000001151.11	ENSMUST00000001179.7	5 dpi	0.272439	1.15413	1.27528
Pcnt	ENSMUSG00000001151.11	ENSMUST00000001179.7	7 dpi	0.196036	0.797894	1.6187
Thbd	ENSMUSG00000074743.5	ENSMUST00000099270.5	1 dpi	0.556646	0.605291	0.53717
Thbd	ENSMUSG00000074743.5	ENSMUST00000099270.5	2 dpi	0.381427	0.396624	1.18767
Thbd	ENSMUSG00000074743.5	ENSMUST00000099270.5	5 dpi	0.360616	0.258491	2.31948
Thbd	ENSMUSG00000074743.5	ENSMUST00000099270.5	7 dpi	0.196472	0.126706	2.29784
Slc34a2	ENSMUSG00000029188.15	ENSMUST00000094787.8	1 dpi	0.547022	0.86317	0.334238
Slc34a2	ENSMUSG00000029188.15	ENSMUST00000094787.8	2 dpi	0.304823	0.652134	1.02632
Slc34a2	ENSMUSG00000029188.15	ENSMUST00000094787.8	5 dpi	1.376	0.402438	2.0252
Slc34a2	ENSMUSG00000029188.15	ENSMUST00000094787.8	7 dpi	0.661872	0.17871	1.95372
Tgm2	ENSMUSG00000037820.16	ENSMUST00000103122.10	1 dpi	1.06893	1.13073	0.415748
Tgm2	ENSMUSG00000037820.16	ENSMUST00000103122.10	2 dpi	1.44724	1.41509	1.06125
Tgm2	ENSMUSG00000037820.16	ENSMUST00000103122.10	5 dpi	2.5411	1.47427	2.03284
Tgm2	ENSMUSG00000037820.16	ENSMUST00000103122.10	7 dpi	3.68763	2.17112	1.96169
Ranbp2	ENSMUSG00000003226.8	ENSMUST00000003310.7	1 dpi	1.22165	0.886195	-0.0374581
Ranbp2	ENSMUSG00000003226.8	ENSMUST00000003310.7	2 dpi	1.04187	0.872112	0.456436
Ranbp2	ENSMUSG00000003226.8	ENSMUST00000003310.7	5 dpi	1.77876	1.2883	0.953352
Ranbp2	ENSMUSG00000003226.8	ENSMUST00000003310.7	7 dpi	1.97269	1.25819	0.409337
Stard9	ENSMUSG00000033705.18	ENSMUST00000180041.9	1 dpi	0.957177		0.0118154
Stard9	ENSMUSG00000033705.18	ENSMUST00000180041.9	2 dpi	0.644897		0.281263
Stard9	ENSMUSG00000033705.18	ENSMUST00000180041.9	5 dpi	0.211937		0.440215
Stard9	ENSMUSG00000033705.18	ENSMUST00000180041.9	7 dpi	0.105964		0.165887
Atp1a1	ENSMUSG00000033161.11	ENSMUST00000036493.8	1 dpi	0.707422	0.829798	0.0685608
Atp1a1	ENSMUSG00000033161.11	ENSMUST00000036493.8	2 dpi	0.837671	0.796897	1.06842
Atp1a1	ENSMUSG00000033161.11	ENSMUST00000036493.8	5 dpi	1.75037	0.926863	1.80651
Atp1a1	ENSMUSG00000033161.11	ENSMUST00000036493.8	7 dpi	2.32434	1.1127	1.84562
Cd36	ENSMUSG00000002944.16	ENSMUST00000197890.5	1 dpi	0.32372	0.543906	0.331705
Cd36	ENSMUSG00000002944.16	ENSMUST00000197890.5	2 dpi	0.263038	0.432926	0.957724
Cd36	ENSMUSG00000002944.16	ENSMUST00000197890.5	5 dpi	2.27816	0.47028	2.06959
Cd36	ENSMUSG00000002944.16	ENSMUST00000197890.5	7 dpi	1.50822	0.328889	1.96944
Lmo7	ENSMUSG00000033060.17	ENSMUST00000100337.10	1 dpi	0.699846	0.490155	0.376713
Lmo7	ENSMUSG00000033060.17	ENSMUST00000100337.10	2 dpi	0.525846	0.270488	1.19678
Lmo7	ENSMUSG00000033060.17	ENSMUST00000100337.10	5 dpi	0.599464	0.746415	1.43913
Lmo7	ENSMUSG00000033060.17	ENSMUST00000100337.10	7 dpi	0.710082	0.972754	1.45189
Hspa5	ENSMUSG00000026864.14	ENSMUST00000028222.13	1 dpi	0.891049	0.834167	0.479864
Hspa5	ENSMUSG00000026864.14	ENSMUST00000028222.13	2 dpi	0.868677	0.834385	0.943631
Hspa5	ENSMUSG00000026864.14	ENSMUST00000028222.13	5 dpi	1.69215	0.673079	2.05204
Hspa5	ENSMUSG00000026864.14	ENSMUST00000028222.13	7 dpi	1.96932	0.853233	1.95136
H2-T23	ENSMUSG00000067212.9	ENSMUST00000102678.5	1 dpi	6.19402	4.79457	0
H2-T23	ENSMUSG00000067212.9	ENSMUST00000102678.5	2 dpi	8.12548	6.93238	0
H2-T23	ENSMUSG00000067212.9	ENSMUST00000102678.5	5 dpi	4.77003	3.39818	0
H2-T23	ENSMUSG00000067212.9	ENSMUST00000102678.5	7 dpi	4.62487	4.20696	0
Lrrk2	ENSMUSG00000036273.16	ENSMUST00000060642.7	1 dpi	0.976006	0.851464	0.728707
Lrrk2	ENSMUSG00000036273.16	ENSMUST00000060642.7	2 dpi	0.939991	0.812778	1.10438
Lrrk2	ENSMUSG00000036273.16	ENSMUST00000060642.7	5 dpi	0.466405	0.849022	1.20475
Lrrk2	ENSMUSG00000036273.16	ENSMUST00000060642.7	7 dpi	0.17282	0.309164	0.0927488
Pdzd2	ENSMUSG00000022197.17	ENSMUST00000075317.12	1 dpi	0.542891	0.54705	0.361211
Pdzd2	ENSMUSG00000022197.17	ENSMUST00000075317.12	2 dpi	0.326139	0.340545	0.815015
Pdzd2	ENSMUSG00000022197.17	ENSMUST00000075317.12	5 dpi	0.451852	0.699086	0.703229
Pdzd2	ENSMUSG00000022197.17	ENSMUST00000075317.12	7 dpi	0.324469	0.399635	0.536184
Fmo2	ENSMUSG00000040170.14	ENSMUST00000111510.8	1 dpi	0.693005	0.92513	0.590558
Fmo2	ENSMUSG00000040170.14	ENSMUST00000111510.8	2 dpi	0.428149	0.343811	1.67626
Fmo2	ENSMUSG00000040170.14	ENSMUST00000111510.8	5 dpi	1.518	0.744234	1.59467
Fmo2	ENSMUSG00000040170.14	ENSMUST00000111510.8	7 dpi	1.03363	0.539657	1.62657
Abca3	ENSMUSG00000024130.17	ENSMUST00000079594.12	1 dpi	0.737026	0.674268	0.451733
Abca3	ENSMUSG00000024130.17	ENSMUST00000079594.12	2 dpi	0.71951	0.614528	1.0976
Abca3	ENSMUSG00000024130.17	ENSMUST00000079594.12	5 dpi	0.694736	0.726763	1.45987
Abca3	ENSMUSG00000024130.17	ENSMUST00000079594.12	7 dpi	0.41456	0.429971	1.3816
Itm2b	ENSMUSG00000022108.9	ENSMUST00000022704.9	1 dpi	0.815225	1.03976	0.23763
Itm2b	ENSMUSG00000022108.9	ENSMUST00000022704.9	2 dpi	0.715909	0.966083	1.13971
Itm2b	ENSMUSG00000022108.9	ENSMUST00000022704.9	5 dpi	2.50613	0.89376	2.01634
Itm2b	ENSMUSG00000022108.9	ENSMUST00000022704.9	7 dpi	2.4312	0.855546	1.9108
Prrc2c	ENSMUSG00000040225.16	ENSMUST00000182660.8	1 dpi	1.0382	0.93998	0.359467
Prrc2c	ENSMUSG00000040225.16	ENSMUST00000182660.8	2 dpi	0.918285	0.906126	1.15508
Prrc2c	ENSMUSG00000040225.16	ENSMUST00000182660.8	5 dpi	0.79037	1.13461	1.6951
Prrc2c	ENSMUSG00000040225.16	ENSMUST00000182660.8	7 dpi	0.745653	0.978609	1.5994
Sparcl1	ENSMUSG00000029309.8	ENSMUST00000031249.8	1 dpi	0.406813	0.688343	0.492424
Sparcl1	ENSMUSG00000029309.8	ENSMUST00000031249.8	2 dpi	0.296361	0.495883	1.04409
Sparcl1	ENSMUSG00000029309.8	ENSMUST00000031249.8	5 dpi	4.85051	0.901606	2.37744
Sparcl1	ENSMUSG00000029309.8	ENSMUST00000031249.8	7 dpi	4.66354	0.843222	2.4868
App	ENSMUSG00000022892.12	ENSMUST00000005406.12	1 dpi	0.499543	0.733655	0.553869
App	ENSMUSG00000022892.12	ENSMUST00000005406.12	2 dpi	0.467639	0.571409	1.31195
App	ENSMUSG00000022892.12	ENSMUST00000005406.12	5 dpi	1.54892	0.590886	2.35954
App	ENSMUSG00000022892.12	ENSMUST00000005406.12	7 dpi	1.7729	0.605397	2.33599
Sec14l3	ENSMUSG00000054986.14	ENSMUST00000068322.7	1 dpi	0.611074	0.543574	0.376028
Sec14l3	ENSMUSG00000054986.14	ENSMUST00000068322.7	2 dpi	0.253985	0.173978	1.24059
Sec14l3	ENSMUSG00000054986.14	ENSMUST00000068322.7	5 dpi	0.386602	0.23123	2.05875
Sec14l3	ENSMUSG00000054986.14	ENSMUST00000068322.7	7 dpi	0.261829	0.168273	1.90317
Hspg2	ENSMUSG00000028763.19	ENSMUST00000171332.2	1 dpi	0.472371	0.5535	0.254992
Hspg2	ENSMUSG00000028763.19	ENSMUST00000171332.2	2 dpi	0.513792	0.434957	0.895382
Hspg2	ENSMUSG00000028763.19	ENSMUST00000171332.2	5 dpi	0.816731	0.532365	1.97141
Hspg2	ENSMUSG00000028763.19	ENSMUST00000171332.2	7 dpi	0.635617	0.411517	1.92692
Myh14	ENSMUSG00000030739.19	ENSMUST00000107899.10	1 dpi	0.627125	0.507193	-0.0741417
Myh14	ENSMUSG00000030739.19	ENSMUST00000107899.10	2 dpi	0.436738	0.286016	1.15213
Myh14	ENSMUSG00000030739.19	ENSMUST00000107899.10	5 dpi	0.236843	0.517176	2.15542
Myh14	ENSMUSG00000030739.19	ENSMUST00000107899.10	7 dpi	0.176794	0.493356	1.75125
Herc1	ENSMUSG00000038664.17	ENSMUST00000042824.13	1 dpi	1.06292		-0.193379
Herc1	ENSMUSG00000038664.17	ENSMUST00000042824.13	2 dpi	0.943452		0.726512
Herc1	ENSMUSG00000038664.17	ENSMUST00000042824.13	5 dpi	0.58494		1.32523
Herc1	ENSMUSG00000038664.17	ENSMUST00000042824.13	7 dpi	0.419932		1.32535
Nes	ENSMUSG00000004891.17	ENSMUST00000090973.12	1 dpi	1.15436	0.853461	0.996309
Nes	ENSMUSG00000004891.17	ENSMUST00000090973.12	2 dpi	1.68921	1.10336	1.25656
Nes	ENSMUSG00000004891.17	ENSMUST00000090973.12	5 dpi	0.128569	0.637824	1.75204
Nes	ENSMUSG00000004891.17	ENSMUST00000090973.12	7 dpi	0.0694411	0.393956	1.57137
Lgals3bp	ENSMUSG00000033880.12	ENSMUST00000043722.10	1 dpi	6.66732	6.07883	0.163842
Lgals3bp	ENSMUSG00000033880.12	ENSMUST00000043722.10	2 dpi	9.05255	9.19959	0.771052
Lgals3bp	ENSMUSG00000033880.12	ENSMUST00000043722.10	5 dpi	10.102	5.79302	2.00796
Lgals3bp	ENSMUSG00000033880.12	ENSMUST00000043722.10	7 dpi	11.0574	6.09249	2.01638
Hectd1	ENSMUSG00000035247.17	ENSMUST00000042052.9	1 dpi	0.944973	0.765917	0.936112
Hectd1	ENSMUSG00000035247.17	ENSMUST00000042052.9	2 dpi	1.06805	0.732024	1.66168
Hectd1	ENSMUSG00000035247.17	ENSMUST00000042052.9	5 dpi	1.11524	1.30447	0.590405
Hectd1	ENSMUSG00000035247.17	ENSMUST00000042052.9	7 dpi	1.27474	1.33238	0.65591
Tnks1bp1	ENSMUSG00000033955.14	ENSMUST00000111605.9	1 dpi	1.36162	0.933684	0.230051
Tnks1bp1	ENSMUSG00000033955.14	ENSMUST00000111605.9	2 dpi	1.50832	0.899155	0.133873
Tnks1bp1	ENSMUSG00000033955.14	ENSMUST00000111605.9	5 dpi	0.350799	1.06422	1.10292
Tnks1bp1	ENSMUSG00000033955.14	ENSMUST00000111605.9	7 dpi	0.478935	1.55034	1.23571
Itgb1	ENSMUSG00000025809.16	ENSMUST00000090006.12	1 dpi	0.594336	0.683247	0.620594
Itgb1	ENSMUSG00000025809.16	ENSMUST00000090006.12	2 dpi	0.508064	0.585555	1.3407
Itgb1	ENSMUSG00000025809.16	ENSMUST00000090006.12	5 dpi	2.68223	0.76044	1.85494
Itgb1	ENSMUSG00000025809.16	ENSMUST00000090006.12	7 dpi	3.16611	0.749104	1.71722
Eif4g2	ENSMUSG00000005610.18	ENSMUST00000162415.9	1 dpi	0.664224	0.849072	0.110049
Eif4g2	ENSMUSG00000005610.18	ENSMUST00000162415.9	2 dpi	0.667538	0.943663	0.536541
Eif4g2	ENSMUSG00000005610.18	ENSMUST00000162415.9	5 dpi	2.9196	2.08188	1.07573
Eif4g2	ENSMUSG00000005610.18	ENSMUST00000162415.9	7 dpi	4.07938	2.38575	1.397
Col6a3	ENSMUSG00000048126.17	ENSMUST00000097653.11	1 dpi	0.680629	0.672138	0.445131
Col6a3	ENSMUSG00000048126.17	ENSMUST00000097653.11	2 dpi	0.754627	0.62733	0.677056
Col6a3	ENSMUSG00000048126.17	ENSMUST00000097653.11	5 dpi	1.21244	0.896898	2.4147
Col6a3	ENSMUSG00000048126.17	ENSMUST00000097653.11	7 dpi	1.35575	1.036	2.1865
Znfx1	ENSMUSG00000039501.15	ENSMUST00000048988.14	1 dpi	6.84724	6.57926	0.16253
Znfx1	ENSMUSG00000039501.15	ENSMUST00000048988.14	2 dpi	5.5926	5.40181	0.867915
Znfx1	ENSMUSG00000039501.15	ENSMUST00000048988.14	5 dpi	6.81732	3.77022	1.84887
Znfx1	ENSMUSG00000039501.15	ENSMUST00000048988.14	7 dpi	6.13314	3.0477	1.91
Msn	ENSMUSG00000031207.17	ENSMUST00000117399.2	1 dpi	0.858413	0.874897	0.557251
Msn	ENSMUSG00000031207.17	ENSMUST00000117399.2	2 dpi	0.810255	0.768151	1.37943
Msn	ENSMUSG00000031207.17	ENSMUST00000117399.2	5 dpi	1.41341	0.706243	2.27304
Msn	ENSMUSG00000031207.17	ENSMUST00000117399.2	7 dpi	2.04245	0.968097	2.19216
Col6a2	ENSMUSG00000020241.14	ENSMUST00000001181.13	1 dpi	0.94159	0.829389	0.5271
Col6a2	ENSMUSG00000020241.14	ENSMUST00000001181.13	2 dpi	0.871995	0.75845	1.59347
Col6a2	ENSMUSG00000020241.14	ENSMUST00000001181.13	5 dpi	0.99758	1.16217	2.4848
Col6a2	ENSMUSG00000020241.14	ENSMUST00000001181.13	7 dpi	1.02644	1.2107	2.70765
Tap1	ENSMUSG00000037321.18	ENSMUST00000170086.8	1 dpi	9.21265	7.5548	-0.0308205
Tap1	ENSMUSG00000037321.18	ENSMUST00000170086.8	2 dpi	11.1524	7.98505	0.768791
Tap1	ENSMUSG00000037321.18	ENSMUST00000170086.8	5 dpi	7.38495	7.95676	2.05616
Tap1	ENSMUSG00000037321.18	ENSMUST00000170086.8	7 dpi	10.9817	13.2899	1.8751
Atrx	ENSMUSG00000031229.17	ENSMUST00000113573.8	1 dpi	1.02285		0.499815
Atrx	ENSMUSG00000031229.17	ENSMUST00000113573.8	2 dpi	0.983177		1.25952
Atrx	ENSMUSG00000031229.17	ENSMUST00000113573.8	5 dpi	0.526668		2.00923
Atrx	ENSMUSG00000031229.17	ENSMUST00000113573.8	7 dpi	0.441809		2.04945
Hsp90b1	ENSMUSG00000020048.14	ENSMUST00000020238.14	1 dpi	0.66175	0.72033	0.496926
Hsp90b1	ENSMUSG00000020048.14	ENSMUST00000020238.14	2 dpi	0.591543	0.710785	1.2393
Hsp90b1	ENSMUSG00000020048.14	ENSMUST00000020238.14	5 dpi	1.40881	0.705184	1.97298
Hsp90b1	ENSMUSG00000020048.14	ENSMUST00000020238.14	7 dpi	1.03519	0.461963	2.12968
Nlrc5	ENSMUSG00000074151.14	ENSMUST00000211816.2	1 dpi	12.7866		0.283376
Nlrc5	ENSMUSG00000074151.14	ENSMUST00000211816.2	2 dpi	11.8887		0.533687
Nlrc5	ENSMUSG00000074151.14	ENSMUST00000211816.2	5 dpi	2.64789		1.47676
Nlrc5	ENSMUSG00000074151.14	ENSMUST00000211816.2	7 dpi	2.28656		1.37741
Notch1	ENSMUSG00000026923.16	ENSMUST00000028288.5	1 dpi	0.890515	0.807183	0.176001
Notch1	ENSMUSG00000026923.16	ENSMUST00000028288.5	2 dpi	0.84379	0.639271	0.806271
Notch1	ENSMUSG00000026923.16	ENSMUST00000028288.5	5 dpi	0.621859	0.75107	1.44409
Notch1	ENSMUSG00000026923.16	ENSMUST00000028288.5	7 dpi	0.663007	0.814023	1.12843
Kmt2c	ENSMUSG00000038056.16	ENSMUST00000045291.14	1 dpi	0.846699		0.52664
Kmt2c	ENSMUSG00000038056.16	ENSMUST00000045291.14	2 dpi	0.77523		0.388106
Kmt2c	ENSMUSG00000038056.16	ENSMUST00000045291.14	5 dpi	0.643436		0.48226
Kmt2c	ENSMUSG00000038056.16	ENSMUST00000045291.14	7 dpi	0.745347		0.604069
Fat1	ENSMUSG00000070047.15	ENSMUST00000098796.10	1 dpi	0.833449	0.681097	0.98605
Fat1	ENSMUSG00000070047.15	ENSMUST00000098796.10	2 dpi	0.884754	0.625756	1.52282
Fat1	ENSMUSG00000070047.15	ENSMUST00000098796.10	5 dpi	1.66815	0.948431	1.50784
Fat1	ENSMUSG00000070047.15	ENSMUST00000098796.10	7 dpi	1.72038	1.06884	1.42188
Notch2	ENSMUSG00000027878.12	ENSMUST00000079812.8	1 dpi	0.823343	0.77012	0.394565
Notch2	ENSMUSG00000027878.12	ENSMUST00000079812.8	2 dpi	0.875967	0.659465	1.07874
Notch2	ENSMUSG00000027878.12	ENSMUST00000079812.8	5 dpi	1.00841	0.972414	1.47953
Notch2	ENSMUSG00000027878.12	ENSMUST00000079812.8	7 dpi	1.00943	1.05668	1.2965
Itpr1	ENSMUSG00000030102.12	ENSMUST00000032192.9	1 dpi	1.64674	0.979797	0.738327
Itpr1	ENSMUSG00000030102.12	ENSMUST00000032192.9	2 dpi	1.51648	0.777512	1.07463
Itpr1	ENSMUSG00000030102.12	ENSMUST00000032192.9	5 dpi	0.694419	0.817304	2.01583
Itpr1	ENSMUSG00000030102.12	ENSMUST00000032192.9	7 dpi	0.519805	0.636717	1.78487
Rrbp1	ENSMUSG00000027422.16	ENSMUST00000016072.12	1 dpi	1.58254	1.49605	0.251687
Rrbp1	ENSMUSG00000027422.16	ENSMUST00000016072.12	2 dpi	2.1938	1.65055	0.849029
Rrbp1	ENSMUSG00000027422.16	ENSMUST00000016072.12	5 dpi	1.12725	1.64431	1.82595
Rrbp1	ENSMUSG00000027422.16	ENSMUST00000016072.12	7 dpi	1.35988	1.94901	1.70048
Mgp	ENSMUSG00000030218.3	ENSMUST00000032342.3	1 dpi	0.888653	1.19947	0.341256
Mgp	ENSMUSG00000030218.3	ENSMUST00000032342.3	2 dpi	1.08313	1.6044	1.0125
Mgp	ENSMUSG00000030218.3	ENSMUST00000032342.3	5 dpi	11.0313	1.71695	2.2351
Mgp	ENSMUSG00000030218.3	ENSMUST00000032342.3	7 dpi	9.36317	1.60534	2.39299
4932438A13Rik	ENSMUSG00000037270.19	ENSMUST00000057272.15	1 dpi	1.13454		-0.199772
4932438A13Rik	ENSMUSG00000037270.19	ENSMUST00000057272.15	2 dpi	1.00165		0.234068
4932438A13Rik	ENSMUSG00000037270.19	ENSMUST00000057272.15	5 dpi	0.942936		1.25951
4932438A13Rik	ENSMUSG00000037270.19	ENSMUST00000057272.15	7 dpi	0.96851		1.11755
Gbp4	ENSMUSG00000079363.8	ENSMUST00000100962.8	1 dpi	14.7107		0.358225
Gbp4	ENSMUSG00000079363.8	ENSMUST00000100962.8	2 dpi	14.7876		0.948873
Gbp4	ENSMUSG00000079363.8	ENSMUST00000100962.8	5 dpi	4.76579		1.07245
Gbp4	ENSMUSG00000079363.8	ENSMUST00000100962.8	7 dpi	8.15512		1.1097
Oasl2	ENSMUSG00000029561.18	ENSMUST00000031542.13	1 dpi	16.6782	14.3747	0.149179
Oasl2	ENSMUSG00000029561.18	ENSMUST00000031542.13	2 dpi	17.4435	11.8034	0.881753
Oasl2	ENSMUSG00000029561.18	ENSMUST00000031542.13	5 dpi	6.2572	8.91362	2.33353
Oasl2	ENSMUSG00000029561.18	ENSMUST00000031542.13	7 dpi	2.83965	3.51053	2.32557
Limch1	ENSMUSG00000037736.21	ENSMUST00000101164.11	1 dpi	0.480352	0.419193	0.387004
Limch1	ENSMUSG00000037736.21	ENSMUST00000101164.11	2 dpi	0.293184	0.19668	0.874663
Limch1	ENSMUSG00000037736.21	ENSMUST00000101164.11	5 dpi	0.58189	0.527298	1.4557
Limch1	ENSMUSG00000037736.21	ENSMUST00000101164.11	7 dpi	0.364436	0.329074	1.25416
Numa1	ENSMUSG00000066306.14	ENSMUST00000084852.13	1 dpi	1.02423	0.737836	0.425884
Numa1	ENSMUSG00000066306.14	ENSMUST00000084852.13	2 dpi	1.00525	0.6017	1.24961
Numa1	ENSMUSG00000066306.14	ENSMUST00000084852.13	5 dpi	0.35599	0.815064	1.72684
Numa1	ENSMUSG00000066306.14	ENSMUST00000084852.13	7 dpi	0.180946	0.50117	1.81835
Zbtb16	ENSMUSG00000066687.6	ENSMUST00000093852.5	1 dpi	0.776845		0.242932
Zbtb16	ENSMUSG00000066687.6	ENSMUST00000093852.5	2 dpi	1.10108		0.899092
Zbtb16	ENSMUSG00000066687.6	ENSMUST00000093852.5	5 dpi	0.196885		2.57922
Zbtb16	ENSMUSG00000066687.6	ENSMUST00000093852.5	7 dpi	0.129503		2.39342
Samd9l	ENSMUSG00000047735.15	ENSMUST00000120087.6	1 dpi	4.78931	5.34735	-0.441915
Samd9l	ENSMUSG00000047735.15	ENSMUST00000120087.6	2 dpi	2.36529	4.74584	-0.112065
Samd9l	ENSMUSG00000047735.15	ENSMUST00000120087.6	5 dpi	5.4567	3.88445	2.01369
Samd9l	ENSMUSG00000047735.15	ENSMUST00000120087.6	7 dpi	3.35554	2.95972	2.02103
Iigp1	ENSMUSG00000054072.13	ENSMUST00000032473.7	1 dpi	18.9179	20.6185	-0.273865
Iigp1	ENSMUSG00000054072.13	ENSMUST00000032473.7	2 dpi	13.0474	17.1621	0.247554
Iigp1	ENSMUSG00000054072.13	ENSMUST00000032473.7	5 dpi	61.7084	18.9211	2.05978
Iigp1	ENSMUSG00000054072.13	ENSMUST00000032473.7	7 dpi	83.7484	25.2552	1.93123
Col5a2	ENSMUSG00000026042.17	ENSMUST00000086430.5	1 dpi	1.11232	0.760515	0.343147
Col5a2	ENSMUSG00000026042.17	ENSMUST00000086430.5	2 dpi	1.82553	1.17315	0.555287
Col5a2	ENSMUSG00000026042.17	ENSMUST00000086430.5	5 dpi	1.07619	2.06862	1.43059
Col5a2	ENSMUSG00000026042.17	ENSMUST00000086430.5	7 dpi	0.872722	1.92617	1.57964
Ptprf	ENSMUSG00000033295.15	ENSMUST00000049074.13	1 dpi	0.691266	0.711759	0.357688
Ptprf	ENSMUSG00000033295.15	ENSMUST00000049074.13	2 dpi	0.66129	0.536428	0.897991
Ptprf	ENSMUSG00000033295.15	ENSMUST00000049074.13	5 dpi	0.655378	0.735637	1.4868
Ptprf	ENSMUSG00000033295.15	ENSMUST00000049074.13	7 dpi	0.474326	0.553606	1.30998
Irgm1	ENSMUSG00000046879.8	ENSMUST00000049519.4	1 dpi	13.8648	10.6178	-0.0188622
Irgm1	ENSMUSG00000046879.8	ENSMUST00000049519.4	2 dpi	11.4377	9.7144	0.632534
Irgm1	ENSMUSG00000046879.8	ENSMUST00000049519.4	5 dpi	20.0953	10.5102	0.769801
Irgm1	ENSMUSG00000046879.8	ENSMUST00000049519.4	7 dpi	47.6916	26.6672	0.732972
Usp9x	ENSMUSG00000031010.18	ENSMUST00000089302.11	1 dpi	0.661433	0.705297	0
Usp9x	ENSMUSG00000031010.18	ENSMUST00000089302.11	2 dpi	0.605937	0.576077	0
Usp9x	ENSMUSG00000031010.18	ENSMUST00000089302.11	5 dpi	1.92606	0.866531	0
Usp9x	ENSMUSG00000031010.18	ENSMUST00000089302.11	7 dpi	2.01055	0.76809	0
Usp34	ENSMUSG00000056342.17	ENSMUST00000180046.8	1 dpi	0.95539		0.111978
Usp34	ENSMUSG00000056342.17	ENSMUST00000180046.8	2 dpi	0.760503		0.704944
Usp34	ENSMUSG00000056342.17	ENSMUST00000180046.8	5 dpi	0.991933		0.796922
Usp34	ENSMUSG00000056342.17	ENSMUST00000180046.8	7 dpi	0.811669		1.07709
Hnrnpu	ENSMUSG00000039630.11	ENSMUST00000037748.9	1 dpi	0.982379	0.821254	0.408835
Hnrnpu	ENSMUSG00000039630.11	ENSMUST00000037748.9	2 dpi	1.09358	0.891282	0.935879
Hnrnpu	ENSMUSG00000039630.11	ENSMUST00000037748.9	5 dpi	0.763584	1.00167	1.19462
Hnrnpu	ENSMUSG00000039630.11	ENSMUST00000037748.9	7 dpi	0.710906	0.925236	1.20063
Atp13a3	ENSMUSG00000022533.15	ENSMUST00000100013.9	1 dpi	0.753965		0.394589
Atp13a3	ENSMUSG00000022533.15	ENSMUST00000100013.9	2 dpi	0.955064		0.894906
Atp13a3	ENSMUSG00000022533.15	ENSMUST00000100013.9	5 dpi	1.10114		0.754409
Atp13a3	ENSMUSG00000022533.15	ENSMUST00000100013.9	7 dpi	1.347		0.828426
Ctsb	ENSMUSG00000021939.9	ENSMUST00000006235.9	1 dpi	1.18174	1.3111	0.243894
Ctsb	ENSMUSG00000021939.9	ENSMUST00000006235.9	2 dpi	1.52012	1.71331	0.937205
Ctsb	ENSMUSG00000021939.9	ENSMUST00000006235.9	5 dpi	6.50185	2.04892	2.17704
Ctsb	ENSMUSG00000021939.9	ENSMUST00000006235.9	7 dpi	6.24552	2.20174	2.08315
Shank3	ENSMUSG00000022623.18	ENSMUST00000109309.9	1 dpi	1.28872	0.756782	0.285746
Shank3	ENSMUSG00000022623.18	ENSMUST00000109309.9	2 dpi	1.33216	0.751511	0.553207
Shank3	ENSMUSG00000022623.18	ENSMUST00000109309.9	5 dpi	0.131316	0.615326	1.41097
Shank3	ENSMUSG00000022623.18	ENSMUST00000109309.9	7 dpi	0.157081	0.589805	1.62523
Ctsh	ENSMUSG00000032359.15	ENSMUST00000034915.15	1 dpi	0.815266	0.80625	0.429086
Ctsh	ENSMUSG00000032359.15	ENSMUST00000034915.15	2 dpi	1.30363	1.28119	1.03823
Ctsh	ENSMUSG00000032359.15	ENSMUST00000034915.15	5 dpi	6.6526	4.3237	1.66636
Ctsh	ENSMUSG00000032359.15	ENSMUST00000034915.15	7 dpi	7.40645	5.60524	1.55603
Eif4g1	ENSMUSG00000045983.17	ENSMUST00000044783.14	1 dpi	0.983603	0.921916	0.02041
Eif4g1	ENSMUSG00000045983.17	ENSMUST00000044783.14	2 dpi	1.07421	0.962803	0.710618
Eif4g1	ENSMUSG00000045983.17	ENSMUST00000044783.14	5 dpi	1.15926	1.24287	1.31875
Eif4g1	ENSMUSG00000045983.17	ENSMUST00000044783.14	7 dpi	1.41653	1.45625	1.30006
Chd4	ENSMUSG00000063870.13	ENSMUST00000056889.15	1 dpi	0.96702	0.865281	0.487764
Chd4	ENSMUSG00000063870.13	ENSMUST00000056889.15	2 dpi	1.18802	0.869843	0.790296
Chd4	ENSMUSG00000063870.13	ENSMUST00000056889.15	5 dpi	0.888595	0.982273	1.06973
Chd4	ENSMUSG00000063870.13	ENSMUST00000056889.15	7 dpi	0.92223	0.988832	1.00876
Hc	ENSMUSG00000026874.11	ENSMUST00000028233.7	1 dpi	0.557256	0.732986	0.275557
Hc	ENSMUSG00000026874.11	ENSMUST00000028233.7	2 dpi	0.278936	0.442467	1.02596
Hc	ENSMUSG00000026874.11	ENSMUST00000028233.7	5 dpi	0.386549	0.195043	1.33956
Hc	ENSMUSG00000026874.11	ENSMUST00000028233.7	7 dpi	0.0605274	0.0461483	0.956104
Bgn	ENSMUSG00000031375.18	ENSMUST00000033741.15	1 dpi	0.413294	1.02235	0.189082
Bgn	ENSMUSG00000031375.18	ENSMUST00000033741.15	2 dpi	0.408497	1.10981	0.896553
Bgn	ENSMUSG00000031375.18	ENSMUST00000033741.15	5 dpi	7.10861	1.24349	2.72752
Bgn	ENSMUSG00000031375.18	ENSMUST00000033741.15	7 dpi	8.3054	1.24031	2.70956
Apoe	ENSMUSG00000002985.17	ENSMUST00000174064.9	1 dpi	0.644879	0.727563	0.180044
Apoe	ENSMUSG00000002985.17	ENSMUST00000174064.9	2 dpi	0.370672	0.467434	0.308875
Apoe	ENSMUSG00000002985.17	ENSMUST00000174064.9	5 dpi	4.10183	1.85469	2.71762
Apoe	ENSMUSG00000002985.17	ENSMUST00000174064.9	7 dpi	2.38808	1.34526	2.5574
Mylk	ENSMUSG00000022836.12	ENSMUST00000023538.9	1 dpi	0.795624	0.875199	0.315824
Mylk	ENSMUSG00000022836.12	ENSMUST00000023538.9	2 dpi	0.634999	0.699921	1.0976
Mylk	ENSMUSG00000022836.12	ENSMUST00000023538.9	5 dpi	0.498235	0.645991	1.98831
Mylk	ENSMUSG00000022836.12	ENSMUST00000023538.9	7 dpi	0.40315	0.505009	2.0097
Ly6e	ENSMUSG00000022587.15	ENSMUST00000188866.7	1 dpi	2.35468	2.34651	0.457824
Ly6e	ENSMUSG00000022587.15	ENSMUST00000188866.7	2 dpi	3.11246	2.93929	0.820597
Ly6e	ENSMUSG00000022587.15	ENSMUST00000188866.7	5 dpi	2.20057	1.68231	2.17786
Ly6e	ENSMUSG00000022587.15	ENSMUST00000188866.7	7 dpi	2.24029	1.38317	2.15348
Trip12	ENSMUSG00000026219.15	ENSMUST00000186465.7	1 dpi	1.07854	1.13511	0.111563
Trip12	ENSMUSG00000026219.15	ENSMUST00000186465.7	2 dpi	1.04736	1.12103	0.693193
Trip12	ENSMUSG00000026219.15	ENSMUST00000186465.7	5 dpi	2.45427	1.68629	1.29188
Trip12	ENSMUSG00000026219.15	ENSMUST00000186465.7	7 dpi	2.63467	1.55592	1.13112
Arhgef12	ENSMUSG00000059495.15	ENSMUST00000165665.9	1 dpi	0.638851	0.627349	0.123696
Arhgef12	ENSMUSG00000059495.15	ENSMUST00000165665.9	2 dpi	0.525335	0.524059	0.547352
Arhgef12	ENSMUSG00000059495.15	ENSMUST00000165665.9	5 dpi	0.8068	0.949242	1.0721
Arhgef12	ENSMUSG00000059495.15	ENSMUST00000165665.9	7 dpi	0.733183	0.791445	0.934122
Col4a4	ENSMUSG00000067158.10	ENSMUST00000087050.7	1 dpi	0.773979		0.28086
Col4a4	ENSMUSG00000067158.10	ENSMUST00000087050.7	2 dpi	0.534397		0.576713
Col4a4	ENSMUSG00000067158.10	ENSMUST00000087050.7	5 dpi	0.167354		1.3687
Col4a4	ENSMUSG00000067158.10	ENSMUST00000087050.7	7 dpi	0.14622		0.922631
Ankrd11	ENSMUSG00000035569.18	ENSMUST00000098334.13	1 dpi	1.01201		0.0141705
Ankrd11	ENSMUSG00000035569.18	ENSMUST00000098334.13	2 dpi	1.31705		0.544308
Ankrd11	ENSMUSG00000035569.18	ENSMUST00000098334.13	5 dpi	0.341955		1.05021
Ankrd11	ENSMUSG00000035569.18	ENSMUST00000098334.13	7 dpi	0.391562		1.05945
Pecam1	ENSMUSG00000020717.20	ENSMUST00000106796.9	1 dpi	0.521598	0.65981	0.569107
Pecam1	ENSMUSG00000020717.20	ENSMUST00000106796.9	2 dpi	0.416634	0.637846	1.31144
Pecam1	ENSMUSG00000020717.20	ENSMUST00000106796.9	5 dpi	1.40646	0.672903	1.92358
Pecam1	ENSMUSG00000020717.20	ENSMUST00000106796.9	7 dpi	1.19259	0.542363	1.9726
Cemip2	ENSMUSG00000024754.14	ENSMUST00000096194.9	1 dpi	0.904668	0.735459	0.520391
Cemip2	ENSMUSG00000024754.14	ENSMUST00000096194.9	2 dpi	0.673897	0.653318	1.17803
Cemip2	ENSMUSG00000024754.14	ENSMUST00000096194.9	5 dpi	0.507759	0.792209	1.63218
Cemip2	ENSMUSG00000024754.14	ENSMUST00000096194.9	7 dpi	0.366451	0.556296	1.70571
Adgre5	ENSMUSG00000002885.15	ENSMUST00000075843.13	1 dpi	0.729042	0.752573	0.0529344
Adgre5	ENSMUSG00000002885.15	ENSMUST00000075843.13	2 dpi	0.433483	0.456527	0.509231
Adgre5	ENSMUSG00000002885.15	ENSMUST00000075843.13	5 dpi	0.487085	0.379089	2.02918
Adgre5	ENSMUSG00000002885.15	ENSMUST00000075843.13	7 dpi	0.222551	0.153564	2.1613
Resf1	ENSMUSG00000032712.17	ENSMUST00000100765.11	1 dpi	1.86944	1.27553	-0.202518
Resf1	ENSMUSG00000032712.17	ENSMUST00000100765.11	2 dpi	1.61504	1.41697	0.188386
Resf1	ENSMUSG00000032712.17	ENSMUST00000100765.11	5 dpi	1.83847	1.5983	0.833136
Resf1	ENSMUSG00000032712.17	ENSMUST00000100765.11	7 dpi	3.31566	2.69987	0.721431
Atp8a1	ENSMUSG00000037685.16	ENSMUST00000135930.8	1 dpi	0.900049	0.766403	0.338265
Atp8a1	ENSMUSG00000037685.16	ENSMUST00000135930.8	2 dpi	0.687433	0.54019	1.02127
Atp8a1	ENSMUSG00000037685.16	ENSMUST00000135930.8	5 dpi	0.639393	0.804871	1.79938
Atp8a1	ENSMUSG00000037685.16	ENSMUST00000135930.8	7 dpi	0.298685	0.315809	1.72803
Rbm39	ENSMUSG00000027620.17	ENSMUST00000029149.13	1 dpi	1.07042		0.741914
Rbm39	ENSMUSG00000027620.17	ENSMUST00000029149.13	2 dpi	1.19165		1.90196
Rbm39	ENSMUSG00000027620.17	ENSMUST00000029149.13	5 dpi	0.533478		1.8051
Rbm39	ENSMUSG00000027620.17	ENSMUST00000029149.13	7 dpi	0.91705		1.56424
Ash1l	ENSMUSG00000028053.14	ENSMUST00000090933.5	1 dpi	1.06811		0.234799
Ash1l	ENSMUSG00000028053.14	ENSMUST00000090933.5	2 dpi	0.792978		0.795072
Ash1l	ENSMUSG00000028053.14	ENSMUST00000090933.5	5 dpi	0.809679		0.951011
Ash1l	ENSMUSG00000028053.14	ENSMUST00000090933.5	7 dpi	0.513298		0.825871
Dpysl2	ENSMUSG00000022048.9	ENSMUST00000022629.9	1 dpi	0.779624	0.710083	0.58226
Dpysl2	ENSMUSG00000022048.9	ENSMUST00000022629.9	2 dpi	0.585401	0.414407	1.23005
Dpysl2	ENSMUSG00000022048.9	ENSMUST00000022629.9	5 dpi	0.516691	0.3869	2.0619
Dpysl2	ENSMUSG00000022048.9	ENSMUST00000022629.9	7 dpi	0.409021	0.290018	1.88559
Dock6	ENSMUSG00000032198.10	ENSMUST00000217336.2	1 dpi	1.0465		0.854601
Dock6	ENSMUSG00000032198.10	ENSMUST00000217336.2	2 dpi	0.927333		1.24652
Dock6	ENSMUSG00000032198.10	ENSMUST00000217336.2	5 dpi	0.12976		0.564649
Dock6	ENSMUSG00000032198.10	ENSMUST00000217336.2	7 dpi	0.102046		1.13818
Phldb2	ENSMUSG00000033149.18	ENSMUST00000036355.13	1 dpi	1.08077	0.790968	0.560033
Phldb2	ENSMUSG00000033149.18	ENSMUST00000036355.13	2 dpi	0.867459	0.619422	1.4192
Phldb2	ENSMUSG00000033149.18	ENSMUST00000036355.13	5 dpi	0.452368	0.934198	1.74682
Phldb2	ENSMUSG00000033149.18	ENSMUST00000036355.13	7 dpi	0.374875	0.76075	1.68617
Plxnb2	ENSMUSG00000036606.18	ENSMUST00000060808.10	1 dpi	0.970993	0.825554	0.440327
Plxnb2	ENSMUSG00000036606.18	ENSMUST00000060808.10	2 dpi	1.0229	0.881591	0.83583
Plxnb2	ENSMUSG00000036606.18	ENSMUST00000060808.10	5 dpi	1.59141	1.4136	1.35181
Plxnb2	ENSMUSG00000036606.18	ENSMUST00000060808.10	7 dpi	1.00377	0.92917	1.19084
Sorl1	ENSMUSG00000049313.9	ENSMUST00000060989.9	1 dpi	0.691311	0.639178	0.224134
Sorl1	ENSMUSG00000049313.9	ENSMUST00000060989.9	2 dpi	0.658471	0.435463	1.25534
Sorl1	ENSMUSG00000049313.9	ENSMUST00000060989.9	5 dpi	0.786604	0.609758	2.06595
Sorl1	ENSMUSG00000049313.9	ENSMUST00000060989.9	7 dpi	0.54654	0.505485	1.69378
Rack1	ENSMUSG00000020372.16	ENSMUST00000020640.8	1 dpi	0.503936	1.56508	0
Rack1	ENSMUSG00000020372.16	ENSMUST00000020640.8	2 dpi	0.756552	1.85234	0
Rack1	ENSMUSG00000020372.16	ENSMUST00000020640.8	5 dpi	5.67178	3.01387	0
Rack1	ENSMUSG00000020372.16	ENSMUST00000020640.8	7 dpi	5.50151	3.31444	0
Tap2	ENSMUSG00000024339.13	ENSMUST00000025197.6	1 dpi	4.16256	3.03356	0.162935
Tap2	ENSMUSG00000024339.13	ENSMUST00000025197.6	2 dpi	4.7182	2.87504	1.08306
Tap2	ENSMUSG00000024339.13	ENSMUST00000025197.6	5 dpi	1.69273	2.33443	1.73346
Tap2	ENSMUSG00000024339.13	ENSMUST00000025197.6	7 dpi	1.79511	3.34893	1.41879
Eif3a	ENSMUSG00000024991.9	ENSMUST00000025955.8	1 dpi	1.25207	0.88915	0.343366
Eif3a	ENSMUSG00000024991.9	ENSMUST00000025955.8	2 dpi	1.78029	0.856129	1.27364
Eif3a	ENSMUSG00000024991.9	ENSMUST00000025955.8	5 dpi	0.546255	1.04389	1.04546
Eif3a	ENSMUSG00000024991.9	ENSMUST00000025955.8	7 dpi	0.482099	0.957008	1.18117
Atp2a2	ENSMUSG00000029467.16	ENSMUST00000031423.10	1 dpi	0.749507	0.675644	1.33063
Atp2a2	ENSMUSG00000029467.16	ENSMUST00000031423.10	2 dpi	0.836725	0.728556	2.26185
Atp2a2	ENSMUSG00000029467.16	ENSMUST00000031423.10	5 dpi	1.28785	0.928835	2.29874
Atp2a2	ENSMUSG00000029467.16	ENSMUST00000031423.10	7 dpi	1.89491	1.26598	1.88681
Inmt	ENSMUSG00000003477.6	ENSMUST00000003569.6	1 dpi	0.535892	0.722433	0.312067
Inmt	ENSMUSG00000003477.6	ENSMUST00000003569.6	2 dpi	0.132079	0.202005	1.32108
Inmt	ENSMUSG00000003477.6	ENSMUST00000003569.6	5 dpi	0.789819	0.207663	2.65972
Inmt	ENSMUSG00000003477.6	ENSMUST00000003569.6	7 dpi	0.296309	0.0891361	2.62864
Prex2	ENSMUSG00000048960.14	ENSMUST00000027056.12	1 dpi	0.738648	0.66333	0.461764
Prex2	ENSMUSG00000048960.14	ENSMUST00000027056.12	2 dpi	0.421326	0.336404	1.37775
Prex2	ENSMUSG00000048960.14	ENSMUST00000027056.12	5 dpi	0.69077	0.509933	1.86525
Prex2	ENSMUSG00000048960.14	ENSMUST00000027056.12	7 dpi	0.503076	0.29807	1.83535
Cdh5	ENSMUSG00000031871.10	ENSMUST00000034339.10	1 dpi	0.438461	0.645984	0.444599
Cdh5	ENSMUSG00000031871.10	ENSMUST00000034339.10	2 dpi	0.3695	0.544508	1.16342
Cdh5	ENSMUSG00000031871.10	ENSMUST00000034339.10	5 dpi	1.0488	0.378085	2.52718
Cdh5	ENSMUSG00000031871.10	ENSMUST00000034339.10	7 dpi	1.05883	0.279068	2.6262
Bmpr2	ENSMUSG00000067336.7	ENSMUST00000087435.7	1 dpi	0.509574	0.740828	0.500687
Bmpr2	ENSMUSG00000067336.7	ENSMUST00000087435.7	2 dpi	0.354759	0.585392	1.1663
Bmpr2	ENSMUSG00000067336.7	ENSMUST00000087435.7	5 dpi	2.14062	1.11422	0.862673
Bmpr2	ENSMUSG00000067336.7	ENSMUST00000087435.7	7 dpi	2.78687	1.2084	0.791316
Col5a1	ENSMUSG00000026837.17	ENSMUST00000028280.14	1 dpi	0.712556	0.519972	0.196026
Col5a1	ENSMUSG00000026837.17	ENSMUST00000028280.14	2 dpi	1.37381	0.819848	0.841064
Col5a1	ENSMUSG00000026837.17	ENSMUST00000028280.14	5 dpi	0.477152	1.50667	1.75068
Col5a1	ENSMUSG00000026837.17	ENSMUST00000028280.14	7 dpi	0.541563	1.83709	1.79303
Golgb1	ENSMUSG00000034243.18	ENSMUST00000039855.9	1 dpi	1.02566		0.0415332
Golgb1	ENSMUSG00000034243.18	ENSMUST00000039855.9	2 dpi	1.16336		0.601832
Golgb1	ENSMUSG00000034243.18	ENSMUST00000039855.9	5 dpi	0.437949		1.33937
Golgb1	ENSMUSG00000034243.18	ENSMUST00000039855.9	7 dpi	0.198971		1.59791
Rpl8	ENSMUSG00000003970.10	ENSMUST00000229183.2	1 dpi	0.508931	1.30897	0.13313
Rpl8	ENSMUSG00000003970.10	ENSMUST00000229183.2	2 dpi	0.521224	1.41996	0.0684223
Rpl8	ENSMUSG00000003970.10	ENSMUST00000229183.2	5 dpi	4.78187	1.75263	1.87002
Rpl8	ENSMUSG00000003970.10	ENSMUST00000229183.2	7 dpi	5.08347	2.21865	2.04211
Cdc42bpb	ENSMUSG00000021279.6	ENSMUST00000041965.5	1 dpi	1.01465	0.811869	0.308346
Cdc42bpb	ENSMUSG00000021279.6	ENSMUST00000041965.5	2 dpi	1.11977	0.79598	0.765644
Cdc42bpb	ENSMUSG00000021279.6	ENSMUST00000041965.5	5 dpi	0.377632	1.03752	1.1998
Cdc42bpb	ENSMUSG00000021279.6	ENSMUST00000041965.5	7 dpi	0.41782	1.14675	1.11796
Akap12	ENSMUSG00000038587.11	ENSMUST00000045730.7	1 dpi	1.11071	0.72377	0.541798
Akap12	ENSMUSG00000038587.11	ENSMUST00000045730.7	2 dpi	2.0098	0.984713	1.1457
Akap12	ENSMUSG00000038587.11	ENSMUST00000045730.7	5 dpi	0.30575	0.403877	1.42655
Akap12	ENSMUSG00000038587.11	ENSMUST00000045730.7	7 dpi	0.391504	0.424314	1.56334
Pdgfra	ENSMUSG00000029231.16	ENSMUST00000000476.15	1 dpi	0.538787	0.613307	0.558925
Pdgfra	ENSMUSG00000029231.16	ENSMUST00000000476.15	2 dpi	0.701273	0.717198	1.30773
Pdgfra	ENSMUSG00000029231.16	ENSMUST00000000476.15	5 dpi	2.8456	1.02509	2.16858
Pdgfra	ENSMUSG00000029231.16	ENSMUST00000000476.15	7 dpi	2.58649	0.926956	1.80496
C7	ENSMUSG00000079105.5	ENSMUST00000110689.5	1 dpi	0.788142	0.723042	1.04317
C7	ENSMUSG00000079105.5	ENSMUST00000110689.5	2 dpi	0.482611	0.445402	1.88765
C7	ENSMUSG00000079105.5	ENSMUST00000110689.5	5 dpi	0.829528	0.443886	2.9935
C7	ENSMUSG00000079105.5	ENSMUST00000110689.5	7 dpi	0.737016	0.307986	3.3799
Myo1c	ENSMUSG00000017774.20	ENSMUST00000069057.13	1 dpi	0.795132	0.69881	0.471506
Myo1c	ENSMUSG00000017774.20	ENSMUST00000069057.13	2 dpi	0.893961	0.617388	1.08159
Myo1c	ENSMUSG00000017774.20	ENSMUST00000069057.13	5 dpi	1.15033	0.907336	1.60418
Myo1c	ENSMUSG00000017774.20	ENSMUST00000069057.13	7 dpi	1.18434	0.912797	1.63835
Axl	ENSMUSG00000002602.17	ENSMUST00000002677.11	1 dpi	2.3198	1.7442	0.786126
Axl	ENSMUSG00000002602.17	ENSMUST00000002677.11	2 dpi	2.53101	1.58075	1.31232
Axl	ENSMUSG00000002602.17	ENSMUST00000002677.11	5 dpi	2.2032	3.7928	0.580312
Axl	ENSMUSG00000002602.17	ENSMUST00000002677.11	7 dpi	1.54216	2.65787	0.605902
Tjp1	ENSMUSG00000030516.15	ENSMUST00000032729.8	1 dpi	0.596621	0.660125	0.451272
Tjp1	ENSMUSG00000030516.15	ENSMUST00000032729.8	2 dpi	0.447216	0.399141	1.12751
Tjp1	ENSMUSG00000030516.15	ENSMUST00000032729.8	5 dpi	0.866599	0.549979	1.9304
Tjp1	ENSMUSG00000030516.15	ENSMUST00000032729.8	7 dpi	0.797407	0.395368	1.84714
Ddx17	ENSMUSG00000055065.8	ENSMUST00000054014.9	1 dpi	0.984027	0.686988	0.509417
Ddx17	ENSMUSG00000055065.8	ENSMUST00000054014.9	2 dpi	0.867526	0.587224	1.22892
Ddx17	ENSMUSG00000055065.8	ENSMUST00000054014.9	5 dpi	0.371228	0.604375	1.80616
Ddx17	ENSMUSG00000055065.8	ENSMUST00000054014.9	7 dpi	0.16497	0.203711	1.96352
Mpeg1	ENSMUSG00000046805.11	ENSMUST00000081035.9	1 dpi	1.58686	1.91864	0.580565
Mpeg1	ENSMUSG00000046805.11	ENSMUST00000081035.9	2 dpi	1.75859	2.41858	1.33794
Mpeg1	ENSMUSG00000046805.11	ENSMUST00000081035.9	5 dpi	6.51325	2.28441	2.54487
Mpeg1	ENSMUSG00000046805.11	ENSMUST00000081035.9	7 dpi	8.05541	3.21223	2.18767
Ptprc	ENSMUSG00000026395.17	ENSMUST00000182283.8	1 dpi	1.40635	1.26913	0.278463
Ptprc	ENSMUSG00000026395.17	ENSMUST00000182283.8	2 dpi	1.36736	1.43264	1.06774
Ptprc	ENSMUSG00000026395.17	ENSMUST00000182283.8	5 dpi	1.98981	1.63758	2.1797
Ptprc	ENSMUSG00000026395.17	ENSMUST00000182283.8	7 dpi	1.60424	1.5119	1.92552
Slfn5	ENSMUSG00000054404.14	ENSMUST00000067443.10	1 dpi	4.37806	3.35774	0.374631
Slfn5	ENSMUSG00000054404.14	ENSMUST00000067443.10	2 dpi	2.363	2.47652	0.959815
Slfn5	ENSMUSG00000054404.14	ENSMUST00000067443.10	5 dpi	3.68556	1.83393	2.22351
Slfn5	ENSMUSG00000054404.14	ENSMUST00000067443.10	7 dpi	3.67171	1.70501	2.14673
Lyst	ENSMUSG00000019726.13	ENSMUST00000110559.3	1 dpi	0.963799		0.341677
Lyst	ENSMUSG00000019726.13	ENSMUST00000110559.3	2 dpi	0.825535		0.700316
Lyst	ENSMUSG00000019726.13	ENSMUST00000110559.3	5 dpi	0.90214		0.803828
Lyst	ENSMUSG00000019726.13	ENSMUST00000110559.3	7 dpi	0.680191		0.782768
Lamc1	ENSMUSG00000026478.15	ENSMUST00000027752.15	1 dpi	0.570046	0.714426	0.44778
Lamc1	ENSMUSG00000026478.15	ENSMUST00000027752.15	2 dpi	0.584897	0.607315	1.50795
Lamc1	ENSMUSG00000026478.15	ENSMUST00000027752.15	5 dpi	1.88765	0.81987	2.33545
Lamc1	ENSMUSG00000026478.15	ENSMUST00000027752.15	7 dpi	2.08561	0.899145	2.33629
2610507B11Rik	ENSMUSG00000010277.8	ENSMUST00000010421.7	1 dpi	1.03814	1.06036	0.155734
2610507B11Rik	ENSMUSG00000010277.8	ENSMUST00000010421.7	2 dpi	1.01702	1.16059	0.772109
2610507B11Rik	ENSMUSG00000010277.8	ENSMUST00000010421.7	5 dpi	1.87091	4.28034	0.420045
2610507B11Rik	ENSMUSG00000010277.8	ENSMUST00000010421.7	7 dpi	1.91755	4.07778	0.676702
Cp	ENSMUSG00000003617.17	ENSMUST00000091309.12	1 dpi	0.82295	0.885208	0.770077
Cp	ENSMUSG00000003617.17	ENSMUST00000091309.12	2 dpi	1.23827	1.33437	1.29362
Cp	ENSMUSG00000003617.17	ENSMUST00000091309.12	5 dpi	4.30017	1.14244	2.2096
Cp	ENSMUSG00000003617.17	ENSMUST00000091309.12	7 dpi	4.99872	1.39591	2.11548
Rsad2	ENSMUSG00000020641.17	ENSMUST00000020970.10	1 dpi	80.2684	59.555	-0.297164
Rsad2	ENSMUSG00000020641.17	ENSMUST00000020970.10	2 dpi	92.7521	49.6664	0.616971
Rsad2	ENSMUSG00000020641.17	ENSMUST00000020970.10	5 dpi	17.6492	15.1087	1.82008
Rsad2	ENSMUSG00000020641.17	ENSMUST00000020970.10	7 dpi	26.2715	30.861	1.52095
Tgfbi	ENSMUSG00000035493.11	ENSMUST00000045173.10	1 dpi	1.36579	1.42197	0.322388
Tgfbi	ENSMUSG00000035493.11	ENSMUST00000045173.10	2 dpi	3.60158	2.6807	1.25634
Tgfbi	ENSMUSG00000035493.11	ENSMUST00000045173.10	5 dpi	12.5192	4.99981	2.03181
Tgfbi	ENSMUSG00000035493.11	ENSMUST00000045173.10	7 dpi	21.5772	10.6072	1.76269
Erbin	ENSMUSG00000021709.15	ENSMUST00000191275.7	1 dpi	0.705898	0.736892	0.254418
Erbin	ENSMUSG00000021709.15	ENSMUST00000191275.7	2 dpi	0.601427	0.701981	1.0079
Erbin	ENSMUSG00000021709.15	ENSMUST00000191275.7	5 dpi	2.33291	1.44249	0.933162
Erbin	ENSMUSG00000021709.15	ENSMUST00000191275.7	7 dpi	3.69729	1.98533	0.99499
Arhgef1	ENSMUSG00000040940.19	ENSMUST00000098683.11	1 dpi	1.25625	0.818648	0.0179752
Arhgef1	ENSMUSG00000040940.19	ENSMUST00000098683.11	2 dpi	1.53622	0.762233	0.600745
Arhgef1	ENSMUSG00000040940.19	ENSMUST00000098683.11	5 dpi	0.196221	1.03405	1.7383
Arhgef1	ENSMUSG00000040940.19	ENSMUST00000098683.11	7 dpi	0.179573	1.05046	2.13999
Tie1	ENSMUSG00000033191.15	ENSMUST00000047421.6	1 dpi	0.772651	0.661814	0.740434
Tie1	ENSMUSG00000033191.15	ENSMUST00000047421.6	2 dpi	0.644758	0.454371	1.6486
Tie1	ENSMUSG00000033191.15	ENSMUST00000047421.6	5 dpi	0.290904	0.534863	1.57353
Tie1	ENSMUSG00000033191.15	ENSMUST00000047421.6	7 dpi	0.14809	0.293151	1.54813
Lamb2	ENSMUSG00000052911.10	ENSMUST00000065014.10	1 dpi	0.735518	0.638854	0.206742
Lamb2	ENSMUSG00000052911.10	ENSMUST00000065014.10	2 dpi	0.595306	0.443718	0.518285
Lamb2	ENSMUSG00000052911.10	ENSMUST00000065014.10	5 dpi	0.580675	0.510922	2.23278
Lamb2	ENSMUSG00000052911.10	ENSMUST00000065014.10	7 dpi	0.396575	0.407054	2.25269
Setd2	ENSMUSG00000044791.17	ENSMUST00000153838.8	1 dpi	1.15133		0.576975
Setd2	ENSMUSG00000044791.17	ENSMUST00000153838.8	2 dpi	0.928813		1.39155
Setd2	ENSMUSG00000044791.17	ENSMUST00000153838.8	5 dpi	1.16127		1.13227
Setd2	ENSMUSG00000044791.17	ENSMUST00000153838.8	7 dpi	1.79561		1.0477
Gnas	ENSMUSG00000027523.21	ENSMUST00000087871.11	1 dpi	0.695027	0.862855	-0.0194301
Gnas	ENSMUSG00000027523.21	ENSMUST00000087871.11	2 dpi	0.652257	0.664217	0.288519
Gnas	ENSMUSG00000027523.21	ENSMUST00000087871.11	5 dpi	2.04599	0.931557	2.85296
Gnas	ENSMUSG00000027523.21	ENSMUST00000087871.11	7 dpi	2.27693	0.833699	2.88604
Vps13b	ENSMUSG00000037646.11	ENSMUST00000048646.9	1 dpi	0.921008		0.0319924
Vps13b	ENSMUSG00000037646.11	ENSMUST00000048646.9	2 dpi	0.735295		0.566186
Vps13b	ENSMUSG00000037646.11	ENSMUST00000048646.9	5 dpi	0.664022		1.23269
Vps13b	ENSMUSG00000037646.11	ENSMUST00000048646.9	7 dpi	0.4344		0.97599
Flnb	ENSMUSG00000025278.10	ENSMUST00000052678.9	1 dpi	1.15256	1.14112	0.327132
Flnb	ENSMUSG00000025278.10	ENSMUST00000052678.9	2 dpi	1.46081	1.30081	0.898689
Flnb	ENSMUSG00000025278.10	ENSMUST00000052678.9	5 dpi	0.812181	0.814369	2.3623
Flnb	ENSMUSG00000025278.10	ENSMUST00000052678.9	7 dpi	0.680679	0.578044	2.33945
Scn7a	ENSMUSG00000034810.8	ENSMUST00000042792.7	1 dpi	0.490471	0.558343	0.363563
Scn7a	ENSMUSG00000034810.8	ENSMUST00000042792.7	2 dpi	0.26516	0.322164	0.938984
Scn7a	ENSMUSG00000034810.8	ENSMUST00000042792.7	5 dpi	0.437098	0.295965	2.00226
Scn7a	ENSMUSG00000034810.8	ENSMUST00000042792.7	7 dpi	0.204453	0.129816	1.84212
Ifit2	ENSMUSG00000045932.13	ENSMUST00000102826.4	1 dpi	44.8402	43.7609	-0.374746
Ifit2	ENSMUSG00000045932.13	ENSMUST00000102826.4	2 dpi	26.7658	35.5832	0.283048
Ifit2	ENSMUSG00000045932.13	ENSMUST00000102826.4	5 dpi	34.0398	11.2751	1.39775
Ifit2	ENSMUSG00000045932.13	ENSMUST00000102826.4	7 dpi	94.8474	37.0071	1.25006
Trf	ENSMUSG00000032554.16	ENSMUST00000112645.8	1 dpi	0.616988	0.967339	0
Trf	ENSMUSG00000032554.16	ENSMUST00000112645.8	2 dpi	0.669688	0.800873	0
Trf	ENSMUSG00000032554.16	ENSMUST00000112645.8	5 dpi	2.18451	0.745711	0
Trf	ENSMUSG00000032554.16	ENSMUST00000112645.8	7 dpi	1.25492	0.491708	0
Atp5a1	ENSMUSG00000025428.16	ENSMUST00000026495.15	1 dpi	0.779358	0.854669	0.172802
Atp5a1	ENSMUSG00000025428.16	ENSMUST00000026495.15	2 dpi	0.740853	0.773282	1.07039
Atp5a1	ENSMUSG00000025428.16	ENSMUST00000026495.15	5 dpi	1.92048	0.90218	2.42063
Atp5a1	ENSMUSG00000025428.16	ENSMUST00000026495.15	7 dpi	2.19928	1.06621	2.15533
Nipbl	ENSMUSG00000022141.8	ENSMUST00000052965.8	1 dpi	0.871053		0.568625
Nipbl	ENSMUSG00000022141.8	ENSMUST00000052965.8	2 dpi	0.692661		1.09074
Nipbl	ENSMUSG00000022141.8	ENSMUST00000052965.8	5 dpi	1.07179		1.50008
Nipbl	ENSMUSG00000022141.8	ENSMUST00000052965.8	7 dpi	1.14023		1.53551
Prx	ENSMUSG00000053198.15	ENSMUST00000098644.9	1 dpi	0.767705	0.671668	0.725811
Prx	ENSMUSG00000053198.15	ENSMUST00000098644.9	2 dpi	0.928203	0.621383	1.11901
Prx	ENSMUSG00000053198.15	ENSMUST00000098644.9	5 dpi	0.270538	0.713427	1.77976
Prx	ENSMUSG00000053198.15	ENSMUST00000098644.9	7 dpi	0.223883	0.547528	1.45469
Nfkbia	ENSMUSG00000021025.9	ENSMUST00000021413.9	1 dpi	1.60022	0.767638	0.735034
Nfkbia	ENSMUSG00000021025.9	ENSMUST00000021413.9	2 dpi	1.73251	0.825897	1.49364
Nfkbia	ENSMUSG00000021025.9	ENSMUST00000021413.9	5 dpi	0.74258	0.960713	1.73366
Nfkbia	ENSMUSG00000021025.9	ENSMUST00000021413.9	7 dpi	1.73656	2.16937	1.73916
Serpina3n	ENSMUSG00000021091.9	ENSMUST00000021506.6	1 dpi	1.58088	1.87427	0.651709
Serpina3n	ENSMUSG00000021091.9	ENSMUST00000021506.6	2 dpi	3.33697	4.30985	1.33324
Serpina3n	ENSMUSG00000021091.9	ENSMUST00000021506.6	5 dpi	12.6281	3.7092	1.84951
Serpina3n	ENSMUSG00000021091.9	ENSMUST00000021506.6	7 dpi	20.7266	6.27712	1.90689
Arap3	ENSMUSG00000024451.10	ENSMUST00000042944.9	1 dpi	0.869661	0.708506	0.443412
Arap3	ENSMUSG00000024451.10	ENSMUST00000042944.9	2 dpi	0.699232	0.574191	0.838895
Arap3	ENSMUSG00000024451.10	ENSMUST00000042944.9	5 dpi	0.166147	0.624179	1.31124
Arap3	ENSMUSG00000024451.10	ENSMUST00000042944.9	7 dpi	0.0974534	0.338505	1.29061
Akap9	ENSMUSG00000040407.19	ENSMUST00000044492.10	1 dpi	1.09274		-0.0187176
Akap9	ENSMUSG00000040407.19	ENSMUST00000044492.10	2 dpi	1.03006		0.292839
Akap9	ENSMUSG00000040407.19	ENSMUST00000044492.10	5 dpi	0.629912		1.16488
Akap9	ENSMUSG00000040407.19	ENSMUST00000044492.10	7 dpi	0.482392		1.44658
Tcirg1	ENSMUSG00000001750.17	ENSMUST00000145791.8	1 dpi	4.419		0.433967
Tcirg1	ENSMUSG00000001750.17	ENSMUST00000145791.8	2 dpi	5.19236		-0.247062
Tcirg1	ENSMUSG00000001750.17	ENSMUST00000145791.8	5 dpi	0.733388		1.86682
Tcirg1	ENSMUSG00000001750.17	ENSMUST00000145791.8	7 dpi	0.926514		2.39464
Lrp4	ENSMUSG00000027253.16	ENSMUST00000028689.4	1 dpi	0.78395	0.765643	0.462275
Lrp4	ENSMUSG00000027253.16	ENSMUST00000028689.4	2 dpi	0.744135	0.488379	1.33125
Lrp4	ENSMUSG00000027253.16	ENSMUST00000028689.4	5 dpi	0.603566	0.533981	2.0746
Lrp4	ENSMUSG00000027253.16	ENSMUST00000028689.4	7 dpi	0.504975	0.446704	2.14174
Ctnna1	ENSMUSG00000037815.8	ENSMUST00000042345.8	1 dpi	0.610954	0.661003	0.60648
Ctnna1	ENSMUSG00000037815.8	ENSMUST00000042345.8	2 dpi	0.567594	0.477312	1.41838
Ctnna1	ENSMUSG00000037815.8	ENSMUST00000042345.8	5 dpi	1.47584	0.513184	2.62883
Ctnna1	ENSMUSG00000037815.8	ENSMUST00000042345.8	7 dpi	1.68241	0.554495	2.6287
Kmt2a	ENSMUSG00000002028.14	ENSMUST00000002095.11	1 dpi	1.28962		0.213108
Kmt2a	ENSMUSG00000002028.14	ENSMUST00000002095.11	2 dpi	1.2769		0.503868
Kmt2a	ENSMUSG00000002028.14	ENSMUST00000002095.11	5 dpi	0.421143		1.04925
Kmt2a	ENSMUSG00000002028.14	ENSMUST00000002095.11	7 dpi	0.326576		0.889646
Ifit3	ENSMUSG00000074896.4	ENSMUST00000102825.4	1 dpi	44.0754	28.4692	0.157877
Ifit3	ENSMUSG00000074896.4	ENSMUST00000102825.4	2 dpi	33.138	22.246	1.26905
Ifit3	ENSMUSG00000074896.4	ENSMUST00000102825.4	5 dpi	30.1031	12.8714	2.30305
Ifit3	ENSMUSG00000074896.4	ENSMUST00000102825.4	7 dpi	39.5606	15.5207	2.23581
Muc5b	ENSMUSG00000066108.8	ENSMUST00000165147.3	1 dpi	1.05086	1.53215	-0.1336
Muc5b	ENSMUSG00000066108.8	ENSMUST00000165147.3	2 dpi	2.84806	2.8894	0.890343
Muc5b	ENSMUSG00000066108.8	ENSMUST00000165147.3	5 dpi	1.09349	1.15377	1.86089
Muc5b	ENSMUSG00000066108.8	ENSMUST00000165147.3	7 dpi	1.1011	1.33164	1.75483
Hsp90ab1	ENSMUSG00000023944.15	ENSMUST00000024739.14	1 dpi	0.464344	0.887472	0.410228
Hsp90ab1	ENSMUSG00000023944.15	ENSMUST00000024739.14	2 dpi	0.386464	0.622105	1.06818
Hsp90ab1	ENSMUSG00000023944.15	ENSMUST00000024739.14	5 dpi	2.16228	0.596378	2.10623
Hsp90ab1	ENSMUSG00000023944.15	ENSMUST00000024739.14	7 dpi	2.4011	0.588654	1.83879
Cd93	ENSMUSG00000027435.9	ENSMUST00000099269.4	1 dpi	0.48906	0.569512	0.403526
Cd93	ENSMUSG00000027435.9	ENSMUST00000099269.4	2 dpi	0.577467	0.701071	1.06978
Cd93	ENSMUSG00000027435.9	ENSMUST00000099269.4	5 dpi	0.796715	0.428356	2.32253
Cd93	ENSMUSG00000027435.9	ENSMUST00000099269.4	7 dpi	0.577708	0.295796	2.32741
Crybg3	ENSMUSG00000022723.17	ENSMUST00000172910.3	1 dpi	1.05713		0.101516
Crybg3	ENSMUSG00000022723.17	ENSMUST00000172910.3	2 dpi	0.98079		0.67318
Crybg3	ENSMUSG00000022723.17	ENSMUST00000172910.3	5 dpi	1.01685		1.46736
Crybg3	ENSMUSG00000022723.17	ENSMUST00000172910.3	7 dpi	1.13611		1.56221
Gbp3	ENSMUSG00000028268.15	ENSMUST00000106222.9	1 dpi	14.8008	15.8849	0.276822
Gbp3	ENSMUSG00000028268.15	ENSMUST00000106222.9	2 dpi	13.0898	14.7836	0.991823
Gbp3	ENSMUSG00000028268.15	ENSMUST00000106222.9	5 dpi	21.7018	14.4112	1.15347
Gbp3	ENSMUSG00000028268.15	ENSMUST00000106222.9	7 dpi	38.8128	25.3038	1.0447
Wdfy3	ENSMUSG00000043940.16	ENSMUST00000053177.14	1 dpi	0.828961	0.65315	0.364652
Wdfy3	ENSMUSG00000043940.16	ENSMUST00000053177.14	2 dpi	0.80696	0.516899	0.885019
Wdfy3	ENSMUSG00000043940.16	ENSMUST00000053177.14	5 dpi	0.523063	1.04297	0.986393
Wdfy3	ENSMUSG00000043940.16	ENSMUST00000053177.14	7 dpi	0.368461	0.71204	0.745051
Nedd4	ENSMUSG00000032216.16	ENSMUST00000034740.15	1 dpi	0.678834	0.764091	0.494538
Nedd4	ENSMUSG00000032216.16	ENSMUST00000034740.15	2 dpi	0.529592	0.652404	1.20061
Nedd4	ENSMUSG00000032216.16	ENSMUST00000034740.15	5 dpi	1.47456	0.608421	2.23918
Nedd4	ENSMUSG00000032216.16	ENSMUST00000034740.15	7 dpi	0.820645	0.340901	2.0538
Selenbp1	ENSMUSG00000068874.14	ENSMUST00000090839.12	1 dpi	0.674805	0.687107	0.179002
Selenbp1	ENSMUSG00000068874.14	ENSMUST00000090839.12	2 dpi	0.676125	0.501468	1.32366
Selenbp1	ENSMUSG00000068874.14	ENSMUST00000090839.12	5 dpi	1.54287	0.673313	1.832
Selenbp1	ENSMUSG00000068874.14	ENSMUST00000090839.12	7 dpi	1.14028	0.665973	1.90199
Stab1	ENSMUSG00000042286.14	ENSMUST00000036618.14	1 dpi	0.773538	0.596239	-0.143542
Stab1	ENSMUSG00000042286.14	ENSMUST00000036618.14	2 dpi	0.858476	0.475259	1.13655
Stab1	ENSMUSG00000042286.14	ENSMUST00000036618.14	5 dpi	0.508396	0.848639	2.0612
Stab1	ENSMUSG00000042286.14	ENSMUST00000036618.14	7 dpi	0.227859	0.36103	2.63256
Acvrl1	ENSMUSG00000000530.17	ENSMUST00000120754.2	1 dpi	0.983202	0.881408	0.341516
Acvrl1	ENSMUSG00000000530.17	ENSMUST00000120754.2	2 dpi	0.642502	0.584243	1.00328
Acvrl1	ENSMUSG00000000530.17	ENSMUST00000120754.2	5 dpi	0.474141	0.433643	2.09471
Acvrl1	ENSMUSG00000000530.17	ENSMUST00000120754.2	7 dpi	0.389257	0.358655	2.23309
Col4a3	ENSMUSG00000079465.9	ENSMUST00000113457.9	1 dpi	0.516598	0.377888	0.43643
Col4a3	ENSMUSG00000079465.9	ENSMUST00000113457.9	2 dpi	0.308613	0.120813	1.30261
Col4a3	ENSMUSG00000079465.9	ENSMUST00000113457.9	5 dpi	0.270372	0.402536	2.34376
Col4a3	ENSMUSG00000079465.9	ENSMUST00000113457.9	7 dpi	0.274723	0.434753	2.24359
Vegfa	ENSMUSG00000023951.19	ENSMUST00000142351.9	1 dpi	0.96413	0.584433	0.2507
Vegfa	ENSMUSG00000023951.19	ENSMUST00000142351.9	2 dpi	0.558416	0.308421	0.765874
Vegfa	ENSMUSG00000023951.19	ENSMUST00000142351.9	5 dpi	0.130583	0.37052	2.04158
Vegfa	ENSMUSG00000023951.19	ENSMUST00000142351.9	7 dpi	0.0744771	0.325128	1.99143
Tns2	ENSMUSG00000037003.17	ENSMUST00000169627.9	1 dpi	0.695759	0.611163	0.575007
Tns2	ENSMUSG00000037003.17	ENSMUST00000169627.9	2 dpi	0.730442	0.522556	0.592075
Tns2	ENSMUSG00000037003.17	ENSMUST00000169627.9	5 dpi	0.423368	0.79715	1.59733
Tns2	ENSMUSG00000037003.17	ENSMUST00000169627.9	7 dpi	0.494585	0.875508	1.64381
Myo18a	ENSMUSG00000000631.21	ENSMUST00000092887.11	1 dpi	1.08918		0.0288184
Myo18a	ENSMUSG00000000631.21	ENSMUST00000092887.11	2 dpi	1.42308		0.514927
Myo18a	ENSMUSG00000000631.21	ENSMUST00000092887.11	5 dpi	0.307856		0.962754
Myo18a	ENSMUSG00000000631.21	ENSMUST00000092887.11	7 dpi	0.276959		0.936618
Arhgap45	ENSMUSG00000035697.15	ENSMUST00000043311.7	1 dpi	1.15824		0.189333
Arhgap45	ENSMUSG00000035697.15	ENSMUST00000043311.7	2 dpi	1.64898		0.616614
Arhgap45	ENSMUSG00000035697.15	ENSMUST00000043311.7	5 dpi	0.36017		1.64414
Arhgap45	ENSMUSG00000035697.15	ENSMUST00000043311.7	7 dpi	0.256748		1.59057
Ptgfrn	ENSMUSG00000027864.10	ENSMUST00000102694.4	1 dpi	0.897721	0.671004	0.342301
Ptgfrn	ENSMUSG00000027864.10	ENSMUST00000102694.4	2 dpi	0.665481	0.571188	0.83522
Ptgfrn	ENSMUSG00000027864.10	ENSMUST00000102694.4	5 dpi	0.702344	1.27124	1.0463
Ptgfrn	ENSMUSG00000027864.10	ENSMUST00000102694.4	7 dpi	0.601668	1.01299	1.03985
Csde1	ENSMUSG00000068823.11	ENSMUST00000197827.5	1 dpi	0.70291	0.790895	0.354109
Csde1	ENSMUSG00000068823.11	ENSMUST00000197827.5	2 dpi	0.622829	0.761469	1.17441
Csde1	ENSMUSG00000068823.11	ENSMUST00000197827.5	5 dpi	1.93786	1.46762	1.93255
Csde1	ENSMUSG00000068823.11	ENSMUST00000197827.5	7 dpi	1.69711	1.2137	1.93898
Ces1d	ENSMUSG00000056973.7	ENSMUST00000034172.8	1 dpi	0.541985	0.856467	0.0440102
Ces1d	ENSMUSG00000056973.7	ENSMUST00000034172.8	2 dpi	0.361859	0.464792	0.693107
Ces1d	ENSMUSG00000056973.7	ENSMUST00000034172.8	5 dpi	1.70619	0.468662	2.10429
Ces1d	ENSMUSG00000056973.7	ENSMUST00000034172.8	7 dpi	1.34021	0.426009	1.96445
Leng8	ENSMUSG00000035545.14	ENSMUST00000037472.13	1 dpi	0.960922		0.208894
Leng8	ENSMUSG00000035545.14	ENSMUST00000037472.13	2 dpi	1.17752		0.460193
Leng8	ENSMUSG00000035545.14	ENSMUST00000037472.13	5 dpi	0.207672		1.03768
Leng8	ENSMUSG00000035545.14	ENSMUST00000037472.13	7 dpi	0.211859		1.26958
Bcam	ENSMUSG00000002980.15	ENSMUST00000003061.14	1 dpi	0.541995	0.649167	0.502649
Bcam	ENSMUSG00000002980.15	ENSMUST00000003061.14	2 dpi	0.417095	0.448176	1.19885
Bcam	ENSMUSG00000002980.15	ENSMUST00000003061.14	5 dpi	1.29106	0.681221	1.75
Bcam	ENSMUSG00000002980.15	ENSMUST00000003061.14	7 dpi	0.8214	0.501625	1.68331
Heg1	ENSMUSG00000075254.13	ENSMUST00000126532.2	1 dpi	0.704257	0.697104	0.242485
Heg1	ENSMUSG00000075254.13	ENSMUST00000126532.2	2 dpi	0.602554	0.558409	0.772237
Heg1	ENSMUSG00000075254.13	ENSMUST00000126532.2	5 dpi	0.706307	0.86899	1.59001
Heg1	ENSMUSG00000075254.13	ENSMUST00000126532.2	7 dpi	0.644766	0.684264	1.47601
Zzef1	ENSMUSG00000055670.15	ENSMUST00000069395.7	1 dpi	0.938776		0.0420764
Zzef1	ENSMUSG00000055670.15	ENSMUST00000069395.7	2 dpi	1.22733		0.571137
Zzef1	ENSMUSG00000055670.15	ENSMUST00000069395.7	5 dpi	0.493819		1.33039
Zzef1	ENSMUSG00000055670.15	ENSMUST00000069395.7	7 dpi	0.466764		1.49896
Notch4	ENSMUSG00000015468.15	ENSMUST00000015612.14	1 dpi	0.795148		-0.152656
Notch4	ENSMUSG00000015468.15	ENSMUST00000015612.14	2 dpi	0.835639		0.53393
Notch4	ENSMUSG00000015468.15	ENSMUST00000015612.14	5 dpi	0.169443		0.906905
Notch4	ENSMUSG00000015468.15	ENSMUST00000015612.14	7 dpi	0.0613679		0.509954
Mettl7a1	ENSMUSG00000054619.8	ENSMUST00000067752.5	1 dpi	0.90105	0.712265	0.343429
Mettl7a1	ENSMUSG00000054619.8	ENSMUST00000067752.5	2 dpi	0.314951	0.238369	0.934457
Mettl7a1	ENSMUSG00000054619.8	ENSMUST00000067752.5	5 dpi	0.212624	0.301488	2.59889
Mettl7a1	ENSMUSG00000054619.8	ENSMUST00000067752.5	7 dpi	0.0732182	0.107304	2.84302
Ctnnb1	ENSMUSG00000006932.18	ENSMUST00000007130.15	1 dpi	0.537213	0.725463	0.472567
Ctnnb1	ENSMUSG00000006932.18	ENSMUST00000007130.15	2 dpi	0.43376	0.576492	1.15988
Ctnnb1	ENSMUSG00000006932.18	ENSMUST00000007130.15	5 dpi	1.83328	0.537853	1.81104
Ctnnb1	ENSMUSG00000006932.18	ENSMUST00000007130.15	7 dpi	1.36164	0.400599	1.73383
Atp5b	ENSMUSG00000025393.13	ENSMUST00000026459.6	1 dpi	0.570989	0.863356	0.285469
Atp5b	ENSMUSG00000025393.13	ENSMUST00000026459.6	2 dpi	0.537186	0.850151	1.31532
Atp5b	ENSMUSG00000025393.13	ENSMUST00000026459.6	5 dpi	3.96854	0.97544	1.41104
Atp5b	ENSMUSG00000025393.13	ENSMUST00000026459.6	7 dpi	4.17623	1.08982	1.28409
Chil3	ENSMUSG00000040809.11	ENSMUST00000063062.9	1 dpi	0.499649	0.667003	0.692491
Chil3	ENSMUSG00000040809.11	ENSMUST00000063062.9	2 dpi	0.416023	0.433631	1.17934
Chil3	ENSMUSG00000040809.11	ENSMUST00000063062.9	5 dpi	4.49124	0.622128	2.23545
Chil3	ENSMUSG00000040809.11	ENSMUST00000063062.9	7 dpi	12.5056	2.30471	1.98303
Jak1	ENSMUSG00000028530.15	ENSMUST00000102781.10	1 dpi	0.817345	0.863227	0.402506
Jak1	ENSMUSG00000028530.15	ENSMUST00000102781.10	2 dpi	0.769114	0.820096	1.2391
Jak1	ENSMUSG00000028530.15	ENSMUST00000102781.10	5 dpi	1.39019	0.908347	2.03791
Jak1	ENSMUSG00000028530.15	ENSMUST00000102781.10	7 dpi	1.92297	1.0919	1.82612
Cep350	ENSMUSG00000033671.19	ENSMUST00000138762.8	1 dpi	1.38322		0.132533
Cep350	ENSMUSG00000033671.19	ENSMUST00000138762.8	2 dpi	1.21138		0.527398
Cep350	ENSMUSG00000033671.19	ENSMUST00000138762.8	5 dpi	0.888921		0.895117
Cep350	ENSMUSG00000033671.19	ENSMUST00000138762.8	7 dpi	0.603361		0.69533
Aldh1a1	ENSMUSG00000053279.9	ENSMUST00000225337.3	1 dpi	0.550489	0.711058	0.652067
Aldh1a1	ENSMUSG00000053279.9	ENSMUST00000225337.3	2 dpi	0.345808	0.375061	1.75216
Aldh1a1	ENSMUSG00000053279.9	ENSMUST00000225337.3	5 dpi	1.31399	0.372543	2.34955
Aldh1a1	ENSMUSG00000053279.9	ENSMUST00000225337.3	7 dpi	0.997736	0.282992	2.41328
Golga4	ENSMUSG00000038708.11	ENSMUST00000084820.6	1 dpi	1.13857		0.676146
Golga4	ENSMUSG00000038708.11	ENSMUST00000084820.6	2 dpi	1.32228		1.13914
Golga4	ENSMUSG00000038708.11	ENSMUST00000084820.6	5 dpi	0.464117		0.875791
Golga4	ENSMUSG00000038708.11	ENSMUST00000084820.6	7 dpi	0.371817		0.54651
Ly6a	ENSMUSG00000075602.11	ENSMUST00000187171.2	1 dpi	2.25898	2.4261	0.760889
Ly6a	ENSMUSG00000075602.11	ENSMUST00000187171.2	2 dpi	2.92261	3.02287	1.42812
Ly6a	ENSMUSG00000075602.11	ENSMUST00000187171.2	5 dpi	6.34727	2.52614	2.88727
Ly6a	ENSMUSG00000075602.11	ENSMUST00000187171.2	7 dpi	6.1221	2.45936	2.83804
Ncor1	ENSMUSG00000018501.18	ENSMUST00000101066.10	1 dpi	0.788464	0.719257	0.0763766
Ncor1	ENSMUSG00000018501.18	ENSMUST00000101066.10	2 dpi	0.827301	0.707814	0.91973
Ncor1	ENSMUSG00000018501.18	ENSMUST00000101066.10	5 dpi	0.734412	1.2997	1.28014
Ncor1	ENSMUSG00000018501.18	ENSMUST00000101066.10	7 dpi	0.735035	1.20632	1.01694
Notch3	ENSMUSG00000038146.9	ENSMUST00000087723.5	1 dpi	0.904585	0.840748	0.390358
Notch3	ENSMUSG00000038146.9	ENSMUST00000087723.5	2 dpi	0.722013	0.588761	1.17648
Notch3	ENSMUSG00000038146.9	ENSMUST00000087723.5	5 dpi	0.543828	0.873609	1.52741
Notch3	ENSMUSG00000038146.9	ENSMUST00000087723.5	7 dpi	0.312912	0.490426	1.40247
Por	ENSMUSG00000005514.15	ENSMUST00000005651.13	1 dpi	0.795117	0.692503	-0.00544574
Por	ENSMUSG00000005514.15	ENSMUST00000005651.13	2 dpi	0.942108	0.59264	0.780533
Por	ENSMUSG00000005514.15	ENSMUST00000005651.13	5 dpi	0.475532	0.618576	2.1218
Por	ENSMUSG00000005514.15	ENSMUST00000005651.13	7 dpi	0.490623	0.766404	1.75386
Soga1	ENSMUSG00000055485.7	ENSMUST00000069098.7	1 dpi	1.01931	0.650719	0.418473
Soga1	ENSMUSG00000055485.7	ENSMUST00000069098.7	2 dpi	1.00422	0.504532	0.792483
Soga1	ENSMUSG00000055485.7	ENSMUST00000069098.7	5 dpi	0.167012	0.683043	1.3034
Soga1	ENSMUSG00000055485.7	ENSMUST00000069098.7	7 dpi	0.155399	0.625844	1.20752
Picalm	ENSMUSG00000039361.12	ENSMUST00000209068.2	1 dpi	0.647657	0.882698	0.0341454
Picalm	ENSMUSG00000039361.12	ENSMUST00000209068.2	2 dpi	0.798056	0.993695	0.509005
Picalm	ENSMUSG00000039361.12	ENSMUST00000209068.2	5 dpi	3.03592	1.46507	1.42127
Picalm	ENSMUSG00000039361.12	ENSMUST00000209068.2	7 dpi	4.87661	2.14536	1.41713
Nckap5	ENSMUSG00000049690.16	ENSMUST00000112583.8	1 dpi	1.13968		0.470143
Nckap5	ENSMUSG00000049690.16	ENSMUST00000112583.8	2 dpi	0.889728		0.964415
Nckap5	ENSMUSG00000049690.16	ENSMUST00000112583.8	5 dpi	0.14706		1.49012
Nckap5	ENSMUSG00000049690.16	ENSMUST00000112583.8	7 dpi	0.113769		0.8426
Eif4g3	ENSMUSG00000028760.17	ENSMUST00000084214.12	1 dpi	1.05045		0.275176
Eif4g3	ENSMUSG00000028760.17	ENSMUST00000084214.12	2 dpi	1.34642		0.94019
Eif4g3	ENSMUSG00000028760.17	ENSMUST00000084214.12	5 dpi	0.407817		1.32376
Eif4g3	ENSMUSG00000028760.17	ENSMUST00000084214.12	7 dpi	0.40609		0.900183
Cavin2	ENSMUSG00000045954.8	ENSMUST00000051572.8	1 dpi	0.672988	0.565774	0.486996
Cavin2	ENSMUSG00000045954.8	ENSMUST00000051572.8	2 dpi	0.493838	0.325662	1.2343
Cavin2	ENSMUSG00000045954.8	ENSMUST00000051572.8	5 dpi	0.425181	0.341759	2.17547
Cavin2	ENSMUSG00000045954.8	ENSMUST00000051572.8	7 dpi	0.232536	0.190049	2.06703
Myof	ENSMUSG00000048612.17	ENSMUST00000041475.16	1 dpi	0.86246	0.675772	0.631715
Myof	ENSMUSG00000048612.17	ENSMUST00000041475.16	2 dpi	1.03317	0.805252	1.3049
Myof	ENSMUSG00000048612.17	ENSMUST00000041475.16	5 dpi	1.80493	1.13168	1.41834
Myof	ENSMUSG00000048612.17	ENSMUST00000041475.16	7 dpi	1.84499	1.1576	1.33854
Vcl	ENSMUSG00000021823.11	ENSMUST00000022369.9	1 dpi	0.729641	0.706207	0.483911
Vcl	ENSMUSG00000021823.11	ENSMUST00000022369.9	2 dpi	0.780011	0.613485	1.28992
Vcl	ENSMUSG00000021823.11	ENSMUST00000022369.9	5 dpi	0.842463	0.44987	2.31813
Vcl	ENSMUSG00000021823.11	ENSMUST00000022369.9	7 dpi	0.813531	0.400928	2.19799
Rps3	ENSMUSG00000030744.14	ENSMUST00000032998.13	1 dpi	0.859424	1.32597	0
Rps3	ENSMUSG00000030744.14	ENSMUST00000032998.13	2 dpi	1.02716	1.47589	0.218629
Rps3	ENSMUSG00000030744.14	ENSMUST00000032998.13	5 dpi	2.47837	2.29802	1.07562
Rps3	ENSMUSG00000030744.14	ENSMUST00000032998.13	7 dpi	2.48428	2.70454	1.00622
Npc2	ENSMUSG00000021242.10	ENSMUST00000021668.10	1 dpi	1.47853	1.89967	-0.268515
Npc2	ENSMUSG00000021242.10	ENSMUST00000021668.10	2 dpi	2.02484	2.65106	-0.0189119
Npc2	ENSMUSG00000021242.10	ENSMUST00000021668.10	5 dpi	4.70974	1.91205	1.67726
Npc2	ENSMUSG00000021242.10	ENSMUST00000021668.10	7 dpi	4.01653	1.97658	1.57569
Tgfbr2	ENSMUSG00000032440.14	ENSMUST00000061101.12	1 dpi	0.8677	0.980925	0.447893
Tgfbr2	ENSMUSG00000032440.14	ENSMUST00000061101.12	2 dpi	1.17931	1.16229	1.05382
Tgfbr2	ENSMUSG00000032440.14	ENSMUST00000061101.12	5 dpi	2.45623	1.8935	1.27648
Tgfbr2	ENSMUSG00000032440.14	ENSMUST00000061101.12	7 dpi	3.66749	2.70981	1.17615
Stat2	ENSMUSG00000040033.17	ENSMUST00000085708.3	1 dpi	14.4046	9.20131	0.0995177
Stat2	ENSMUSG00000040033.17	ENSMUST00000085708.3	2 dpi	15.219	7.71184	0.675777
Stat2	ENSMUSG00000040033.17	ENSMUST00000085708.3	5 dpi	1.91791	4.72922	1.67763
Stat2	ENSMUSG00000040033.17	ENSMUST00000085708.3	7 dpi	1.81426	3.77196	1.84023
Med13	ENSMUSG00000034297.15	ENSMUST00000043624.9	1 dpi	1.07171		0.266504
Med13	ENSMUSG00000034297.15	ENSMUST00000043624.9	2 dpi	0.961692		0.558333
Med13	ENSMUSG00000034297.15	ENSMUST00000043624.9	5 dpi	1.04561		0.656645
Med13	ENSMUSG00000034297.15	ENSMUST00000043624.9	7 dpi	1.34554		0.596508
Chil1	ENSMUSG00000064246.11	ENSMUST00000082060.10	1 dpi	1.13778	1.20489	0.388122
Chil1	ENSMUSG00000064246.11	ENSMUST00000082060.10	2 dpi	1.01748	1.13552	0.959402
Chil1	ENSMUSG00000064246.11	ENSMUST00000082060.10	5 dpi	0.788964	0.36919	2.31062
Chil1	ENSMUSG00000064246.11	ENSMUST00000082060.10	7 dpi	0.329406	0.1701	2.02418
Dock1	ENSMUSG00000058325.7	ENSMUST00000084488.5	1 dpi	0.994451		0.620668
Dock1	ENSMUSG00000058325.7	ENSMUST00000084488.5	2 dpi	1.00849		0.950841
Dock1	ENSMUSG00000058325.7	ENSMUST00000084488.5	5 dpi	0.510999		1.36823
Dock1	ENSMUSG00000058325.7	ENSMUST00000084488.5	7 dpi	0.334138		1.27207
Vps13c	ENSMUSG00000035284.11	ENSMUST00000077879.7	1 dpi	1.05183	0.737099	0.765889
Vps13c	ENSMUSG00000035284.11	ENSMUST00000077879.7	2 dpi	0.789494	0.573892	0.848598
Vps13c	ENSMUSG00000035284.11	ENSMUST00000077879.7	5 dpi	0.772435	0.99447	2.85964
Vps13c	ENSMUSG00000035284.11	ENSMUST00000077879.7	7 dpi	0.286783	0.341933	2.81055
Ece1	ENSMUSG00000057530.15	ENSMUST00000102518.10	1 dpi	0.5359	0.662167	0.329474
Ece1	ENSMUSG00000057530.15	ENSMUST00000102518.10	2 dpi	0.570153	0.62009	0.880568
Ece1	ENSMUSG00000057530.15	ENSMUST00000102518.10	5 dpi	0.871322	0.56643	2.06055
Ece1	ENSMUSG00000057530.15	ENSMUST00000102518.10	7 dpi	1.19254	0.687452	2.12375
Trio	ENSMUSG00000022263.11	ENSMUST00000090247.7	1 dpi	1.15381		0.682499
Trio	ENSMUSG00000022263.11	ENSMUST00000090247.7	2 dpi	1.46137		1.32477
Trio	ENSMUSG00000022263.11	ENSMUST00000090247.7	5 dpi	0.604988		1.0427
Trio	ENSMUSG00000022263.11	ENSMUST00000090247.7	7 dpi	0.563564		0.859297
Svil	ENSMUSG00000024236.19	ENSMUST00000126977.8	1 dpi	0.725782	0.669776	0.524172
Svil	ENSMUSG00000024236.19	ENSMUST00000126977.8	2 dpi	0.862135	0.512418	1.09608
Svil	ENSMUSG00000024236.19	ENSMUST00000126977.8	5 dpi	0.519361	0.705436	1.49266
Svil	ENSMUSG00000024236.19	ENSMUST00000126977.8	7 dpi	0.39521	0.390536	1.30389
Plxnb1	ENSMUSG00000053646.14	ENSMUST00000072093.13	1 dpi	1.14305		0.180954
Plxnb1	ENSMUSG00000053646.14	ENSMUST00000072093.13	2 dpi	1.04383		0.921709
Plxnb1	ENSMUSG00000053646.14	ENSMUST00000072093.13	5 dpi	0.247502		0.94146
Plxnb1	ENSMUSG00000053646.14	ENSMUST00000072093.13	7 dpi	0.140957		1.08617
Jmjd1c	ENSMUSG00000037876.18	ENSMUST00000051446.16	1 dpi	0.913243		-0.274147
Jmjd1c	ENSMUSG00000037876.18	ENSMUST00000051446.16	2 dpi	1.13855		0.479236
Jmjd1c	ENSMUSG00000037876.18	ENSMUST00000051446.16	5 dpi	0.998746		0.956424
Jmjd1c	ENSMUSG00000037876.18	ENSMUST00000051446.16	7 dpi	1.17623		0.782723
Nbeal1	ENSMUSG00000073664.12	ENSMUST00000160834.8	1 dpi	0.824928		0.437318
Nbeal1	ENSMUSG00000073664.12	ENSMUST00000160834.8	2 dpi	0.528731		0.954627
Nbeal1	ENSMUSG00000073664.12	ENSMUST00000160834.8	5 dpi	0.815405		0.879082
Nbeal1	ENSMUSG00000073664.12	ENSMUST00000160834.8	7 dpi	0.382833		0.916612
Lgmn	ENSMUSG00000021190.15	ENSMUST00000110020.8	1 dpi	1.25408	1.09995	0.441425
Lgmn	ENSMUSG00000021190.15	ENSMUST00000110020.8	2 dpi	2.6515	2.07837	1.51736
Lgmn	ENSMUSG00000021190.15	ENSMUST00000110020.8	5 dpi	10.0334	3.40387	1.69594
Lgmn	ENSMUSG00000021190.15	ENSMUST00000110020.8	7 dpi	8.98081	3.70802	1.35118
Hdlbp	ENSMUSG00000034088.16	ENSMUST00000170883.8	1 dpi	0.646717	0.824829	0.279458
Hdlbp	ENSMUSG00000034088.16	ENSMUST00000170883.8	2 dpi	0.755724	0.884807	0.887594
Hdlbp	ENSMUSG00000034088.16	ENSMUST00000170883.8	5 dpi	2.01574	1.18367	1.53725
Hdlbp	ENSMUSG00000034088.16	ENSMUST00000170883.8	7 dpi	2.39033	1.27742	1.60157
Uba7	ENSMUSG00000032596.15	ENSMUST00000035216.11	1 dpi	7.95005	5.25409	-0.986276
Uba7	ENSMUSG00000032596.15	ENSMUST00000035216.11	2 dpi	8.212	4.89782	-1.07205
Uba7	ENSMUSG00000032596.15	ENSMUST00000035216.11	5 dpi	1.63403	2.28728	2.96638
Uba7	ENSMUSG00000032596.15	ENSMUST00000035216.11	7 dpi	0.955959	1.207	2.486
Ucp2	ENSMUSG00000033685.14	ENSMUST00000126534.8	1 dpi	0.645865	0.805857	-0.561985
Ucp2	ENSMUSG00000033685.14	ENSMUST00000126534.8	2 dpi	0.843192	1.13564	-0.23589
Ucp2	ENSMUSG00000033685.14	ENSMUST00000126534.8	5 dpi	1.58136	3.35441	-0.277389
Ucp2	ENSMUSG00000033685.14	ENSMUST00000126534.8	7 dpi	2.15958	3.06571	-0.226653
Arhgap31	ENSMUSG00000022799.5	ENSMUST00000023487.5	1 dpi	0.629952	0.70178	0.511446
Arhgap31	ENSMUSG00000022799.5	ENSMUST00000023487.5	2 dpi	0.577459	0.589351	1.1136
Arhgap31	ENSMUSG00000022799.5	ENSMUST00000023487.5	5 dpi	0.631061	0.965456	1.4866
Arhgap31	ENSMUSG00000022799.5	ENSMUST00000023487.5	7 dpi	0.722448	0.857379	1.45056
Grn	ENSMUSG00000034708.13	ENSMUST00000049460.12	1 dpi	2.0465	1.87412	0.521383
Grn	ENSMUSG00000034708.13	ENSMUST00000049460.12	2 dpi	2.6102	2.50685	1.20603
Grn	ENSMUSG00000034708.13	ENSMUST00000049460.12	5 dpi	4.80663	2.39634	2.38814
Grn	ENSMUSG00000034708.13	ENSMUST00000049460.12	7 dpi	4.51886	2.35744	2.60848
Bptf	ENSMUSG00000040481.18	ENSMUST00000057892.15	1 dpi	0.961807		0.356332
Bptf	ENSMUSG00000040481.18	ENSMUST00000057892.15	2 dpi	0.946369		0.54468
Bptf	ENSMUSG00000040481.18	ENSMUST00000057892.15	5 dpi	0.592342		0.629094
Bptf	ENSMUSG00000040481.18	ENSMUST00000057892.15	7 dpi	0.634089		0.0578135
Fryl	ENSMUSG00000070733.14	ENSMUST00000094700.11	1 dpi	1.14592	0.877669	-0.153597
Fryl	ENSMUSG00000070733.14	ENSMUST00000094700.11	2 dpi	1.28943	0.815986	0.722764
Fryl	ENSMUSG00000070733.14	ENSMUST00000094700.11	5 dpi	0.713203	1.10157	1.62591
Fryl	ENSMUSG00000070733.14	ENSMUST00000094700.11	7 dpi	0.558227	0.763129	1.50345
Pdia3	ENSMUSG00000027248.14	ENSMUST00000028683.14	1 dpi	0.550491	0.889508	0.302612
Pdia3	ENSMUSG00000027248.14	ENSMUST00000028683.14	2 dpi	0.532122	0.952877	0.911977
Pdia3	ENSMUSG00000027248.14	ENSMUST00000028683.14	5 dpi	2.66357	0.901842	1.51054
Pdia3	ENSMUSG00000027248.14	ENSMUST00000028683.14	7 dpi	3.14942	0.915219	1.79448
Napsa	ENSMUSG00000002204.10	ENSMUST00000002274.10	1 dpi	0.87113	1.02442	0.359478
Napsa	ENSMUSG00000002204.10	ENSMUST00000002274.10	2 dpi	0.861376	0.902233	1.11742
Napsa	ENSMUSG00000002204.10	ENSMUST00000002274.10	5 dpi	1.95449	0.944598	1.84957
Napsa	ENSMUSG00000002204.10	ENSMUST00000002274.10	7 dpi	1.71929	1.02999	1.36686
Gcn1	ENSMUSG00000041638.19	ENSMUST00000064454.12	1 dpi	1.12372	0.810513	-0.0635816
Gcn1	ENSMUSG00000041638.19	ENSMUST00000064454.12	2 dpi	1.34808	0.7476	0.412196
Gcn1	ENSMUSG00000041638.19	ENSMUST00000064454.12	5 dpi	0.36684	0.949436	0.741191
Gcn1	ENSMUSG00000041638.19	ENSMUST00000064454.12	7 dpi	0.295986	0.785251	0.192031
Plcg1	ENSMUSG00000016933.18	ENSMUST00000103115.8	1 dpi	1.10979		0.349466
Plcg1	ENSMUSG00000016933.18	ENSMUST00000103115.8	2 dpi	1.00258		0.434232
Plcg1	ENSMUSG00000016933.18	ENSMUST00000103115.8	5 dpi	0.266006		0.384122
Plcg1	ENSMUSG00000016933.18	ENSMUST00000103115.8	7 dpi	0.183874		0.748794
Piezo1	ENSMUSG00000014444.18	ENSMUST00000067252.14	1 dpi	0.91665	0.780652	0.266109
Piezo1	ENSMUSG00000014444.18	ENSMUST00000067252.14	2 dpi	1.0405	0.839837	0.907993
Piezo1	ENSMUSG00000014444.18	ENSMUST00000067252.14	5 dpi	0.76286	1.74668	1.01971
Piezo1	ENSMUSG00000014444.18	ENSMUST00000067252.14	7 dpi	0.754008	1.65036	1.02487
Egfl7	ENSMUSG00000026921.21	ENSMUST00000238951.2	1 dpi	1.13083		-0.174416
Egfl7	ENSMUSG00000026921.21	ENSMUST00000238951.2	2 dpi	1.20816		0.175215
Egfl7	ENSMUSG00000026921.21	ENSMUST00000238951.2	5 dpi	0.397613		1.04077
Egfl7	ENSMUSG00000026921.21	ENSMUST00000238951.2	7 dpi	0.326467		1.27277
Mdn1	ENSMUSG00000058006.13	ENSMUST00000178134.2	1 dpi	2.08955		0.071751
Mdn1	ENSMUSG00000058006.13	ENSMUST00000178134.2	2 dpi	2.3753		0.698485
Mdn1	ENSMUSG00000058006.13	ENSMUST00000178134.2	5 dpi	0.488903		2.13857
Mdn1	ENSMUSG00000058006.13	ENSMUST00000178134.2	7 dpi	0.340683		2.06527
Trrap	ENSMUSG00000045482.17	ENSMUST00000100467.10	1 dpi	1.086	0.746372	0.365839
Trrap	ENSMUSG00000045482.17	ENSMUST00000100467.10	2 dpi	1.14287	0.722354	0.619108
Trrap	ENSMUSG00000045482.17	ENSMUST00000100467.10	5 dpi	0.509486	1.00018	1.49061
Trrap	ENSMUSG00000045482.17	ENSMUST00000100467.10	7 dpi	0.39728	0.724714	1.18493
Spen	ENSMUSG00000040761.17	ENSMUST00000105786.3	1 dpi	1.06644		-0.150131
Spen	ENSMUSG00000040761.17	ENSMUST00000105786.3	2 dpi	1.18188		0.233893
Spen	ENSMUSG00000040761.17	ENSMUST00000105786.3	5 dpi	0.346869		0.910555
Spen	ENSMUSG00000040761.17	ENSMUST00000105786.3	7 dpi	0.29714		0.942301
Alas1	ENSMUSG00000032786.17	ENSMUST00000112524.9	1 dpi	0.838126	0.684285	0
Alas1	ENSMUSG00000032786.17	ENSMUST00000112524.9	2 dpi	0.682071	0.553049	0.0430436
Alas1	ENSMUSG00000032786.17	ENSMUST00000112524.9	5 dpi	1.47773	0.674071	0.728481
Alas1	ENSMUSG00000032786.17	ENSMUST00000112524.9	7 dpi	1.31808	0.735369	1.5164
Copa	ENSMUSG00000026553.18	ENSMUST00000135192.8	1 dpi	0.747521	0.757384	0.119413
Copa	ENSMUSG00000026553.18	ENSMUST00000135192.8	2 dpi	0.8467	0.743341	0.896282
Copa	ENSMUSG00000026553.18	ENSMUST00000135192.8	5 dpi	1.68758	0.826643	1.757
Copa	ENSMUSG00000026553.18	ENSMUST00000135192.8	7 dpi	1.49528	0.730276	1.62477
Atp2a3	ENSMUSG00000020788.16	ENSMUST00000108485.9	1 dpi	0.665989	0.709661	0.153943
Atp2a3	ENSMUSG00000020788.16	ENSMUST00000108485.9	2 dpi	0.595385	0.484445	0.550127
Atp2a3	ENSMUSG00000020788.16	ENSMUST00000108485.9	5 dpi	0.285538	0.562479	1.07193
Atp2a3	ENSMUSG00000020788.16	ENSMUST00000108485.9	7 dpi	0.17607	0.326812	1.0905
Afdn	ENSMUSG00000068036.17	ENSMUST00000139666.8	1 dpi	0.919425	0.717226	0.387639
Afdn	ENSMUSG00000068036.17	ENSMUST00000139666.8	2 dpi	0.884615	0.639403	1.03598
Afdn	ENSMUSG00000068036.17	ENSMUST00000139666.8	5 dpi	0.66186	0.877456	1.17237
Afdn	ENSMUSG00000068036.17	ENSMUST00000139666.8	7 dpi	0.982423	1.24347	1.01388
Spon1	ENSMUSG00000038156.17	ENSMUST00000046687.16	1 dpi	0.833428	0.838494	0.483178
Spon1	ENSMUSG00000038156.17	ENSMUST00000046687.16	2 dpi	1.06235	0.815635	1.2009
Spon1	ENSMUSG00000038156.17	ENSMUST00000046687.16	5 dpi	1.81381	0.795559	2.66926
Spon1	ENSMUSG00000038156.17	ENSMUST00000046687.16	7 dpi	2.08867	0.870267	2.65143
Shroom3	ENSMUSG00000029381.17	ENSMUST00000113055.9	1 dpi	1.00969	0.779358	0.248491
Shroom3	ENSMUSG00000029381.17	ENSMUST00000113055.9	2 dpi	0.923743	0.741865	0.78663
Shroom3	ENSMUSG00000029381.17	ENSMUST00000113055.9	5 dpi	0.576816	1.16471	1.60834
Shroom3	ENSMUSG00000029381.17	ENSMUST00000113055.9	7 dpi	0.687871	1.26216	1.4233
Tnrc18	ENSMUSG00000039477.17	ENSMUST00000151477.8	1 dpi	1.37094		0.260438
Tnrc18	ENSMUSG00000039477.17	ENSMUST00000151477.8	2 dpi	1.25894		0.245868
Tnrc18	ENSMUSG00000039477.17	ENSMUST00000151477.8	5 dpi	0.221312		1.18318
Tnrc18	ENSMUSG00000039477.17	ENSMUST00000151477.8	7 dpi	0.224303		2.01598
Parp10	ENSMUSG00000063268.13	ENSMUST00000075689.7	1 dpi	7.65672		-0.0781908
Parp10	ENSMUSG00000063268.13	ENSMUST00000075689.7	2 dpi	8.42619		0.295843
Parp10	ENSMUSG00000063268.13	ENSMUST00000075689.7	5 dpi	1.58491		1.1763
Parp10	ENSMUSG00000063268.13	ENSMUST00000075689.7	7 dpi	1.87487		1.03286
Slk	ENSMUSG00000025060.16	ENSMUST00000051691.8	1 dpi	0.868899		0.210289
Slk	ENSMUSG00000025060.16	ENSMUST00000051691.8	2 dpi	0.966658		1.19674
Slk	ENSMUSG00000025060.16	ENSMUST00000051691.8	5 dpi	0.67185		1.67695
Slk	ENSMUSG00000025060.16	ENSMUST00000051691.8	7 dpi	1.18202		1.50082
Per1	ENSMUSG00000020893.18	ENSMUST00000021271.14	1 dpi	1.11557	0.713874	0.439587
Per1	ENSMUSG00000020893.18	ENSMUST00000021271.14	2 dpi	1.39198	0.915291	0.840974
Per1	ENSMUSG00000020893.18	ENSMUST00000021271.14	5 dpi	0.499507	1.1035	1.61008
Per1	ENSMUSG00000020893.18	ENSMUST00000021271.14	7 dpi	1.10376	2.67931	1.26561
Szt2	ENSMUSG00000033253.19	ENSMUST00000075406.12	1 dpi	1.12154		0.45811
Szt2	ENSMUSG00000033253.19	ENSMUST00000075406.12	2 dpi	1.36991		0.77956
Szt2	ENSMUSG00000033253.19	ENSMUST00000075406.12	5 dpi	0.263548		1.16126
Szt2	ENSMUSG00000033253.19	ENSMUST00000075406.12	7 dpi	0.119998		1.22843
Kat6a	ENSMUSG00000031540.15	ENSMUST00000044331.7	1 dpi	1.33319		0.520823
Kat6a	ENSMUSG00000031540.15	ENSMUST00000044331.7	2 dpi	1.07508		0.978851
Kat6a	ENSMUSG00000031540.15	ENSMUST00000044331.7	5 dpi	0.921003		1.01866
Kat6a	ENSMUSG00000031540.15	ENSMUST00000044331.7	7 dpi	0.66706		0.620023
Spag9	ENSMUSG00000020859.17	ENSMUST00000041956.14	1 dpi	0.972968		0.259043
Spag9	ENSMUSG00000020859.17	ENSMUST00000041956.14	2 dpi	0.957199		0.83758
Spag9	ENSMUSG00000020859.17	ENSMUST00000041956.14	5 dpi	0.665641		1.55727
Spag9	ENSMUSG00000020859.17	ENSMUST00000041956.14	7 dpi	0.687454		1.45347
Prpf8	ENSMUSG00000020850.15	ENSMUST00000102510.8	1 dpi	0.632976	0.81021	0.96941
Prpf8	ENSMUSG00000020850.15	ENSMUST00000102510.8	2 dpi	0.721935	0.709396	1.24348
Prpf8	ENSMUSG00000020850.15	ENSMUST00000102510.8	5 dpi	2.18017	0.684162	2.09952
Prpf8	ENSMUSG00000020850.15	ENSMUST00000102510.8	7 dpi	2.3238	0.716696	2.3964
Rock2	ENSMUSG00000020580.11	ENSMUST00000020904.8	1 dpi	0.725444		0.306605
Rock2	ENSMUSG00000020580.11	ENSMUST00000020904.8	2 dpi	0.599895		0.905719
Rock2	ENSMUSG00000020580.11	ENSMUST00000020904.8	5 dpi	0.964171		1.41397
Rock2	ENSMUSG00000020580.11	ENSMUST00000020904.8	7 dpi	1.08507		1.4545
Sbf1	ENSMUSG00000036529.18	ENSMUST00000123791.8	1 dpi	1.12482		-0.493262
Sbf1	ENSMUSG00000036529.18	ENSMUST00000123791.8	2 dpi	1.52884		-0.388966
Sbf1	ENSMUSG00000036529.18	ENSMUST00000123791.8	5 dpi	0.412201		0.0756628
Sbf1	ENSMUSG00000036529.18	ENSMUST00000123791.8	7 dpi	0.365681		0.471648
Tpr	ENSMUSG00000006005.19	ENSMUST00000124973.9	1 dpi	0.954539	0.819291	-0.375751
Tpr	ENSMUSG00000006005.19	ENSMUST00000124973.9	2 dpi	0.881701	0.741119	-0.64
Tpr	ENSMUSG00000006005.19	ENSMUST00000124973.9	5 dpi	1.49532	0.947263	0.364672
Tpr	ENSMUSG00000006005.19	ENSMUST00000124973.9	7 dpi	1.53812	0.87241	1.61022
H2-Ab1	ENSMUSG00000073421.7	ENSMUST00000040828.7	1 dpi	1.094	1.10289	0.375415
H2-Ab1	ENSMUSG00000073421.7	ENSMUST00000040828.7	2 dpi	0.926895	0.945314	0.969917
H2-Ab1	ENSMUSG00000073421.7	ENSMUST00000040828.7	5 dpi	1.67651	1.24572	2.14279
H2-Ab1	ENSMUSG00000073421.7	ENSMUST00000040828.7	7 dpi	1.90914	1.73369	1.9454
Ankrd17	ENSMUSG00000055204.16	ENSMUST00000014421.15	1 dpi	1.48721	1.15926	0.620153
Ankrd17	ENSMUSG00000055204.16	ENSMUST00000014421.15	2 dpi	1.40896	1.13585	1.07915
Ankrd17	ENSMUSG00000055204.16	ENSMUST00000014421.15	5 dpi	0.875885	1.76185	1.41775
Ankrd17	ENSMUSG00000055204.16	ENSMUST00000014421.15	7 dpi	1.09984	1.7496	1.38013
Wdfy4	ENSMUSG00000051506.18	ENSMUST00000061753.15	1 dpi	1.03023		-0.0427395
Wdfy4	ENSMUSG00000051506.18	ENSMUST00000061753.15	2 dpi	0.967164		0.712635
Wdfy4	ENSMUSG00000051506.18	ENSMUST00000061753.15	5 dpi	0.465325		1.56283
Wdfy4	ENSMUSG00000051506.18	ENSMUST00000061753.15	7 dpi	0.24501		1.80868
Srsf5	ENSMUSG00000021134.18	ENSMUST00000110356.3	1 dpi	1.38163		1.30037
Srsf5	ENSMUSG00000021134.18	ENSMUST00000110356.3	2 dpi	1.28844		1.086
Srsf5	ENSMUSG00000021134.18	ENSMUST00000110356.3	5 dpi	0.305914		2.43985
Srsf5	ENSMUSG00000021134.18	ENSMUST00000110356.3	7 dpi	0.541794		1.8227
Tmem176b	ENSMUSG00000029810.16	ENSMUST00000166247.8	1 dpi	1.17257	1.07951	0.164697
Tmem176b	ENSMUSG00000029810.16	ENSMUST00000166247.8	2 dpi	1.65975	1.33104	0.641408
Tmem176b	ENSMUSG00000029810.16	ENSMUST00000166247.8	5 dpi	1.78196	1.07292	1.46504
Tmem176b	ENSMUSG00000029810.16	ENSMUST00000166247.8	7 dpi	1.4167	0.934092	1.77882
Megf6	ENSMUSG00000057751.15	ENSMUST00000030897.15	1 dpi	0.924149		0.218279
Megf6	ENSMUSG00000057751.15	ENSMUST00000030897.15	2 dpi	0.700849		0.8199
Megf6	ENSMUSG00000057751.15	ENSMUST00000030897.15	5 dpi	0.192131		1.19618
Megf6	ENSMUSG00000057751.15	ENSMUST00000030897.15	7 dpi	0.0637424		1.07932
Tns3	ENSMUSG00000020422.15	ENSMUST00000020695.13	1 dpi	0.852293	0.82421	0.221635
Tns3	ENSMUSG00000020422.15	ENSMUST00000020695.13	2 dpi	0.701192	0.64096	0.848428
Tns3	ENSMUSG00000020422.15	ENSMUST00000020695.13	5 dpi	1.29109	0.75781	1.81911
Tns3	ENSMUSG00000020422.15	ENSMUST00000020695.13	7 dpi	1.33946	0.753795	1.57794
Calcrl	ENSMUSG00000059588.14	ENSMUST00000074262.9	1 dpi	0.401092	0.57866	0.674938
Calcrl	ENSMUSG00000059588.14	ENSMUST00000074262.9	2 dpi	0.194659	0.328687	1.50394
Calcrl	ENSMUSG00000059588.14	ENSMUST00000074262.9	5 dpi	1.87211	0.485091	1.42297
Calcrl	ENSMUSG00000059588.14	ENSMUST00000074262.9	7 dpi	0.70373	0.138795	1.47206
Taok2	ENSMUSG00000059981.13	ENSMUST00000117394.2	1 dpi	1.11352		-0.0552591
Taok2	ENSMUSG00000059981.13	ENSMUST00000117394.2	2 dpi	1.15622		0.835459
Taok2	ENSMUSG00000059981.13	ENSMUST00000117394.2	5 dpi	0.263222		0.578669
Taok2	ENSMUSG00000059981.13	ENSMUST00000117394.2	7 dpi	0.194729		-0.0832225
Lrp2	ENSMUSG00000027070.15	ENSMUST00000080953.12	1 dpi	0.803519	0.785329	0.57665
Lrp2	ENSMUSG00000027070.15	ENSMUST00000080953.12	2 dpi	0.670778	0.653845	1.18233
Lrp2	ENSMUSG00000027070.15	ENSMUST00000080953.12	5 dpi	0.762785	0.375169	2.08472
Lrp2	ENSMUSG00000027070.15	ENSMUST00000080953.12	7 dpi	0.192706	0.121899	2.05968
Tcf25	ENSMUSG00000001472.18	ENSMUST00000057934.10	1 dpi	0.97676		-0.151769
Tcf25	ENSMUSG00000001472.18	ENSMUST00000057934.10	2 dpi	1.21174		0.100937
Tcf25	ENSMUSG00000001472.18	ENSMUST00000057934.10	5 dpi	0.683524		0.534877
Tcf25	ENSMUSG00000001472.18	ENSMUST00000057934.10	7 dpi	0.658502		-0.0815754
Myo10	ENSMUSG00000022272.18	ENSMUST00000110457.8	1 dpi	1.04747	0.701078	0.292755
Myo10	ENSMUSG00000022272.18	ENSMUST00000110457.8	2 dpi	1.10359	0.664331	0.817838
Myo10	ENSMUSG00000022272.18	ENSMUST00000110457.8	5 dpi	0.493032	0.885781	1.17297
Myo10	ENSMUSG00000022272.18	ENSMUST00000110457.8	7 dpi	0.694185	1.03619	1.13966
Il4ra	ENSMUSG00000030748.10	ENSMUST00000033004.8	1 dpi	0.933643	1.03903	0.33114
Il4ra	ENSMUSG00000030748.10	ENSMUST00000033004.8	2 dpi	1.36631	1.55764	0.848764
Il4ra	ENSMUSG00000030748.10	ENSMUST00000033004.8	5 dpi	2.60616	2.30043	1.75646
Il4ra	ENSMUSG00000030748.10	ENSMUST00000033004.8	7 dpi	4.96408	4.55179	1.64337
Ddx3x	ENSMUSG00000000787.13	ENSMUST00000000804.7	1 dpi	0.940199	0.711671	0.357365
Ddx3x	ENSMUSG00000000787.13	ENSMUST00000000804.7	2 dpi	0.767318	0.723935	1.13372
Ddx3x	ENSMUSG00000000787.13	ENSMUST00000000804.7	5 dpi	1.20147	0.823518	1.78889
Ddx3x	ENSMUSG00000000787.13	ENSMUST00000000804.7	7 dpi	1.65849	1.19558	1.69622
Hectd4	ENSMUSG00000042744.17	ENSMUST00000042614.13	1 dpi	1.21679		0.386682
Hectd4	ENSMUSG00000042744.17	ENSMUST00000042614.13	2 dpi	0.944471		0.798945
Hectd4	ENSMUSG00000042744.17	ENSMUST00000042614.13	5 dpi	0.412612		1.01863
Hectd4	ENSMUSG00000042744.17	ENSMUST00000042614.13	7 dpi	0.292711		1.26917
Polr2a	ENSMUSG00000005198.16	ENSMUST00000058470.16	1 dpi	0.841783	0.731121	0.353815
Polr2a	ENSMUSG00000005198.16	ENSMUST00000058470.16	2 dpi	0.774835	0.659767	0.704167
Polr2a	ENSMUSG00000005198.16	ENSMUST00000058470.16	5 dpi	1.03154	1.01939	1.47795
Polr2a	ENSMUSG00000005198.16	ENSMUST00000058470.16	7 dpi	0.993663	0.886448	2.02096
Stat3	ENSMUSG00000004040.17	ENSMUST00000127638.8	1 dpi	1.23774	1.19749	0.4798
Stat3	ENSMUSG00000004040.17	ENSMUST00000127638.8	2 dpi	1.68316	1.19018	1.31541
Stat3	ENSMUSG00000004040.17	ENSMUST00000127638.8	5 dpi	1.35691	1.13879	2.16055
Stat3	ENSMUSG00000004040.17	ENSMUST00000127638.8	7 dpi	2.30509	1.7991	2.17424
Actn1	ENSMUSG00000015143.16	ENSMUST00000021554.16	1 dpi	0.883698	0.796101	0.420179
Actn1	ENSMUSG00000015143.16	ENSMUST00000021554.16	2 dpi	1.5466	0.914761	1.19674
Actn1	ENSMUSG00000015143.16	ENSMUST00000021554.16	5 dpi	1.48365	1.26815	1.8312
Actn1	ENSMUSG00000015143.16	ENSMUST00000021554.16	7 dpi	2.20457	1.81243	1.72006
Chd2	ENSMUSG00000078671.12	ENSMUST00000169922.9	1 dpi	1.41163		0.317317
Chd2	ENSMUSG00000078671.12	ENSMUST00000169922.9	2 dpi	1.46982		0.922098
Chd2	ENSMUSG00000078671.12	ENSMUST00000169922.9	5 dpi	0.475403		1.63101
Chd2	ENSMUSG00000078671.12	ENSMUST00000169922.9	7 dpi	0.756467		1.72057
Canx	ENSMUSG00000020368.16	ENSMUST00000179865.8	1 dpi	0.728452	0.850672	0.577557
Canx	ENSMUSG00000020368.16	ENSMUST00000179865.8	2 dpi	0.750815	0.802983	1.50632
Canx	ENSMUSG00000020368.16	ENSMUST00000179865.8	5 dpi	1.59394	0.882615	2.0393
Canx	ENSMUSG00000020368.16	ENSMUST00000179865.8	7 dpi	1.40546	0.69491	1.97648
Itga9	ENSMUSG00000039115.14	ENSMUST00000044165.14	1 dpi	0.851125		0.11387
Itga9	ENSMUSG00000039115.14	ENSMUST00000044165.14	2 dpi	1.03469		0.839852
Itga9	ENSMUSG00000039115.14	ENSMUST00000044165.14	5 dpi	0.638809		1.69153
Itga9	ENSMUSG00000039115.14	ENSMUST00000044165.14	7 dpi	0.621868		1.0479
Oga	ENSMUSG00000025220.9	ENSMUST00000026243.5	1 dpi	1.08212		0.483937
Oga	ENSMUSG00000025220.9	ENSMUST00000026243.5	2 dpi	1.2667		1.19247
Oga	ENSMUSG00000025220.9	ENSMUST00000026243.5	5 dpi	0.444323		1.65518
Oga	ENSMUSG00000025220.9	ENSMUST00000026243.5	7 dpi	0.872875		1.63735
Plxna1	ENSMUSG00000030084.12	ENSMUST00000163139.8	1 dpi	0.889118	0.735681	0.210414
Plxna1	ENSMUSG00000030084.12	ENSMUST00000163139.8	2 dpi	0.591589	0.55324	0.622886
Plxna1	ENSMUSG00000030084.12	ENSMUST00000163139.8	5 dpi	0.684164	1.27076	0.984646
Plxna1	ENSMUSG00000030084.12	ENSMUST00000163139.8	7 dpi	0.512791	0.870823	0.981234
Trafd1	ENSMUSG00000042726.15	ENSMUST00000042312.14	1 dpi	6.5784	4.66886	0.244608
Trafd1	ENSMUSG00000042726.15	ENSMUST00000042312.14	2 dpi	7.1129	4.12694	1.03556
Trafd1	ENSMUSG00000042726.15	ENSMUST00000042312.14	5 dpi	2.9466	4.01283	1.56137
Trafd1	ENSMUSG00000042726.15	ENSMUST00000042312.14	7 dpi	6.81943	8.96772	1.67033
Itpr2	ENSMUSG00000030287.16	ENSMUST00000053273.15	1 dpi	0.971623		0.396672
Itpr2	ENSMUSG00000030287.16	ENSMUST00000053273.15	2 dpi	0.765636		0.937866
Itpr2	ENSMUSG00000030287.16	ENSMUST00000053273.15	5 dpi	0.488803		0.856766
Itpr2	ENSMUSG00000030287.16	ENSMUST00000053273.15	7 dpi	0.153086		1.30071
Kif1c	ENSMUSG00000020821.18	ENSMUST00000102554.8	1 dpi	0.666149		-0.109818
Kif1c	ENSMUSG00000020821.18	ENSMUST00000102554.8	2 dpi	0.734056		-0.0295198
Kif1c	ENSMUSG00000020821.18	ENSMUST00000102554.8	5 dpi	0.768569		-0.151947
Kif1c	ENSMUSG00000020821.18	ENSMUST00000102554.8	7 dpi	0.807668		-0.435071
Ep400	ENSMUSG00000029505.18	ENSMUST00000041558.15	1 dpi	1.34046	1.10141	0.390325
Ep400	ENSMUSG00000029505.18	ENSMUST00000041558.15	2 dpi	1.39251	1.12115	1.00648
Ep400	ENSMUSG00000029505.18	ENSMUST00000041558.15	5 dpi	1.05838	1.64752	1.4377
Ep400	ENSMUSG00000029505.18	ENSMUST00000041558.15	7 dpi	1.04205	1.46639	1.53707
Ralgapa2	ENSMUSG00000037110.21	ENSMUST00000109986.9	1 dpi	1.11416		0.303986
Ralgapa2	ENSMUSG00000037110.21	ENSMUST00000109986.9	2 dpi	0.916418		0.676409
Ralgapa2	ENSMUSG00000037110.21	ENSMUST00000109986.9	5 dpi	0.4457		0.985041
Ralgapa2	ENSMUSG00000037110.21	ENSMUST00000109986.9	7 dpi	0.369969		0.688534
Arhgef2	ENSMUSG00000028059.17	ENSMUST00000029694.14	1 dpi	0.86722	0.692703	0.072411
Arhgef2	ENSMUSG00000028059.17	ENSMUST00000029694.14	2 dpi	0.977112	0.671728	0.577032
Arhgef2	ENSMUSG00000028059.17	ENSMUST00000029694.14	5 dpi	0.474653	1.05771	1.58976
Arhgef2	ENSMUSG00000028059.17	ENSMUST00000029694.14	7 dpi	0.413069	0.852853	1.74612
Dnah6	ENSMUSG00000052861.14	ENSMUST00000064948.13	1 dpi	0.885478		0.363227
Dnah6	ENSMUSG00000052861.14	ENSMUST00000064948.13	2 dpi	0.644217		0.963591
Dnah6	ENSMUSG00000052861.14	ENSMUST00000064948.13	5 dpi	0.215424		2.03606
Dnah6	ENSMUSG00000052861.14	ENSMUST00000064948.13	7 dpi	0.0747137		3.01652
Tek	ENSMUSG00000006386.16	ENSMUST00000102798.8	1 dpi	0.58455	0.687496	0.354343
Tek	ENSMUSG00000006386.16	ENSMUST00000102798.8	2 dpi	0.325748	0.445017	1.37199
Tek	ENSMUSG00000006386.16	ENSMUST00000102798.8	5 dpi	1.03734	0.566949	1.53145
Tek	ENSMUSG00000006386.16	ENSMUST00000102798.8	7 dpi	0.76919	0.323341	1.52056
Col4a5	ENSMUSG00000031274.17	ENSMUST00000112931.8	1 dpi	0.674207	0.499704	0.916507
Col4a5	ENSMUSG00000031274.17	ENSMUST00000112931.8	2 dpi	0.503352	0.267099	1.35632
Col4a5	ENSMUSG00000031274.17	ENSMUST00000112931.8	5 dpi	0.351829	0.49469	2.27351
Col4a5	ENSMUSG00000031274.17	ENSMUST00000112931.8	7 dpi	0.227492	0.402833	2.23357
Il6st	ENSMUSG00000021756.13	ENSMUST00000184311.8	1 dpi	0.590124	0.823221	0.559377
Il6st	ENSMUSG00000021756.13	ENSMUST00000184311.8	2 dpi	0.576809	0.741759	1.10734
Il6st	ENSMUSG00000021756.13	ENSMUST00000184311.8	5 dpi	2.791	0.862809	1.44327
Il6st	ENSMUSG00000021756.13	ENSMUST00000184311.8	7 dpi	2.96336	0.798163	1.19744
Sod3	ENSMUSG00000072941.6	ENSMUST00000101208.6	1 dpi	1.08166	0.934447	0.434248
Sod3	ENSMUSG00000072941.6	ENSMUST00000101208.6	2 dpi	0.864082	1.079	0.656478
Sod3	ENSMUSG00000072941.6	ENSMUST00000101208.6	5 dpi	0.684231	0.418385	2.93183
Sod3	ENSMUSG00000072941.6	ENSMUST00000101208.6	7 dpi	0.616167	0.341757	2.92572
Pcnx	ENSMUSG00000021140.10	ENSMUST00000021567.6	1 dpi	0.734897		-0.185827
Pcnx	ENSMUSG00000021140.10	ENSMUST00000021567.6	2 dpi	0.655482		0.0851882
Pcnx	ENSMUSG00000021140.10	ENSMUST00000021567.6	5 dpi	0.752329		-0.0857955
Pcnx	ENSMUSG00000021140.10	ENSMUST00000021567.6	7 dpi	0.845324		-0.908236
Arfgef1	ENSMUSG00000067851.12	ENSMUST00000088615.11	1 dpi	0.923078		0.0634512
Arfgef1	ENSMUSG00000067851.12	ENSMUST00000088615.11	2 dpi	0.745078		0.747362
Arfgef1	ENSMUSG00000067851.12	ENSMUST00000088615.11	5 dpi	2.33994		0.940555
Arfgef1	ENSMUSG00000067851.12	ENSMUST00000088615.11	7 dpi	2.37963		0.738695
Ascc3	ENSMUSG00000038774.10	ENSMUST00000035606.10	1 dpi	3.70479		-0.136394
Ascc3	ENSMUSG00000038774.10	ENSMUST00000035606.10	2 dpi	2.46409		0.507128
Ascc3	ENSMUSG00000038774.10	ENSMUST00000035606.10	5 dpi	1.51922		1.60634
Ascc3	ENSMUSG00000038774.10	ENSMUST00000035606.10	7 dpi	0.9728		1.41481
Snrnp200	ENSMUSG00000003660.11	ENSMUST00000103220.4	1 dpi	1.01204	0.893576	0.448152
Snrnp200	ENSMUSG00000003660.11	ENSMUST00000103220.4	2 dpi	1.05162	0.849281	1.54402
Snrnp200	ENSMUSG00000003660.11	ENSMUST00000103220.4	5 dpi	1.14321	0.830131	2.25033
Snrnp200	ENSMUSG00000003660.11	ENSMUST00000103220.4	7 dpi	1.24048	0.975517	2.42329
Clip1	ENSMUSG00000049550.18	ENSMUST00000111566.9	1 dpi	0.750046		-0.108298
Clip1	ENSMUSG00000049550.18	ENSMUST00000111566.9	2 dpi	0.888654		0.509561
Clip1	ENSMUSG00000049550.18	ENSMUST00000111566.9	5 dpi	0.545167		1.25141
Clip1	ENSMUSG00000049550.18	ENSMUST00000111566.9	7 dpi	0.584131		1.01239
Lrba	ENSMUSG00000028080.17	ENSMUST00000107635.7	1 dpi	1.05028		0.264784
Lrba	ENSMUSG00000028080.17	ENSMUST00000107635.7	2 dpi	1.00525		1.30469
Lrba	ENSMUSG00000028080.17	ENSMUST00000107635.7	5 dpi	0.594407		1.61818
Lrba	ENSMUSG00000028080.17	ENSMUST00000107635.7	7 dpi	0.419919		1.28824
H2-Q4	ENSMUSG00000035929.12	ENSMUST00000081435.5	1 dpi	4.147	3.04633	-0.304774
H2-Q4	ENSMUSG00000035929.12	ENSMUST00000081435.5	2 dpi	7.86469	4.92917	-0.330433
H2-Q4	ENSMUSG00000035929.12	ENSMUST00000081435.5	5 dpi	1.69334	3.11599	1.73524
H2-Q4	ENSMUSG00000035929.12	ENSMUST00000081435.5	7 dpi	2.66241	5.20143	1.85892
H2-Aa	ENSMUSG00000036594.16	ENSMUST00000040655.14	1 dpi	0.718753	1.01856	0.0242097
H2-Aa	ENSMUSG00000036594.16	ENSMUST00000040655.14	2 dpi	0.648815	0.834925	0.828634
H2-Aa	ENSMUSG00000036594.16	ENSMUST00000040655.14	5 dpi	4.19615	1.10174	2.43757
H2-Aa	ENSMUSG00000036594.16	ENSMUST00000040655.14	7 dpi	5.87151	1.57349	2.31851
Ctsc	ENSMUSG00000030560.18	ENSMUST00000032779.12	1 dpi	1.15687	1.38119	-0.0139507
Ctsc	ENSMUSG00000030560.18	ENSMUST00000032779.12	2 dpi	1.20508	1.64906	0.834893
Ctsc	ENSMUSG00000030560.18	ENSMUST00000032779.12	5 dpi	3.96831	1.39832	2.01798
Ctsc	ENSMUSG00000030560.18	ENSMUST00000032779.12	7 dpi	3.83526	1.56498	1.66948
Arap1	ENSMUSG00000032812.19	ENSMUST00000107010.9	1 dpi	1.32609		0.112685
Arap1	ENSMUSG00000032812.19	ENSMUST00000107010.9	2 dpi	1.73062		0.611537
Arap1	ENSMUSG00000032812.19	ENSMUST00000107010.9	5 dpi	0.647613		1.59359
Arap1	ENSMUSG00000032812.19	ENSMUST00000107010.9	7 dpi	0.373819		1.73343
Anxa2	ENSMUSG00000032231.15	ENSMUST00000034756.15	1 dpi	0.677151	0.832867	0.338284
Anxa2	ENSMUSG00000032231.15	ENSMUST00000034756.15	2 dpi	0.666416	0.846627	1.00627
Anxa2	ENSMUSG00000032231.15	ENSMUST00000034756.15	5 dpi	2.47363	0.739877	1.95558
Anxa2	ENSMUSG00000032231.15	ENSMUST00000034756.15	7 dpi	2.9749	1.02253	1.83399
Dnah3	ENSMUSG00000052273.5	ENSMUST00000209154.3	1 dpi	1.29122		0.104821
Dnah3	ENSMUSG00000052273.5	ENSMUST00000209154.3	2 dpi	1.37213		0.5985
Dnah3	ENSMUSG00000052273.5	ENSMUST00000209154.3	5 dpi	0.195702		1.01346
Dnah3	ENSMUSG00000052273.5	ENSMUST00000209154.3	7 dpi	0.106414		1.23148
Igf2r	ENSMUSG00000023830.15	ENSMUST00000024599.14	1 dpi	0.633327	0.641231	0.662414
Igf2r	ENSMUSG00000023830.15	ENSMUST00000024599.14	2 dpi	0.895269	0.632548	1.53216
Igf2r	ENSMUSG00000023830.15	ENSMUST00000024599.14	5 dpi	1.61238	0.715317	2.07001
Igf2r	ENSMUSG00000023830.15	ENSMUST00000024599.14	7 dpi	0.726879	0.395604	1.82344
Selenop	ENSMUSG00000064373.14	ENSMUST00000159216.10	1 dpi	0.312741	0.620045	0.234805
Selenop	ENSMUSG00000064373.14	ENSMUST00000159216.10	2 dpi	0.176362	0.458728	0.996894
Selenop	ENSMUSG00000064373.14	ENSMUST00000159216.10	5 dpi	4.87195	0.965812	1.28609
Selenop	ENSMUSG00000064373.14	ENSMUST00000159216.10	7 dpi	3.89483	0.715542	1.30542
Ehbp1l1	ENSMUSG00000024937.16	ENSMUST00000049295.15	1 dpi	1.67345		0.515018
Ehbp1l1	ENSMUSG00000024937.16	ENSMUST00000049295.15	2 dpi	1.90224		1.0893
Ehbp1l1	ENSMUSG00000024937.16	ENSMUST00000049295.15	5 dpi	0.398731		0.877258
Ehbp1l1	ENSMUSG00000024937.16	ENSMUST00000049295.15	7 dpi	0.353635		0.887927
Serping1	ENSMUSG00000023224.13	ENSMUST00000023994.10	1 dpi	0.547866	1.2026	0.746336
Serping1	ENSMUSG00000023224.13	ENSMUST00000023994.10	2 dpi	0.736778	1.61714	1.58476
Serping1	ENSMUSG00000023224.13	ENSMUST00000023994.10	5 dpi	12.0432	1.44794	2.58159
Serping1	ENSMUSG00000023224.13	ENSMUST00000023994.10	7 dpi	14.3542	1.38948	2.61498
Gprc5a	ENSMUSG00000046733.8	ENSMUST00000050104.8	1 dpi	0.417251	0.472346	0.578196
Gprc5a	ENSMUSG00000046733.8	ENSMUST00000050104.8	2 dpi	0.466984	0.320935	1.09887
Gprc5a	ENSMUSG00000046733.8	ENSMUST00000050104.8	5 dpi	1.426	0.692713	2.44754
Gprc5a	ENSMUSG00000046733.8	ENSMUST00000050104.8	7 dpi	2.83641	1.51512	1.97525
Lnpep	ENSMUSG00000023845.8	ENSMUST00000041047.4	1 dpi	1.00362	0.920312	0.248163
Lnpep	ENSMUSG00000023845.8	ENSMUST00000041047.4	2 dpi	0.917829	0.978918	0.913219
Lnpep	ENSMUSG00000023845.8	ENSMUST00000041047.4	5 dpi	3.26911	1.85672	1.10799
Lnpep	ENSMUSG00000023845.8	ENSMUST00000041047.4	7 dpi	4.03683	2.24766	1.02603
Nf1	ENSMUSG00000020716.17	ENSMUST00000071325.9	1 dpi	0.892061		0.299956
Nf1	ENSMUSG00000020716.17	ENSMUST00000071325.9	2 dpi	0.935612		0.553232
Nf1	ENSMUSG00000020716.17	ENSMUST00000071325.9	5 dpi	1.09034		1.07691
Nf1	ENSMUSG00000020716.17	ENSMUST00000071325.9	7 dpi	0.757485		0.976386
Kidins220	ENSMUSG00000036333.12	ENSMUST00000066652.7	1 dpi	1.15125		0.323101
Kidins220	ENSMUSG00000036333.12	ENSMUST00000066652.7	2 dpi	1.01687		1.03349
Kidins220	ENSMUSG00000036333.12	ENSMUST00000066652.7	5 dpi	0.589954		1.71004
Kidins220	ENSMUSG00000036333.12	ENSMUST00000066652.7	7 dpi	0.575142		1.49394
P4hb	ENSMUSG00000025130.12	ENSMUST00000026122.11	1 dpi	0.659643	0.832868	0.341921
P4hb	ENSMUSG00000025130.12	ENSMUST00000026122.11	2 dpi	0.727427	0.925436	0.990819
P4hb	ENSMUSG00000025130.12	ENSMUST00000026122.11	5 dpi	2.46021	1.02279	2.04454
P4hb	ENSMUSG00000025130.12	ENSMUST00000026122.11	7 dpi	2.53426	1.12984	1.96788
Cfh	ENSMUSG00000026365.16	ENSMUST00000111976.9	1 dpi	0.49915	0.69839	0.151459
Cfh	ENSMUSG00000026365.16	ENSMUST00000111976.9	2 dpi	0.311025	0.459	0.513673
Cfh	ENSMUSG00000026365.16	ENSMUST00000111976.9	5 dpi	3.10041	0.527978	1.61038
Cfh	ENSMUSG00000026365.16	ENSMUST00000111976.9	7 dpi	3.24316	0.486742	1.51302
Anxa5	ENSMUSG00000027712.14	ENSMUST00000029266.14	1 dpi	0.656744	0.575975	0.474459
Anxa5	ENSMUSG00000027712.14	ENSMUST00000029266.14	2 dpi	0.558664	0.480769	1.21856
Anxa5	ENSMUSG00000027712.14	ENSMUST00000029266.14	5 dpi	1.11462	0.568464	2.15473
Anxa5	ENSMUSG00000027712.14	ENSMUST00000029266.14	7 dpi	0.841798	0.488031	2.00536
Atrnl1	ENSMUSG00000054843.10	ENSMUST00000077282.7	1 dpi	0.959016		0.344177
Atrnl1	ENSMUSG00000054843.10	ENSMUST00000077282.7	2 dpi	0.895292		0.907599
Atrnl1	ENSMUSG00000054843.10	ENSMUST00000077282.7	5 dpi	0.624753		1.4195
Atrnl1	ENSMUSG00000054843.10	ENSMUST00000077282.7	7 dpi	0.40758		1.12928
Pkn1	ENSMUSG00000057672.17	ENSMUST00000005616.16	1 dpi	1.0402		-0.101562
Pkn1	ENSMUSG00000057672.17	ENSMUST00000005616.16	2 dpi	1.16945		0.145338
Pkn1	ENSMUSG00000057672.17	ENSMUST00000005616.16	5 dpi	0.404701		0.524592
Pkn1	ENSMUSG00000057672.17	ENSMUST00000005616.16	7 dpi	0.361964		0.478913
Cnot1	ENSMUSG00000036550.17	ENSMUST00000211887.2	1 dpi	0.838723	0.770779	0.159121
Cnot1	ENSMUSG00000036550.17	ENSMUST00000211887.2	2 dpi	0.814015	0.733565	0.816085
Cnot1	ENSMUSG00000036550.17	ENSMUST00000211887.2	5 dpi	1.46712	1.52231	0.429926
Cnot1	ENSMUSG00000036550.17	ENSMUST00000211887.2	7 dpi	1.3396	1.15454	0.482334
Med13l	ENSMUSG00000018076.13	ENSMUST00000100816.8	1 dpi	0.968673		0.186239
Med13l	ENSMUSG00000018076.13	ENSMUST00000100816.8	2 dpi	1.2092		0.272948
Med13l	ENSMUSG00000018076.13	ENSMUST00000100816.8	5 dpi	0.732961		0.595417
Med13l	ENSMUSG00000018076.13	ENSMUST00000100816.8	7 dpi	1.21484		0.51654
Ltbp2	ENSMUSG00000002020.16	ENSMUST00000110254.9	1 dpi	0.76508	0.747208	0.25702
Ltbp2	ENSMUSG00000002020.16	ENSMUST00000110254.9	2 dpi	0.685851	0.513162	1.02943
Ltbp2	ENSMUSG00000002020.16	ENSMUST00000110254.9	5 dpi	1.46429	1.02389	2.31502
Ltbp2	ENSMUSG00000002020.16	ENSMUST00000110254.9	7 dpi	1.32932	0.917736	2.2976
Akap5	ENSMUSG00000021057.16	ENSMUST00000154078.3	1 dpi	0.482972	0.490354	0.254759
Akap5	ENSMUSG00000021057.16	ENSMUST00000154078.3	2 dpi	0.141775	0.123236	1.00888
Akap5	ENSMUSG00000021057.16	ENSMUST00000154078.3	5 dpi	0.385903	0.478868	1.53685
Akap5	ENSMUSG00000021057.16	ENSMUST00000154078.3	7 dpi	0.307826	0.453792	1.20817
Aplp2	ENSMUSG00000031996.18	ENSMUST00000072634.15	1 dpi	0.552275	0.597052	0.570333
Aplp2	ENSMUSG00000031996.18	ENSMUST00000072634.15	2 dpi	0.487828	0.424294	1.19766
Aplp2	ENSMUSG00000031996.18	ENSMUST00000072634.15	5 dpi	0.940735	0.453459	2.42348
Aplp2	ENSMUSG00000031996.18	ENSMUST00000072634.15	7 dpi	0.719523	0.342585	2.44898
Abca1	ENSMUSG00000015243.5	ENSMUST00000030010.4	1 dpi	0.663053	0.546255	0.25225
Abca1	ENSMUSG00000015243.5	ENSMUST00000030010.4	2 dpi	0.569257	0.321298	1.00096
Abca1	ENSMUSG00000015243.5	ENSMUST00000030010.4	5 dpi	1.13478	0.998973	1.81877
Abca1	ENSMUSG00000015243.5	ENSMUST00000030010.4	7 dpi	0.881753	0.769302	1.77548
Prrc2b	ENSMUSG00000039262.17	ENSMUST00000036691.14	1 dpi	0.85254	0.833699	0.0587554
Prrc2b	ENSMUSG00000039262.17	ENSMUST00000036691.14	2 dpi	0.758117	0.766841	0.380701
Prrc2b	ENSMUSG00000039262.17	ENSMUST00000036691.14	5 dpi	0.538633	1.34765	0.829665
Prrc2b	ENSMUSG00000039262.17	ENSMUST00000036691.14	7 dpi	0.595544	1.43043	0.620079
Gpx3	ENSMUSG00000018339.13	ENSMUST00000082430.11	1 dpi	0.442839	0.745927	0.472889
Gpx3	ENSMUSG00000018339.13	ENSMUST00000082430.11	2 dpi	0.485666	0.787957	1.0661
Gpx3	ENSMUSG00000018339.13	ENSMUST00000082430.11	5 dpi	3.53269	1.24038	0.970324
Gpx3	ENSMUSG00000018339.13	ENSMUST00000082430.11	7 dpi	5.70074	1.32608	1.0744
Aldh2	ENSMUSG00000029455.15	ENSMUST00000031411.15	1 dpi	0.50452	0.746744	0.286174
Aldh2	ENSMUSG00000029455.15	ENSMUST00000031411.15	2 dpi	0.293329	0.458701	0.432987
Aldh2	ENSMUSG00000029455.15	ENSMUST00000031411.15	5 dpi	1.06203	0.425042	2.04307
Aldh2	ENSMUSG00000029455.15	ENSMUST00000031411.15	7 dpi	0.756323	0.325965	2.22423
Cyp4b1	ENSMUSG00000028713.18	ENSMUST00000102707.10	1 dpi	0.521867	0.555745	0.361347
Cyp4b1	ENSMUSG00000028713.18	ENSMUST00000102707.10	2 dpi	0.358949	0.398125	1.03057
Cyp4b1	ENSMUSG00000028713.18	ENSMUST00000102707.10	5 dpi	0.671769	0.27153	1.91412
Cyp4b1	ENSMUSG00000028713.18	ENSMUST00000102707.10	7 dpi	0.547002	0.231634	1.6789
Ezr	ENSMUSG00000052397.9	ENSMUST00000064234.7	1 dpi	1.02947	0.944996	0.381916
Ezr	ENSMUSG00000052397.9	ENSMUST00000064234.7	2 dpi	1.08704	0.997898	0.805541
Ezr	ENSMUSG00000052397.9	ENSMUST00000064234.7	5 dpi	0.648224	0.727434	2.05206
Ezr	ENSMUSG00000052397.9	ENSMUST00000064234.7	7 dpi	0.868472	1.17834	1.66669
Nrp1	ENSMUSG00000025810.10	ENSMUST00000026917.10	1 dpi	0.691584	0.674709	0.63993
Nrp1	ENSMUSG00000025810.10	ENSMUST00000026917.10	2 dpi	0.376267	0.455384	1.33775
Nrp1	ENSMUSG00000025810.10	ENSMUST00000026917.10	5 dpi	1.04	0.453835	2.2047
Nrp1	ENSMUSG00000025810.10	ENSMUST00000026917.10	7 dpi	0.53137	0.231037	1.65455
Jcad	ENSMUSG00000033960.7	ENSMUST00000037029.7	1 dpi	0.429766	0.57512	0.43224
Jcad	ENSMUSG00000033960.7	ENSMUST00000037029.7	2 dpi	0.301142	0.490421	1.18143
Jcad	ENSMUSG00000033960.7	ENSMUST00000037029.7	5 dpi	0.977199	1.1546	1.14271
Jcad	ENSMUSG00000033960.7	ENSMUST00000037029.7	7 dpi	0.860001	0.914605	1.14371
Lrp5	ENSMUSG00000024913.17	ENSMUST00000025856.17	1 dpi	0.613693	0.61375	0.0172984
Lrp5	ENSMUSG00000024913.17	ENSMUST00000025856.17	2 dpi	0.613147	0.601429	0.145457
Lrp5	ENSMUSG00000024913.17	ENSMUST00000025856.17	5 dpi	0.73319	1.49901	1.204
Lrp5	ENSMUSG00000024913.17	ENSMUST00000025856.17	7 dpi	0.581672	1.1693	1.35595
Slc43a3	ENSMUSG00000027074.15	ENSMUST00000090726.6	1 dpi	0.82412	0.898292	0.288749
Slc43a3	ENSMUSG00000027074.15	ENSMUST00000090726.6	2 dpi	0.809071	0.78334	1.09268
Slc43a3	ENSMUSG00000027074.15	ENSMUST00000090726.6	5 dpi	0.995618	1.17397	2.05135
Slc43a3	ENSMUSG00000027074.15	ENSMUST00000090726.6	7 dpi	1.58789	1.6243	2.07437
Tagln2	ENSMUSG00000026547.16	ENSMUST00000111228.2	1 dpi	1.01204	0.94007	0
Tagln2	ENSMUSG00000026547.16	ENSMUST00000111228.2	2 dpi	0.948822	1.00432	0
Tagln2	ENSMUSG00000026547.16	ENSMUST00000111228.2	5 dpi	0.913541	0.702417	0
Tagln2	ENSMUSG00000026547.16	ENSMUST00000111228.2	7 dpi	1.06763	0.832417	0
Scarb2	ENSMUSG00000029426.9	ENSMUST00000031377.9	1 dpi	0.814775	0.947018	0.498542
Scarb2	ENSMUSG00000029426.9	ENSMUST00000031377.9	2 dpi	0.676885	0.758377	1.21153
Scarb2	ENSMUSG00000029426.9	ENSMUST00000031377.9	5 dpi	2.48668	0.919967	1.5196
Scarb2	ENSMUSG00000029426.9	ENSMUST00000031377.9	7 dpi	2.92222	1.05671	1.45524
Prdx6	ENSMUSG00000026701.16	ENSMUST00000071718.12	1 dpi	0.316424	0.563345	0.496713
Prdx6	ENSMUSG00000026701.16	ENSMUST00000071718.12	2 dpi	0.32114	0.421308	1.32717
Prdx6	ENSMUSG00000026701.16	ENSMUST00000071718.12	5 dpi	4.35522	0.735117	1.63409
Prdx6	ENSMUSG00000026701.16	ENSMUST00000071718.12	7 dpi	5.76258	1.04947	1.15879
Actn4	ENSMUSG00000054808.16	ENSMUST00000068045.14	1 dpi	0.745922	0.794093	0.398621
Actn4	ENSMUSG00000054808.16	ENSMUST00000068045.14	2 dpi	0.935198	0.835576	0.901544
Actn4	ENSMUSG00000054808.16	ENSMUST00000068045.14	5 dpi	1.44355	0.945986	1.82889
Actn4	ENSMUSG00000054808.16	ENSMUST00000068045.14	7 dpi	1.88387	1.26403	1.64107
Htt	ENSMUSG00000029104.16	ENSMUST00000080036.3	1 dpi	1.41276		-0.208873
Htt	ENSMUSG00000029104.16	ENSMUST00000080036.3	2 dpi	1.47128		0.117367
Htt	ENSMUSG00000029104.16	ENSMUST00000080036.3	5 dpi	1.14419		0.879281
Htt	ENSMUSG00000029104.16	ENSMUST00000080036.3	7 dpi	1.07269		0.766742
Eng	ENSMUSG00000026814.17	ENSMUST00000009705.14	1 dpi	0.691163	0.856078	0.484015
Eng	ENSMUSG00000026814.17	ENSMUST00000009705.14	2 dpi	0.569466	0.735711	0.921208
Eng	ENSMUSG00000026814.17	ENSMUST00000009705.14	5 dpi	0.707645	0.638814	1.24724
Eng	ENSMUSG00000026814.17	ENSMUST00000009705.14	7 dpi	0.778118	0.488056	1.49725
Brwd1	ENSMUSG00000022914.18	ENSMUST00000099502.9	1 dpi	1.09247		-0.12989
Brwd1	ENSMUSG00000022914.18	ENSMUST00000099502.9	2 dpi	0.837994		-0.12218
Brwd1	ENSMUSG00000022914.18	ENSMUST00000099502.9	5 dpi	0.398727		0.673862
Brwd1	ENSMUSG00000022914.18	ENSMUST00000099502.9	7 dpi	0.37931		1.31186
Svep1	ENSMUSG00000028369.16	ENSMUST00000042850.9	1 dpi	0.680018	0.788206	0.243701
Svep1	ENSMUSG00000028369.16	ENSMUST00000042850.9	2 dpi	0.645638	0.555015	0.795693
Svep1	ENSMUSG00000028369.16	ENSMUST00000042850.9	5 dpi	2.14959	0.747674	2.14768
Svep1	ENSMUSG00000028369.16	ENSMUST00000042850.9	7 dpi	1.80406	0.559947	2.5285
Gbp7	ENSMUSG00000040253.16	ENSMUST00000045097.11	1 dpi	10.1377	7.25262	0.345416
Gbp7	ENSMUSG00000040253.16	ENSMUST00000045097.11	2 dpi	7.6805	5.12593	1.0649
Gbp7	ENSMUSG00000040253.16	ENSMUST00000045097.11	5 dpi	9.97422	5.5069	1.35871
Gbp7	ENSMUSG00000040253.16	ENSMUST00000045097.11	7 dpi	6.10948	3.16813	1.3551
Akr1a1	ENSMUSG00000028692.15	ENSMUST00000030455.15	1 dpi	0.878555	1.04017	0.867105
Akr1a1	ENSMUSG00000028692.15	ENSMUST00000030455.15	2 dpi	0.760124	1.13076	1.33324
Akr1a1	ENSMUSG00000028692.15	ENSMUST00000030455.15	5 dpi	3.19009	1.65357	1.68068
Akr1a1	ENSMUSG00000028692.15	ENSMUST00000030455.15	7 dpi	3.81698	2.09317	1.70823
Atp2b1	ENSMUSG00000019943.11	ENSMUST00000020107.8	1 dpi	0.697762		0.51624
Atp2b1	ENSMUSG00000019943.11	ENSMUST00000020107.8	2 dpi	0.792293		1.21736
Atp2b1	ENSMUSG00000019943.11	ENSMUST00000020107.8	5 dpi	0.920672		1.50078
Atp2b1	ENSMUSG00000019943.11	ENSMUST00000020107.8	7 dpi	0.827751		1.66155
Apc	ENSMUSG00000005871.16	ENSMUST00000079362.13	1 dpi	0.69223		0.0893214
Apc	ENSMUSG00000005871.16	ENSMUST00000079362.13	2 dpi	0.58307		0.682659
Apc	ENSMUSG00000005871.16	ENSMUST00000079362.13	5 dpi	1.36114		0.93002
Apc	ENSMUSG00000005871.16	ENSMUST00000079362.13	7 dpi	1.09064		0.779108
Tubb5	ENSMUSG00000001525.11	ENSMUST00000001566.10	1 dpi	0.756305	1.05153	0.225804
Tubb5	ENSMUSG00000001525.11	ENSMUST00000001566.10	2 dpi	0.954373	1.36653	1.03941
Tubb5	ENSMUSG00000001525.11	ENSMUST00000001566.10	5 dpi	2.61693	1.31775	1.69963
Tubb5	ENSMUSG00000001525.11	ENSMUST00000001566.10	7 dpi	2.52544	1.19494	1.71315
Gbp5	ENSMUSG00000105504.5	ENSMUST00000090127.7	1 dpi	27.0797	17.3783	-0.252823
Gbp5	ENSMUSG00000105504.5	ENSMUST00000090127.7	2 dpi	16.042	14.0298	0.59336
Gbp5	ENSMUSG00000105504.5	ENSMUST00000090127.7	5 dpi	45.6165	15.5191	1.99382
Gbp5	ENSMUSG00000105504.5	ENSMUST00000090127.7	7 dpi	64.8161	18.3784	1.93125
Man2a1	ENSMUSG00000024085.14	ENSMUST00000086723.10	1 dpi	0.826202	0.870997	0.357158
Man2a1	ENSMUSG00000024085.14	ENSMUST00000086723.10	2 dpi	0.828802	0.86872	1.02924
Man2a1	ENSMUSG00000024085.14	ENSMUST00000086723.10	5 dpi	1.74462	1.65069	1.47129
Man2a1	ENSMUSG00000024085.14	ENSMUST00000086723.10	7 dpi	1.67418	1.46631	1.2309
Lamb1	ENSMUSG00000002900.18	ENSMUST00000239496.2	1 dpi	0.533526	0.614258	-0.376947
Lamb1	ENSMUSG00000002900.18	ENSMUST00000239496.2	2 dpi	0.54937	0.512487	0.727668
Lamb1	ENSMUSG00000002900.18	ENSMUST00000239496.2	5 dpi	1.67524	0.657531	3.40993
Lamb1	ENSMUSG00000002900.18	ENSMUST00000239496.2	7 dpi	1.26522	0.476818	3.26318
Nid1	ENSMUSG00000005397.9	ENSMUST00000005532.9	1 dpi	0.871058	1.09165	0.453312
Nid1	ENSMUSG00000005397.9	ENSMUST00000005532.9	2 dpi	0.91402	1.11235	1.36259
Nid1	ENSMUSG00000005397.9	ENSMUST00000005532.9	5 dpi	2.08708	1.1337	2.28462
Nid1	ENSMUSG00000005397.9	ENSMUST00000005532.9	7 dpi	2.52282	1.26568	2.33291
Zc3hav1	ENSMUSG00000029826.15	ENSMUST00000114900.8	1 dpi	3.04904	1.90284	0.44104
Zc3hav1	ENSMUSG00000029826.15	ENSMUST00000114900.8	2 dpi	2.44983	1.58545	0.830068
Zc3hav1	ENSMUSG00000029826.15	ENSMUST00000114900.8	5 dpi	1.75842	1.64706	1.97415
Zc3hav1	ENSMUSG00000029826.15	ENSMUST00000114900.8	7 dpi	1.91891	1.76314	1.24641
Chd7	ENSMUSG00000041235.13	ENSMUST00000051558.10	1 dpi	1.34124		-0.299203
Chd7	ENSMUSG00000041235.13	ENSMUST00000051558.10	2 dpi	1.95368		0.116035
Chd7	ENSMUSG00000041235.13	ENSMUST00000051558.10	5 dpi	0.654449		0.70568
Chd7	ENSMUSG00000041235.13	ENSMUST00000051558.10	7 dpi	0.702446		0.627707
Ddx58	ENSMUSG00000040296.16	ENSMUST00000037907.13	1 dpi	6.61057	5.50743	0.303057
Ddx58	ENSMUSG00000040296.16	ENSMUST00000037907.13	2 dpi	4.91699	4.67858	0.759191
Ddx58	ENSMUSG00000040296.16	ENSMUST00000037907.13	5 dpi	4.83495	2.47678	1.67147
Ddx58	ENSMUSG00000040296.16	ENSMUST00000037907.13	7 dpi	3.76318	1.78666	1.63553
Igtp	ENSMUSG00000078853.9	ENSMUST00000035266.11	1 dpi	18.6055	16.393	0.300823
Igtp	ENSMUSG00000078853.9	ENSMUST00000035266.11	2 dpi	16.0693	13.4688	1.11128
Igtp	ENSMUSG00000078853.9	ENSMUST00000035266.11	5 dpi	26.51	10.8142	2.45833
Igtp	ENSMUSG00000078853.9	ENSMUST00000035266.11	7 dpi	43.1774	16.0868	2.3122
Calr	ENSMUSG00000003814.9	ENSMUST00000003912.7	1 dpi	0.668529	0.776261	0.157523
Calr	ENSMUSG00000003814.9	ENSMUST00000003912.7	2 dpi	0.654422	0.88069	0.842425
Calr	ENSMUSG00000003814.9	ENSMUST00000003912.7	5 dpi	1.7263	0.724059	2.05902
Calr	ENSMUSG00000003814.9	ENSMUST00000003912.7	7 dpi	1.61182	0.625027	1.92006
Chd6	ENSMUSG00000057133.15	ENSMUST00000039782.14	1 dpi	0.937874		0.61305
Chd6	ENSMUSG00000057133.15	ENSMUST00000039782.14	2 dpi	0.805962		0.949121
Chd6	ENSMUSG00000057133.15	ENSMUST00000039782.14	5 dpi	0.457028		1.68545
Chd6	ENSMUSG00000057133.15	ENSMUST00000039782.14	7 dpi	0.346805		1.28225
Dock2	ENSMUSG00000020143.16	ENSMUST00000093193.12	1 dpi	1.66533		-0.11557
Dock2	ENSMUSG00000020143.16	ENSMUST00000093193.12	2 dpi	1.7232		0.664351
Dock2	ENSMUSG00000020143.16	ENSMUST00000093193.12	5 dpi	1.08228		2.2162
Dock2	ENSMUSG00000020143.16	ENSMUST00000093193.12	7 dpi	0.605278		2.17724
Tax1bp1	ENSMUSG00000004535.13	ENSMUST00000080723.11	1 dpi	0.797309	0.777415	0.123245
Tax1bp1	ENSMUSG00000004535.13	ENSMUST00000080723.11	2 dpi	0.742396	0.706058	0.893234
Tax1bp1	ENSMUSG00000004535.13	ENSMUST00000080723.11	5 dpi	1.62232	0.860376	1.68367
Tax1bp1	ENSMUSG00000004535.13	ENSMUST00000080723.11	7 dpi	2.4081	1.17069	1.78674
Klf6	ENSMUSG00000000078.8	ENSMUST00000000080.8	1 dpi	1.76329	0.969694	0.981619
Klf6	ENSMUSG00000000078.8	ENSMUST00000000080.8	2 dpi	2.86713	0.883094	1.94107
Klf6	ENSMUSG00000000078.8	ENSMUST00000000080.8	5 dpi	1.48077	0.820514	2.54918
Klf6	ENSMUSG00000000078.8	ENSMUST00000000080.8	7 dpi	3.5566	2.2073	2.47348
Myo9b	ENSMUSG00000004677.18	ENSMUST00000071935.7	1 dpi	1.23651		0.122706
Myo9b	ENSMUSG00000004677.18	ENSMUST00000071935.7	2 dpi	1.62884		0.429618
Myo9b	ENSMUSG00000004677.18	ENSMUST00000071935.7	5 dpi	0.850913		0.968363
Myo9b	ENSMUSG00000004677.18	ENSMUST00000071935.7	7 dpi	0.739731		0.921138
H2-Eb1	ENSMUSG00000060586.12	ENSMUST00000235530.2	1 dpi	1.00657	0.995825	0.434614
H2-Eb1	ENSMUSG00000060586.12	ENSMUST00000235530.2	2 dpi	1.01929	0.756351	1.12173
H2-Eb1	ENSMUSG00000060586.12	ENSMUST00000235530.2	5 dpi	1.34191	0.997762	2.04851
H2-Eb1	ENSMUSG00000060586.12	ENSMUST00000235530.2	7 dpi	1.55447	1.3057	1.88404
Gclc	ENSMUSG00000032350.10	ENSMUST00000034905.9	1 dpi	1.31382		0.180538
Gclc	ENSMUSG00000032350.10	ENSMUST00000034905.9	2 dpi	2.2994		0.924437
Gclc	ENSMUSG00000032350.10	ENSMUST00000034905.9	5 dpi	0.642989		0.734718
Gclc	ENSMUSG00000032350.10	ENSMUST00000034905.9	7 dpi	1.08326		0.693881
Nktr	ENSMUSG00000032525.16	ENSMUST00000035112.13	1 dpi	1.25509		0.358672
Nktr	ENSMUSG00000032525.16	ENSMUST00000035112.13	2 dpi	1.40778		0.290798
Nktr	ENSMUSG00000032525.16	ENSMUST00000035112.13	5 dpi	0.475287		1.4619
Nktr	ENSMUSG00000032525.16	ENSMUST00000035112.13	7 dpi	0.717529		1.3002
Phip	ENSMUSG00000032253.14	ENSMUST00000034787.12	1 dpi	1.54986		0.497086
Phip	ENSMUSG00000032253.14	ENSMUST00000034787.12	2 dpi	1.41096		1.19294
Phip	ENSMUSG00000032253.14	ENSMUST00000034787.12	5 dpi	0.907373		1.37948
Phip	ENSMUSG00000032253.14	ENSMUST00000034787.12	7 dpi	0.80791		1.24457
Ppp1r12c	ENSMUSG00000019254.17	ENSMUST00000013886.9	1 dpi	1.1051		0.333867
Ppp1r12c	ENSMUSG00000019254.17	ENSMUST00000013886.9	2 dpi	1.53553		0.436632
Ppp1r12c	ENSMUSG00000019254.17	ENSMUST00000013886.9	5 dpi	0.267553		1.17255
Ppp1r12c	ENSMUSG00000019254.17	ENSMUST00000013886.9	7 dpi	0.347195		1.14048
Cst3	ENSMUSG00000027447.7	ENSMUST00000028938.7	1 dpi	0.535223	0.780678	0.934758
Cst3	ENSMUSG00000027447.7	ENSMUST00000028938.7	2 dpi	0.372577	0.542501	1.73604
Cst3	ENSMUSG00000027447.7	ENSMUST00000028938.7	5 dpi	3.3737	0.716618	2.9075
Cst3	ENSMUSG00000027447.7	ENSMUST00000028938.7	7 dpi	2.39312	0.60859	2.78084
Megf8	ENSMUSG00000045039.10	ENSMUST00000128119.2	1 dpi	0.993557		0.442831
Megf8	ENSMUSG00000045039.10	ENSMUST00000128119.2	2 dpi	1.07681		1.07379
Megf8	ENSMUSG00000045039.10	ENSMUST00000128119.2	5 dpi	0.275059		1.14917
Megf8	ENSMUSG00000045039.10	ENSMUST00000128119.2	7 dpi	0.174773		1.02472
Sqstm1	ENSMUSG00000015837.16	ENSMUST00000102774.11	1 dpi	0.966341	0.772448	0.842952
Sqstm1	ENSMUSG00000015837.16	ENSMUST00000102774.11	2 dpi	1.66182	0.825264	1.97168
Sqstm1	ENSMUSG00000015837.16	ENSMUST00000102774.11	5 dpi	1.36087	0.740276	2.85881
Sqstm1	ENSMUSG00000015837.16	ENSMUST00000102774.11	7 dpi	1.88548	1.16777	2.73124
Anxa1	ENSMUSG00000024659.16	ENSMUST00000235280.2	1 dpi	0.656056	0.800583	0.385516
Anxa1	ENSMUSG00000024659.16	ENSMUST00000235280.2	2 dpi	0.860424	0.830565	1.51615
Anxa1	ENSMUSG00000024659.16	ENSMUST00000235280.2	5 dpi	5.55029	0.88717	2.75664
Anxa1	ENSMUSG00000024659.16	ENSMUST00000235280.2	7 dpi	8.37994	1.79764	2.30285
Atf4	ENSMUSG00000042406.9	ENSMUST00000109605.5	1 dpi	1.281		0.262122
Atf4	ENSMUSG00000042406.9	ENSMUST00000109605.5	2 dpi	1.37865		0.697758
Atf4	ENSMUSG00000042406.9	ENSMUST00000109605.5	5 dpi	0.843094		0.652027
Atf4	ENSMUSG00000042406.9	ENSMUST00000109605.5	7 dpi	1.28254		0.816724
Parp9	ENSMUSG00000022906.16	ENSMUST00000114878.8	1 dpi	7.52847	6.66237	0.656032
Parp9	ENSMUSG00000022906.16	ENSMUST00000114878.8	2 dpi	6.07017	6.38878	1.42982
Parp9	ENSMUSG00000022906.16	ENSMUST00000114878.8	5 dpi	7.67526	4.49939	2.58435
Parp9	ENSMUSG00000022906.16	ENSMUST00000114878.8	7 dpi	10.9493	6.78638	2.46094
Epb41l2	ENSMUSG00000019978.17	ENSMUST00000092645.7	1 dpi	0.859462	0.758758	0.467184
Epb41l2	ENSMUSG00000019978.17	ENSMUST00000092645.7	2 dpi	0.968233	0.609258	1.12919
Epb41l2	ENSMUSG00000019978.17	ENSMUST00000092645.7	5 dpi	0.779761	0.854062	1.87381
Epb41l2	ENSMUSG00000019978.17	ENSMUST00000092645.7	7 dpi	0.639832	0.68549	1.76645
Kdr	ENSMUSG00000062960.11	ENSMUST00000113516.2	1 dpi	0.665605	0.755915	0.648948
Kdr	ENSMUSG00000062960.11	ENSMUST00000113516.2	2 dpi	0.501709	0.511477	1.5741
Kdr	ENSMUSG00000062960.11	ENSMUST00000113516.2	5 dpi	1.01853	0.36721	2.026
Kdr	ENSMUSG00000062960.11	ENSMUST00000113516.2	7 dpi	0.759765	0.216462	2.03672
Usp18	ENSMUSG00000030107.11	ENSMUST00000032198.11	1 dpi	30.9068	21.4769	-0.00181557
Usp18	ENSMUSG00000030107.11	ENSMUST00000032198.11	2 dpi	26.2643	18.5779	0.835049
Usp18	ENSMUSG00000030107.11	ENSMUST00000032198.11	5 dpi	8.66541	7.36727	2.45509
Usp18	ENSMUSG00000030107.11	ENSMUST00000032198.11	7 dpi	5.50855	5.86925	1.78622
Ifitm3	ENSMUSG00000025492.7	ENSMUST00000026565.7	1 dpi	4.26816	4.48945	-0.00968208
Ifitm3	ENSMUSG00000025492.7	ENSMUST00000026565.7	2 dpi	4.73916	5.26809	0.176835
Ifitm3	ENSMUSG00000025492.7	ENSMUST00000026565.7	5 dpi	4.29193	2.23098	1.67461
Ifitm3	ENSMUSG00000025492.7	ENSMUST00000026565.7	7 dpi	5.5549	2.83657	1.87033
Adar	ENSMUSG00000027951.17	ENSMUST00000029563.14	1 dpi	5.05528	4.15441	0.562545
Adar	ENSMUSG00000027951.17	ENSMUST00000029563.14	2 dpi	4.62449	3.61225	1.13314
Adar	ENSMUSG00000027951.17	ENSMUST00000029563.14	5 dpi	1.90806	3.1239	1.08701
Adar	ENSMUSG00000027951.17	ENSMUST00000029563.14	7 dpi	1.1636	2.07732	1.59677
Ddb1	ENSMUSG00000024740.11	ENSMUST00000025649.10	1 dpi	0.529425	0.654363	0.900903
Ddb1	ENSMUSG00000024740.11	ENSMUST00000025649.10	2 dpi	0.659582	0.544953	1.87786
Ddb1	ENSMUSG00000024740.11	ENSMUST00000025649.10	5 dpi	2.96396	0.735305	2.12458
Ddb1	ENSMUSG00000024740.11	ENSMUST00000025649.10	7 dpi	2.89151	0.69429	2.12828
Cic	ENSMUSG00000005442.14	ENSMUST00000169266.8	1 dpi	1.09372		0.123593
Cic	ENSMUSG00000005442.14	ENSMUST00000169266.8	2 dpi	1.59794		0.72864
Cic	ENSMUSG00000005442.14	ENSMUST00000169266.8	5 dpi	0.477478		0.346762
Cic	ENSMUSG00000005442.14	ENSMUST00000169266.8	7 dpi	0.647531		0.272136
Pcdhgc3	ENSMUSG00000102918.2	ENSMUST00000076807.7	1 dpi	1.09267	0.818989	0
Pcdhgc3	ENSMUSG00000102918.2	ENSMUST00000076807.7	2 dpi	1.0729	0.618624	0
Pcdhgc3	ENSMUSG00000102918.2	ENSMUST00000076807.7	5 dpi	0.3028	0.549277	0
Pcdhgc3	ENSMUSG00000102918.2	ENSMUST00000076807.7	7 dpi	0.315395	0.502292	0
Rapgef5	ENSMUSG00000041992.10	ENSMUST00000109691.4	1 dpi	0.929003		0.310153
Rapgef5	ENSMUSG00000041992.10	ENSMUST00000109691.4	2 dpi	1.07754		1.08002
Rapgef5	ENSMUSG00000041992.10	ENSMUST00000109691.4	5 dpi	0.43832		1.97697
Rapgef5	ENSMUSG00000041992.10	ENSMUST00000109691.4	7 dpi	0.536259		2.0042
Kank3	ENSMUSG00000042099.17	ENSMUST00000048560.11	1 dpi	1.05933		-0.18397
Kank3	ENSMUSG00000042099.17	ENSMUST00000048560.11	2 dpi	0.839887		0.779781
Kank3	ENSMUSG00000042099.17	ENSMUST00000048560.11	5 dpi	0.233932		2.13958
Kank3	ENSMUSG00000042099.17	ENSMUST00000048560.11	7 dpi	0.0576032		2.3872
Itpkb	ENSMUSG00000038855.11	ENSMUST00000070181.7	1 dpi	1.15018		0.0966389
Itpkb	ENSMUSG00000038855.11	ENSMUST00000070181.7	2 dpi	1.1293		0.673979
Itpkb	ENSMUSG00000038855.11	ENSMUST00000070181.7	5 dpi	0.319069		1.3373
Itpkb	ENSMUSG00000038855.11	ENSMUST00000070181.7	7 dpi	0.369614		1.17593
Ifih1	ENSMUSG00000026896.15	ENSMUST00000028259.12	1 dpi	7.38912	6.78394	0.526909
Ifih1	ENSMUSG00000026896.15	ENSMUST00000028259.12	2 dpi	5.98334	5.73419	1.33139
Ifih1	ENSMUSG00000026896.15	ENSMUST00000028259.12	5 dpi	7.65443	3.41825	1.52735
Ifih1	ENSMUSG00000026896.15	ENSMUST00000028259.12	7 dpi	8.55325	3.17309	2.00739
Lpin2	ENSMUSG00000024052.18	ENSMUST00000129635.8	1 dpi	0.917386		0.272385
Lpin2	ENSMUSG00000024052.18	ENSMUST00000129635.8	2 dpi	0.747068		0.815559
Lpin2	ENSMUSG00000024052.18	ENSMUST00000129635.8	5 dpi	1.01247		1.30819
Lpin2	ENSMUSG00000024052.18	ENSMUST00000129635.8	7 dpi	1.38802		1.15766
Itga1	ENSMUSG00000042284.11	ENSMUST00000061673.9	1 dpi	0.804079	0.72995	0.552579
Itga1	ENSMUSG00000042284.11	ENSMUST00000061673.9	2 dpi	0.402648	0.538443	1.05095
Itga1	ENSMUSG00000042284.11	ENSMUST00000061673.9	5 dpi	1.47434	0.437496	2.27367
Itga1	ENSMUSG00000042284.11	ENSMUST00000061673.9	7 dpi	0.992506	0.247417	2.49473
Usp25	ENSMUSG00000022867.12	ENSMUST00000023580.8	1 dpi	2.24695		0.624949
Usp25	ENSMUSG00000022867.12	ENSMUST00000023580.8	2 dpi	1.6064		1.29568
Usp25	ENSMUSG00000022867.12	ENSMUST00000023580.8	5 dpi	3.19779		1.20122
Usp25	ENSMUSG00000022867.12	ENSMUST00000023580.8	7 dpi	3.89223		1.27848
Cntrl	ENSMUSG00000057110.16	ENSMUST00000113032.8	1 dpi	1.90013		-0.360537
Cntrl	ENSMUSG00000057110.16	ENSMUST00000113032.8	2 dpi	2.09286		0.122473
Cntrl	ENSMUSG00000057110.16	ENSMUST00000113032.8	5 dpi	0.607104		-0.0861687
Cntrl	ENSMUSG00000057110.16	ENSMUST00000113032.8	7 dpi	0.607023		0.23486
Zfp407	ENSMUSG00000048410.18	ENSMUST00000125763.3	1 dpi	1.45184		-0.0608795
Zfp407	ENSMUSG00000048410.18	ENSMUST00000125763.3	2 dpi	1.47603		-0.0250033
Zfp407	ENSMUSG00000048410.18	ENSMUST00000125763.3	5 dpi	0.483799		0.369388
Zfp407	ENSMUSG00000048410.18	ENSMUST00000125763.3	7 dpi	0.370304		-0.202217
Top2b	ENSMUSG00000017485.12	ENSMUST00000017629.12	1 dpi	0.597931		-0.0129674
Top2b	ENSMUSG00000017485.12	ENSMUST00000017629.12	2 dpi	0.668995		0.969765
Top2b	ENSMUSG00000017485.12	ENSMUST00000017629.12	5 dpi	1.48205		0.868731
Top2b	ENSMUSG00000017485.12	ENSMUST00000017629.12	7 dpi	1.50532		0.79448
Dennd3	ENSMUSG00000036661.15	ENSMUST00000043414.12	1 dpi	0.895748		0.427665
Dennd3	ENSMUSG00000036661.15	ENSMUST00000043414.12	2 dpi	1.15034		1.04614
Dennd3	ENSMUSG00000036661.15	ENSMUST00000043414.12	5 dpi	0.262085		1.30581
Dennd3	ENSMUSG00000036661.15	ENSMUST00000043414.12	7 dpi	0.34938		1.25617
Tor1aip1	ENSMUSG00000026466.17	ENSMUST00000097527.10	1 dpi	2.83506	2.4113	0.742544
Tor1aip1	ENSMUSG00000026466.17	ENSMUST00000097527.10	2 dpi	2.52195	2.13444	1.60671
Tor1aip1	ENSMUSG00000026466.17	ENSMUST00000097527.10	5 dpi	1.38373	2.18778	1.72632
Tor1aip1	ENSMUSG00000026466.17	ENSMUST00000097527.10	7 dpi	2.02024	2.81639	1.39302
Fam120a	ENSMUSG00000038014.8	ENSMUST00000060805.7	1 dpi	0.826272	0.93212	0.23325
Fam120a	ENSMUSG00000038014.8	ENSMUST00000060805.7	2 dpi	0.847108	0.999548	0.841108
Fam120a	ENSMUSG00000038014.8	ENSMUST00000060805.7	5 dpi	1.28416	2.32511	0.840268
Fam120a	ENSMUSG00000038014.8	ENSMUST00000060805.7	7 dpi	1.45688	2.55291	0.631907
Itga3	ENSMUSG00000001507.17	ENSMUST00000001548.14	1 dpi	0.678293	0.608783	0.492952
Itga3	ENSMUSG00000001507.17	ENSMUST00000001548.14	2 dpi	0.852226	0.568609	1.0429
Itga3	ENSMUSG00000001507.17	ENSMUST00000001548.14	5 dpi	0.967174	0.711044	2.21619
Itga3	ENSMUSG00000001507.17	ENSMUST00000001548.14	7 dpi	1.01983	0.76449	2.00177
Crebbp	ENSMUSG00000022521.11	ENSMUST00000023165.9	1 dpi	0.783904	0.772402	0.132053
Crebbp	ENSMUSG00000022521.11	ENSMUST00000023165.9	2 dpi	0.715613	0.727221	0.797538
Crebbp	ENSMUSG00000022521.11	ENSMUST00000023165.9	5 dpi	0.986178	1.42274	0.987329
Crebbp	ENSMUSG00000022521.11	ENSMUST00000023165.9	7 dpi	1.34013	1.70582	0.62441
Cdc42bpa	ENSMUSG00000026490.19	ENSMUST00000111117.8	1 dpi	0.665551		0.264793
Cdc42bpa	ENSMUSG00000026490.19	ENSMUST00000111117.8	2 dpi	0.552062		0.52377
Cdc42bpa	ENSMUSG00000026490.19	ENSMUST00000111117.8	5 dpi	0.790055		0.805989
Cdc42bpa	ENSMUSG00000026490.19	ENSMUST00000111117.8	7 dpi	0.580525		0.81161
Flt1	ENSMUSG00000029648.14	ENSMUST00000031653.12	1 dpi	0.828242	0.892612	0.363513
Flt1	ENSMUSG00000029648.14	ENSMUST00000031653.12	2 dpi	0.635874	0.672357	0.79921
Flt1	ENSMUSG00000029648.14	ENSMUST00000031653.12	5 dpi	0.932434	0.657018	2.17315
Flt1	ENSMUSG00000029648.14	ENSMUST00000031653.12	7 dpi	0.690077	0.379727	2.10519
Slc3a2	ENSMUSG00000010095.14	ENSMUST00000010239.6	1 dpi	1.2423	0.998292	0.708922
Slc3a2	ENSMUSG00000010095.14	ENSMUST00000010239.6	2 dpi	1.54382	1.05556	1.21241
Slc3a2	ENSMUSG00000010095.14	ENSMUST00000010239.6	5 dpi	1.13383	0.826352	2.39552
Slc3a2	ENSMUSG00000010095.14	ENSMUST00000010239.6	7 dpi	1.9159	1.39202	1.95215
Plxnd1	ENSMUSG00000030123.16	ENSMUST00000015511.15	1 dpi	0.930781	0.707682	-0.180476
Plxnd1	ENSMUSG00000030123.16	ENSMUST00000015511.15	2 dpi	1.27343	0.76986	0.3139
Plxnd1	ENSMUSG00000030123.16	ENSMUST00000015511.15	5 dpi	0.447248	1.14705	0.933144
Plxnd1	ENSMUSG00000030123.16	ENSMUST00000015511.15	7 dpi	0.500326	1.21713	0.914707
Pltp	ENSMUSG00000017754.14	ENSMUST00000059954.14	1 dpi	0.626942	0.733706	0.252258
Pltp	ENSMUSG00000017754.14	ENSMUST00000059954.14	2 dpi	0.347472	0.420295	1.1921
Pltp	ENSMUSG00000017754.14	ENSMUST00000059954.14	5 dpi	0.665227	0.342169	3.07276
Pltp	ENSMUSG00000017754.14	ENSMUST00000059954.14	7 dpi	0.477229	0.228926	3.17811
Rnf10	ENSMUSG00000041740.17	ENSMUST00000112096.9	1 dpi	1.07444		-0.0774978
Rnf10	ENSMUSG00000041740.17	ENSMUST00000112096.9	2 dpi	1.45186		0.361899
Rnf10	ENSMUSG00000041740.17	ENSMUST00000112096.9	5 dpi	0.794485		-0.902362
Rnf10	ENSMUSG00000041740.17	ENSMUST00000112096.9	7 dpi	0.878998		-0.771079
Eef1a1	ENSMUSG00000037742.15	ENSMUST00000042235.15	1 dpi	0.583511	1.65015	0
Eef1a1	ENSMUSG00000037742.15	ENSMUST00000042235.15	2 dpi	0.710315	1.81421	0
Eef1a1	ENSMUSG00000037742.15	ENSMUST00000042235.15	5 dpi	5.0834	2.02706	0
Eef1a1	ENSMUSG00000037742.15	ENSMUST00000042235.15	7 dpi	5.37375	2.22899	0
Gas6	ENSMUSG00000031451.7	ENSMUST00000033828.7	1 dpi	0.623684		0.639354
Gas6	ENSMUSG00000031451.7	ENSMUST00000033828.7	2 dpi	0.49897		1.06938
Gas6	ENSMUSG00000031451.7	ENSMUST00000033828.7	5 dpi	1.20243		0.853628
Gas6	ENSMUSG00000031451.7	ENSMUST00000033828.7	7 dpi	1.17762		0.9762
Kif5b	ENSMUSG00000006740.15	ENSMUST00000025083.14	1 dpi	0.703974	0.818097	0.461021
Kif5b	ENSMUSG00000006740.15	ENSMUST00000025083.14	2 dpi	0.655741	0.647195	1.43008
Kif5b	ENSMUSG00000006740.15	ENSMUST00000025083.14	5 dpi	1.77921	0.862728	1.17165
Kif5b	ENSMUSG00000006740.15	ENSMUST00000025083.14	7 dpi	2.46917	1.00355	1.22029
Alcam	ENSMUSG00000022636.14	ENSMUST00000023312.14	1 dpi	0.537055	0.628664	0.67907
Alcam	ENSMUSG00000022636.14	ENSMUST00000023312.14	2 dpi	0.436889	0.39479	1.66708
Alcam	ENSMUSG00000022636.14	ENSMUST00000023312.14	5 dpi	1.33727	0.58428	1.8245
Alcam	ENSMUSG00000022636.14	ENSMUST00000023312.14	7 dpi	1.13193	0.538967	1.27591
Emilin1	ENSMUSG00000029163.10	ENSMUST00000031055.8	1 dpi	1.5372	1.29855	0.486735
Emilin1	ENSMUSG00000029163.10	ENSMUST00000031055.8	2 dpi	2.74762	1.95153	1.35028
Emilin1	ENSMUSG00000029163.10	ENSMUST00000031055.8	5 dpi	1.0467	1.47612	2.10922
Emilin1	ENSMUSG00000029163.10	ENSMUST00000031055.8	7 dpi	0.965339	1.34472	2.15618
Mga	ENSMUSG00000033943.16	ENSMUST00000110774.8	1 dpi	0.863371		0.428868
Mga	ENSMUSG00000033943.16	ENSMUST00000110774.8	2 dpi	0.674688		1.09398
Mga	ENSMUSG00000033943.16	ENSMUST00000110774.8	5 dpi	1.02366		1.06753
Mga	ENSMUSG00000033943.16	ENSMUST00000110774.8	7 dpi	0.612649		0.897699
Smchd1	ENSMUSG00000024054.15	ENSMUST00000127430.2	1 dpi	1.92015		0.604542
Smchd1	ENSMUSG00000024054.15	ENSMUST00000127430.2	2 dpi	1.84163		1.40719
Smchd1	ENSMUSG00000024054.15	ENSMUST00000127430.2	5 dpi	1.5435		1.81314
Smchd1	ENSMUSG00000024054.15	ENSMUST00000127430.2	7 dpi	1.33304		1.62906
Ralgapa1	ENSMUSG00000021027.18	ENSMUST00000110687.8	1 dpi	1.12847		0.171461
Ralgapa1	ENSMUSG00000021027.18	ENSMUST00000110687.8	2 dpi	0.717691		0.583502
Ralgapa1	ENSMUSG00000021027.18	ENSMUST00000110687.8	5 dpi	0.645955		1.3792
Ralgapa1	ENSMUSG00000021027.18	ENSMUST00000110687.8	7 dpi	0.423437		1.4296
Anxa6	ENSMUSG00000018340.14	ENSMUST00000108883.10	1 dpi	0.889807	0.877714	0.3563
Anxa6	ENSMUSG00000018340.14	ENSMUST00000108883.10	2 dpi	0.776124	0.732298	0.993971
Anxa6	ENSMUSG00000018340.14	ENSMUST00000108883.10	5 dpi	1.14611	0.667335	2.0576
Anxa6	ENSMUSG00000018340.14	ENSMUST00000108883.10	7 dpi	0.888351	0.52485	1.95649
Dennd5a	ENSMUSG00000035901.15	ENSMUST00000080437.13	1 dpi	0.620442		0.238892
Dennd5a	ENSMUSG00000035901.15	ENSMUST00000080437.13	2 dpi	0.644669		0.822153
Dennd5a	ENSMUSG00000035901.15	ENSMUST00000080437.13	5 dpi	1.51708		1.09748
Dennd5a	ENSMUSG00000035901.15	ENSMUST00000080437.13	7 dpi	1.27767		0.935534
Tsc22d3	ENSMUSG00000031431.14	ENSMUST00000055738.12	1 dpi	1.03558	0.696681	0.375565
Tsc22d3	ENSMUSG00000031431.14	ENSMUST00000055738.12	2 dpi	0.609112	0.525946	1.02484
Tsc22d3	ENSMUSG00000031431.14	ENSMUST00000055738.12	5 dpi	0.251538	0.375247	2.19457
Tsc22d3	ENSMUSG00000031431.14	ENSMUST00000055738.12	7 dpi	0.147487	0.231825	2.00598
Nin	ENSMUSG00000021068.18	ENSMUST00000085314.11	1 dpi	0.918574		0.285704
Nin	ENSMUSG00000021068.18	ENSMUST00000085314.11	2 dpi	1.11216		0.590953
Nin	ENSMUSG00000021068.18	ENSMUST00000085314.11	5 dpi	0.427365		0.908318
Nin	ENSMUSG00000021068.18	ENSMUST00000085314.11	7 dpi	0.526519		1.24429
Ddx60	ENSMUSG00000037921.16	ENSMUST00000070631.15	1 dpi	12.0081		0.169531
Ddx60	ENSMUSG00000037921.16	ENSMUST00000070631.15	2 dpi	8.9616		0.637362
Ddx60	ENSMUSG00000037921.16	ENSMUST00000070631.15	5 dpi	5.34591		0.425374
Ddx60	ENSMUSG00000037921.16	ENSMUST00000070631.15	7 dpi	1.93233		0.854289
Adamtsl2	ENSMUSG00000036040.15	ENSMUST00000091233.7	1 dpi	0.698636		0.0111403
Adamtsl2	ENSMUSG00000036040.15	ENSMUST00000091233.7	2 dpi	0.988655		0.919015
Adamtsl2	ENSMUSG00000036040.15	ENSMUST00000091233.7	5 dpi	0.551346		1.98154
Adamtsl2	ENSMUSG00000036040.15	ENSMUST00000091233.7	7 dpi	0.359403		2.03143
Gnb1	ENSMUSG00000029064.16	ENSMUST00000176637.2	1 dpi	0.985386	0.918016	0.370474
Gnb1	ENSMUSG00000029064.16	ENSMUST00000176637.2	2 dpi	1.20326	0.799535	1.0576
Gnb1	ENSMUSG00000029064.16	ENSMUST00000176637.2	5 dpi	1.33111	1.43634	1.28531
Gnb1	ENSMUSG00000029064.16	ENSMUST00000176637.2	7 dpi	1.8859	1.74583	1.25978
Adamts10	ENSMUSG00000024299.18	ENSMUST00000087623.13	1 dpi	0.908255		0.514764
Adamts10	ENSMUSG00000024299.18	ENSMUST00000087623.13	2 dpi	0.610021		1.00645
Adamts10	ENSMUSG00000024299.18	ENSMUST00000087623.13	5 dpi	0.207076		0.718192
Adamts10	ENSMUSG00000024299.18	ENSMUST00000087623.13	7 dpi	0.109565		0.577225
Baz2a	ENSMUSG00000040054.18	ENSMUST00000045621.9	1 dpi	1.09632		0.474223
Baz2a	ENSMUSG00000040054.18	ENSMUST00000045621.9	2 dpi	1.2997		0.903771
Baz2a	ENSMUSG00000040054.18	ENSMUST00000045621.9	5 dpi	0.522591		1.12906
Baz2a	ENSMUSG00000040054.18	ENSMUST00000045621.9	7 dpi	0.779745		1.18162
Wfdc2	ENSMUSG00000017723.12	ENSMUST00000017867.10	1 dpi	0.486459	0.88608	0.275987
Wfdc2	ENSMUSG00000017723.12	ENSMUST00000017867.10	2 dpi	0.53584	1.01115	1.23375
Wfdc2	ENSMUSG00000017723.12	ENSMUST00000017867.10	5 dpi	3.10362	0.924132	2.21596
Wfdc2	ENSMUSG00000017723.12	ENSMUST00000017867.10	7 dpi	3.20111	1.26663	2.02214
Dapk1	ENSMUSG00000021559.15	ENSMUST00000077453.13	1 dpi	0.685546		0.417508
Dapk1	ENSMUSG00000021559.15	ENSMUST00000077453.13	2 dpi	0.821217		0.835811
Dapk1	ENSMUSG00000021559.15	ENSMUST00000077453.13	5 dpi	0.380643		0.699258
Dapk1	ENSMUSG00000021559.15	ENSMUST00000077453.13	7 dpi	0.323464		0.442683
Map4k2	ENSMUSG00000024948.16	ENSMUST00000025897.13	1 dpi	1.03522		0.000625769
Map4k2	ENSMUSG00000024948.16	ENSMUST00000025897.13	2 dpi	0.853215		-0.000648586
Map4k2	ENSMUSG00000024948.16	ENSMUST00000025897.13	5 dpi	0.172111		1.13996
Map4k2	ENSMUSG00000024948.16	ENSMUST00000025897.13	7 dpi	0.0700902		1.19255
Ubc	ENSMUSG00000008348.10	ENSMUST00000136312.2	1 dpi	0.900636	1.00377	0.386436
Ubc	ENSMUSG00000008348.10	ENSMUST00000136312.2	2 dpi	1.53493	1.16241	0.734005
Ubc	ENSMUSG00000008348.10	ENSMUST00000136312.2	5 dpi	1.62148	0.713346	2.11922
Ubc	ENSMUSG00000008348.10	ENSMUST00000136312.2	7 dpi	2.32295	1.1461	1.88096
Armcx4	ENSMUSG00000049804.10	ENSMUST00000124226.3	1 dpi	1.4322		-0.179975
Armcx4	ENSMUSG00000049804.10	ENSMUST00000124226.3	2 dpi	2.08137		-0.208492
Armcx4	ENSMUSG00000049804.10	ENSMUST00000124226.3	5 dpi	0.44621		1.12842
Armcx4	ENSMUSG00000049804.10	ENSMUST00000124226.3	7 dpi	0.0890667		1.60924
Usp24	ENSMUSG00000028514.16	ENSMUST00000094933.5	1 dpi	0.893196		0.151358
Usp24	ENSMUSG00000028514.16	ENSMUST00000094933.5	2 dpi	0.940072		0.856216
Usp24	ENSMUSG00000028514.16	ENSMUST00000094933.5	5 dpi	0.993572		1.12894
Usp24	ENSMUSG00000028514.16	ENSMUST00000094933.5	7 dpi	0.855176		1.22899
Kmt2b	ENSMUSG00000006307.17	ENSMUST00000108154.9	1 dpi	1.27261		0.704291
Kmt2b	ENSMUSG00000006307.17	ENSMUST00000108154.9	2 dpi	1.46287		0.866549
Kmt2b	ENSMUSG00000006307.17	ENSMUST00000108154.9	5 dpi	0.344272		0.980806
Kmt2b	ENSMUSG00000006307.17	ENSMUST00000108154.9	7 dpi	0.397473		1.37203
Lama4	ENSMUSG00000019846.12	ENSMUST00000019992.6	1 dpi	0.594523	0.72505	0.644124
Lama4	ENSMUSG00000019846.12	ENSMUST00000019992.6	2 dpi	0.510163	0.61388	1.85324
Lama4	ENSMUSG00000019846.12	ENSMUST00000019992.6	5 dpi	1.47155	0.647362	1.73916
Lama4	ENSMUSG00000019846.12	ENSMUST00000019992.6	7 dpi	1.54598	0.668647	1.83952
Dock8	ENSMUSG00000052085.8	ENSMUST00000025831.8	1 dpi	1.42968		0.437136
Dock8	ENSMUSG00000052085.8	ENSMUST00000025831.8	2 dpi	1.36865		0.752589
Dock8	ENSMUSG00000052085.8	ENSMUST00000025831.8	5 dpi	0.640963		0.973962
Dock8	ENSMUSG00000052085.8	ENSMUST00000025831.8	7 dpi	0.363797		1.04474
Myh6	ENSMUSG00000040752.17	ENSMUST00000226297.2	1 dpi	0.667436	0.842398	-1.85537
Myh6	ENSMUSG00000040752.17	ENSMUST00000226297.2	2 dpi	0.948818	0.979762	-0.493292
Myh6	ENSMUSG00000040752.17	ENSMUST00000226297.2	5 dpi	0.392975	0.331079	1.20399
Myh6	ENSMUSG00000040752.17	ENSMUST00000226297.2	7 dpi	0.769315	0.799139	0.88601
Dmxl1	ENSMUSG00000037416.14	ENSMUST00000180611.8	1 dpi	0.819266		0.655778
Dmxl1	ENSMUSG00000037416.14	ENSMUST00000180611.8	2 dpi	0.731296		1.08438
Dmxl1	ENSMUSG00000037416.14	ENSMUST00000180611.8	5 dpi	1.37226		1.31587
Dmxl1	ENSMUSG00000037416.14	ENSMUST00000180611.8	7 dpi	1.20243		1.29332
Zc3h7a	ENSMUSG00000037965.16	ENSMUST00000037633.16	1 dpi	1.75232		0.184924
Zc3h7a	ENSMUSG00000037965.16	ENSMUST00000037633.16	2 dpi	1.73006		0.584564
Zc3h7a	ENSMUSG00000037965.16	ENSMUST00000037633.16	5 dpi	0.742053		1.59338
Zc3h7a	ENSMUSG00000037965.16	ENSMUST00000037633.16	7 dpi	1.0646		1.68475
Kdm5a	ENSMUSG00000030180.16	ENSMUST00000005108.10	1 dpi	0.942365		0.382004
Kdm5a	ENSMUSG00000030180.16	ENSMUST00000005108.10	2 dpi	1.1282		1.01187
Kdm5a	ENSMUSG00000030180.16	ENSMUST00000005108.10	5 dpi	0.84446		1.24659
Kdm5a	ENSMUSG00000030180.16	ENSMUST00000005108.10	7 dpi	1.14218		1.2744
Pam	ENSMUSG00000026335.17	ENSMUST00000097625.10	1 dpi	0.469708	0.694949	0.309221
Pam	ENSMUSG00000026335.17	ENSMUST00000097625.10	2 dpi	0.349137	0.472217	1.45671
Pam	ENSMUSG00000026335.17	ENSMUST00000097625.10	5 dpi	1.76754	0.677479	1.78582
Pam	ENSMUSG00000026335.17	ENSMUST00000097625.10	7 dpi	1.35911	0.459201	1.61605
Uba1	ENSMUSG00000001924.16	ENSMUST00000089217.11	1 dpi	0.91007	1.07502	0.0507011
Uba1	ENSMUSG00000001924.16	ENSMUST00000089217.11	2 dpi	0.899901	1.18645	0.692714
Uba1	ENSMUSG00000001924.16	ENSMUST00000089217.11	5 dpi	2.90112	1.05827	1.51202
Uba1	ENSMUSG00000001924.16	ENSMUST00000089217.11	7 dpi	3.38195	1.18572	1.57174
Smarca2	ENSMUSG00000024921.18	ENSMUST00000025862.15	1 dpi	0.612422	0.517562	0.551247
Smarca2	ENSMUSG00000024921.18	ENSMUST00000025862.15	2 dpi	0.50752	0.316974	1.2311
Smarca2	ENSMUSG00000024921.18	ENSMUST00000025862.15	5 dpi	0.247019	0.322797	1.83087
Smarca2	ENSMUSG00000024921.18	ENSMUST00000025862.15	7 dpi	0.116839	0.134212	1.8458
Ptprm	ENSMUSG00000033278.11	ENSMUST00000223982.2	1 dpi	0.76321	0.578987	1.26116
Ptprm	ENSMUSG00000033278.11	ENSMUST00000223982.2	2 dpi	0.494858	0.370814	1.58397
Ptprm	ENSMUSG00000033278.11	ENSMUST00000223982.2	5 dpi	0.497953	0.4176	1.15811
Ptprm	ENSMUSG00000033278.11	ENSMUST00000223982.2	7 dpi	0.488889	0.378586	1.16601
Ifi47	ENSMUSG00000078920.4	ENSMUST00000109202.3	1 dpi	9.23311	10.2653	0.818776
Ifi47	ENSMUSG00000078920.4	ENSMUST00000109202.3	2 dpi	6.29139	8.36939	1.34284
Ifi47	ENSMUSG00000078920.4	ENSMUST00000109202.3	5 dpi	27.3603	5.93619	1.91135
Ifi47	ENSMUSG00000078920.4	ENSMUST00000109202.3	7 dpi	43.1396	9.8315	1.73968
Ahctf1	ENSMUSG00000026491.14	ENSMUST00000027768.14	1 dpi	1.02953		0.543734
Ahctf1	ENSMUSG00000026491.14	ENSMUST00000027768.14	2 dpi	0.899852		1.28954
Ahctf1	ENSMUSG00000026491.14	ENSMUST00000027768.14	5 dpi	0.998852		0.665293
Ahctf1	ENSMUSG00000026491.14	ENSMUST00000027768.14	7 dpi	1.16248		-0.455794
Dop1b	ENSMUSG00000022946.11	ENSMUST00000045004.11	1 dpi	1.12652		0.527189
Dop1b	ENSMUSG00000022946.11	ENSMUST00000045004.11	2 dpi	1.06911		1.81988
Dop1b	ENSMUSG00000022946.11	ENSMUST00000045004.11	5 dpi	0.345769		1.5441
Dop1b	ENSMUSG00000022946.11	ENSMUST00000045004.11	7 dpi	0.300733		1.24479
Usp19	ENSMUSG00000006676.17	ENSMUST00000006854.13	1 dpi	1.15271	0.771651	0.708734
Usp19	ENSMUSG00000006676.17	ENSMUST00000006854.13	2 dpi	1.25509	0.735625	0.986851
Usp19	ENSMUSG00000006676.17	ENSMUST00000006854.13	5 dpi	0.574312	0.849318	2.08887
Usp19	ENSMUSG00000006676.17	ENSMUST00000006854.13	7 dpi	0.554215	0.750067	3.05736
Ltbp1	ENSMUSG00000001870.17	ENSMUST00000001927.12	1 dpi	1.24277	1.25147	0.447582
Ltbp1	ENSMUSG00000001870.17	ENSMUST00000001927.12	2 dpi	1.48505	1.44261	1.59003
Ltbp1	ENSMUSG00000001870.17	ENSMUST00000001927.12	5 dpi	2.26845	1.00007	1.8301
Ltbp1	ENSMUSG00000001870.17	ENSMUST00000001927.12	7 dpi	2.20125	0.950237	1.99688
Rps5	ENSMUSG00000012848.16	ENSMUST00000108539.8	1 dpi	0.514847	1.68443	-0.897055
Rps5	ENSMUSG00000012848.16	ENSMUST00000108539.8	2 dpi	0.635097	1.76447	0.0153875
Rps5	ENSMUSG00000012848.16	ENSMUST00000108539.8	5 dpi	5.82317	2.32604	-1.26021
Rps5	ENSMUSG00000012848.16	ENSMUST00000108539.8	7 dpi	6.52253	2.85297	-0.725347
Rsrp1	ENSMUSG00000037266.19	ENSMUST00000078084.7	1 dpi	1.53903	1.22333	0.168608
Rsrp1	ENSMUSG00000037266.19	ENSMUST00000078084.7	2 dpi	1.32344	0.558714	1.27232
Rsrp1	ENSMUSG00000037266.19	ENSMUST00000078084.7	5 dpi	0.160492	0.229297	1.5928
Rsrp1	ENSMUSG00000037266.19	ENSMUST00000078084.7	7 dpi	0.101919	0.195035	1.21837
Ly6c1	ENSMUSG00000079018.11	ENSMUST00000065408.16	1 dpi	1.6497	1.95622	0.330565
Ly6c1	ENSMUSG00000079018.11	ENSMUST00000065408.16	2 dpi	2.40951	2.62021	0.953012
Ly6c1	ENSMUSG00000079018.11	ENSMUST00000065408.16	5 dpi	4.33525	2.88158	1.75754
[truncated: 3,397 more rows]
