# Supplementary material for: SARS-CoV-2 infection engenders heterogeneous ribonucleoprotein interactions to impede translation elongation in the lungs
Source: Exp Mol Med. 2023 Nov 1;55(12):2541–52. doi: 10.1038/s12276-023-01110-0 (PMC10767024; doi:10.1038/s12276-023-01110-0)
Supplement: Supplementary file 4 — Supplementary Table 3 [file 12276_2023_1110_MOESM4_ESM.xlsx]

## Sheet: RNA_count
gene_symbol	gene_id	transcript_id	Ctl1a	Ctl1b	Ctl1c	Ctl1d	D1a	D1b	D1c	D1d	D2a	D2b	D2c	D2d	Ctl2a	Ctl2b	Ctl2c	Ctl2d	D5a	D5b	D5c	D5d	D7a	D7b	D7c	D7d
Gnai3	ENSMUSG00000000001.5	ENSMUST00000000001.5	719	189	37	352	125	14	118	81	17	126	125	33	60	132	0	60	1390	628	1247	262	1537	1034	1386	452
Pbsn	ENSMUSG00000000003.16	ENSMUST00000000003.14	0	0	0	0	0	0	0	0	0	0	0	0	0	0	0	0	0	0	0	0	0	0	0	0
Cdc45	ENSMUSG00000000028.16	ENSMUST00000000028.14	29	16	6	19	10	0	6	4	0	22	14	2	3	13	0	5	182	30	90	26	154	32	70	37
Scml2	ENSMUSG00000000037.18	ENSMUST00000019101.11	5	4	2	9	6	0	0	1	0	3	1	0	0	2	0	0	16	1	18	10	10	2	8	2
Apoh	ENSMUSG00000000049.12	ENSMUST00000000049.6	2	0	1	1	0	0	0	0	0	1	0	0	0	2	0	1	1	0	1	0	0	2	3	0
Narf	ENSMUSG00000000056.8	ENSMUST00000103015.4	210	83	21	100	62	1	19	13	1	34	32	6	22	79	0	21	225	156	207	78	129	41	118	47
Cav2	ENSMUSG00000000058.7	ENSMUST00000000058.7	995	83	25	381	46	6	44	9	2	56	25	6	33	96	5	24	931	1022	1301	73	757	445	655	152
Klf6	ENSMUSG00000000078.8	ENSMUST00000000080.8	1489	505	100	913	434	74	666	632	141	683	533	238	172	485	28	250	2530	1282	2224	877	4278	2933	5136	2581
Scmh1	ENSMUSG00000000085.17	ENSMUST00000000087.13	326	185	53	220	85	5	94	67	24	103	59	23	71	145	17	69	227	308	239	157	300	260	337	255
Cox5a	ENSMUSG00000000088.8	ENSMUST00000000090.8	159	71	5	103	33	5	41	20	3	36	57	7	3	60	0	12	452	170	397	138	471	309	384	173
Tbx2	ENSMUSG00000000093.7	ENSMUST00000000095.7	981	766	320	674	364	106	294	214	48	237	178	118	358	598	108	396	657	968	966	358	797	531	840	562
Tbx4	ENSMUSG00000000094.13	ENSMUST00000000096.12	373	197	63	281	82	14	60	32	2	84	43	16	65	124	17	70	383	470	597	97	570	332	365	186
Zfy2	ENSMUSG00000000103.13	ENSMUST00000187148.7	0	0	0	0	0	0	0	0	0	0	0	0	0	0	0	0	0	0	0	0	0	0	0	0
Ngfr	ENSMUSG00000000120.7	ENSMUST00000000122.7	2	7	0	6	0	0	0	0	0	0	4	3	6	2	0	0	6	2	5	2	2	2	13	13
Wnt3	ENSMUSG00000000125.6	ENSMUST00000000127.6	1	0	0	0	0	0	0	0	3	0	0	0	0	7	0	0	0	1	0	0	0	0	0	0
Wnt9a	ENSMUSG00000000126.12	ENSMUST00000108783.4	37	14	1	17	4	0	9	0	1	6	4	0	3	4	0	5	13	17	31	15	17	15	21	10
Fer	ENSMUSG00000000127.16	ENSMUST00000000129.14	368	258	88	323	160	7	137	130	10	183	106	29	80	187	12	94	553	342	437	198	336	216	252	106
Xpo6	ENSMUSG00000000131.16	ENSMUST00000009344.16	751	512	153	622	268	49	334	340	33	400	399	131	186	359	15	262	1358	693	884	653	1508	1144	1572	1006
Tfe3	ENSMUSG00000000134.18	ENSMUST00000077680.10	139	54	12	95	26	0	26	20	6	47	48	10	17	23	3	19	329	128	263	63	240	248	289	109
Axin2	ENSMUSG00000000142.16	ENSMUST00000052915.14	399	208	71	211	165	29	86	48	8	43	52	16	128	181	21	84	277	341	290	140	242	110	160	126
Brat1	ENSMUSG00000000148.18	ENSMUST00000041588.13	235	114	30	144	51	16	45	49	9	60	75	23	67	129	6	65	274	173	243	99	115	66	112	98
Gna12	ENSMUSG00000000149.11	ENSMUST00000000153.9	576	174	46	383	146	24	99	58	2	104	129	25	70	121	12	65	493	357	596	227	499	317	497	402
Slc22a18	ENSMUSG00000000154.17	ENSMUST00000105917.3	63	16	8	53	8	0	6	11	3	12	7	3	13	23	0	1	98	72	91	33	58	28	30	12
Itgb2l	ENSMUSG00000000157.17	ENSMUST00000000161.14	2	4	5	4	1	0	1	0	0	0	1	0	0	0	0	0	2	1	0	0	2	212	3	1
Igsf5	ENSMUSG00000000159.17	ENSMUST00000081093.10	14	0	0	13	2	0	0	1	0	4	1	0	0	2	0	4	23	27	31	3	24	27	25	8
Pih1d2	ENSMUSG00000000167.15	ENSMUST00000000171.15	49	22	5	31	13	5	14	5	0	12	13	4	7	38	7	21	99	59	107	40	73	43	68	52
Dlat	ENSMUSG00000000168.11	ENSMUST00000034567.4	307	91	19	166	52	7	41	32	4	41	32	9	32	76	6	65	649	263	546	136	515	394	453	183
Sdhd	ENSMUSG00000000171.6	ENSMUST00000000175.6	131	41	5	59	21	3	19	15	0	36	40	0	9	27	0	15	436	131	555	73	432	281	393	120
Fgf23	ENSMUSG00000000182.10	ENSMUST00000000186.9	0	0	0	0	1	0	1	0	0	0	0	0	0	0	0	0	9	0	0	3	6	38	8	11
Fgf6	ENSMUSG00000000183.7	ENSMUST00000000187.7	0	0	0	0	0	0	0	0	0	1	0	0	0	0	0	0	0	0	0	3	0	0	0	3
Ccnd2	ENSMUSG00000000184.13	ENSMUST00000000188.12	372	90	16	157	114	20	193	106	11	101	81	41	37	97	2	28	567	229	233	235	239	203	331	183
Gpr107	ENSMUSG00000000194.14	ENSMUST00000056433.7	463	208	27	281	114	9	117	81	11	145	155	21	83	208	0	72	890	440	872	237	756	348	572	272
Nalcn	ENSMUSG00000000197.9	ENSMUST00000000201.7	24	11	0	17	2	1	1	0	0	0	0	3	1	4	0	0	10	53	24	9	5	4	8	1
Btbd17	ENSMUSG00000000202.10	ENSMUST00000000206.4	1	0	0	0	0	0	0	1	0	4	0	2	0	0	0	4	3	0	2	1	0	0	4	0
Slfn4	ENSMUSG00000000204.17	ENSMUST00000167596.2	286	878	116	352	1275	188	6829	12601	496	5755	6761	1960	7	620	1	84	2926	183	782	4633	797	2726	780	1681
Th	ENSMUSG00000000214.12	ENSMUST00000000219.10	0	0	0	0	0	0	0	0	0	0	0	0	0	0	0	0	0	0	0	3	0	4	0	0
Ins2	ENSMUSG00000000215.12	ENSMUST00000105932.2	0	0	0	0	0	0	0	0	0	0	0	0	0	0	0	0	0	0	0	0	0	0	0	0
Scnn1g	ENSMUSG00000000216.9	ENSMUST00000000221.6	1055	198	21	516	69	13	65	47	2	76	46	12	44	176	15	59	1542	1134	1477	210	1405	1245	1452	263
Drp2	ENSMUSG00000000223.14	ENSMUST00000153424.8	4	4	2	6	1	1	0	1	0	2	0	0	2	5	0	1	9	11	2	12	6	8	9	5
Tspan32	ENSMUSG00000000244.18	ENSMUST00000075172.12	38	45	15	31	12	3	6	2	0	6	13	3	24	23	0	22	61	51	62	38	46	15	13	17
Lhx2	ENSMUSG00000000247.12	ENSMUST00000000253.6	0	0	0	0	0	0	6	3	0	2	2	0	0	0	0	0	26	0	5	7	3	3	6	3
Clec2g	ENSMUSG00000000248.17	ENSMUST00000000254.14	0	0	0	0	0	0	0	0	0	0	2	0	0	0	0	0	2	0	3	0	0	0	0	0
Gmpr	ENSMUSG00000000253.14	ENSMUST00000000260.13	95	32	20	65	19	0	4	4	3	11	8	5	15	28	0	6	64	91	84	38	55	98	64	30
Glra1	ENSMUSG00000000263.16	ENSMUST00000102716.10	0	0	0	0	0	0	0	0	0	0	0	0	0	0	0	0	0	0	0	0	0	0	0	0
Mid2	ENSMUSG00000000266.12	ENSMUST00000112993.2	612	180	22	287	82	1	86	27	3	41	48	4	33	118	0	47	420	544	592	75	433	253	382	99
Trim25	ENSMUSG00000000275.17	ENSMUST00000107896.10	408	325	81	303	379	112	490	432	80	326	260	178	165	209	77	135	1362	693	1126	485	831	543	938	423
Dgke	ENSMUSG00000000276.12	ENSMUST00000107894.8	177	111	21	162	35	5	21	17	1	45	25	6	37	62	0	50	145	192	187	72	194	99	170	89
Scpep1	ENSMUSG00000000278.11	ENSMUST00000000287.9	444	122	12	249	49	9	64	46	1	80	80	10	28	76	11	39	1036	418	990	334	1230	452	997	428
Mnt	ENSMUSG00000000282.13	ENSMUST00000000291.9	55	51	12	46	24	2	12	9	0	15	9	18	27	30	14	23	34	46	51	28	51	28	48	50
Itgb2	ENSMUSG00000000290.14	ENSMUST00000000299.14	1376	840	155	983	418	54	502	573	47	601	772	152	218	613	28	182	3828	1140	3058	1317	3066	2372	2115	1239
Hddc2	ENSMUSG00000000295.14	ENSMUST00000000304.14	14	4	1	18	3	0	7	1	0	4	4	0	5	9	0	1	73	23	101	14	129	79	90	40
Tpd52l1	ENSMUSG00000000296.9	ENSMUST00000000305.7	1	0	1	0	1	0	0	2	0	0	0	0	0	0	0	3	2	2	5	0	7	4	5	0
Pemt	ENSMUSG00000000301.17	ENSMUST00000102692.10	1	0	0	2	0	0	0	0	0	2	4	0	0	0	0	0	13	5	12	1	6	8	14	1
Cdh1	ENSMUSG00000000303.13	ENSMUST00000000312.12	2897	674	61	1485	295	17	384	319	20	439	456	51	244	702	25	167	4399	2646	3008	982	4295	3728	5116	1421
Cdh4	ENSMUSG00000000305.13	ENSMUST00000000314.13	28	12	3	20	11	0	3	2	1	4	3	0	12	10	0	5	28	85	62	1	43	67	55	5
Ckmt1	ENSMUSG00000000308.15	ENSMUST00000000317.13	88	50	16	74	40	2	38	33	1	49	45	22	19	51	0	15	258	129	204	62	169	112	153	62
Bcl6b	ENSMUSG00000000317.12	ENSMUST00000000326.12	138	53	8	66	39	7	40	25	15	39	29	4	44	54	3	27	72	48	66	51	63	29	73	38
Clec10a	ENSMUSG00000000318.17	ENSMUST00000102571.10	33	34	2	36	11	0	11	18	0	12	16	6	3	30	3	9	148	50	170	89	72	41	38	35
Alox12	ENSMUSG00000000320.11	ENSMUST00000000329.9	110	22	4	49	24	1	17	11	0	6	14	13	15	41	4	19	62	109	66	24	73	76	43	22
Comt	ENSMUSG00000000326.14	ENSMUST00000165430.8	417	106	24	194	35	7	42	29	1	55	44	13	35	81	3	30	725	379	761	92	563	308	413	152
Rtca	ENSMUSG00000000339.15	ENSMUST00000000348.15	181	59	13	85	28	4	33	28	1	40	43	4	32	27	6	7	374	162	418	100	553	397	558	267
Dbt	ENSMUSG00000000340.11	ENSMUST00000000349.11	208	18	5	84	20	3	21	9	1	34	19	7	6	37	0	3	295	193	258	39	288	218	244	90
Dazap2	ENSMUSG00000000346.10	ENSMUST00000000356.10	186	32	3	90	18	2	15	8	0	19	17	4	6	18	0	5	281	313	361	40	477	466	528	146
Mcts1	ENSMUSG00000000355.14	ENSMUST00000000365.3	105	44	2	63	6	1	25	13	0	19	28	0	5	35	0	2	264	68	240	43	266	97	140	47
Rem1	ENSMUSG00000000359.4	ENSMUST00000000369.4	30	23	8	35	13	1	13	11	0	10	4	14	19	29	4	19	31	35	26	4	18	6	12	8
Rnf17	ENSMUSG00000000365.10	ENSMUST00000095793.3	5	5	1	9	8	0	6	5	0	4	6	0	1	2	0	0	26	10	23	11	16	10	8	8
Trappc10	ENSMUSG00000000374.9	ENSMUST00000000384.8	972	396	67	569	217	32	253	210	28	260	263	75	126	257	27	133	1506	824	1426	476	1852	991	1698	944
Ccm2	ENSMUSG00000000378.16	ENSMUST00000000388.15	255	118	31	123	80	5	47	50	3	52	63	17	79	107	8	46	523	219	472	150	261	123	203	101
Wap	ENSMUSG00000000381.11	ENSMUST00000102910.4	0	0	0	0	0	0	0	0	0	0	0	0	0	0	0	0	0	0	0	0	0	0	0	0
Tbrg4	ENSMUSG00000000384.16	ENSMUST00000189268.7	129	81	25	94	29	13	64	37	9	103	68	24	52	77	1	44	268	100	226	121	324	237	317	233
Tmprss2	ENSMUSG00000000385.9	ENSMUST00000000395.8	538	222	48	310	101	11	43	20	5	47	63	10	91	172	10	101	347	491	374	110	288	253	304	122
Mx1	ENSMUSG00000000386.17	ENSMUST00000023655.13	30	71	1	21	628	123	2121	2746	130	1481	1028	564	12	23	0	24	1565	27	452	1043	1005	465	2187	877
Fap	ENSMUSG00000000392.18	ENSMUST00000102732.10	11	16	5	19	46	1	123	103	0	66	35	21	4	18	0	9	31	11	50	41	120	258	310	197
Gcg	ENSMUSG00000000394.16	ENSMUST00000102733.10	0	0	0	0	0	0	0	5	0	2	1	0	0	0	0	4	2	0	1	3	0	0	3	0
Ndufa9	ENSMUSG00000000399.11	ENSMUST00000205002.3	402	103	9	208	38	5	66	35	2	48	58	0	26	65	0	27	991	327	1003	169	888	358	540	151
Egfl6	ENSMUSG00000000402.3	ENSMUST00000000412.3	713	291	62	485	161	25	209	187	5	222	208	24	102	288	24	92	776	472	693	442	301	194	338	189
Lck	ENSMUSG00000000409.15	ENSMUST00000102596.8	47	38	9	24	20	8	38	36	2	26	55	9	21	41	4	18	333	55	137	94	331	60	200	57
Tssk3	ENSMUSG00000000411.8	ENSMUST00000000421.6	4	1	0	1	0	0	0	0	0	0	0	0	0	0	0	0	0	5	0	0	0	0	0	0
Cttnbp2	ENSMUSG00000000416.17	ENSMUST00000090601.12	103	52	25	40	30	2	18	16	2	11	11	7	51	50	6	52	25	67	35	13	22	30	34	20
Galnt1	ENSMUSG00000000420.16	ENSMUST00000000430.14	1193	470	58	713	217	21	191	172	7	311	267	56	91	230	12	105	2382	1066	1931	619	2376	1125	1415	834
Myf5	ENSMUSG00000000435.2	ENSMUST00000000445.2	0	0	0	0	0	0	0	0	0	0	0	0	0	0	0	0	0	0	3	1	2	0	0	0
Mkrn2	ENSMUSG00000000439.10	ENSMUST00000000449.9	164	56	18	115	28	7	27	19	1	30	29	2	20	30	5	16	285	177	317	60	293	156	260	129
Pparg	ENSMUSG00000000440.13	ENSMUST00000171644.8	150	27	5	84	28	2	10	5	1	34	19	1	9	34	0	19	266	124	248	66	145	92	97	46
Raf1	ENSMUSG00000000441.18	ENSMUST00000112949.8	931	444	82	577	213	18	296	218	10	250	250	63	149	276	13	132	1587	831	1580	509	1728	1314	1597	834
Septin1	ENSMUSG00000000486.14	ENSMUST00000106314.8	81	59	31	48	28	9	23	58	16	66	91	25	55	91	43	92	223	80	149	144	255	77	125	108
Pdgfb	ENSMUSG00000000489.8	ENSMUST00000000500.8	285	146	47	158	87	18	104	55	11	49	69	18	83	74	6	48	218	179	140	71	169	46	136	91
Acvrl1	ENSMUSG00000000530.17	ENSMUST00000120754.2	4136	1792	518	2551	1171	246	952	570	87	672	604	144	688	1319	174	876	2439	3074	4000	895	2954	1272	1852	796
Tamalin	ENSMUSG00000000531.6	ENSMUST00000000543.6	87	94	63	103	58	14	45	29	3	51	32	29	50	59	10	58	84	111	175	30	114	63	122	112
Acvr1b	ENSMUSG00000000532.12	ENSMUST00000000544.12	553	268	85	369	162	33	168	113	8	191	171	33	115	245	1	132	730	516	623	291	571	653	751	329
Tom1l2	ENSMUSG00000000538.19	ENSMUST00000102683.11	373	184	68	240	97	24	65	57	3	92	74	16	86	127	9	105	249	346	246	118	154	103	114	45
Gpa33	ENSMUSG00000000544.15	ENSMUST00000166860.2	0	0	0	0	0	0	0	0	0	0	0	0	0	0	0	0	2	0	5	4	1	2	0	1
Zfp385a	ENSMUSG00000000552.11	ENSMUST00000168828.3	79	30	1	43	21	7	28	30	0	21	26	3	10	14	0	6	152	57	176	61	178	129	219	146
Itga5	ENSMUSG00000000555.9	ENSMUST00000023128.8	609	381	76	565	139	20	289	316	23	430	466	109	94	248	4	189	1776	431	1233	692	2543	1762	1955	1425
Gabra2	ENSMUSG00000000560.10	ENSMUST00000197284.5	0	0	0	0	0	0	0	0	0	0	0	0	0	0	0	0	0	0	0	0	0	0	0	0
Wdr77	ENSMUSG00000000561.15	ENSMUST00000010278.12	0	0	0	0	0	0	0	0	0	0	0	0	0	0	0	0	0	0	0	0	0	0	0	0
Adora3	ENSMUSG00000000562.6	ENSMUST00000000574.3	6	1	0	4	1	0	2	1	0	0	3	0	0	7	0	0	11	3	10	8	20	30	24	15
Atp5pb	ENSMUSG00000000563.18	ENSMUST00000118209.8	692	129	9	308	64	7	89	73	13	96	88	29	31	141	1	24	2166	710	2022	256	1898	936	1423	394
Sox9	ENSMUSG00000000567.6	ENSMUST00000000579.3	3	6	0	1	1	0	1	0	0	0	2	0	1	0	0	0	13	1	3	1	5	10	6	1
Hnrnpd	ENSMUSG00000000568.16	ENSMUST00000172361.8	370	255	53	333	187	26	175	148	22	247	196	62	78	173	4	127	571	367	384	385	843	667	695	585
Dynlt1c	ENSMUSG00000000579.15	ENSMUST00000092966.5	0	0	0	0	0	0	0	0	0	0	0	0	0	0	0	0	0	0	2	0	2	0	2	0
C1d	ENSMUSG00000000581.9	ENSMUST00000000594.9	157	34	4	56	21	2	16	19	0	22	27	6	15	38	5	15	555	153	611	81	719	409	574	167
Gm2a	ENSMUSG00000000594.8	ENSMUST00000000608.8	237	83	15	137	41	3	34	23	0	44	45	10	29	92	2	30	361	196	440	178	366	264	416	247
Krit1	ENSMUSG00000000600.16	ENSMUST00000080085.9	506	284	28	386	151	9	174	114	3	173	85	14	82	154	4	114	875	465	604	279	761	477	600	336
Clcn4	ENSMUSG00000000605.10	ENSMUST00000000619.8	984	346	68	559	233	40	204	122	12	216	138	40	113	285	6	80	1071	772	813	359	746	367	379	291
Vmn2r88	ENSMUSG00000000606.19	ENSMUST00000022438.12	0	0	0	0	0	0	0	0	0	0	0	0	0	0	0	0	0	0	0	0	0	0	0	0
Grm6	ENSMUSG00000000617.15	ENSMUST00000171427.8	1	0	0	0	0	0	4	2	0	1	2	1	0	2	0	0	0	0	0	0	0	1	0	1
Sema4f	ENSMUSG00000000627.16	ENSMUST00000000641.15	262	116	54	164	76	20	58	34	3	53	46	12	50	120	18	38	112	160	77	81	62	41	71	58
Hk2	ENSMUSG00000000628.11	ENSMUST00000000642.11	272	166	59	237	96	34	166	177	34	195	191	66	44	134	14	101	876	303	539	447	967	1108	808	428
Myo18a	ENSMUSG00000000631.21	ENSMUST00000092887.11	1993	1441	570	1687	762	213	813	689	136	804	773	448	833	1025	249	846	1485	1715	1456	1296	1268	1275	1598	1044
Sez6	ENSMUSG00000000632.14	ENSMUST00000093995.10	0	1	0	0	0	0	1	0	0	0	1	0	0	0	0	0	0	0	0	0	0	1	0	0
Haao	ENSMUSG00000000673.10	ENSMUST00000000687.9	24	38	6	16	16	4	13	6	2	12	15	8	12	5	8	9	61	36	69	39	26	17	28	14
Cd52	ENSMUSG00000000682.8	ENSMUST00000000696.7	74	17	1	36	15	1	15	13	2	15	23	1	6	15	3	7	869	93	695	68	653	257	538	96
Abhd15	ENSMUSG00000000686.12	ENSMUST00000094004.5	46	22	10	26	12	3	4	8	0	17	24	2	0	23	0	10	76	52	205	20	83	36	48	31
Hoxb6	ENSMUSG00000000690.6	ENSMUST00000000704.6	10	0	0	2	0	0	0	1	0	0	0	0	0	0	0	1	4	11	12	3	7	3	6	5
Loxl3	ENSMUSG00000000693.11	ENSMUST00000000707.9	166	125	38	96	65	41	160	202	23	185	187	55	35	93	5	70	646	139	682	287	586	170	278	174
Tcl1b5	ENSMUSG00000000701.9	ENSMUST00000000717.9	0	0	0	0	0	0	0	0	0	0	0	0	0	0	0	0	0	0	0	0	0	0	0	0
Btn1a1	ENSMUSG00000000706.17	ENSMUST00000041674.14	0	0	0	0	0	0	0	0	0	0	0	0	0	2	0	0	0	0	0	0	0	2	1	0
Kat2b	ENSMUSG00000000708.15	ENSMUST00000000724.15	437	200	46	245	150	30	147	139	6	122	107	33	84	129	8	61	700	316	524	210	579	312	579	212
Rab5b	ENSMUSG00000000711.4	ENSMUST00000000727.4	330	85	8	131	39	7	29	12	0	36	40	4	21	100	11	21	341	330	444	82	261	96	180	53
Cryba1	ENSMUSG00000000724.11	ENSMUST00000078623.5	0	0	0	0	0	0	0	0	0	0	0	0	0	0	0	0	0	0	0	0	0	0	0	0
Dnmt3l	ENSMUSG00000000730.14	ENSMUST00000138785.8	2	1	0	3	0	5	2	2	0	0	0	3	3	1	0	0	19	2	14	1	25	5	16	4
Aire	ENSMUSG00000000731.16	ENSMUST00000128241.8	0	0	0	0	0	0	0	1	0	0	0	0	0	0	0	0	1	0	1	2	0	0	0	0
Icosl	ENSMUSG00000000732.10	ENSMUST00000105393.3	129	47	10	83	27	1	40	36	0	41	53	6	16	42	1	21	251	126	257	76	137	225	165	71
Spg7	ENSMUSG00000000738.19	ENSMUST00000149248.9	425	208	58	251	112	27	124	97	8	111	94	29	87	160	24	95	664	349	434	247	365	172	195	149
Sult5a1	ENSMUSG00000000739.15	ENSMUST00000000755.15	44	36	16	51	19	7	13	6	0	9	11	6	10	30	7	46	60	34	138	21	90	57	53	22
Rpl13	ENSMUSG00000000740.13	ENSMUST00000000756.6	6	16	3	7	7	1	4	7	0	5	10	1	3	17	0	0	18	5	12	17	16	21	16	14
Chmp1a	ENSMUSG00000000743.10	ENSMUST00000000759.9	242	89	22	112	45	23	59	32	9	57	58	29	42	98	11	30	421	169	574	110	433	319	352	205
Rpa1	ENSMUSG00000000751.14	ENSMUST00000092907.12	353	101	16	221	46	5	51	39	4	88	69	11	54	81	1	38	792	510	731	148	753	312	456	153
Serpinf1	ENSMUSG00000000753.16	ENSMUST00000000769.14	216	29	6	95	11	0	20	11	0	18	12	7	9	54	2	5	217	159	236	93	191	182	144	59
Tubgcp3	ENSMUSG00000000759.15	ENSMUST00000000776.15	413	297	90	341	170	7	170	151	13	203	160	45	131	241	5	152	694	345	602	273	736	379	579	298
Oprm1	ENSMUSG00000000766.19	ENSMUST00000105607.8	0	0	0	0	0	0	0	0	0	0	0	0	0	0	0	0	0	0	0	0	0	0	0	0
Polr3d	ENSMUSG00000000776.14	ENSMUST00000180358.3	78	45	12	41	16	20	25	29	10	35	15	17	32	30	5	22	127	49	76	51	96	88	103	76
Tcf7	ENSMUSG00000000782.17	ENSMUST00000086844.10	49	15	4	32	8	3	15	4	0	15	7	2	16	13	7	5	67	51	45	28	72	28	63	41
Ddx3x	ENSMUSG00000000787.13	ENSMUST00000000804.7	2596	1212	254	1871	674	116	643	473	32	665	545	139	445	786	36	538	4054	2183	4079	1094	5215	4005	4209	1904
Il12rb1	ENSMUSG00000000791.10	ENSMUST00000000808.8	9	8	5	9	5	12	35	53	7	42	35	18	7	2	0	3	314	14	73	132	201	21	130	86
Slc5a5	ENSMUSG00000000792.3	ENSMUST00000000809.3	1	1	0	6	1	0	0	4	0	0	0	0	0	5	0	0	1	0	0	0	2	1	0	4
Kcnn3	ENSMUSG00000000794.10	ENSMUST00000000811.8	58	37	7	31	12	5	17	6	1	16	14	2	4	24	0	9	52	66	50	20	24	30	14	20
Usp32	ENSMUSG00000000804.15	ENSMUST00000108075.9	1300	533	106	827	302	20	313	259	15	386	301	83	126	325	18	233	1416	1217	1296	576	1226	869	959	553
Car4	ENSMUSG00000000805.19	ENSMUST00000103194.10	521	117	17	265	62	1	64	30	7	78	32	5	19	115	12	59	435	514	443	63	193	204	189	64
Txnrd3	ENSMUSG00000000811.15	ENSMUST00000000828.14	203	60	26	104	32	3	40	12	2	21	24	9	24	84	0	20	80	210	178	41	192	133	152	68
Fasl	ENSMUSG00000000817.11	ENSMUST00000000834.4	7	8	0	2	5	0	2	7	0	6	2	0	0	2	0	0	39	7	27	23	46	10	19	5
Zfp512b	ENSMUSG00000000823.17	ENSMUST00000108789.9	284	175	96	208	112	31	89	59	20	117	62	55	112	124	21	97	336	227	377	198	314	295	316	214
Dnajc5	ENSMUSG00000000826.17	ENSMUST00000108796.2	173	71	35	145	47	12	37	30	6	61	49	19	43	74	0	52	461	173	486	107	483	451	512	236
Tpd52l2	ENSMUSG00000000827.19	ENSMUST00000069712.9	352	147	43	206	121	25	112	83	17	101	103	35	88	188	17	72	616	252	545	158	543	365	442	218
Fmr1	ENSMUSG00000000838.18	ENSMUST00000088546.12	399	246	34	284	130	15	174	143	17	164	121	34	54	98	4	75	659	384	441	251	659	569	704	439
Bcl11a	ENSMUSG00000000861.16	ENSMUST00000109514.8	20	17	7	24	11	4	11	8	0	17	8	2	18	19	4	10	37	21	28	42	6	4	9	4
Il4	ENSMUSG00000000869.13	ENSMUST00000000889.7	0	0	0	0	0	0	0	1	0	0	0	0	0	0	0	0	1	1	0	0	1	0	0	0
Pxmp4	ENSMUSG00000000876.12	ENSMUST00000000896.11	77	7	0	16	7	0	5	0	0	1	2	0	9	8	3	4	99	86	179	6	63	33	43	2
Dlg3	ENSMUSG00000000881.13	ENSMUST00000087984.11	149	48	19	94	21	11	32	6	3	33	25	12	25	45	15	27	219	166	213	51	161	87	185	39
Gnb1l	ENSMUSG00000000884.18	ENSMUST00000090086.11	13	3	3	9	2	0	1	2	0	7	9	0	5	3	0	2	43	25	33	14	31	16	31	12
Dbh	ENSMUSG00000000889.9	ENSMUST00000000910.7	0	0	0	0	0	0	0	0	0	0	0	0	0	0	0	0	0	0	1	0	0	0	0	0
Mmp11	ENSMUSG00000000901.18	ENSMUST00000120281.8	234	114	32	101	28	0	24	6	0	21	18	0	45	86	5	30	221	111	267	62	134	77	77	54
Smarcb1	ENSMUSG00000000902.14	ENSMUST00000000925.10	277	119	47	151	74	10	60	51	1	53	61	31	65	126	27	54	578	213	473	157	312	169	223	92
Vpreb3	ENSMUSG00000000903.4	ENSMUST00000000926.3	23	3	1	14	1	3	0	0	0	0	3	0	0	6	0	0	8	19	9	8	7	1	4	2
Hip1r	ENSMUSG00000000915.16	ENSMUST00000000939.15	614	489	285	520	213	94	266	214	59	301	220	254	352	404	151	294	771	650	820	374	883	748	942	466
Nsun5	ENSMUSG00000000916.16	ENSMUST00000000940.15	45	27	8	30	20	5	10	23	0	15	17	0	29	39	0	10	109	49	121	34	67	51	77	30
Top1mt	ENSMUSG00000000934.10	ENSMUST00000000958.9	60	32	5	35	21	2	16	13	0	18	14	7	21	25	5	22	141	45	80	43	52	33	42	29
Hoxa10	ENSMUSG00000000938.12	ENSMUST00000125581.2	0	0	0	0	0	0	0	0	0	0	0	0	0	0	0	0	0	0	0	0	0	0	0	0
Hoxa4	ENSMUSG00000000942.11	ENSMUST00000101395.3	0	3	0	2	4	3	0	0	0	0	0	0	4	1	0	2	1	3	5	0	5	3	1	1
Gm38393	ENSMUSG00000000948.17	ENSMUST00000179360.3	0	0	0	0	0	0	0	0	0	0	0	0	0	0	0	0	0	0	0	0	0	0	0	0
Mmp14	ENSMUSG00000000957.12	ENSMUST00000089688.6	455	181	49	295	79	10	115	136	18	210	288	29	94	170	13	96	2750	420	2332	708	3085	1936	2717	1195
Slc7a7	ENSMUSG00000000958.11	ENSMUST00000195970.5	140	48	3	77	33	7	51	34	11	50	22	11	16	41	0	19	302	147	222	66	166	58	100	44
Oxa1l	ENSMUSG00000000959.8	ENSMUST00000000985.7	177	76	28	129	49	6	31	27	2	44	46	22	35	73	8	29	328	307	404	104	359	208	276	116
Heatr6	ENSMUSG00000000976.14	ENSMUST00000001002.8	322	130	47	178	79	29	86	77	7	131	83	27	70	129	9	71	496	289	350	165	262	213	220	152
Ccl3	ENSMUSG00000000982.6	ENSMUST00000001008.6	2	2	0	0	2	0	13	6	2	5	2	4	0	0	0	0	32	1	6	4	18	122	21	8
Wfdc18	ENSMUSG00000000983.14	ENSMUST00000001009.14	0	0	0	0	0	0	0	0	0	0	0	0	0	0	0	0	0	0	1	0	4	0	2	1
Icam4	ENSMUSG00000001014.7	ENSMUST00000001040.7	6	0	0	9	3	2	7	5	0	4	2	3	0	0	0	0	13	3	16	2	10	7	9	6
Ilf2	ENSMUSG00000001016.13	ENSMUST00000001042.10	244	110	29	143	32	12	56	38	4	69	38	18	70	93	18	54	634	264	439	119	449	224	306	176
Chtop	ENSMUSG00000001017.16	ENSMUST00000049937.13	281	135	19	171	87	14	94	52	10	58	62	29	60	66	6	40	388	284	347	143	394	270	401	211
Snapin	ENSMUSG00000001018.16	ENSMUST00000149884.2	109	44	9	60	27	4	18	15	5	19	19	3	13	32	0	6	200	156	287	38	139	116	170	48
S100a4	ENSMUSG00000001020.9	ENSMUST00000001046.7	44	12	4	20	4	0	18	7	0	14	8	1	0	4	0	2	189	24	147	34	176	69	174	59
S100a3	ENSMUSG00000001021.14	ENSMUST00000200290.5	2	0	0	0	2	0	0	0	0	0	0	0	0	0	0	0	0	0	0	0	0	0	0	0
S100a5	ENSMUSG00000001023.11	ENSMUST00000001049.5	0	0	0	0	0	0	0	0	0	0	0	0	0	0	0	0	0	0	0	0	0	0	0	0
S100a6	ENSMUSG00000001025.9	ENSMUST00000198128.2	688	182	55	390	71	15	88	74	4	95	115	13	117	193	16	104	2501	807	3140	329	2848	2693	2179	639
Scn4a	ENSMUSG00000001027.8	ENSMUST00000021056.8	12	11	8	10	5	4	8	10	0	10	3	3	4	8	0	4	3	29	23	86	18	118	18	17
Icam2	ENSMUSG00000001029.16	ENSMUST00000001055.15	1080	352	63	512	122	24	148	79	7	127	87	19	103	255	15	96	953	643	899	216	656	252	256	95
Mapk7	ENSMUSG00000001034.18	ENSMUST00000079080.13	127	116	26	109	61	24	67	50	9	64	67	24	44	87	10	81	182	106	207	84	210	101	155	127
Epn2	ENSMUSG00000001036.18	ENSMUST00000179936.8	737	240	59	463	119	6	101	45	10	108	35	9	58	178	3	109	604	909	861	147	683	450	740	222
B9d1	ENSMUSG00000001039.13	ENSMUST00000102657.10	49	13	0	23	7	0	9	5	0	7	12	1	6	14	0	3	133	56	111	13	63	11	18	15
Sec24b	ENSMUSG00000001052.16	ENSMUST00000001079.15	728	353	58	488	163	10	201	152	14	210	148	25	103	246	5	100	1121	784	812	454	1163	827	1448	628
N4bp3	ENSMUSG00000001053.16	ENSMUST00000001080.16	253	182	72	166	84	1	53	44	3	36	35	31	94	108	12	80	162	118	241	66	64	54	81	46
Rmnd5b	ENSMUSG00000001054.10	ENSMUST00000001081.10	234	118	43	155	54	12	31	27	9	53	66	17	36	120	0	47	325	208	359	123	335	161	238	142
Nhp2	ENSMUSG00000001056.4	ENSMUST00000127405.2	95	37	8	37	20	0	6	10	2	17	14	2	4	22	0	8	354	78	249	49	418	236	364	112
Vps9d1	ENSMUSG00000001062.19	ENSMUST00000122363.8	97	79	32	87	51	11	39	44	16	60	44	25	68	76	7	54	111	98	131	93	133	109	156	139
Zfp276	ENSMUSG00000001065.16	ENSMUST00000001092.15	179	203	57	179	152	23	126	136	19	103	81	32	118	224	21	89	208	147	189	143	158	108	193	159
C1ql4	ENSMUSG00000001076.8	ENSMUST00000064462.5	0	0	0	0	0	0	0	0	0	0	0	0	0	0	0	0	0	0	0	0	0	0	0	0
Mfsd10	ENSMUSG00000001082.13	ENSMUST00000114331.10	144	63	15	82	44	15	29	20	0	40	43	20	21	44	3	19	345	166	315	71	397	274	380	242
Luzp1	ENSMUSG00000001089.15	ENSMUST00000001116.5	1326	660	131	939	354	32	383	294	12	411	328	59	211	427	26	260	1616	1085	1396	676	2245	1974	2056	994
Slc13a2	ENSMUSG00000001095.6	ENSMUST00000001122.6	8	5	0	1	1	0	3	5	0	9	3	0	0	0	0	0	7	8	2	8	4	0	1	2
Kctd10	ENSMUSG00000001098.16	ENSMUST00000102581.11	797	290	51	417	126	21	116	76	17	104	93	22	122	238	33	95	1137	724	1206	178	1064	781	858	301
Poldip2	ENSMUSG00000001100.11	ENSMUST00000001127.11	281	149	45	161	89	18	84	42	15	84	84	19	112	115	20	54	441	243	491	124	350	220	299	174
Sebox	ENSMUSG00000001103.8	ENSMUST00000001130.8	0	0	0	0	0	0	0	0	0	0	0	0	0	0	0	0	0	0	0	0	0	0	0	0
Ift20	ENSMUSG00000001105.16	ENSMUST00000128788.8	224	42	7	83	21	4	34	9	3	10	24	0	17	23	5	20	205	146	249	30	193	99	159	47
Col6a1	ENSMUSG00000001119.8	ENSMUST00000001147.5	3590	2057	949	2510	1141	587	1076	997	372	1573	1402	439	1179	1653	621	1287	9970	3341	10645	2403	8809	10684	8017	3533
Pcbp3	ENSMUSG00000001120.16	ENSMUST00000001148.11	90	41	12	52	17	3	24	8	3	9	10	9	23	24	4	20	37	68	70	16	79	39	55	32
Lgals9	ENSMUSG00000001123.16	ENSMUST00000108269.10	457	156	15	216	283	41	557	453	31	421	337	77	35	134	4	34	2871	484	1701	555	2681	1486	3194	1054
Araf	ENSMUSG00000001127.13	ENSMUST00000001155.11	462	285	70	316	144	37	171	89	11	127	138	45	175	214	41	158	753	453	777	304	559	417	491	295
Cfp	ENSMUSG00000001128.8	ENSMUST00000001156.8	157	104	25	93	29	1	40	23	0	34	34	5	28	59	0	9	622	101	431	133	407	377	269	192
Timp1	ENSMUSG00000001131.12	ENSMUST00000115342.10	26	4	2	24	9	0	77	71	8	154	286	5	1	9	0	0	2631	24	1418	461	3664	1006	2513	1252
Uxt	ENSMUSG00000001134.10	ENSMUST00000123836.2	56	14	2	17	13	0	8	2	0	11	6	0	5	3	0	1	161	40	134	16	145	61	105	37
Cnnm3	ENSMUSG00000001138.14	ENSMUST00000001166.14	156	77	31	105	43	22	44	25	7	36	24	12	38	58	26	30	94	142	171	66	99	71	90	69
Lman2l	ENSMUSG00000001143.14	ENSMUST00000125304.8	139	75	17	143	30	4	44	24	3	40	23	7	45	52	6	42	73	86	49	62	39	46	47	31
Mcm3ap	ENSMUSG00000001150.8	ENSMUST00000170795.3	889	527	109	628	290	53	295	229	26	321	266	88	251	436	48	259	1099	648	960	478	1008	709	919	645
Pcnt	ENSMUSG00000001151.11	ENSMUST00000001179.7	3394	2492	1202	2404	1351	529	1303	997	392	1347	1099	731	1327	1489	417	1309	2333	2994	2272	1669	1761	1268	1538	1168
Ftcd	ENSMUSG00000001155.14	ENSMUST00000001183.8	0	0	0	0	0	0	0	0	0	1	1	0	0	0	0	0	0	0	0	0	0	0	0	0
Mxd1	ENSMUSG00000001156.10	ENSMUST00000001184.10	115	125	60	142	50	13	125	235	21	94	119	39	24	68	25	47	230	56	105	163	163	457	313	120
Gmcl1	ENSMUSG00000001157.14	ENSMUST00000001185.14	173	48	14	85	28	4	24	17	2	28	21	2	31	50	0	32	150	128	147	31	105	63	74	59
Snrnp27	ENSMUSG00000001158.14	ENSMUST00000001186.11	52	25	12	24	15	9	23	18	0	12	10	7	18	17	0	8	123	40	105	15	97	74	73	24
Oas1c	ENSMUSG00000001166.18	ENSMUST00000117193.8	14	7	1	6	12	1	8	4	0	15	5	4	2	4	0	0	60	26	58	6	48	19	35	19
Oas1h	ENSMUSG00000001168.17	ENSMUST00000072476.13	0	0	0	0	0	0	0	0	0	0	0	0	0	0	0	0	0	0	0	0	0	0	0	0
Ocrl	ENSMUSG00000001173.16	ENSMUST00000001202.15	432	239	50	242	124	10	115	75	7	123	95	21	64	133	14	81	460	318	461	153	405	210	306	182
Calm1	ENSMUSG00000001175.17	ENSMUST00000110082.11	2481	523	66	1241	261	23	284	216	13	274	330	52	201	392	28	152	7470	2018	5654	868	6441	3526	4701	1418
Agpat3	ENSMUSG00000001211.16	ENSMUST00000105387.8	752	364	98	512	151	59	169	96	21	218	190	70	161	300	64	192	1103	705	1167	382	985	680	812	608
Slc26a3	ENSMUSG00000001225.13	ENSMUST00000001254.6	2	0	0	0	0	0	0	0	0	0	0	0	0	1	0	0	0	3	1	5	1	0	1	0
Sema6b	ENSMUSG00000001227.13	ENSMUST00000167545.3	147	188	61	229	45	16	70	80	11	149	113	34	53	125	7	142	279	234	408	181	413	690	421	496
Uhrf1	ENSMUSG00000001228.15	ENSMUST00000113039.9	19	4	0	9	8	1	18	10	4	24	19	3	6	5	0	4	242	28	81	41	178	63	86	33
Dpp9	ENSMUSG00000001229.10	ENSMUST00000038794.6	767	362	107	454	161	19	219	134	21	218	181	53	163	319	9	145	1013	623	717	296	722	537	679	355
Ramp2	ENSMUSG00000001240.14	ENSMUST00000129680.8	1213	279	25	616	129	5	85	51	1	95	55	8	61	243	14	72	612	1691	1469	146	746	334	480	160
Lsr	ENSMUSG00000001247.17	ENSMUST00000205961.2	367	122	30	216	70	8	72	43	10	81	86	7	44	119	15	25	532	398	463	187	356	273	409	191
Gramd1a	ENSMUSG00000001248.16	ENSMUST00000001280.14	351	441	147	311	166	44	240	180	56	253	190	122	240	329	68	207	699	311	651	443	717	1030	583	402
Hpn	ENSMUSG00000001249.15	ENSMUST00000168884.8	90	66	17	77	40	3	17	22	5	41	33	9	23	56	8	27	120	110	133	52	86	105	115	72
Gabrg1	ENSMUSG00000001260.11	ENSMUST00000031119.6	0	0	0	0	0	0	0	0	0	0	0	0	0	0	0	0	0	0	0	0	0	0	0	0
Ckb	ENSMUSG00000001270.10	ENSMUST00000001304.9	35	17	2	30	3	0	1	6	4	6	9	2	8	12	0	9	162	27	183	22	65	41	37	27
Sp1	ENSMUSG00000001280.14	ENSMUST00000001326.7	757	176	32	341	113	9	100	53	5	109	75	12	36	124	4	53	829	840	1042	189	1026	625	948	290
Itgb7	ENSMUSG00000001281.11	ENSMUST00000001327.11	376	249	73	254	100	37	176	204	20	185	213	54	166	251	16	93	776	266	678	522	556	127	336	275
Myg1	ENSMUSG00000001285.13	ENSMUST00000113682.9	150	56	13	72	31	8	31	13	0	16	18	11	15	34	7	16	351	137	280	50	211	58	125	59
Rarg	ENSMUSG00000001288.16	ENSMUST00000043172.15	582	294	77	312	159	38	144	63	19	96	86	19	160	264	29	95	395	397	444	175	241	139	239	163
Pfdn5	ENSMUSG00000001289.13	ENSMUST00000166658.8	449	111	9	201	32	2	36	16	0	39	43	7	24	77	0	16	925	595	1256	121	715	513	653	235
Efnb2	ENSMUSG00000001300.17	ENSMUST00000001319.15	724	298	101	448	114	60	107	56	5	60	59	25	139	188	44	115	184	539	424	87	288	440	255	105
Rrp15	ENSMUSG00000001305.6	ENSMUST00000001339.6	25	1	4	10	12	4	11	19	8	9	6	20	20	14	14	7	107	15	92	15	125	79	109	47
Rnd2	ENSMUSG00000001313.13	ENSMUST00000001347.7	12	13	0	8	3	0	0	0	0	1	1	0	0	1	0	0	10	7	28	2	11	15	16	8
Srr	ENSMUSG00000001323.18	ENSMUST00000065211.9	160	69	6	76	21	0	20	7	0	19	13	0	12	37	0	13	106	135	173	50	86	39	42	27
Sync	ENSMUSG00000001333.10	ENSMUST00000102599.4	16	14	0	14	3	0	7	4	0	6	2	3	5	9	0	1	15	10	22	16	17	23	4	9
Fndc5	ENSMUSG00000001334.10	ENSMUST00000102600.4	9	6	0	10	0	0	0	4	0	1	0	0	0	1	0	0	5	4	2	4	6	6	11	4
Acp5	ENSMUSG00000001348.16	ENSMUST00000115315.3	88	25	1	45	17	2	12	6	0	14	31	0	5	29	0	3	595	85	903	62	478	238	167	64
Cnn1	ENSMUSG00000001349.6	ENSMUST00000001384.6	220	66	3	181	19	8	18	16	4	22	9	4	2	34	3	10	217	155	183	35	300	154	144	27
Fbxo9	ENSMUSG00000001366.15	ENSMUST00000001402.14	424	180	41	244	99	10	62	49	11	78	43	13	84	109	18	71	418	426	469	123	215	132	166	89
Vps50	ENSMUSG00000001376.18	ENSMUST00000001412.17	414	138	26	251	91	10	102	60	2	158	118	20	34	126	17	46	740	343	579	210	408	234	294	209
Hars	ENSMUSG00000001380.8	ENSMUST00000001416.8	367	189	26	210	101	2	111	73	13	116	111	20	66	165	20	53	871	324	658	242	800	415	573	330
Zmat2	ENSMUSG00000001383.10	ENSMUST00000001419.10	147	63	27	116	32	8	40	33	2	29	31	16	24	33	31	10	222	110	231	59	231	106	155	64
Ube2c	ENSMUSG00000001403.14	ENSMUST00000088248.13	5	2	0	6	0	0	2	0	0	6	5	0	2	3	0	0	94	12	67	22	61	28	22	17
Smg5	ENSMUSG00000001415.11	ENSMUST00000001451.11	544	318	72	326	183	31	214	144	12	214	220	52	125	299	6	127	1037	406	759	362	903	517	793	501
Cct3	ENSMUSG00000001416.14	ENSMUST00000001452.14	761	181	33	421	116	16	191	196	8	182	141	44	89	164	5	72	2505	563	1710	318	2453	1127	1794	533
Glmp	ENSMUSG00000001418.14	ENSMUST00000177005.8	363	117	24	208	68	2	70	44	2	67	71	8	33	138	7	21	653	424	713	173	538	305	437	151
Mef2d	ENSMUSG00000001419.18	ENSMUST00000107558.9	271	193	37	235	118	14	103	36	14	76	91	46	102	169	29	94	235	286	329	165	421	349	516	351
Tmem79	ENSMUSG00000001420.14	ENSMUST00000107552.2	66	22	4	28	8	2	8	4	0	23	13	1	2	17	0	9	109	44	66	33	80	39	86	17
Snd1	ENSMUSG00000001424.15	ENSMUST00000001460.14	1541	801	227	1087	441	77	580	483	32	605	478	124	375	657	39	411	2837	1338	2149	975	2241	1081	1546	723
Col18a1	ENSMUSG00000001435.16	ENSMUST00000105409.8	894	551	94	651	173	48	336	363	28	491	472	77	105	476	45	181	1823	622	1617	913	1838	1110	1384	844
Slc19a1	ENSMUSG00000001436.16	ENSMUST00000105410.10	56	17	0	31	3	1	1	2	1	7	13	0	4	5	7	0	72	48	58	24	48	42	40	28
Kpnb1	ENSMUSG00000001440.6	ENSMUST00000001479.5	1656	817	183	1073	434	69	441	346	29	550	513	95	270	533	25	297	3218	1426	2106	1140	2426	1390	1993	1270
Npepps	ENSMUSG00000001441.14	ENSMUST00000001480.14	989	490	87	705	255	25	265	215	15	255	251	57	136	296	16	176	1149	738	905	505	927	774	919	558
Tbx21	ENSMUSG00000001444.3	ENSMUST00000001484.3	16	8	1	6	11	1	7	15	2	9	6	0	5	19	0	0	52	17	21	30	22	4	18	15
Mrpl10	ENSMUSG00000001445.11	ENSMUST00000001485.10	89	21	1	48	6	2	12	11	1	14	21	1	5	20	0	4	172	106	221	40	143	64	114	32
Cyp51	ENSMUSG00000001467.6	ENSMUST00000001507.5	301	67	12	170	44	1	52	26	8	54	40	13	22	38	5	14	499	183	188	88	362	167	293	78
Tcf25	ENSMUSG00000001472.18	ENSMUST00000057934.10	1658	1224	419	1375	564	123	667	553	62	779	690	285	564	910	130	630	3224	1625	3190	1159	3127	1871	2428	1204
Tubb6	ENSMUSG00000001473.8	ENSMUST00000001513.8	170	49	9	89	17	2	47	28	1	51	46	13	14	35	9	8	1150	52	772	129	1450	830	1073	317
Def8	ENSMUSG00000001482.16	ENSMUST00000108830.2	135	27	8	88	31	3	25	26	3	36	79	10	13	30	0	22	309	124	432	82	384	273	385	137
Meox1	ENSMUSG00000001493.10	ENSMUST00000057054.8	31	1	4	7	5	0	5	1	0	3	0	0	4	2	0	3	25	8	21	4	5	9	17	2
Sost	ENSMUSG00000001494.7	ENSMUST00000001534.7	0	1	0	0	0	0	0	0	0	0	0	0	1	3	0	0	0	0	0	0	0	0	0	0
Nkx2-1	ENSMUSG00000001496.16	ENSMUST00000178477.9	271	177	68	227	127	8	56	36	0	49	42	17	65	89	8	101	100	225	132	75	71	82	117	42
Pax9	ENSMUSG00000001497.19	ENSMUST00000001538.10	5	0	0	1	0	0	1	2	0	0	2	0	0	2	0	0	5	1	1	3	1	1	4	0
Irx2	ENSMUSG00000001504.11	ENSMUST00000074372.6	151	35	13	78	54	12	33	19	4	16	25	7	62	73	22	28	99	65	140	35	86	86	94	22
Col1a1	ENSMUSG00000001506.11	ENSMUST00000001547.8	6562	8492	3045	5473	3069	1502	3682	3991	1073	6898	8822	1348	6081	9749	1362	3782	17476	3569	14564	16280	18020	18144	11211	11988
Itga3	ENSMUSG00000001507.17	ENSMUST00000001548.14	2507	971	204	1648	444	70	349	328	56	543	359	130	395	833	65	423	3402	3186	3277	899	3514	2801	3029	904
Sgca	ENSMUSG00000001508.16	ENSMUST00000166320.8	3	5	1	5	1	0	0	0	0	3	1	0	0	2	0	7	6	3	5	14	5	25	6	8
Dlx3	ENSMUSG00000001510.9	ENSMUST00000092768.7	0	0	0	0	0	0	0	0	0	0	0	0	0	0	0	0	0	0	0	0	0	1	1	0
Foxm1	ENSMUSG00000001517.15	ENSMUST00000073316.13	22	19	1	9	7	0	8	15	0	27	25	1	4	18	0	1	257	29	137	86	241	101	145	53
Itfg2	ENSMUSG00000001518.13	ENSMUST00000001559.11	94	68	19	85	41	0	35	22	5	38	34	24	43	61	3	30	101	116	112	66	132	61	93	50
Nrip2	ENSMUSG00000001520.13	ENSMUST00000001561.12	0	1	0	0	0	0	0	0	0	0	0	0	0	0	0	0	5	0	0	2	1	2	0	2
Tulp3	ENSMUSG00000001521.13	ENSMUST00000001562.9	225	89	22	139	43	13	52	52	18	48	51	18	52	80	19	31	272	183	203	101	193	110	146	71
Gtf2h4	ENSMUSG00000001524.15	ENSMUST00000001565.15	68	57	11	42	25	7	20	15	3	25	32	12	33	37	13	20	180	77	111	47	74	29	69	30
Tubb5	ENSMUSG00000001525.11	ENSMUST00000001566.10	2713	645	133	1287	348	71	376	256	42	425	575	89	271	545	69	171	7872	1450	5566	1412	7457	3006	4077	1512
Ell2	ENSMUSG00000001542.8	ENSMUST00000001583.8	181	100	3	130	32	0	31	19	0	37	38	4	23	79	1	10	409	177	301	123	430	546	433	204
Jup	ENSMUSG00000001552.15	ENSMUST00000107403.2	3111	749	225	1656	369	43	303	118	12	211	148	72	259	886	126	304	2091	3085	2858	419	1882	1245	1809	364
Fkbp10	ENSMUSG00000001555.11	ENSMUST00000001595.10	268	124	9	160	58	9	53	24	2	92	63	7	15	108	0	33	693	209	692	167	771	604	585	291
Klhl10	ENSMUSG00000001558.6	ENSMUST00000001599.4	3	2	1	2	0	0	0	0	0	0	0	0	0	0	0	0	4	4	6	1	3	1	1	2
Mnx1	ENSMUSG00000001566.10	ENSMUST00000165512.4	0	0	0	0	0	0	0	0	0	0	0	0	0	0	0	0	0	0	0	0	0	0	0	0
Nom1	ENSMUSG00000001569.11	ENSMUST00000001611.11	315	200	61	243	118	30	126	97	7	154	125	32	86	168	15	82	494	298	533	264	655	447	609	401
Ergic1	ENSMUSG00000001576.16	ENSMUST00000167662.8	206	31	9	90	15	0	18	13	0	17	17	8	4	24	3	20	484	168	476	36	521	390	354	66
Tnk1	ENSMUSG00000001583.14	ENSMUST00000001626.10	101	45	30	84	58	16	40	23	12	45	43	45	66	89	24	63	75	94	77	51	77	108	122	66
Acap1	ENSMUSG00000001588.13	ENSMUST00000001631.7	126	187	91	109	48	28	66	90	10	98	91	48	127	133	51	96	199	70	122	247	171	138	104	59
Tcea3	ENSMUSG00000001604.15	ENSMUST00000102533.11	105	52	14	71	22	8	15	7	5	13	24	7	15	26	1	5	130	78	100	48	73	90	64	30
Csn3	ENSMUSG00000001622.16	ENSMUST00000113271.3	0	0	0	0	0	0	0	0	0	0	0	0	0	0	0	0	0	0	0	0	0	0	0	0
Ifrd1	ENSMUSG00000001627.13	ENSMUST00000001672.12	840	461	65	847	293	112	640	520	192	851	634	345	89	265	15	185	1700	1409	1883	828	1303	967	868	696
Stk38l	ENSMUSG00000001630.14	ENSMUST00000001675.14	112	59	22	94	28	5	48	66	5	54	71	24	39	39	0	31	247	97	163	93	222	123	199	98
Brpf1	ENSMUSG00000001632.17	ENSMUST00000113117.4	648	349	110	468	208	30	231	230	27	319	296	133	137	272	34	165	812	519	782	439	1150	1101	1221	911
Akr1b3	ENSMUSG00000001642.19	ENSMUST00000102980.11	106	24	2	54	11	0	11	11	3	12	14	5	4	14	3	3	319	95	268	42	222	139	190	50
Hoxc13	ENSMUSG00000001655.7	ENSMUST00000001700.7	0	0	0	0	0	0	0	0	0	0	0	0	0	0	0	0	0	0	0	0	0	0	0	0
Hoxc11	ENSMUSG00000001656.4	ENSMUST00000001701.4	0	0	0	0	0	0	0	0	0	0	0	0	0	0	0	0	0	0	0	0	0	0	0	0
Hoxc8	ENSMUSG00000001657.8	ENSMUST00000001703.8	0	0	0	0	0	0	0	0	0	0	0	0	0	0	0	0	0	0	0	0	0	0	0	0
Hoxc6	ENSMUSG00000001661.6	ENSMUST00000001711.6	0	0	0	0	0	0	0	0	0	0	0	0	0	0	0	0	0	0	0	0	0	0	0	0
Gstt1	ENSMUSG00000001663.11	ENSMUST00000001713.10	274	71	18	132	37	8	52	25	7	36	21	6	22	84	4	13	421	218	504	91	226	133	170	62
Gstt3	ENSMUSG00000001665.12	ENSMUST00000001715.10	61	20	5	50	21	5	5	11	0	16	14	0	13	15	0	3	47	90	80	24	33	12	25	20
Ddt	ENSMUSG00000001666.9	ENSMUST00000001716.8	16	3	0	9	2	0	3	2	0	0	2	0	0	4	0	0	33	16	33	7	27	13	14	10
Tat	ENSMUSG00000001670.14	ENSMUST00000001720.14	13	4	0	11	0	0	0	0	0	1	2	0	1	1	0	1	63	49	141	4	48	3	26	4
Marveld3	ENSMUSG00000001672.15	ENSMUST00000051430.7	77	23	7	37	4	2	14	26	5	15	16	9	24	30	0	9	71	47	59	34	49	54	67	37
Ddx18	ENSMUSG00000001674.12	ENSMUST00000001724.12	80	37	4	42	14	4	17	9	5	22	10	7	10	33	5	2	130	57	98	25	114	77	89	63
Ubl3	ENSMUSG00000001687.16	ENSMUST00000079324.14	422	115	14	216	73	5	54	42	2	50	44	9	23	70	0	17	573	339	670	74	596	360	511	209
Gramd3	ENSMUSG00000001700.11	ENSMUST00000237355.2	127	87	21	88	41	11	63	70	8	75	72	24	31	55	9	34	328	129	167	179	318	150	274	143
Eef1e1	ENSMUSG00000001707.9	ENSMUST00000001757.9	53	7	3	12	11	0	11	7	0	7	10	0	4	6	0	2	169	16	89	38	99	46	73	18
Akt1	ENSMUSG00000001729.15	ENSMUST00000001780.10	1377	570	109	746	298	70	284	226	30	380	343	111	175	336	44	157	1984	860	1936	658	2121	1504	1985	1242
Cldn15	ENSMUSG00000001739.15	ENSMUST00000111093.8	58	9	0	30	5	0	3	4	0	0	1	0	5	10	0	2	58	55	77	14	13	10	5	6
Il16	ENSMUSG00000001741.13	ENSMUST00000001792.12	423	208	42	206	86	13	82	60	4	72	46	16	40	126	7	60	463	303	601	209	299	297	247	109
Tcirg1	ENSMUSG00000001750.17	ENSMUST00000145791.8	496	604	272	508	707	261	1540	1753	163	974	1095	781	420	570	170	311	2199	476	2083	1561	2156	1595	2458	2246
Naglu	ENSMUSG00000001751.10	ENSMUST00000001802.10	214	73	6	121	36	4	41	17	1	59	53	7	33	66	0	20	581	236	587	130	365	184	211	104
Coasy	ENSMUSG00000001755.13	ENSMUST00000107308.4	201	58	21	99	36	11	40	25	4	20	29	8	23	62	1	28	304	159	346	94	208	129	188	94
Smo	ENSMUSG00000001761.8	ENSMUST00000001812.5	349	137	25	234	99	17	57	25	6	87	47	5	87	109	23	31	454	260	374	116	278	148	244	140
Tspan33	ENSMUSG00000001763.15	ENSMUST00000046750.14	12	11	17	7	10	0	4	5	0	5	4	0	9	11	0	4	15	12	23	11	12	9	31	18
Crnkl1	ENSMUSG00000001767.6	ENSMUST00000001818.5	451	159	49	270	70	19	104	61	4	82	77	19	72	117	2	65	640	330	642	158	698	432	476	234
Rin2	ENSMUSG00000001768.17	ENSMUST00000094480.11	1174	683	155	977	342	54	377	387	16	473	392	128	177	455	25	283	2264	2372	2299	683	1767	1428	1539	764
Folh1	ENSMUSG00000001773.15	ENSMUST00000001824.7	8	1	0	1	1	0	1	0	0	4	3	0	0	0	0	1	34	8	27	24	122	19	45	20
Chordc1	ENSMUSG00000001774.9	ENSMUST00000001825.9	415	167	22	242	113	12	152	131	12	72	62	22	99	103	10	53	463	144	265	149	134	110	95	63
Rtcb	ENSMUSG00000001783.4	ENSMUST00000001834.4	896	290	60	524	155	10	176	102	5	170	177	36	66	185	7	122	2212	927	2361	419	1799	831	1429	506
Pwp1	ENSMUSG00000001785.14	ENSMUST00000001836.11	190	77	21	98	40	12	46	29	4	39	35	20	40	47	2	25	495	158	462	86	456	322	355	121
Fbxo7	ENSMUSG00000001786.15	ENSMUST00000130320.8	191	63	21	137	49	8	68	43	2	49	41	8	53	56	0	38	395	168	374	111	314	199	280	130
Capns1	ENSMUSG00000001794.14	ENSMUST00000001845.13	694	139	25	319	92	6	73	30	10	77	79	16	39	87	4	34	1197	619	1342	193	1167	742	980	303
Lrp3	ENSMUSG00000001802.17	ENSMUST00000122409.8	77	54	12	70	28	0	22	6	0	28	15	3	8	28	3	23	84	83	71	17	77	51	98	50
Dsg4	ENSMUSG00000001804.10	ENSMUST00000019426.5	0	0	0	0	0	0	0	0	0	0	0	0	0	0	0	0	0	0	0	0	0	0	0	0
Evx2	ENSMUSG00000001815.16	ENSMUST00000173623.2	0	0	0	0	0	0	0	0	0	0	0	0	0	0	0	0	0	0	0	0	0	0	0	0
Hoxd13	ENSMUSG00000001819.5	ENSMUST00000001872.5	0	0	0	0	0	0	0	0	0	0	0	0	0	0	0	0	0	0	0	0	0	0	0	0
Hoxd12	ENSMUSG00000001823.6	ENSMUST00000001878.6	0	0	0	0	0	0	0	0	0	0	0	0	0	0	0	0	0	0	0	0	0	0	0	0
Folr1	ENSMUSG00000001827.13	ENSMUST00000106981.8	2	2	0	0	0	0	0	1	0	0	0	0	0	0	0	0	8	0	3	1	2	0	2	2
Clpb	ENSMUSG00000001829.18	ENSMUST00000001884.14	263	100	54	146	37	15	62	42	10	37	42	11	66	111	7	53	408	226	376	100	268	184	227	60
Septin7	ENSMUSG00000001833.18	ENSMUST00000165594.4	1111	332	37	548	173	11	199	129	2	185	147	24	62	229	9	96	2496	935	1938	394	2194	1140	1483	577
Zdhhc4	ENSMUSG00000001844.11	ENSMUST00000161915.8	138	80	8	113	34	8	19	22	0	46	25	8	17	67	0	17	219	199	274	106	296	197	314	203
Rac1	ENSMUSG00000001847.15	ENSMUST00000080537.14	284	123	15	239	73	7	49	42	1	60	52	8	31	90	14	36	416	314	353	136	469	439	473	337
Nup214	ENSMUSG00000001855.16	ENSMUST00000065398.13	832	451	106	528	245	33	244	191	13	287	239	57	204	372	45	221	1073	798	890	464	1117	789	1070	858
Aif1l	ENSMUSG00000001864.14	ENSMUST00000001920.13	15	4	1	2	3	0	0	1	0	2	0	0	2	2	0	2	20	4	13	4	10	9	8	6
Cpa3	ENSMUSG00000001865.3	ENSMUST00000001921.3	3	1	0	5	0	0	0	0	0	0	0	0	0	0	0	0	12	2	2	3	4	9	1	0
Ltbp1	ENSMUSG00000001870.17	ENSMUST00000001927.12	2077	793	95	1413	391	50	807	656	36	995	718	147	183	623	6	249	4006	1711	3573	1020	3827	2392	2541	1172
Ugp2	ENSMUSG00000001891.17	ENSMUST00000102875.11	1120	292	19	575	151	19	180	132	2	170	142	8	57	185	1	64	1871	897	1488	588	1806	1096	1087	429
Kcnh6	ENSMUSG00000001901.16	ENSMUST00000001965.14	2	4	4	2	2	0	0	0	0	4	1	0	0	4	0	1	0	0	1	2	3	1	1	0
Trmt1	ENSMUSG00000001909.17	ENSMUST00000001974.11	250	130	54	213	56	32	66	70	14	91	81	50	89	135	33	106	420	252	462	233	459	364	434	237
Nacc1	ENSMUSG00000001910.6	ENSMUST00000001975.6	159	45	4	79	22	1	25	15	0	21	24	3	8	23	1	10	215	112	228	51	321	204	330	109
Nfix	ENSMUSG00000001911.17	ENSMUST00000109764.8	955	276	92	550	218	50	274	160	18	208	165	38	126	277	24	148	1092	835	1050	417	974	926	1204	492
Slc1a5	ENSMUSG00000001918.18	ENSMUST00000108496.9	716	580	174	734	258	66	334	233	28	267	221	104	261	525	39	166	666	924	947	590	933	748	836	514
Uba1	ENSMUSG00000001924.16	ENSMUST00000089217.11	2641	746	103	1237	367	54	570	386	30	487	477	98	215	484	20	193	5935	2022	4242	1089	5518	2359	4679	1502
Vwf	ENSMUSG00000001930.18	ENSMUST00000112254.8	12755	5309	1158	7607	2558	320	1953	1136	157	2384	1291	294	1873	5631	237	1685	15279	16660	18538	4038	9935	9530	10565	5629
Siae	ENSMUSG00000001942.9	ENSMUST00000215474.2	132	46	3	81	24	3	29	9	1	26	26	1	17	39	0	6	291	145	323	55	133	72	58	33
Vsig2	ENSMUSG00000001943.9	ENSMUST00000002008.7	231	228	70	307	86	19	85	84	11	129	60	33	138	204	20	248	189	318	305	154	244	288	274	165
Esam	ENSMUSG00000001946.15	ENSMUST00000002011.14	1568	808	173	1151	262	41	319	203	11	401	243	67	205	719	40	400	1084	1658	1639	485	1116	1179	1151	652
Spa17	ENSMUSG00000001948.11	ENSMUST00000002013.11	43	4	3	26	12	3	5	2	4	4	6	3	7	11	0	13	89	48	78	14	37	27	24	11
Fam50a	ENSMUSG00000001962.9	ENSMUST00000114160.2	99	35	13	68	15	5	26	20	1	13	21	4	16	39	4	17	140	68	141	33	69	62	57	30
Emd	ENSMUSG00000001964.15	ENSMUST00000002029.13	156	33	7	93	10	6	19	14	0	13	18	2	11	38	2	8	275	130	227	50	248	127	247	65
Taco1	ENSMUSG00000001983.8	ENSMUST00000002048.8	67	20	5	27	10	0	7	7	0	17	15	2	4	30	0	5	136	51	144	18	47	15	15	15
Grik3	ENSMUSG00000001985.10	ENSMUST00000030676.8	0	0	0	0	0	0	0	0	0	0	0	0	0	0	0	0	0	0	0	0	0	0	0	0
Gria3	ENSMUSG00000001986.17	ENSMUST00000076349.12	287	164	28	188	80	11	47	49	1	49	43	9	24	62	11	30	309	373	362	111	250	189	148	57
Npas1	ENSMUSG00000001988.10	ENSMUST00000210748.2	0	0	0	1	0	0	2	1	0	0	0	1	0	0	0	0	0	0	0	0	0	0	0	0
Sipa1l2	ENSMUSG00000001995.10	ENSMUST00000108775.2	1891	827	251	1118	520	94	439	248	30	339	277	90	303	571	48	373	1040	1462	1516	599	1867	1875	1798	1029
Ap4e1	ENSMUSG00000001998.16	ENSMUST00000002063.15	375	283	78	261	157	7	122	138	8	236	178	42	90	200	10	160	537	399	415	264	354	288	372	217
Blvra	ENSMUSG00000001999.16	ENSMUST00000002064.15	152	59	4	89	47	5	45	28	10	52	75	13	42	50	4	25	522	174	530	97	513	206	332	115
Pdzd4	ENSMUSG00000002006.13	ENSMUST00000002080.12	52	43	8	52	30	2	26	21	9	40	29	11	27	31	0	16	89	32	73	44	19	8	16	11
Srpk3	ENSMUSG00000002007.6	ENSMUST00000002081.6	12	20	6	13	11	0	3	2	0	5	2	1	8	19	0	13	5	14	6	21	2	5	1	4
Idh3g	ENSMUSG00000002010.18	ENSMUST00000052761.9	317	90	21	160	34	9	45	30	3	50	31	11	27	54	5	46	653	383	866	136	643	320	428	138
Pnck	ENSMUSG00000002012.14	ENSMUST00000114472.8	9	12	6	4	4	1	0	2	0	2	1	0	5	0	6	3	7	6	18	8	7	15	8	1
Ssr4	ENSMUSG00000002014.13	ENSMUST00000002090.3	254	23	8	125	38	0	33	20	1	27	30	2	20	50	0	23	1292	310	1236	103	1188	403	826	145
Bcap31	ENSMUSG00000002015.6	ENSMUST00000002091.6	634	193	24	435	75	4	112	80	1	69	72	12	87	183	8	49	1136	502	1129	257	931	461	662	240
Fam98a	ENSMUSG00000002017.11	ENSMUST00000112507.4	163	79	15	107	51	1	54	12	2	60	44	7	47	73	3	41	296	135	241	110	201	119	213	97
Ltbp2	ENSMUSG00000002020.16	ENSMUST00000110254.9	1932	1324	267	1478	590	80	454	322	45	582	334	79	361	896	65	348	5297	3151	4538	1241	2651	4050	3499	1976
Kmt2a	ENSMUSG00000002028.14	ENSMUST00000002095.11	2445	1682	522	1796	1110	188	1196	989	106	1153	1005	315	771	1400	144	932	1491	2404	1438	1810	1471	1092	1470	1137
Ift46	ENSMUSG00000002031.14	ENSMUST00000239014.2	158	54	11	68	28	2	25	10	4	28	17	6	9	53	5	18	187	179	249	35	199	81	127	66
Tmem25	ENSMUSG00000002032.18	ENSMUST00000002100.8	8	3	2	2	0	0	0	3	1	2	3	0	3	3	0	2	19	3	3	2	4	5	7	0
Cd3g	ENSMUSG00000002033.15	ENSMUST00000002101.12	23	12	2	15	2	0	1	8	0	8	4	0	5	5	0	0	213	34	69	36	207	22	71	17
Trappc6a	ENSMUSG00000002043.18	ENSMUST00000002112.15	63	32	17	35	19	14	22	12	1	18	16	10	58	34	4	28	145	68	183	28	58	55	74	21
Supt6	ENSMUSG00000002052.7	ENSMUST00000002121.5	1764	747	269	1115	468	118	570	408	33	501	471	198	294	512	50	365	1990	1490	1964	804	2155	1798	2260	1192
Spag5	ENSMUSG00000002055.10	ENSMUST00000045026.4	26	15	3	22	6	3	11	22	2	21	27	5	11	1	0	9	351	14	213	82	246	79	139	69
Foxn1	ENSMUSG00000002057.5	ENSMUST00000108294.2	0	0	0	0	0	0	0	0	0	0	0	0	0	0	0	0	0	0	0	0	0	0	0	0
Unc119	ENSMUSG00000002058.14	ENSMUST00000002127.14	54	25	8	21	8	1	16	4	1	10	7	4	8	33	3	7	108	54	114	30	108	67	72	31
Rab34	ENSMUSG00000002059.19	ENSMUST00000108322.9	182	75	13	129	45	2	24	12	2	28	26	6	20	79	9	32	235	194	352	67	248	192	190	135
Sdf2	ENSMUSG00000002064.11	ENSMUST00000002133.9	268	156	14	176	68	10	60	50	2	61	100	11	44	85	11	58	697	233	682	125	435	191	250	128
Ccne1	ENSMUSG00000002068.17	ENSMUST00000108023.10	5	3	0	2	0	0	1	1	0	4	9	0	2	0	0	3	124	2	41	15	119	33	86	37
Hsf2bp	ENSMUSG00000002076.13	ENSMUST00000238192.2	1	0	1	4	0	0	2	1	0	0	0	0	0	3	0	0	2	3	4	0	5	9	2	4
Bbc3	ENSMUSG00000002083.14	ENSMUST00000002152.13	13	19	1	17	5	0	4	3	0	7	0	3	13	13	7	13	14	19	33	12	12	6	17	13
Mybpc3	ENSMUSG00000002100.16	ENSMUST00000169776.2	137	72	11	65	4	5	15	32	1	36	16	35	12	24	13	8	45	31	55	46	44	108	104	70
Psmc3	ENSMUSG00000002102.16	ENSMUST00000067663.14	857	247	41	447	107	10	137	109	25	187	176	50	112	168	34	58	2214	707	2375	426	2577	1329	1894	711
Acp2	ENSMUSG00000002103.17	ENSMUST00000002172.14	185	77	12	114	37	3	35	53	7	52	60	8	33	72	7	17	528	235	483	128	476	215	304	127
Rapsn	ENSMUSG00000002104.12	ENSMUST00000050323.6	5	19	1	10	4	2	5	0	0	5	4	0	6	3	0	13	30	19	16	24	13	6	24	18
Slc39a13	ENSMUSG00000002105.16	ENSMUST00000073575.12	163	114	36	117	46	8	39	26	5	50	39	17	23	83	10	81	216	124	148	99	182	146	194	105
Celf2	ENSMUSG00000002107.19	ENSMUST00000114934.11	545	194	51	317	103	12	128	107	7	91	99	31	47	112	3	86	1044	623	976	214	1084	538	770	230
Nr1h3	ENSMUSG00000002108.11	ENSMUST00000111356.8	419	109	23	140	53	3	69	69	6	55	66	12	40	76	12	55	687	423	576	95	255	84	157	36
Ddb2	ENSMUSG00000002109.15	ENSMUST00000028696.5	60	58	8	63	46	2	26	23	0	27	18	3	25	30	11	47	63	102	125	26	68	30	26	11
Spi1	ENSMUSG00000002111.9	ENSMUST00000002180.8	194	75	15	113	35	2	66	53	8	52	55	24	9	48	21	18	656	131	658	155	729	665	894	327
Sf3a1	ENSMUSG00000002129.12	ENSMUST00000002198.4	271	98	16	159	52	0	56	38	5	57	51	18	42	68	1	33	386	205	365	102	437	262	393	150
Stat6	ENSMUSG00000002147.19	ENSMUST00000092074.12	1489	609	181	817	330	72	425	352	66	321	294	101	370	613	77	303	1944	1130	1712	603	1208	821	970	473
Clgn	ENSMUSG00000002190.14	ENSMUST00000109831.3	0	0	0	0	0	0	0	0	0	1	1	0	0	0	0	0	0	0	0	0	0	1	0	0
Napsa	ENSMUSG00000002204.10	ENSMUST00000002274.10	3162	1098	207	1831	603	66	728	536	71	658	615	62	421	1190	33	225	5855	3956	6931	1387	4327	4592	4435	1868
Vrk3	ENSMUSG00000002205.17	ENSMUST00000002275.15	209	85	23	102	55	7	58	28	6	44	44	9	24	87	5	38	348	205	292	89	184	88	179	65
Smg9	ENSMUSG00000002210.12	ENSMUST00000002280.11	104	76	33	104	42	10	43	36	1	40	49	21	36	68	18	52	185	93	157	69	194	126	205	96
Paxip1	ENSMUSG00000002221.12	ENSMUST00000002291.12	343	165	46	298	125	6	107	53	5	131	110	19	60	168	4	105	494	422	547	187	624	363	691	409
Rmnd5a	ENSMUSG00000002222.15	ENSMUST00000002292.15	573	152	26	346	83	10	60	23	10	59	40	11	59	112	9	62	463	617	544	141	463	308	348	233
Mov10	ENSMUSG00000002227.16	ENSMUST00000168015.8	102	86	11	78	111	36	244	209	6	118	114	43	49	62	27	38	737	81	231	219	186	100	233	151
Ppm1j	ENSMUSG00000002228.8	ENSMUST00000002298.7	22	17	5	14	8	0	10	7	0	14	15	2	13	29	1	6	44	12	33	36	49	21	23	11
Rhoc	ENSMUSG00000002233.14	ENSMUST00000106787.8	289	144	30	196	78	4	148	127	28	138	100	29	35	75	14	38	965	260	688	191	1134	1044	894	510
Prr27	ENSMUSG00000002240.13	ENSMUST00000002310.8	0	0	0	0	0	0	0	0	0	0	0	0	0	0	0	0	0	0	0	0	0	0	0	0
Tead3	ENSMUSG00000002249.22	ENSMUST00000114799.8	89	44	28	86	27	12	25	36	1	44	25	11	25	48	8	34	118	94	157	61	84	122	116	70
Ppard	ENSMUSG00000002250.17	ENSMUST00000002320.16	191	67	12	112	49	10	37	20	7	49	41	15	35	53	6	28	179	129	131	97	209	241	258	129
Def6	ENSMUSG00000002257.9	ENSMUST00000002327.6	121	96	61	80	31	21	41	45	12	87	104	45	57	68	34	71	175	104	226	132	286	200	170	186
Peg3	ENSMUSG00000002265.18	ENSMUST00000051209.11	234	203	68	264	70	10	34	43	3	77	49	18	49	171	10	118	279	313	578	173	209	135	98	76
Zim1	ENSMUSG00000002266.18	ENSMUST00000002336.16	4	0	0	0	0	0	0	0	0	0	0	0	0	0	0	0	5	2	7	4	1	2	1	0
Metrn	ENSMUSG00000002274.14	ENSMUST00000165838.9	57	48	12	32	20	5	8	4	1	19	14	6	15	35	0	9	96	45	107	33	78	47	85	62
Lmf1	ENSMUSG00000002279.20	ENSMUST00000116641.9	193	61	20	104	47	2	37	24	0	56	42	8	36	60	5	28	264	171	263	77	144	77	102	66
Ciao3	ENSMUSG00000002280.12	ENSMUST00000002350.11	132	76	14	69	14	4	24	24	0	38	29	12	14	50	0	40	223	72	222	64	233	156	197	100
Angptl4	ENSMUSG00000002289.17	ENSMUST00000002360.17	284	207	42	336	45	4	54	58	3	142	116	19	36	222	6	102	1278	1399	1852	236	790	668	828	368
Dbf4	ENSMUSG00000002297.17	ENSMUST00000171808.8	82	51	6	57	18	0	23	12	0	32	37	7	17	29	0	14	412	90	339	85	783	350	472	198
Daxx	ENSMUSG00000002307.17	ENSMUST00000079421.15	285	176	54	216	383	94	1272	2029	100	798	882	349	72	156	10	56	1787	316	724	1055	1319	835	1969	1166
Cd320	ENSMUSG00000002308.17	ENSMUST00000002379.15	38	17	0	20	9	0	3	0	0	2	7	2	0	9	2	3	80	33	64	6	37	13	39	26
Ipo4	ENSMUSG00000002319.17	ENSMUST00000047131.16	163	76	16	92	35	3	57	46	18	53	75	17	34	59	6	36	377	145	175	125	257	133	161	118
Tm9sf1	ENSMUSG00000002320.16	ENSMUST00000002391.15	667	233	35	440	129	9	152	101	8	179	182	20	56	214	1	56	1059	555	1029	304	1039	555	877	442
Rec8	ENSMUSG00000002324.9	ENSMUST00000002395.8	39	19	12	24	30	10	31	15	5	15	11	4	21	26	0	16	98	39	99	32	46	19	25	12
Irf9	ENSMUSG00000002325.16	ENSMUST00000130697.8	207	76	12	105	139	39	217	200	18	165	115	61	41	91	3	39	973	232	898	224	484	298	426	217
Gmpr2	ENSMUSG00000002326.7	ENSMUST00000002397.7	110	40	6	63	30	5	24	20	2	23	24	2	27	44	10	16	200	94	198	42	144	57	87	40
Mdp1	ENSMUSG00000002329.8	ENSMUST00000002400.7	116	32	7	44	20	1	13	12	0	14	13	0	13	14	0	12	296	86	254	23	211	87	143	36
Dhrs1	ENSMUSG00000002332.17	ENSMUST00000002403.10	291	99	1	148	40	3	30	13	0	41	30	8	13	53	3	17	472	226	465	68	350	146	226	48
Ncan	ENSMUSG00000002341.9	ENSMUST00000002412.9	0	0	0	4	0	0	0	3	0	1	0	0	0	2	0	0	15	0	1	7	3	0	8	8
Tmem161a	ENSMUSG00000002342.18	ENSMUST00000002413.15	165	112	19	89	35	3	31	19	3	60	38	6	55	73	5	32	265	203	259	76	182	123	172	68
Armc6	ENSMUSG00000002343.12	ENSMUST00000019679.12	67	16	2	23	13	0	20	9	0	20	8	0	11	24	0	6	114	60	67	24	48	17	35	12
Borcs8	ENSMUSG00000002345.19	ENSMUST00000002418.15	83	36	3	45	12	0	3	3	2	13	4	2	11	16	0	4	102	52	117	21	69	31	63	14
Slc25a42	ENSMUSG00000002346.17	ENSMUST00000110127.8	50	34	6	38	3	12	6	2	3	14	10	1	32	48	11	23	55	108	119	15	29	15	12	6
Snx9	ENSMUSG00000002365.11	ENSMUST00000002436.11	639	226	41	330	130	23	112	59	21	127	127	36	69	164	27	84	968	493	972	287	1161	657	927	430
Ranbp3	ENSMUSG00000002372.10	ENSMUST00000002445.10	287	149	63	182	81	23	92	74	30	110	105	59	100	108	25	80	724	284	687	197	581	320	527	210
Ndufa11	ENSMUSG00000002379.8	ENSMUST00000002452.8	80	28	8	33	10	0	19	7	0	7	1	0	11	25	0	2	402	114	333	41	336	211	239	56
Bmp8b	ENSMUSG00000002384.3	ENSMUST00000002457.2	0	1	0	0	0	0	0	0	0	1	0	0	0	0	0	0	0	0	4	3	0	2	0	0
Nr2f6	ENSMUSG00000002393.15	ENSMUST00000002466.9	244	192	90	174	100	24	70	79	12	81	74	28	121	177	17	64	159	127	233	106	111	136	171	170
Use1	ENSMUSG00000002395.15	ENSMUST00000110054.8	528	175	45	283	81	11	69	43	12	91	76	41	59	201	23	90	852	608	1254	226	807	623	590	259
Ocel1	ENSMUSG00000002396.9	ENSMUST00000002469.9	54	22	0	35	20	2	19	7	1	5	13	3	6	21	3	17	66	52	54	8	31	26	26	26
Dyrk1b	ENSMUSG00000002409.19	ENSMUST00000085901.13	253	127	41	199	89	11	49	23	0	37	35	21	45	96	27	41	124	232	180	89	106	83	78	45
Braf	ENSMUSG00000002413.16	ENSMUST00000002487.15	616	311	57	422	168	10	173	73	15	156	106	27	84	237	6	128	574	577	509	234	712	519	759	380
Ndufb2	ENSMUSG00000002416.14	ENSMUST00000135671.8	64	23	2	33	10	2	16	2	0	4	6	3	10	9	5	5	202	67	108	20	76	22	46	17
Hltf	ENSMUSG00000002428.13	ENSMUST00000002502.12	602	274	53	350	142	17	145	96	7	139	113	26	92	145	5	78	663	437	543	275	361	217	261	189
Prpf6	ENSMUSG00000002455.15	ENSMUST00000002529.7	691	367	84	482	191	65	250	128	31	203	193	82	160	313	41	210	1051	711	1089	387	703	430	511	258
Rgs19	ENSMUSG00000002458.14	ENSMUST00000165416.8	66	13	2	54	23	5	16	6	0	9	10	8	22	13	0	10	196	60	148	32	105	61	92	49
Rgs20	ENSMUSG00000002459.18	ENSMUST00000002533.15	0	0	0	0	0	0	0	0	0	0	0	0	0	0	0	0	1	0	0	1	0	0	0	0
Abhd3	ENSMUSG00000002475.17	ENSMUST00000117828.9	49	21	7	49	3	0	11	3	0	4	5	0	5	8	0	7	62	36	64	11	44	29	18	7
Snrpd1	ENSMUSG00000002477.6	ENSMUST00000002551.5	60	13	1	27	13	1	20	5	0	10	18	1	8	19	0	1	271	59	246	36	290	188	289	87
Tchp	ENSMUSG00000002486.16	ENSMUST00000094441.11	44	36	24	25	50	11	26	20	4	23	24	31	45	53	10	27	28	32	32	29	34	20	31	22
Tiam1	ENSMUSG00000002489.17	ENSMUST00000002588.11	470	300	116	373	140	41	187	211	21	180	185	70	114	201	31	128	637	244	375	383	556	465	763	527
Tsc2	ENSMUSG00000002496.11	ENSMUST00000226398.2	1648	730	214	986	440	53	326	206	26	349	299	62	374	680	31	431	1551	1623	1666	606	1253	616	918	440
Rpl3l	ENSMUSG00000002500.16	ENSMUST00000170239.9	3	1	0	2	0	0	0	0	0	0	1	0	1	0	0	0	1	0	6	29	5	15	1	2
Slc9a3r2	ENSMUSG00000002504.16	ENSMUST00000002572.6	1929	1034	243	1209	468	93	290	165	31	260	178	71	374	774	109	400	930	1617	1371	304	630	297	376	190
Puf60	ENSMUSG00000002524.18	ENSMUST00000100527.13	976	305	45	451	129	22	158	94	22	131	131	46	86	257	3	105	1573	796	1420	276	1317	827	1097	536
Golga2	ENSMUSG00000002546.18	ENSMUST00000239474.2	841	357	131	536	204	55	217	156	17	179	173	84	166	351	49	227	910	781	1097	382	909	732	787	434
Uck1	ENSMUSG00000002550.17	ENSMUST00000002625.15	118	42	15	41	20	3	18	14	6	24	28	6	31	48	9	30	106	78	93	44	96	67	93	74
Scin	ENSMUSG00000002565.17	ENSMUST00000002640.6	7	1	3	3	4	0	22	24	1	20	15	11	0	0	0	0	30	7	52	4	46	14	18	5
Ikzf4	ENSMUSG00000002578.19	ENSMUST00000133342.10	37	2	0	16	3	0	7	3	0	9	1	0	8	16	1	2	35	37	29	19	37	61	49	39
Mien1	ENSMUSG00000002580.8	ENSMUST00000002655.8	39	29	4	19	10	0	24	12	1	17	13	2	5	21	0	3	63	25	56	26	40	12	21	19
Pon1	ENSMUSG00000002588.14	ENSMUST00000002663.12	620	106	11	338	45	3	62	23	0	35	35	4	33	345	6	10	212	717	270	99	169	86	190	28
Axl	ENSMUSG00000002602.17	ENSMUST00000002677.11	2086	1059	206	1521	856	133	1638	1709	102	1600	1604	353	368	893	42	379	6807	2077	5186	2416	4293	2890	2796	2035
Tgfb1	ENSMUSG00000002603.16	ENSMUST00000002678.10	431	95	18	218	58	5	78	34	0	66	84	7	31	79	0	28	499	374	461	236	498	454	655	343
Ccdc97	ENSMUSG00000002608.9	ENSMUST00000002683.3	158	93	34	135	56	6	74	56	7	64	65	20	44	93	12	56	162	134	229	85	169	158	166	114
Zfp40	ENSMUSG00000002617.15	ENSMUST00000172177.2	30	6	1	13	4	0	5	0	0	3	3	0	2	4	0	1	22	20	26	12	16	6	14	5
Akap8l	ENSMUSG00000002625.11	ENSMUST00000050214.9	331	405	137	319	198	50	140	97	24	143	113	50	180	271	78	201	279	269	503	222	349	185	249	74
Shh	ENSMUSG00000002633.5	ENSMUST00000002708.5	38	18	9	18	31	5	17	6	2	13	16	6	24	34	8	27	49	30	23	11	19	10	20	17
Pdcd2l	ENSMUSG00000002635.12	ENSMUST00000002710.10	111	59	14	76	24	15	24	17	7	15	27	14	27	37	8	23	282	120	209	58	181	100	139	71
Gtf2f1	ENSMUSG00000002658.10	ENSMUST00000002733.7	249	79	21	84	42	18	72	50	7	79	50	31	23	40	14	17	569	168	582	145	682	453	597	230
Clpp	ENSMUSG00000002660.9	ENSMUST00000002735.9	122	32	18	63	19	5	19	9	1	22	11	2	10	64	0	4	248	151	277	33	192	154	169	53
Alkbh7	ENSMUSG00000002661.15	ENSMUST00000002737.7	36	16	4	26	12	4	4	6	0	3	5	3	7	10	0	6	90	52	85	20	38	22	22	7
Pspn	ENSMUSG00000002664.3	ENSMUST00000002740.3	0	0	0	0	0	0	0	0	0	0	0	0	0	0	0	0	0	0	0	0	0	2	0	0
Dennd1c	ENSMUSG00000002668.9	ENSMUST00000011623.9	117	161	61	94	55	17	79	69	16	94	140	57	89	89	41	92	173	64	128	172	87	77	80	71
Med6	ENSMUSG00000002679.15	ENSMUST00000161211.8	69	28	0	47	8	2	14	8	0	13	15	2	10	14	2	8	208	66	221	32	291	144	271	76
Prkd1	ENSMUSG00000002688.9	ENSMUST00000002765.9	287	103	15	173	41	3	49	44	9	87	26	14	11	77	0	62	187	205	185	63	226	130	170	52
Lcp2	ENSMUSG00000002699.14	ENSMUST00000052413.12	166	112	33	123	58	19	133	129	8	169	146	29	41	73	0	34	1020	122	676	383	845	807	858	461
Cse1l	ENSMUSG00000002718.15	ENSMUST00000002790.14	535	167	27	270	91	9	117	95	2	98	133	27	51	153	9	45	1298	372	740	252	962	523	699	315
Naa20	ENSMUSG00000002728.15	ENSMUST00000110000.8	71	37	7	78	17	9	34	33	2	47	46	4	15	51	0	5	285	61	188	70	248	137	341	99
Prkra	ENSMUSG00000002731.7	ENSMUST00000002808.7	104	32	4	55	17	1	17	13	5	7	6	0	6	35	0	11	230	124	262	21	162	83	125	41
Fkbp7	ENSMUSG00000002732.15	ENSMUST00000002809.14	147	53	2	72	16	0	15	3	2	13	6	0	6	21	3	5	430	157	503	32	482	257	286	71
Plekha3	ENSMUSG00000002733.9	ENSMUST00000111920.2	314	89	12	140	57	5	55	27	1	55	54	8	22	83	4	24	412	260	410	75	422	273	356	196
Ykt6	ENSMUSG00000002741.10	ENSMUST00000002818.9	237	102	21	167	40	5	55	32	5	62	66	5	30	90	0	34	458	185	484	104	519	353	512	258
Baz1b	ENSMUSG00000002748.8	ENSMUST00000002825.6	1670	914	276	1227	514	145	710	468	68	624	598	182	345	599	102	402	2030	1308	1509	871	1204	848	1032	624
Pex6	ENSMUSG00000002763.17	ENSMUST00000002840.9	486	311	125	362	147	85	156	132	11	133	111	37	180	338	38	204	303	418	257	223	95	58	45	39
Mrpl2	ENSMUSG00000002767.14	ENSMUST00000002844.14	218	71	9	88	28	4	29	19	7	43	20	11	16	46	2	25	606	229	731	123	655	313	540	210
Mea1	ENSMUSG00000002768.9	ENSMUST00000232732.2	148	34	12	56	12	1	21	18	8	22	28	10	27	53	3	18	297	108	306	49	271	121	187	69
Gnmt	ENSMUSG00000002769.10	ENSMUST00000002846.9	37	10	3	47	5	0	3	0	0	7	3	0	4	6	0	6	28	72	49	4	35	26	33	17
Grin2d	ENSMUSG00000002771.13	ENSMUST00000211713.2	26	21	3	35	10	0	10	10	2	8	15	2	4	14	2	8	23	25	19	7	15	13	15	14
Kdelr1	ENSMUSG00000002778.15	ENSMUST00000002855.14	377	111	14	238	39	1	43	21	0	48	68	1	15	100	3	46	431	423	496	128	454	344	511	195
Tmem143	ENSMUSG00000002781.20	ENSMUST00000069772.16	49	28	16	26	10	2	17	11	0	12	15	2	24	36	0	16	109	40	73	40	16	22	22	8
Ggct	ENSMUSG00000002797.10	ENSMUST00000131475.2	22	6	1	16	3	0	17	9	5	14	22	1	4	4	1	6	124	43	54	21	48	38	97	35
Jag2	ENSMUSG00000002799.7	ENSMUST00000075827.5	529	328	115	437	188	33	135	82	18	166	123	91	121	283	35	151	285	416	364	192	197	155	154	153
Btbd6	ENSMUSG00000002803.15	ENSMUST00000002880.7	119	55	9	75	27	0	7	7	0	15	10	6	18	39	2	18	93	82	123	40	136	89	117	76
Nudt14	ENSMUSG00000002804.5	ENSMUST00000221397.2	83	35	5	34	11	0	10	7	0	14	13	6	16	36	0	21	171	58	179	27	87	30	64	24
Epdr1	ENSMUSG00000002808.8	ENSMUST00000002885.8	65	23	3	34	9	2	2	4	1	8	15	1	12	25	6	7	60	56	79	30	31	29	30	13
Flii	ENSMUSG00000002812.5	ENSMUST00000002889.5	1794	682	212	967	383	43	400	344	42	414	353	167	255	457	53	297	2572	1609	2334	774	2313	1551	2049	1075
Top3a	ENSMUSG00000002814.16	ENSMUST00000002891.11	166	81	49	123	75	11	90	87	14	110	75	60	35	57	5	30	250	128	259	125	385	228	363	268
Atg4d	ENSMUSG00000002820.7	ENSMUST00000065005.5	235	138	34	163	84	11	86	71	15	76	73	30	62	105	14	45	390	141	302	145	254	156	294	144
Qtrt1	ENSMUSG00000002825.9	ENSMUST00000002902.8	43	67	28	50	24	20	28	35	6	33	31	36	28	41	28	40	130	53	153	41	106	80	89	83
Plin4	ENSMUSG00000002831.15	ENSMUST00000190703.7	219	140	26	206	26	14	45	58	9	91	31	63	27	123	0	101	166	225	350	523	186	159	100	82
Hdgfl2	ENSMUSG00000002833.12	ENSMUST00000226053.2	293	186	155	266	87	51	136	89	23	109	94	119	134	138	67	145	310	207	347	141	255	204	182	93
Chaf1a	ENSMUSG00000002835.10	ENSMUST00000002914.10	44	15	1	32	12	0	11	17	2	19	28	18	6	24	0	4	165	53	108	48	146	83	84	64
Adprh	ENSMUSG00000002844.10	ENSMUST00000002923.10	263	130	31	188	60	15	69	58	13	55	82	13	33	97	14	33	447	212	461	173	381	223	250	137
Tmem39a	ENSMUSG00000002845.15	ENSMUST00000163884.8	209	83	12	108	33	0	35	27	1	40	30	8	14	69	2	17	416	136	271	107	319	229	291	158
Timmdc1	ENSMUSG00000002846.10	ENSMUST00000002925.6	144	77	20	69	40	7	39	36	10	30	40	6	27	71	12	17	247	87	115	64	66	37	27	18
Pla1a	ENSMUSG00000002847.8	ENSMUST00000002926.8	17	12	0	14	5	0	19	25	2	43	28	1	2	0	0	10	652	104	688	67	1345	361	546	165
Mcm2	ENSMUSG00000002870.9	ENSMUST00000058011.8	143	33	11	74	24	2	36	40	0	58	56	18	21	24	3	26	630	180	293	148	462	211	346	122
Tpra1	ENSMUSG00000002871.15	ENSMUST00000055022.15	322	156	31	191	58	5	70	28	0	55	28	9	47	131	3	52	254	290	283	109	139	55	108	81
Nab1	ENSMUSG00000002881.15	ENSMUST00000069792.14	791	253	36	465	169	12	192	168	16	237	189	26	93	174	0	71	1067	566	842	525	1152	954	1287	696
Adgre5	ENSMUSG00000002885.15	ENSMUST00000075843.13	7547	2760	647	3517	1554	208	1169	641	67	796	672	158	911	1972	141	1060	2731	5834	4146	1389	1985	1001	1123	585
Il17ra	ENSMUSG00000002897.6	ENSMUST00000002976.5	531	364	112	380	177	47	252	272	31	356	320	87	171	316	27	145	999	388	870	618	2118	2156	2301	1366
Lamb1	ENSMUSG00000002900.18	ENSMUST00000239496.2	3856	1310	146	2121	504	39	476	319	37	640	413	44	336	1115	21	354	4728	3242	5746	1099	4522	2994	2402	1007
Kcnn1	ENSMUSG00000002908.18	ENSMUST00000110078.5	20	6	0	4	1	2	0	0	0	2	0	0	3	7	0	2	12	11	14	10	3	2	3	0
Arrdc2	ENSMUSG00000002910.12	ENSMUST00000002989.11	60	114	39	110	42	17	23	25	2	78	23	17	31	49	7	68	77	210	156	60	31	46	57	61
Ppp1r17	ENSMUSG00000002930.7	ENSMUST00000052827.6	0	0	0	0	0	0	0	0	0	0	0	0	0	0	0	0	0	0	0	0	0	0	0	0
Cd36	ENSMUSG00000002944.16	ENSMUST00000197890.5	13677	2580	292	6005	992	52	890	394	30	1025	488	86	558	2450	48	558	13505	12456	16981	1734	8284	7671	7898	2011
Map2k7	ENSMUSG00000002948.20	ENSMUST00000110998.9	5	0	0	5	3	0	5	3	0	2	5	0	0	6	0	7	2	4	1	1	7	1	2	3
Timm44	ENSMUSG00000002949.16	ENSMUST00000003029.14	172	81	38	124	39	16	50	34	4	68	61	36	50	59	21	58	391	126	364	93	380	250	337	121
Ap2a2	ENSMUSG00000002957.12	ENSMUST00000003038.12	1503	581	138	874	273	53	246	171	12	278	271	104	194	421	56	228	1818	1587	1601	509	1345	963	1039	801
Pnkp	ENSMUSG00000002963.18	ENSMUST00000107876.8	337	266	96	249	96	24	122	118	25	142	136	35	99	187	17	90	640	328	758	224	508	362	359	219
Med25	ENSMUSG00000002968.10	ENSMUST00000207278.2	249	110	29	167	58	13	65	45	4	49	31	17	59	98	28	72	287	223	300	113	301	255	360	201
Bcam	ENSMUSG00000002980.15	ENSMUST00000003061.14	5568	2335	294	3554	942	72	728	486	35	807	542	85	542	1640	63	409	6051	4923	5575	1707	3212	3082	2927	1371
Clptm1	ENSMUSG00000002981.11	ENSMUST00000055242.11	1085	191	30	474	100	10	101	70	2	172	109	17	50	143	2	34	1993	1012	2018	314	1751	1126	1426	456
Relb	ENSMUSG00000002983.18	ENSMUST00000094762.10	209	93	36	122	95	38	227	255	52	295	241	143	54	78	24	37	674	109	398	294	480	650	634	460
Tomm40	ENSMUSG00000002984.18	ENSMUST00000093552.12	182	65	12	110	40	9	38	31	1	37	39	7	21	39	1	42	359	143	284	99	313	256	363	187
Apoe	ENSMUSG00000002985.17	ENSMUST00000174064.9	4109	1715	310	2181	881	78	552	388	24	378	312	107	463	1193	45	417	14125	2737	22304	1967	6857	8380	6618	3667
Apoc2	ENSMUSG00000002992.18	ENSMUST00000003074.16	0	0	0	0	0	0	0	0	0	0	0	0	0	0	0	0	0	0	0	0	0	0	0	0
Hbp1	ENSMUSG00000002996.18	ENSMUST00000172314.9	771	207	22	452	101	5	74	54	6	84	77	23	62	113	14	76	888	753	1529	211	1307	762	1085	361
Prkar2b	ENSMUSG00000002997.16	ENSMUST00000036497.16	251	74	10	152	27	1	20	13	2	19	16	3	13	70	6	26	230	195	182	88	129	62	54	21
Cdkn1b	ENSMUSG00000003031.15	ENSMUST00000204807.2	606	231	66	308	104	22	73	38	4	62	92	28	101	179	21	75	340	506	537	174	422	307	340	160
Klf4	ENSMUSG00000003032.9	ENSMUST00000107619.3	1212	499	73	706	203	25	177	89	11	150	83	20	202	323	32	213	588	941	663	264	1472	1058	1110	524
Ap1m1	ENSMUSG00000003033.16	ENSMUST00000003117.15	290	123	35	154	60	12	75	39	6	90	67	21	64	76	7	61	405	216	326	119	371	230	318	132
Rab8a	ENSMUSG00000003037.17	ENSMUST00000003121.9	199	65	4	104	52	6	39	38	3	53	68	6	18	66	2	12	757	160	772	85	629	378	427	113
Hmgn2	ENSMUSG00000003038.16	ENSMUST00000102553.11	9	13	2	7	1	0	0	5	0	4	1	1	1	9	0	3	10	6	10	2	12	6	9	5
Fam32a	ENSMUSG00000003039.10	ENSMUST00000003123.10	23	11	12	17	12	4	7	3	3	9	10	5	4	13	0	8	61	23	116	3	42	35	55	14
Elf3	ENSMUSG00000003051.14	ENSMUST00000185752.2	105	35	10	69	49	22	74	57	15	38	49	49	36	68	15	19	101	65	44	40	88	211	174	86
Cyp2c29	ENSMUSG00000003053.18	ENSMUST00000003137.15	0	0	0	0	0	0	0	0	0	0	0	0	0	0	0	0	0	0	0	0	0	0	0	0
Stard3nl	ENSMUSG00000003062.14	ENSMUST00000197565.3	303	110	18	183	89	12	60	54	4	87	120	28	42	90	2	48	547	297	512	204	416	119	319	194
Stk11	ENSMUSG00000003068.18	ENSMUST00000003152.14	566	437	148	477	178	27	220	154	26	192	184	108	179	316	75	223	512	579	586	328	470	467	562	412
Efna2	ENSMUSG00000003070.7	ENSMUST00000003154.7	8	0	1	0	0	0	0	1	0	1	2	0	0	0	0	0	2	8	7	0	1	0	0	0
Atp5d	ENSMUSG00000003072.16	ENSMUST00000105367.8	357	139	10	218	46	8	49	34	1	58	66	8	24	95	0	16	534	289	565	157	504	380	453	189
Ppp5c	ENSMUSG00000003099.12	ENSMUST00000003183.12	453	216	49	296	120	32	79	64	6	93	81	37	102	199	25	106	715	474	577	198	544	261	491	184
Cdk12	ENSMUSG00000003119.15	ENSMUST00000003203.14	864	576	117	760	355	31	419	322	34	387	329	111	174	403	8	237	1005	710	872	604	1254	1075	1119	897
Lipe	ENSMUSG00000003123.16	ENSMUST00000003207.11	475	370	56	636	120	13	162	118	20	161	123	60	114	217	18	143	1140	904	957	453	362	264	363	155
Pafah1b2	ENSMUSG00000003131.8	ENSMUST00000214179.2	256	68	7	152	36	7	47	26	0	45	37	8	22	82	7	28	636	234	666	81	558	311	641	213
Tbc1d8	ENSMUSG00000003134.11	ENSMUST00000054462.11	611	726	158	902	291	63	364	305	43	412	306	147	330	577	98	499	690	1325	923	465	654	1185	504	335
Cnot11	ENSMUSG00000003135.16	ENSMUST00000161515.8	127	51	8	93	31	10	33	17	3	17	23	3	27	49	8	22	241	142	220	40	250	153	252	100
Slc2a3	ENSMUSG00000003153.11	ENSMUST00000032476.11	138	97	27	112	23	6	22	19	5	29	19	8	6	78	0	24	93	114	105	80	150	239	113	71
Foxj2	ENSMUSG00000003154.16	ENSMUST00000003238.14	152	50	9	84	26	4	19	20	2	24	22	7	15	42	9	24	80	119	99	33	116	114	172	108
Sri	ENSMUSG00000003161.16	ENSMUST00000148633.4	484	104	29	201	50	8	58	32	3	42	56	11	27	59	8	36	817	354	739	111	647	359	514	131
Dgcr2	ENSMUSG00000003166.21	ENSMUST00000012152.13	19	20	7	22	5	0	5	0	0	3	3	3	0	8	0	4	25	31	32	0	34	36	32	12
Irf3	ENSMUSG00000003184.16	ENSMUST00000107834.2	503	469	154	425	179	60	234	182	17	210	169	81	220	301	46	213	567	399	417	278	253	155	172	140
Bcl2l12	ENSMUSG00000003190.13	ENSMUST00000003290.12	56	47	19	49	27	4	15	15	3	18	25	2	14	48	2	27	122	45	116	32	76	20	38	19
Zfp959	ENSMUSG00000003198.11	ENSMUST00000054780.10	0	0	0	0	0	0	0	0	0	0	0	0	0	0	0	0	0	0	0	0	0	0	0	0
Mpnd	ENSMUSG00000003199.17	ENSMUST00000149441.8	297	129	52	208	67	18	73	59	9	77	58	15	63	117	39	88	437	258	406	114	249	112	185	61
Sh3gl1	ENSMUSG00000003200.11	ENSMUST00000003268.11	181	114	68	152	66	30	63	67	10	79	62	37	142	104	30	78	370	199	305	141	378	221	358	161
Ebi3	ENSMUSG00000003206.8	ENSMUST00000003274.8	12	2	0	7	4	0	1	1	0	1	2	0	1	5	0	0	22	2	11	4	11	13	10	1
Yju2	ENSMUSG00000003208.10	ENSMUST00000086869.6	27	19	13	30	6	0	5	6	0	9	5	4	8	18	0	21	48	20	62	23	41	34	46	30
Ranbp2	ENSMUSG00000003226.8	ENSMUST00000003310.7	5400	2419	430	3830	1425	134	2148	1919	72	1951	1716	290	602	1301	42	890	9173	4909	6384	3370	7944	5212	7143	4161
Edar	ENSMUSG00000003227.5	ENSMUST00000003312.5	11	2	0	8	2	0	4	5	0	2	4	0	1	2	0	3	15	3	9	4	6	2	8	3
Grk5	ENSMUSG00000003228.10	ENSMUST00000003313.10	1116	394	134	691	218	40	239	135	17	212	169	71	174	365	13	213	848	952	823	343	705	458	529	344
Dvl3	ENSMUSG00000003233.13	ENSMUST00000003318.13	264	136	17	119	73	15	50	54	5	64	61	20	55	75	22	72	261	188	265	123	250	300	283	166
Abcf3	ENSMUSG00000003234.17	ENSMUST00000003319.6	459	314	83	341	164	63	177	131	19	173	132	90	195	223	68	159	644	428	688	296	353	232	268	163
Eif2b5	ENSMUSG00000003235.14	ENSMUST00000003320.14	487	176	23	260	98	7	93	53	13	86	64	30	42	142	7	36	825	364	771	155	526	251	368	243
Cyth2	ENSMUSG00000003269.18	ENSMUST00000107729.10	412	167	60	219	116	27	107	63	29	125	91	66	115	122	56	94	471	343	535	143	586	437	545	289
Sult2b1	ENSMUSG00000003271.18	ENSMUST00000075571.16	27	5	0	9	1	0	4	1	0	3	1	5	1	1	0	2	20	30	22	4	19	7	19	10
Car11	ENSMUSG00000003273.15	ENSMUST00000003360.10	7	10	1	8	1	0	0	1	0	0	0	0	1	3	0	0	4	6	2	1	1	1	0	0
Dlgap1	ENSMUSG00000003279.18	ENSMUST00000148486.8	1	1	0	2	0	0	3	0	0	1	1	0	0	0	0	2	4	1	1	1	0	0	0	2
Plag1	ENSMUSG00000003282.10	ENSMUST00000003369.10	31	12	2	13	9	0	4	0	0	4	8	2	0	10	0	1	15	20	17	17	35	11	26	18
Hck	ENSMUSG00000003283.16	ENSMUST00000003370.14	404	193	37	229	154	53	261	349	41	249	370	94	89	150	27	45	2791	307	1632	605	1729	1203	1782	665
Mrpl4	ENSMUSG00000003299.11	ENSMUST00000003386.7	142	68	11	95	46	5	41	23	9	44	48	11	24	71	8	25	228	113	211	53	205	156	172	71
Keap1	ENSMUSG00000003308.16	ENSMUST00000193982.2	454	163	38	323	166	11	177	144	14	146	147	46	36	177	9	90	955	344	764	286	621	341	628	314
Ap1m2	ENSMUSG00000003309.15	ENSMUST00000003397.9	188	53	28	133	28	12	32	30	4	35	37	7	52	93	7	37	396	217	348	61	210	164	194	68
Glg1	ENSMUSG00000003316.15	ENSMUST00000169020.8	2463	811	155	1511	338	50	339	204	23	389	341	64	197	543	19	183	2483	2168	2722	760	2452	1700	1785	873
Atp8b3	ENSMUSG00000003341.10	ENSMUST00000020383.6	1	2	0	0	0	0	2	5	0	12	6	0	0	0	0	0	8	8	34	5	8	5	4	4
Btbd2	ENSMUSG00000003344.15	ENSMUST00000003434.14	277	62	23	138	30	2	28	24	1	24	36	13	17	23	7	16	265	196	263	59	117	55	92	33
Csnk1g2	ENSMUSG00000003345.17	ENSMUST00000085435.7	771	230	55	451	125	20	112	67	17	151	127	71	123	209	48	62	905	601	824	291	712	464	586	448
Abhd17a	ENSMUSG00000003346.15	ENSMUST00000003436.12	315	124	34	182	71	7	65	54	9	77	100	5	58	146	5	44	440	283	497	225	356	225	302	232
Mob3a	ENSMUSG00000003348.11	ENSMUST00000003438.11	86	34	6	41	9	0	21	7	0	12	10	0	8	19	2	7	181	74	208	31	115	88	102	24
Cacnb3	ENSMUSG00000003352.15	ENSMUST00000230490.2	118	53	14	94	44	10	73	75	11	73	93	19	27	42	8	27	177	92	174	121	151	90	125	86
Ccdc65	ENSMUSG00000003354.7	ENSMUST00000003444.6	64	13	6	30	10	8	12	4	0	4	7	5	14	19	0	5	55	51	32	13	18	12	24	20
Fkbp11	ENSMUSG00000003355.8	ENSMUST00000003445.8	44	18	4	22	9	1	10	6	0	11	7	0	2	11	0	7	106	33	85	10	87	50	61	42
Ddx23	ENSMUSG00000003360.16	ENSMUST00000003450.15	856	370	106	523	195	62	239	211	50	254	158	129	234	267	53	198	978	727	918	420	854	670	823	405
Pld3	ENSMUSG00000003363.16	ENSMUST00000117611.8	440	184	46	288	82	22	93	62	5	124	107	16	71	128	15	38	821	499	811	237	769	716	587	251
Grik5	ENSMUSG00000003378.10	ENSMUST00000003468.10	146	129	54	143	59	12	77	63	14	80	48	29	94	118	3	68	111	125	97	102	119	92	114	104
Cd79a	ENSMUSG00000003379.8	ENSMUST00000003469.8	80	30	8	42	16	3	18	9	0	8	8	3	26	26	0	20	32	148	59	41	34	10	51	26
Rabac1	ENSMUSG00000003380.12	ENSMUST00000076961.9	1005	365	44	550	156	19	112	51	2	112	101	14	89	260	5	52	1288	1134	1895	250	1013	1035	1042	424
Etv3	ENSMUSG00000003382.19	ENSMUST00000170036.8	228	158	33	197	102	17	155	142	6	102	105	50	83	82	4	50	346	247	292	221	336	390	469	318
Prkcsh	ENSMUSG00000003402.15	ENSMUST00000003493.9	537	187	29	300	81	22	104	99	9	99	104	21	90	192	43	62	728	446	705	246	726	674	559	320
Elavl3	ENSMUSG00000003410.9	ENSMUST00000003501.9	2	0	0	0	0	0	0	0	0	1	0	0	0	1	0	0	0	0	0	0	0	0	0	0
Rab3b	ENSMUSG00000003411.11	ENSMUST00000003502.4	2	2	0	0	0	1	0	0	0	1	0	0	0	0	0	0	4	4	5	1	4	9	4	2
St8sia6	ENSMUSG00000003418.12	ENSMUST00000003509.10	37	15	1	16	7	0	2	0	0	3	11	0	5	8	0	5	44	25	12	13	20	7	14	4
Fcgrt	ENSMUSG00000003420.9	ENSMUST00000003512.9	821	474	110	597	217	39	179	83	5	184	148	35	167	327	14	159	1040	847	1275	425	714	474	421	295
Nosip	ENSMUSG00000003421.14	ENSMUST00000003513.11	178	82	33	103	48	22	43	44	4	46	48	39	55	79	8	37	384	167	679	100	375	153	194	90
Pih1d1	ENSMUSG00000003423.16	ENSMUST00000107811.4	189	98	18	120	42	9	34	29	2	28	42	16	49	85	0	47	356	141	306	114	240	103	136	92
Rps11	ENSMUSG00000003429.12	ENSMUST00000003521.10	419	90	8	241	44	11	28	24	0	51	31	8	14	52	0	15	786	437	893	87	745	589	746	254
Supt5	ENSMUSG00000003435.10	ENSMUST00000209141.2	1182	533	207	817	284	69	291	254	29	350	342	119	274	399	56	252	1350	1144	1456	591	1249	729	865	548
Dll3	ENSMUSG00000003436.12	ENSMUST00000108315.4	0	1	0	0	0	0	0	1	2	0	1	0	0	0	0	0	0	0	0	0	0	0	0	4
Paf1	ENSMUSG00000003437.15	ENSMUST00000003529.9	226	138	51	181	49	6	69	61	9	56	57	32	62	77	9	36	271	204	324	86	227	153	166	90
Timm50	ENSMUSG00000003438.18	ENSMUST00000081946.5	99	33	9	45	28	4	19	17	7	22	23	3	9	22	0	8	323	79	239	36	263	122	222	41
Med29	ENSMUSG00000003444.9	ENSMUST00000003536.9	13	1	0	6	1	0	1	2	0	0	3	3	0	7	0	0	55	14	34	10	28	17	26	7
Bicd1	ENSMUSG00000003452.16	ENSMUST00000086829.11	105	61	13	76	27	1	28	18	1	36	22	3	8	38	0	16	137	120	118	57	49	24	36	11
Ncstn	ENSMUSG00000003458.13	ENSMUST00000003550.11	1059	362	71	591	172	22	239	197	15	326	253	45	106	336	13	107	2664	1343	2654	703	2674	2109	2352	949
Pex19	ENSMUSG00000003464.14	ENSMUST00000075895.9	342	98	37	175	64	7	66	37	8	65	55	15	53	72	4	45	499	313	501	98	448	254	349	147
Phyhip	ENSMUSG00000003469.10	ENSMUST00000003561.10	1	3	0	2	0	0	0	0	0	0	0	0	0	2	0	0	2	1	5	5	0	5	1	0
Crhr2	ENSMUSG00000003476.17	ENSMUST00000213026.2	3	0	0	0	0	0	0	0	0	0	0	0	0	0	0	0	0	0	0	14	0	13	1	0
Inmt	ENSMUSG00000003477.6	ENSMUST00000003569.6	8795	2440	593	4614	1560	163	804	297	3	453	274	43	795	1732	93	977	2180	11123	9999	819	1409	1780	2033	625
Cyp4f18	ENSMUSG00000003484.5	ENSMUST00000003574.5	145	113	58	120	31	3	63	61	14	165	241	44	56	79	31	54	1819	128	2996	398	1411	302	542	403
Impdh1	ENSMUSG00000003500.14	ENSMUST00000078155.12	1219	443	100	581	184	25	161	76	10	130	106	43	191	325	55	162	651	680	499	183	429	198	267	122
Psg18	ENSMUSG00000003505.16	ENSMUST00000003597.15	0	0	0	0	0	0	0	0	0	0	0	0	0	0	0	0	0	0	0	0	0	0	0	0
Dusp3	ENSMUSG00000003518.14	ENSMUST00000003612.13	305	61	11	115	21	6	15	10	3	18	14	2	6	41	0	13	187	231	238	40	119	121	103	19
Prodh	ENSMUSG00000003526.13	ENSMUST00000003620.13	154	109	31	103	62	12	59	31	2	32	31	20	55	95	1	51	126	206	159	62	103	61	81	45
Ess2	ENSMUSG00000003527.10	ENSMUST00000003621.10	103	90	34	82	43	26	40	29	5	53	36	20	31	41	11	34	203	102	216	70	195	102	127	67
Slc25a1	ENSMUSG00000003528.16	ENSMUST00000003622.16	207	50	17	155	27	14	24	20	7	48	33	2	15	58	0	19	295	182	282	71	234	162	198	83
Dgcr6	ENSMUSG00000003531.16	ENSMUST00000066027.14	89	33	8	42	9	1	9	4	1	16	13	5	20	35	14	16	93	85	103	25	67	86	78	47
Ddr1	ENSMUSG00000003534.18	ENSMUST00000119825.8	726	315	85	453	163	38	195	160	20	232	246	49	138	394	24	91	730	644	626	394	603	521	694	365
Ier3	ENSMUSG00000003541.7	ENSMUST00000003635.7	239	71	18	152	57	30	83	83	14	81	69	33	53	75	15	47	369	235	428	123	960	628	646	284
Fosb	ENSMUSG00000003545.4	ENSMUST00000003640.4	56	10	2	40	14	8	12	6	1	18	9	11	4	5	0	6	33	8	15	26	151	62	81	76
Klc4	ENSMUSG00000003546.11	ENSMUST00000233974.2	323	199	74	223	79	33	63	29	18	63	65	31	86	166	30	79	342	296	554	94	356	189	222	92
Ercc1	ENSMUSG00000003549.10	ENSMUST00000003645.9	107	35	11	64	28	2	19	19	1	31	26	14	18	58	2	32	283	131	248	57	199	69	100	48
Cyp17a1	ENSMUSG00000003555.9	ENSMUST00000026012.8	0	0	0	0	0	0	1	0	2	3	0	0	0	0	0	3	0	1	1	0	1	0	0	0
As3mt	ENSMUSG00000003559.9	ENSMUST00000003655.9	198	83	22	135	64	10	39	22	1	56	52	11	18	69	4	40	290	178	289	73	180	64	90	47
Homer3	ENSMUSG00000003573.16	ENSMUST00000140212.8	269	130	44	182	73	25	63	26	5	48	56	23	87	96	22	70	105	118	182	55	60	52	56	54
Crtc1	ENSMUSG00000003575.14	ENSMUST00000076615.6	33	30	16	35	21	0	14	8	2	14	7	3	12	19	15	11	33	25	43	27	25	8	23	13
Rnf215	ENSMUSG00000003581.15	ENSMUST00000003677.11	272	214	69	226	110	32	84	79	15	81	72	41	82	131	38	111	197	312	273	88	140	100	146	94
Sec14l2	ENSMUSG00000003585.14	ENSMUST00000003681.8	174	64	38	136	45	17	46	23	0	27	21	3	30	54	10	35	101	172	102	19	50	39	42	14
Aven	ENSMUSG00000003604.15	ENSMUST00000099588.4	91	17	13	62	18	0	7	6	0	21	10	1	3	7	0	12	83	42	63	23	65	59	46	32
Cp	ENSMUSG00000003617.17	ENSMUST00000091309.12	3888	1005	44	2102	492	16	916	543	28	1071	1384	90	140	986	0	137	10285	4174	9533	2349	13133	5549	8456	2546
Crot	ENSMUSG00000003623.5	ENSMUST00000003720.5	369	129	18	185	77	7	88	47	4	74	77	25	53	91	8	30	647	314	719	169	609	228	408	189
Rps6ka1	ENSMUSG00000003644.18	ENSMUST00000105894.11	913	310	75	563	203	46	157	99	21	189	163	41	131	209	22	118	1274	957	1418	350	681	284	487	241
Calb2	ENSMUSG00000003657.10	ENSMUST00000003754.8	0	0	0	0	0	0	0	0	0	0	0	0	0	0	0	0	0	0	0	0	0	0	0	1
Snrnp200	ENSMUSG00000003660.11	ENSMUST00000103220.4	2474	955	265	1563	559	118	615	513	36	692	680	210	411	790	74	454	3996	2787	3973	1216	3934	2240	3183	1703
Ciao1	ENSMUSG00000003662.11	ENSMUST00000003759.11	316	150	25	194	57	3	51	39	2	77	79	8	44	138	8	41	482	311	536	157	233	78	127	80
Has1	ENSMUSG00000003665.8	ENSMUST00000003762.8	43	19	3	24	18	7	38	35	5	52	32	10	5	20	0	2	75	30	24	39	129	282	66	24
Taf6l	ENSMUSG00000003680.17	ENSMUST00000176610.9	71	22	8	29	15	5	15	16	0	20	23	7	9	30	1	14	149	52	127	34	65	18	24	9
Insig2	ENSMUSG00000003721.15	ENSMUST00000003818.14	190	46	3	113	27	2	14	11	6	22	25	3	11	17	0	8	248	175	245	53	147	72	106	23
Kpna6	ENSMUSG00000003731.14	ENSMUST00000102590.11	423	191	31	231	70	17	76	48	12	78	82	21	28	92	6	46	767	381	711	189	507	282	465	212
Man1a	ENSMUSG00000003746.17	ENSMUST00000003843.16	869	397	83	484	153	42	144	136	11	176	159	71	150	220	39	111	978	945	895	372	497	447	471	266
Itpkc	ENSMUSG00000003752.10	ENSMUST00000003850.8	104	87	25	94	39	11	42	66	20	84	74	17	47	60	6	35	201	106	167	63	284	561	307	216
Coq8b	ENSMUSG00000003762.14	ENSMUST00000003860.13	185	178	70	141	106	23	133	119	32	163	155	90	163	157	58	102	418	159	289	209	272	194	224	218
Brd8	ENSMUSG00000003778.15	ENSMUST00000003876.10	553	457	172	433	263	75	279	204	41	271	281	113	263	310	40	261	786	483	798	461	746	471	579	386
Kif20a	ENSMUSG00000003779.17	ENSMUST00000167161.9	20	9	0	12	3	0	7	8	4	19	13	2	13	3	0	2	690	32	484	48	438	96	150	47
Farsa	ENSMUSG00000003808.19	ENSMUST00000003906.13	178	105	38	109	74	52	77	88	10	87	86	59	99	107	17	89	470	178	390	165	374	202	327	186
Gcdh	ENSMUSG00000003809.15	ENSMUST00000003907.14	202	86	27	114	32	8	33	32	0	32	23	3	23	72	0	30	261	211	317	84	173	85	100	41
Mast2	ENSMUSG00000003810.14	ENSMUST00000106486.8	934	317	64	580	130	28	152	100	7	257	195	62	127	217	22	146	1442	561	1047	597	1419	920	991	701
Dnase2a	ENSMUSG00000003812.14	ENSMUST00000003910.13	107	63	4	82	29	3	38	14	2	46	41	7	28	49	0	12	450	196	576	97	384	157	247	67
Rad23a	ENSMUSG00000003813.16	ENSMUST00000003911.13	390	145	22	212	81	10	77	63	6	108	127	27	60	88	9	52	577	297	389	207	390	211	220	154
Calr	ENSMUSG00000003814.9	ENSMUST00000003912.7	3564	963	128	2081	360	34	514	596	28	527	623	63	396	1324	19	170	6646	1876	3870	1228	6244	2250	2966	1065
Syce2	ENSMUSG00000003824.13	ENSMUST00000136026.8	5	4	0	7	0	0	1	0	0	4	7	2	0	2	0	0	27	3	33	7	34	25	27	11
Nfat5	ENSMUSG00000003847.17	ENSMUST00000169453.8	1380	888	226	1044	471	76	515	396	30	422	400	109	312	717	75	387	780	1336	952	653	992	1126	1152	819
Nob1	ENSMUSG00000003848.15	ENSMUST00000003946.9	63	19	10	49	19	3	12	19	0	17	25	2	16	24	6	29	86	47	58	25	115	64	100	66
Nqo1	ENSMUSG00000003849.9	ENSMUST00000003947.9	69	7	5	41	13	0	4	5	1	1	4	5	2	2	0	3	47	55	65	1	46	64	56	14
Ppfia3	ENSMUSG00000003863.19	ENSMUST00000211067.2	3	0	3	3	2	0	4	1	0	0	3	0	1	10	0	1	6	3	3	1	0	1	1	5
Gys1	ENSMUSG00000003865.17	ENSMUST00000003964.17	248	114	43	123	79	13	97	41	7	77	73	32	39	98	1	66	330	193	314	147	199	139	145	74
Ruvbl2	ENSMUSG00000003868.15	ENSMUST00000211214.2	330	88	18	152	43	9	38	16	2	27	24	20	31	75	10	25	725	302	507	73	378	183	289	77
Lin7b	ENSMUSG00000003872.10	ENSMUST00000003971.10	5	0	3	1	0	0	1	0	0	1	0	0	0	0	0	0	2	1	0	1	2	0	0	3
Bax	ENSMUSG00000003873.12	ENSMUST00000033093.10	202	156	42	155	71	15	90	60	23	112	160	56	65	125	23	60	547	159	508	240	346	197	345	251
Il7r	ENSMUSG00000003882.6	ENSMUST00000003981.6	86	66	15	63	11	2	36	32	1	39	57	8	20	46	4	18	213	117	192	101	93	26	46	14
Tfam	ENSMUSG00000003923.15	ENSMUST00000092430.11	99	29	4	64	11	0	15	13	0	17	13	1	4	17	0	12	209	84	232	44	225	102	200	75
Zfp81	ENSMUSG00000003929.12	ENSMUST00000054072.9	23	11	0	9	5	0	13	1	0	2	6	0	1	16	0	1	37	23	28	11	42	12	34	17
Efnb3	ENSMUSG00000003934.6	ENSMUST00000004036.6	7	7	0	6	2	4	4	1	1	0	0	0	6	1	2	0	1	6	0	0	2	2	0	3
Mmd	ENSMUSG00000003948.18	ENSMUST00000004050.7	93	23	1	49	20	0	17	6	0	6	8	2	12	20	0	18	156	120	156	27	101	79	114	41
Hlf	ENSMUSG00000003949.17	ENSMUST00000004051.8	75	27	10	49	14	3	11	5	0	12	7	2	0	2	3	7	18	46	56	10	39	36	23	13
Fam162a	ENSMUSG00000003955.9	ENSMUST00000004057.9	121	45	3	86	19	1	12	10	0	19	18	0	8	25	0	11	159	69	119	32	58	31	29	20
Rpl8	ENSMUSG00000003970.10	ENSMUST00000229183.2	4780	1087	80	2202	512	33	476	277	18	528	543	68	223	899	42	201	12871	4367	14180	1655	12409	7106	10049	3297
Grm3	ENSMUSG00000003974.7	ENSMUST00000004076.5	0	0	0	0	0	0	0	0	0	0	0	0	0	0	0	0	0	0	0	0	0	0	0	0
Ssbp2	ENSMUSG00000003992.16	ENSMUST00000004094.15	84	36	7	63	26	1	18	20	0	19	18	8	16	23	0	19	194	101	179	41	164	108	154	49
Fancl	ENSMUSG00000004018.10	ENSMUST00000004120.9	57	27	5	30	21	4	22	10	0	15	17	6	8	13	3	15	131	31	84	48	83	25	53	17
Brinp2	ENSMUSG00000004031.14	ENSMUST00000004133.11	5	4	0	1	0	0	0	0	0	0	1	0	2	2	0	0	6	3	1	1	3	4	1	2
Gstm5	ENSMUSG00000004032.11	ENSMUST00000004134.11	40	11	3	16	4	0	2	1	1	3	4	3	6	25	7	3	166	45	125	28	85	48	87	20
Gstm7	ENSMUSG00000004035.13	ENSMUST00000004137.11	16	9	0	9	2	0	0	0	0	1	0	0	1	6	0	1	17	17	42	4	4	5	11	1
Gstm3	ENSMUSG00000004038.10	ENSMUST00000004136.10	1	0	0	0	0	0	0	0	0	0	0	0	0	0	0	0	0	0	1	0	0	0	3	0
Stat3	ENSMUSG00000004040.17	ENSMUST00000127638.8	1847	779	181	1068	371	96	662	532	70	564	473	318	267	528	99	270	4866	1726	3477	969	5231	4855	6539	2055
Stat5a	ENSMUSG00000004043.15	ENSMUST00000107356.8	90	29	6	34	17	10	28	26	7	26	16	13	15	30	0	10	170	75	170	51	150	96	212	97
Cavin1	ENSMUSG00000004044.10	ENSMUST00000060792.6	2109	929	259	1455	377	100	342	199	25	302	201	73	409	773	103	403	1372	1687	1709	510	1208	1071	1145	536
Map3k11	ENSMUSG00000004054.10	ENSMUST00000004156.10	842	535	107	664	264	59	258	204	22	271	221	53	222	454	15	169	659	738	781	400	512	366	556	398
Akt2	ENSMUSG00000004056.16	ENSMUST00000051356.12	677	280	66	429	145	14	185	133	7	190	158	43	117	209	15	141	1115	602	826	380	972	592	1015	524
Dnaja3	ENSMUSG00000004069.18	ENSMUST00000060067.12	244	90	18	127	55	7	59	31	2	46	38	8	24	72	4	39	393	194	343	83	190	131	167	41
Hmox2	ENSMUSG00000004070.16	ENSMUST00000118885.8	343	121	26	198	51	7	100	66	1	70	83	5	37	75	6	23	972	335	882	158	837	456	621	206
Cdip1	ENSMUSG00000004071.14	ENSMUST00000004173.12	117	59	15	76	35	4	13	8	0	31	29	12	28	62	7	34	121	130	128	47	104	76	105	46
Map3k20	ENSMUSG00000004085.15	ENSMUST00000090824.12	807	278	77	538	164	28	140	82	12	139	90	30	79	201	6	134	848	774	930	252	734	505	568	208
Cwc15	ENSMUSG00000004096.10	ENSMUST00000004200.9	345	66	29	186	46	8	43	28	3	51	48	24	15	76	15	51	718	321	728	110	1044	741	802	266
Col5a3	ENSMUSG00000004098.8	ENSMUST00000004201.8	81	98	43	107	21	12	29	43	10	61	79	15	121	227	17	92	165	104	161	224	151	145	59	83
Dnmt1	ENSMUSG00000004099.17	ENSMUST00000004202.17	835	326	105	465	216	44	183	166	36	327	297	89	142	282	33	131	1928	641	1551	503	1364	545	801	392
Ppan	ENSMUSG00000004100.13	ENSMUST00000004203.6	108	65	40	60	45	27	63	48	3	31	41	25	43	68	5	45	191	54	149	56	249	178	220	105
Angptl2	ENSMUSG00000004105.9	ENSMUST00000004208.7	589	210	18	298	120	8	68	42	5	52	48	1	30	99	8	26	329	491	562	121	388	478	336	83
Cacna1e	ENSMUSG00000004110.18	ENSMUST00000187541.7	23	78	25	27	23	6	30	29	0	24	19	8	48	60	0	24	12	41	10	106	8	7	5	18
Cacna1b	ENSMUSG00000004113.19	ENSMUST00000041342.12	13	13	2	9	4	0	9	6	0	11	15	1	11	5	0	1	5	7	8	15	9	5	11	10
Trmt10a	ENSMUSG00000004127.13	ENSMUST00000162864.8	13	14	3	14	4	4	4	8	0	2	11	2	3	9	0	5	38	14	20	6	30	10	20	12
Etv1	ENSMUSG00000004151.18	ENSMUST00000095767.11	50	13	1	27	13	4	3	2	0	2	1	0	4	17	0	10	30	44	36	8	23	22	32	17
Kifc2	ENSMUSG00000004187.12	ENSMUST00000004294.12	50	77	50	79	37	7	25	12	6	17	7	16	55	71	18	80	13	62	34	37	12	20	14	10
Psap	ENSMUSG00000004207.15	ENSMUST00000179238.8	7663	2932	536	4536	1406	212	2077	1997	165	2237	2548	434	1067	2623	214	895	23736	7901	26109	6097	16777	11868	12705	7050
Ikbkg	ENSMUSG00000004221.17	ENSMUST00000064407.10	347	234	86	281	129	46	147	150	29	150	98	112	107	178	32	152	515	304	463	185	445	290	387	207
Pax2	ENSMUSG00000004231.16	ENSMUST00000174490.9	0	0	0	0	0	0	0	1	0	0	0	0	0	0	0	0	0	0	0	0	0	0	0	0
Wars2	ENSMUSG00000004233.15	ENSMUST00000004343.7	29	35	5	43	12	5	18	13	2	12	14	7	6	13	0	11	106	50	65	36	16	14	28	9
Atn1	ENSMUSG00000004263.16	ENSMUST00000088357.12	0	0	0	0	0	0	0	0	0	0	0	0	0	0	0	0	0	0	0	0	0	0	0	0
Phb2	ENSMUSG00000004264.18	ENSMUST00000004375.16	261	66	45	170	35	5	37	33	4	38	57	28	22	50	1	33	696	186	594	122	671	467	622	245
Ptpn6	ENSMUSG00000004266.16	ENSMUST00000112484.10	499	179	81	239	147	21	278	237	20	185	244	36	94	180	8	53	2197	284	1555	382	1152	750	915	273
Eno2	ENSMUSG00000004267.17	ENSMUST00000004378.15	8	16	16	14	13	3	31	38	9	35	36	10	8	8	10	3	18	9	35	17	5	17	15	22
Emg1	ENSMUSG00000004268.12	ENSMUST00000004379.8	331	163	39	199	83	15	101	68	2	85	108	29	74	167	9	59	905	216	601	162	658	312	608	257
Lpcat3	ENSMUSG00000004270.14	ENSMUST00000004381.14	237	71	12	167	33	4	36	28	8	66	47	14	26	97	0	36	575	329	652	110	506	334	467	146
Atp6v1f	ENSMUSG00000004285.13	ENSMUST00000004396.13	7	8	3	9	8	0	4	6	0	4	3	0	3	2	0	1	24	8	20	11	16	11	15	9
Il12b	ENSMUSG00000004296.15	ENSMUST00000170513.3	8	1	0	2	3	0	5	2	0	5	4	2	0	0	0	3	52	3	36	3	8	14	26	5
Clcn5	ENSMUSG00000004317.15	ENSMUST00000004428.14	136	43	6	82	25	5	36	33	0	34	29	6	6	42	0	6	611	153	450	89	573	329	428	163
Clcn3	ENSMUSG00000004319.16	ENSMUST00000056508.12	550	232	39	340	144	7	100	65	6	118	117	31	40	169	7	76	683	575	599	230	465	316	346	173
Hif3a	ENSMUSG00000004328.16	ENSMUST00000037762.11	27	52	17	32	23	0	5	8	0	36	19	10	6	19	7	63	88	165	70	23	21	29	14	20
Gpx6	ENSMUSG00000004341.9	ENSMUST00000004453.9	0	0	0	0	0	0	0	0	0	0	0	0	0	0	0	0	0	0	0	0	0	0	0	0
Gpx5	ENSMUSG00000004344.13	ENSMUST00000110491.9	0	0	0	0	0	0	0	0	0	0	0	0	0	0	0	0	0	0	0	0	0	0	0	0
Pde1c	ENSMUSG00000004347.18	ENSMUST00000044505.14	16	8	0	3	4	0	4	0	0	0	0	6	3	7	0	8	4	8	12	4	3	2	3	0
Utp20	ENSMUSG00000004356.9	ENSMUST00000004470.9	546	223	77	333	151	17	233	165	17	281	185	45	91	200	6	145	1357	446	753	415	1056	638	947	664
Spic	ENSMUSG00000004359.17	ENSMUST00000004473.15	2	0	0	0	0	0	1	3	0	2	3	0	0	1	0	0	10	1	9	4	3	5	2	1
9330159F19Rik	ENSMUSG00000004360.10	ENSMUST00000092627.6	96	35	6	55	10	2	7	2	0	6	0	0	4	15	0	23	57	94	56	22	106	41	29	5
Cul3	ENSMUSG00000004364.15	ENSMUST00000163119.8	1639	832	128	1120	443	31	444	309	10	557	463	66	184	356	12	278	2261	1569	2202	981	3404	2165	2748	1510
Sst	ENSMUSG00000004366.5	ENSMUST00000004480.5	0	0	0	0	0	0	0	0	0	0	0	0	0	0	0	0	0	0	0	0	0	0	0	0
Il11	ENSMUSG00000004371.16	ENSMUST00000094892.12	5	1	0	3	4	0	3	0	0	5	1	0	0	3	0	0	9	0	9	6	7	4	18	7
Large1	ENSMUSG00000004383.19	ENSMUST00000212459.2	357	193	75	275	102	31	126	99	26	135	118	32	89	183	21	144	607	350	575	234	547	376	430	220
Ddx56	ENSMUSG00000004393.11	ENSMUST00000004507.11	265	88	36	145	71	14	87	60	7	88	77	25	57	116	17	56	527	201	463	168	417	302	384	205
Tmed4	ENSMUSG00000004394.13	ENSMUST00000004508.13	226	50	8	86	29	0	29	12	5	26	17	3	16	53	5	20	266	255	512	60	282	230	233	77
Col26a1	ENSMUSG00000004415.16	ENSMUST00000057497.13	5	3	0	0	0	0	2	5	0	1	0	1	0	0	0	4	5	3	3	2	3	0	0	2
Bid	ENSMUSG00000004446.13	ENSMUST00000004560.12	22	14	2	23	4	2	18	10	0	5	2	0	0	6	0	4	187	8	100	21	121	29	99	37
Ralb	ENSMUSG00000004451.15	ENSMUST00000004565.15	207	66	25	113	55	5	37	40	4	76	84	17	23	68	0	24	488	123	521	71	386	305	336	141
Ppp1cc	ENSMUSG00000004455.17	ENSMUST00000102528.11	20	24	0	24	6	3	9	10	0	5	13	1	6	10	0	8	23	14	20	12	29	23	27	22
Dnajb11	ENSMUSG00000004460.18	ENSMUST00000178320.2	640	218	29	392	88	7	147	124	10	147	149	29	79	156	20	67	1358	461	1043	232	1411	882	1072	411
Tbccd1	ENSMUSG00000004462.8	ENSMUST00000232075.2	116	66	7	63	31	1	30	10	5	29	18	2	13	31	2	10	129	99	143	40	106	41	74	27
Clec11a	ENSMUSG00000004473.11	ENSMUST00000004587.11	53	37	2	35	22	4	5	8	1	7	10	0	14	20	1	0	158	17	73	29	62	30	34	10
Zfp324	ENSMUSG00000004500.10	ENSMUST00000038701.8	72	33	4	29	24	2	24	14	0	15	17	8	20	22	0	9	111	48	93	29	26	7	66	7
Gab2	ENSMUSG00000004508.7	ENSMUST00000004622.7	210	149	41	189	54	18	48	49	5	89	71	25	31	111	0	65	378	387	616	152	738	560	748	345
Coro1c	ENSMUSG00000004530.13	ENSMUST00000004646.13	757	202	43	417	88	11	103	67	7	119	103	44	81	129	16	55	1742	725	1426	237	1892	1319	1880	480
Tax1bp1	ENSMUSG00000004535.13	ENSMUST00000080723.11	2742	964	177	1763	509	63	595	378	32	516	419	130	249	615	40	290	4000	2316	3535	1000	5159	3940	4762	1605
Psg17	ENSMUSG00000004540.8	ENSMUST00000004655.8	0	6	0	5	4	0	5	5	0	9	2	1	8	0	0	1	1	1	0	0	4	2	3	4
Psg19	ENSMUSG00000004542.16	ENSMUST00000004657.14	0	0	0	0	0	0	0	0	0	2	0	0	0	0	0	0	0	0	0	0	2	1	2	0
Ctse	ENSMUSG00000004552.17	ENSMUST00000073350.13	9	7	1	2	0	0	1	3	0	1	1	0	2	2	0	1	28	11	65	10	30	42	48	17
Ndrg2	ENSMUSG00000004558.16	ENSMUST00000004673.15	446	103	29	241	23	3	34	8	4	28	11	10	33	54	14	42	343	653	1120	156	336	468	255	57
Mettl17	ENSMUSG00000004561.15	ENSMUST00000047899.13	84	65	16	71	31	8	40	25	6	38	26	30	26	62	5	20	157	70	94	57	76	71	58	60
Arhgef40	ENSMUSG00000004562.17	ENSMUST00000093813.12	695	426	146	483	165	57	202	147	24	188	153	54	165	325	39	171	916	529	979	345	636	512	577	355
Pnpla6	ENSMUSG00000004565.16	ENSMUST00000111070.4	469	359	147	355	196	40	209	128	24	197	139	74	248	376	33	231	409	365	500	282	242	193	231	191
Mcoln1	ENSMUSG00000004567.17	ENSMUST00000004683.13	204	91	23	149	62	21	33	35	4	53	49	19	75	111	0	52	197	152	277	103	201	154	153	90
Arhgef18	ENSMUSG00000004568.14	ENSMUST00000004684.13	932	477	167	478	209	87	147	132	26	216	178	97	262	346	99	254	622	929	756	359	365	292	333	206
Pkn2	ENSMUSG00000004591.17	ENSMUST00000043812.15	1592	665	84	1008	425	21	394	273	24	355	348	94	133	278	25	192	2029	1429	1833	632	2501	1324	1912	1048
Cd33	ENSMUSG00000004609.12	ENSMUST00000039861.7	176	162	38	171	27	1	17	8	0	28	19	3	9	50	12	49	206	103	255	48	160	398	164	67
Etfb	ENSMUSG00000004610.5	ENSMUST00000004729.5	155	67	13	79	26	1	21	13	3	40	29	2	22	54	2	28	281	168	320	104	231	175	186	89
Nkg7	ENSMUSG00000004612.10	ENSMUST00000070518.4	23	21	1	19	8	4	22	27	2	26	47	8	15	19	2	9	250	64	78	126	195	23	104	69
Stxbp2	ENSMUSG00000004626.15	ENSMUST00000160708.8	412	307	134	304	133	46	185	142	37	194	202	86	206	242	70	164	960	376	927	335	743	491	586	332
Pcp2	ENSMUSG00000004630.19	ENSMUST00000133459.8	0	0	0	0	0	0	0	0	0	0	0	0	0	0	0	0	0	0	0	0	0	0	0	0
Sgce	ENSMUSG00000004631.16	ENSMUST00000115577.9	464	136	36	261	62	7	50	39	8	70	40	14	46	97	6	22	537	442	530	117	398	286	311	131
Chn2	ENSMUSG00000004633.18	ENSMUST00000046856.14	73	34	15	47	19	12	8	11	8	18	19	2	37	30	0	14	125	72	114	27	94	41	82	24
Wwox	ENSMUSG00000004637.16	ENSMUST00000004756.14	52	66	10	52	28	9	30	26	7	38	17	23	20	52	0	54	74	53	117	23	78	38	71	20
Slbp	ENSMUSG00000004642.14	ENSMUST00000057551.14	202	121	32	108	50	7	73	61	15	54	71	26	63	68	1	28	601	133	375	163	389	156	245	121
Tyr	ENSMUSG00000004651.7	ENSMUST00000004770.7	0	0	0	0	0	0	0	0	0	0	0	0	0	0	0	0	0	0	0	0	0	0	0	0
Ghrhr	ENSMUSG00000004654.7	ENSMUST00000063578.6	0	0	0	0	0	0	0	0	0	0	0	0	0	0	0	0	2	0	0	0	0	1	0	3
Aqp1	ENSMUSG00000004655.6	ENSMUST00000004774.4	2572	588	122	1214	257	36	175	75	5	193	120	26	177	686	29	192	2090	2313	3485	319	1680	1864	1049	310
Arid3b	ENSMUSG00000004661.16	ENSMUST00000171444.8	88	88	31	108	55	9	41	27	11	50	46	9	61	74	0	44	60	81	72	67	54	40	62	84
Cnn2	ENSMUSG00000004665.11	ENSMUST00000004784.11	1183	323	32	616	124	27	141	79	9	131	129	28	81	249	12	63	2500	974	1969	289	1645	874	1270	305
Polr2e	ENSMUSG00000004667.19	ENSMUST00000004786.10	202	34	8	81	17	4	22	13	0	20	14	3	25	54	0	29	351	207	383	35	238	164	210	51
Abca13	ENSMUSG00000004668.15	ENSMUST00000042740.13	27	13	10	21	6	0	0	7	1	7	3	2	3	15	2	11	20	19	14	14	30	495	67	56
Myo9b	ENSMUSG00000004677.18	ENSMUST00000071935.7	1336	905	316	1006	514	125	547	582	96	660	641	239	449	680	77	502	2761	1456	2401	1264	2134	1433	1735	1262
Hdac9	ENSMUSG00000004698.12	ENSMUST00000110819.4	53	43	13	51	21	1	8	12	4	24	10	14	35	40	11	20	61	77	65	21	44	25	20	14
Ly9	ENSMUSG00000004707.15	ENSMUST00000068878.14	44	41	1	27	18	0	34	22	0	30	63	3	15	44	8	10	624	80	511	156	268	96	123	85
Cd244a	ENSMUSG00000004709.15	ENSMUST00000004829.13	145	161	13	113	71	9	58	55	4	70	61	8	35	133	13	48	210	44	127	141	175	52	108	71
Adgre1	ENSMUSG00000004730.16	ENSMUST00000004850.8	516	134	24	245	160	3	74	78	6	181	199	17	19	131	7	31	3274	390	2711	645	1487	518	617	360
Mtfp1	ENSMUSG00000004748.6	ENSMUST00000004868.6	18	11	4	5	6	0	9	0	0	2	10	0	3	15	3	0	25	15	23	6	8	7	2	0
Rab23	ENSMUSG00000004768.15	ENSMUST00000088287.10	56	21	1	36	14	0	11	5	0	13	14	5	6	5	0	4	64	43	42	18	69	50	91	22
Rab11a	ENSMUSG00000004771.13	ENSMUST00000172298.8	464	113	22	222	60	6	58	35	2	53	41	1	30	77	0	11	999	413	999	184	918	541	694	271
Eif2b2	ENSMUSG00000004788.12	ENSMUST00000004910.12	149	58	36	104	37	10	38	37	10	46	68	32	73	50	13	55	355	137	353	79	394	261	385	180
Dlst	ENSMUSG00000004789.11	ENSMUST00000053811.10	542	222	56	326	102	14	154	109	9	172	127	36	111	196	2	136	837	500	820	247	864	776	764	409
Pgf	ENSMUSG00000004791.8	ENSMUST00000004913.7	27	10	1	17	10	3	7	4	0	18	12	0	1	8	0	1	93	28	101	18	111	74	128	56
Ulk2	ENSMUSG00000004798.15	ENSMUST00000004920.4	1082	325	44	562	146	11	102	34	0	97	120	14	88	233	0	76	896	992	830	255	485	307	394	226
Ccl24	ENSMUSG00000004814.11	ENSMUST00000004936.10	4	1	0	0	0	0	0	0	0	0	0	0	0	0	0	0	11	4	0	3	3	4	16	8
Dgkq	ENSMUSG00000004815.13	ENSMUST00000053913.13	188	183	68	173	71	27	113	90	10	130	109	66	111	150	40	112	216	150	240	141	152	149	165	134
Tmed11	ENSMUSG00000004821.2	ENSMUST00000004943.2	0	0	0	0	0	0	0	0	0	0	0	0	0	0	0	0	0	0	0	0	0	0	0	0
Grap	ENSMUSG00000004837.3	ENSMUST00000004959.3	470	128	40	248	69	2	51	40	4	57	30	15	71	140	1	45	337	517	539	109	255	121	188	73
Pou1f1	ENSMUSG00000004842.19	ENSMUST00000176330.8	0	0	0	0	0	0	0	0	0	0	0	0	0	0	0	0	0	0	0	0	0	0	0	0
Chmp2b	ENSMUSG00000004843.8	ENSMUST00000004965.8	233	56	14	136	39	4	23	14	0	25	23	5	18	62	0	28	426	241	408	54	478	577	498	160
Plod3	ENSMUSG00000004846.11	ENSMUST00000004968.11	987	453	83	653	221	50	472	512	37	386	342	61	135	312	10	100	1913	635	1038	655	1233	688	880	435
Ap1s1	ENSMUSG00000004849.15	ENSMUST00000111080.8	83	22	7	43	12	0	11	12	0	28	19	6	8	24	0	5	239	65	230	49	199	101	143	70
Mapk13	ENSMUSG00000004864.14	ENSMUST00000233984.2	65	57	21	50	25	4	27	15	4	40	30	6	18	27	0	5	215	118	238	50	248	292	282	167
Srpk1	ENSMUSG00000004865.17	ENSMUST00000130643.9	396	248	75	277	137	18	158	93	10	145	118	58	143	155	6	121	689	329	480	226	354	223	243	139
Pax3	ENSMUSG00000004872.16	ENSMUST00000004994.16	0	0	0	0	0	0	0	0	0	0	0	0	0	0	0	0	1	0	0	0	0	0	0	0
Lbr	ENSMUSG00000004880.12	ENSMUST00000005003.12	909	384	64	563	180	22	216	125	7	170	157	46	76	287	2	108	1342	865	1294	409	1386	1333	1244	608
Crabp2	ENSMUSG00000004885.6	ENSMUST00000005019.6	0	1	0	0	0	0	4	1	0	2	0	0	0	0	0	0	1	0	0	0	1	2	2	0
Nes	ENSMUSG00000004891.17	ENSMUST00000090973.12	1754	2140	1067	2095	1004	383	1199	1103	283	1314	1029	796	1443	1246	420	1923	877	1451	845	1107	905	445	442	441
Bcan	ENSMUSG00000004892.14	ENSMUST00000090971.11	49	36	9	32	18	3	29	17	3	15	8	7	12	39	1	21	3	60	12	23	1	4	6	8
Hapln2	ENSMUSG00000004894.11	ENSMUST00000005014.9	0	0	0	0	0	0	0	0	0	0	0	0	0	0	0	0	0	0	1	0	1	0	0	0
Prcc	ENSMUSG00000004895.10	ENSMUST00000005015.10	227	92	20	167	66	2	61	42	10	47	69	16	59	82	15	50	225	187	275	123	277	203	266	155
Rrnad1	ENSMUSG00000004896.17	ENSMUST00000005016.16	121	81	44	80	56	17	76	35	8	32	28	15	65	77	19	38	129	89	119	75	109	93	107	66
Hdgf	ENSMUSG00000004897.17	ENSMUST00000005017.15	469	213	47	287	157	25	132	104	31	162	186	71	82	151	19	73	694	232	730	192	676	633	532	347
Slc25a18	ENSMUSG00000004902.8	ENSMUST00000112682.4	8	3	0	9	2	0	5	0	0	11	0	7	0	4	0	1	1	8	2	3	11	27	20	21
Thop1	ENSMUSG00000004929.13	ENSMUST00000005057.7	150	39	8	72	37	10	26	20	1	30	27	12	34	59	3	16	320	126	174	54	279	118	214	81
Apba3	ENSMUSG00000004931.12	ENSMUST00000220297.2	313	103	10	167	74	15	59	51	1	51	40	13	39	86	9	25	419	239	408	116	276	177	220	75
Matk	ENSMUSG00000004933.18	ENSMUST00000120265.2	20	10	2	11	5	0	10	4	5	9	5	5	14	12	0	5	54	23	62	16	17	14	25	17
Pias4	ENSMUSG00000004934.15	ENSMUST00000005064.14	143	78	24	95	49	4	38	51	5	49	42	20	60	94	2	40	176	118	174	85	113	82	79	64
Map2k1	ENSMUSG00000004936.9	ENSMUST00000005066.9	583	356	124	373	191	96	298	372	45	257	274	106	171	253	23	118	1144	437	829	377	700	505	719	357
Sgta	ENSMUSG00000004937.7	ENSMUST00000005067.6	302	106	33	167	77	18	63	58	4	53	62	18	73	96	30	55	526	302	535	141	536	357	404	157
Nmrk2	ENSMUSG00000004939.8	ENSMUST00000005069.8	0	2	0	0	0	0	0	0	0	2	0	0	0	0	0	0	1	0	0	0	0	0	0	0
Tmem242	ENSMUSG00000004945.16	ENSMUST00000005053.14	140	44	4	87	33	0	16	22	0	32	33	2	15	15	3	9	259	107	327	57	259	134	217	101
Dtx2	ENSMUSG00000004947.16	ENSMUST00000005072.10	150	63	7	83	32	5	48	21	5	48	32	6	22	47	16	19	175	139	213	56	261	163	234	107
Zp3	ENSMUSG00000004948.13	ENSMUST00000005073.13	0	0	0	1	0	0	0	0	0	0	1	0	0	1	0	0	1	3	0	0	0	0	0	0
Hspb1	ENSMUSG00000004951.11	ENSMUST00000005077.7	2	0	0	4	0	0	3	1	3	0	1	0	2	2	0	1	3	3	7	1	6	20	3	2
Rasa4	ENSMUSG00000004952.14	ENSMUST00000042135.14	112	116	50	121	178	100	391	590	68	214	330	205	73	97	23	73	638	148	470	452	491	418	669	590
Syt5	ENSMUSG00000004961.8	ENSMUST00000065957.7	60	31	1	37	9	3	14	4	0	9	25	2	5	22	0	5	31	49	30	25	39	20	23	7
Hnrnpa2b1	ENSMUSG00000004980.17	ENSMUST00000203220.3	1145	864	289	1033	519	96	590	485	46	478	538	161	331	684	60	352	1193	683	856	753	1009	569	715	488
Fxyd4	ENSMUSG00000004988.10	ENSMUST00000203082.3	0	0	0	0	2	0	0	0	0	0	0	0	0	3	0	0	16	0	6	2	7	11	5	8
Ccdc130	ENSMUSG00000004994.13	ENSMUST00000098578.10	45	27	23	15	14	5	20	19	1	15	18	6	23	16	9	13	65	31	76	22	53	27	24	9
Mri1	ENSMUSG00000004996.10	ENSMUST00000126435.8	58	54	27	57	15	8	25	19	1	30	26	11	39	52	10	46	116	79	151	58	57	32	44	25
Prkacb	ENSMUSG00000005034.16	ENSMUST00000102515.10	476	205	97	276	114	25	109	59	16	124	92	27	73	136	17	103	725	515	829	149	763	396	516	183
Sgsh	ENSMUSG00000005043.14	ENSMUST00000005173.11	130	64	22	81	30	1	7	14	8	15	13	5	28	64	3	21	106	126	193	62	80	87	80	31
Chd5	ENSMUSG00000005045.17	ENSMUST00000030775.12	27	18	5	20	15	12	22	26	11	29	20	10	10	13	11	5	33	38	21	19	5	18	14	13
Cstb	ENSMUSG00000005054.8	ENSMUST00000005185.8	69	11	4	23	2	0	10	16	0	11	18	0	4	7	0	8	648	73	666	32	865	375	580	129
Sh2b2	ENSMUSG00000005057.14	ENSMUST00000196397.5	41	37	10	25	12	0	17	16	2	24	22	11	12	36	4	13	123	19	86	76	137	141	93	79
Pex5	ENSMUSG00000005069.13	ENSMUST00000035861.6	321	166	64	245	64	15	104	83	8	107	94	31	113	124	43	98	366	288	483	170	500	386	562	359
Jkamp	ENSMUSG00000005078.17	ENSMUST00000057257.10	121	40	3	62	20	0	12	9	0	16	11	13	12	52	1	16	307	147	248	53	183	43	93	37
Cd44	ENSMUSG00000005087.18	ENSMUST00000005218.15	1005	342	57	661	206	29	267	257	19	298	294	48	121	350	29	117	1725	817	1164	522	2009	2782	2166	870
Slc1a2	ENSMUSG00000005089.16	ENSMUST00000080210.10	42	22	6	25	9	0	19	11	1	7	14	3	8	18	1	10	55	40	58	20	43	19	35	12
Eif2ak4	ENSMUSG00000005102.14	ENSMUST00000005233.12	398	249	86	393	195	34	196	87	8	163	104	56	122	154	17	147	451	345	457	242	508	535	536	466
Wdr1	ENSMUSG00000005103.13	ENSMUST00000005234.13	1750	521	108	968	259	41	366	312	33	376	425	88	134	359	12	139	5416	1382	3751	832	4818	2238	3917	1298
Slc2a9	ENSMUSG00000005107.14	ENSMUST00000067886.12	37	27	10	34	17	11	20	10	4	28	19	19	13	39	2	10	89	46	132	40	81	37	62	32
Ccn4	ENSMUSG00000005124.11	ENSMUST00000005255.9	36	3	1	9	2	0	1	2	0	15	17	2	4	7	7	1	120	6	84	21	136	55	96	39
Ndrg1	ENSMUSG00000005125.14	ENSMUST00000005256.14	198	46	14	114	33	2	25	25	0	44	25	11	21	34	4	23	387	152	264	73	237	169	200	44
4930550C14Rik	ENSMUSG00000005131.5	ENSMUST00000005262.2	8	4	0	3	4	0	1	1	0	2	3	2	0	12	0	2	16	12	20	7	7	4	8	4
Man2b1	ENSMUSG00000005142.11	ENSMUST00000034121.11	1898	759	177	1069	391	60	382	306	23	394	368	100	271	649	48	200	4599	1419	4639	1119	3133	1725	1691	1012
Klf5	ENSMUSG00000005148.9	ENSMUST00000005279.8	84	33	13	73	20	2	15	11	2	16	14	3	12	42	5	4	66	86	59	22	50	62	69	37
Wdr83	ENSMUSG00000005150.17	ENSMUST00000093357.12	65	40	8	63	31	6	28	9	2	29	31	2	26	53	1	15	115	60	120	52	84	36	53	34
Prdx2	ENSMUSG00000005161.16	ENSMUST00000164807.2	233	57	10	91	20	6	23	20	0	43	34	3	19	55	5	22	481	153	575	62	349	138	260	58
Polr2a	ENSMUSG00000005198.16	ENSMUST00000058470.16	3167	1251	321	1836	698	110	654	469	32	755	640	159	482	930	60	553	3298	3643	4046	1373	3247	2164	3123	1415
Shbg	ENSMUSG00000005202.3	ENSMUST00000005334.3	0	0	0	0	0	0	0	0	0	0	0	0	0	0	0	0	0	0	0	0	1	0	0	0
Senp3	ENSMUSG00000005204.13	ENSMUST00000005336.9	183	122	46	157	70	13	71	89	2	55	66	21	50	84	11	31	285	166	264	101	378	216	334	146
Corin	ENSMUSG00000005220.11	ENSMUST00000005352.10	35	14	5	38	2	4	0	2	0	6	0	1	3	23	0	1	11	20	57	15	44	30	26	13
Plekha8	ENSMUSG00000005225.16	ENSMUST00000119706.8	130	108	32	122	30	14	21	23	1	92	39	19	63	49	3	70	167	107	152	81	224	134	157	83
G6pc2	ENSMUSG00000005232.12	ENSMUST00000005364.12	0	0	0	0	0	0	0	0	0	0	0	0	0	0	0	0	1	0	0	0	4	5	0	0
Spc25	ENSMUSG00000005233.17	ENSMUST00000167875.9	11	3	0	4	1	2	1	0	0	1	5	0	0	3	0	2	118	9	39	34	62	21	27	14
Dnah2	ENSMUSG00000005237.15	ENSMUST00000108659.2	316	373	201	393	197	51	179	171	18	176	125	123	253	380	8	230	290	208	224	215	128	136	132	176
Ripk4	ENSMUSG00000005251.16	ENSMUST00000019386.10	313	63	13	165	27	2	31	37	4	45	30	2	15	71	5	18	339	383	430	56	383	233	347	93
Ufd1	ENSMUSG00000005262.14	ENSMUST00000115578.10	251	100	17	160	69	9	50	56	3	79	62	21	54	64	7	53	581	283	620	118	822	555	756	282
Zfp287	ENSMUSG00000005267.14	ENSMUST00000185656.7	42	31	4	24	18	0	18	13	4	23	11	3	13	12	0	21	31	28	25	20	31	15	29	13
Prlr	ENSMUSG00000005268.21	ENSMUST00000124470.8	4	2	0	2	1	0	3	0	0	1	0	0	0	3	0	0	7	2	2	2	7	2	13	2
Letm1	ENSMUSG00000005299.7	ENSMUST00000005431.6	458	225	79	346	104	35	125	93	11	152	119	45	71	140	26	106	664	438	636	200	715	587	665	407
Ubqln1	ENSMUSG00000005312.16	ENSMUST00000076454.8	862	165	17	431	81	2	117	50	3	69	65	12	74	172	9	40	1378	746	1077	215	1108	744	991	331
Fgfr4	ENSMUSG00000005320.10	ENSMUST00000005452.6	297	169	62	190	66	20	44	17	6	23	12	2	74	126	25	69	65	97	128	67	47	53	49	48
Cadm3	ENSMUSG00000005338.15	ENSMUST00000111220.8	2	0	0	6	1	0	1	3	0	5	0	1	0	0	0	1	16	3	9	1	16	11	9	7
Fcer1a	ENSMUSG00000005339.11	ENSMUST00000049706.11	4	0	0	0	0	0	0	0	0	0	0	0	0	0	0	0	1	0	1	0	0	0	0	0
Txn2	ENSMUSG00000005354.17	ENSMUST00000109748.9	58	17	8	24	9	1	8	9	0	14	4	5	6	9	1	8	142	59	123	27	108	65	78	42
Casp14	ENSMUSG00000005355.10	ENSMUST00000005488.9	0	0	0	0	0	0	0	0	0	0	0	0	0	0	0	0	0	0	0	0	0	0	0	0
Slc1a6	ENSMUSG00000005357.10	ENSMUST00000005490.10	1	1	0	0	3	0	0	1	0	2	0	0	0	0	0	0	4	3	5	0	0	1	2	0
Slc1a3	ENSMUSG00000005360.15	ENSMUST00000005493.14	410	126	20	213	55	5	62	50	0	36	36	10	24	147	9	36	333	253	337	114	159	125	81	46
Crbn	ENSMUSG00000005362.15	ENSMUST00000013882.10	250	100	23	164	45	11	36	32	5	50	35	5	27	33	9	29	574	348	557	89	496	353	481	150
Il5ra	ENSMUSG00000005364.12	ENSMUST00000204659.3	3	5	0	0	2	0	3	0	0	0	0	0	0	0	0	0	2	1	0	6	3	0	0	0
Msh6	ENSMUSG00000005370.5	ENSMUST00000005503.5	325	199	35	231	97	7	78	67	8	98	88	11	51	142	8	45	567	295	422	184	544	271	451	232
Fbxo11	ENSMUSG00000005371.16	ENSMUST00000005504.15	1120	435	75	680	179	11	214	158	2	250	217	50	88	181	15	171	1156	1003	1162	440	1554	1294	1307	667
Mlxipl	ENSMUSG00000005373.14	ENSMUST00000005507.10	20	15	5	23	11	2	10	7	6	12	3	4	10	8	3	8	3	23	9	30	9	8	1	8
Tbl2	ENSMUSG00000005374.14	ENSMUST00000153183.8	138	36	12	73	30	0	28	31	3	39	21	12	23	20	0	37	279	106	194	57	199	96	174	106
Bud23	ENSMUSG00000005378.18	ENSMUST00000085984.11	110	45	8	66	19	8	31	32	2	41	35	18	28	54	1	26	273	89	273	53	217	138	191	65
Nid1	ENSMUSG00000005397.9	ENSMUST00000005532.9	2449	876	128	1376	406	49	540	443	35	585	499	93	203	654	46	248	4875	2602	4478	1261	5495	4470	4359	1753
Mcm5	ENSMUSG00000005410.7	ENSMUST00000212811.2	101	46	30	54	35	10	43	55	5	57	94	20	20	41	0	24	882	108	478	182	723	193	367	132
Hmox1	ENSMUSG00000005413.9	ENSMUST00000005548.8	176	60	8	106	20	3	37	34	5	37	39	6	16	45	0	9	444	158	589	84	684	733	911	353
Mprip	ENSMUSG00000005417.18	ENSMUST00000072031.13	4810	2499	1075	3165	1237	396	1422	1238	196	1443	1139	559	1464	1951	325	1453	4767	4469	4250	2107	5687	4745	5815	2958
Cic	ENSMUSG00000005442.14	ENSMUST00000169266.8	1484	1017	320	1190	475	125	559	537	104	646	684	270	485	892	71	516	1135	1116	1145	1049	1408	1200	1792	1355
Pafah1b3	ENSMUSG00000005447.13	ENSMUST00000005583.12	72	12	4	43	19	1	11	14	3	15	15	9	9	21	5	9	179	52	116	31	106	33	65	23
Il27ra	ENSMUSG00000005465.10	ENSMUST00000005601.9	61	70	19	40	18	7	35	41	7	35	40	13	38	61	23	19	153	55	59	95	52	16	29	27
Prkaca	ENSMUSG00000005469.11	ENSMUST00000005606.8	590	152	31	311	84	20	68	26	1	66	57	6	41	170	2	34	544	498	531	190	437	293	343	188
Asf1b	ENSMUSG00000005470.9	ENSMUST00000005607.9	6	12	0	2	1	1	0	0	0	6	14	4	3	8	6	1	91	5	44	9	52	17	27	11
Myl10	ENSMUSG00000005474.10	ENSMUST00000005611.10	0	0	0	0	0	0	0	0	0	0	0	0	0	0	0	0	0	0	2	0	0	4	0	0
Ddx39a	ENSMUSG00000005481.19	ENSMUST00000109810.2	142	69	20	72	63	17	86	86	7	100	104	30	37	75	3	36	760	81	422	167	731	271	477	231
Dnajb1	ENSMUSG00000005483.11	ENSMUST00000005620.10	508	62	25	255	54	7	78	83	6	37	67	7	55	39	1	20	535	167	438	82	712	509	684	187
Msh4	ENSMUSG00000005493.16	ENSMUST00000005630.11	0	0	1	2	1	0	1	0	0	0	1	2	0	0	0	0	1	1	5	2	4	8	4	6
Usp40	ENSMUSG00000005501.15	ENSMUST00000040783.11	413	286	86	347	164	25	217	160	17	189	163	46	155	223	11	148	600	292	395	301	243	136	177	122
Evx1	ENSMUSG00000005503.9	ENSMUST00000031787.8	0	0	0	0	0	0	0	0	0	0	0	0	0	0	0	0	0	0	0	0	0	0	0	0
Kbtbd4	ENSMUSG00000005505.13	ENSMUST00000090682.4	142	55	12	88	32	5	47	13	4	39	21	5	19	44	0	8	229	149	220	66	268	85	235	83
Celf1	ENSMUSG00000005506.17	ENSMUST00000005643.14	387	159	46	258	103	13	100	78	10	101	94	32	66	115	19	117	657	388	484	202	437	394	516	274
Ndufs3	ENSMUSG00000005510.10	ENSMUST00000005647.4	190	79	34	113	47	7	40	44	2	53	68	16	63	75	7	52	583	188	610	147	642	310	580	221
Por	ENSMUSG00000005514.15	ENSMUST00000005651.13	3614	1432	457	2259	630	160	743	559	106	788	731	218	646	1293	187	414	2083	3674	3070	952	2662	3135	2388	945
Igf1r	ENSMUSG00000005533.11	ENSMUST00000005671.10	1993	892	261	1233	347	54	353	258	49	376	256	101	211	672	53	357	824	1830	1065	431	1080	1472	1138	525
Insr	ENSMUSG00000005534.11	ENSMUST00000091291.5	1644	1017	278	1117	391	79	361	219	35	453	258	99	274	874	44	460	858	1525	1180	657	835	889	839	459
Fcer2a	ENSMUSG00000005540.11	ENSMUST00000005678.6	38	22	15	16	11	3	12	23	1	13	14	0	38	19	4	6	8	30	7	22	10	7	10	4
Cyp2a5	ENSMUSG00000005547.15	ENSMUST00000005685.15	428	51	21	209	9	6	19	15	5	27	30	6	10	47	2	5	74	141	49	50	116	27	27	24
Atp4a	ENSMUSG00000005553.15	ENSMUST00000005692.14	0	0	0	0	0	0	0	0	0	0	1	0	0	0	0	0	0	0	0	0	0	1	0	0
Trim28	ENSMUSG00000005566.15	ENSMUST00000005705.8	1157	518	80	722	240	18	292	191	27	253	292	63	180	432	14	154	2011	896	1735	698	1694	854	1480	825
Ube2m	ENSMUSG00000005575.17	ENSMUST00000005714.14	152	60	14	112	32	9	33	24	4	31	19	7	21	20	11	22	439	181	372	60	410	242	334	130
Adcy9	ENSMUSG00000005580.12	ENSMUST00000117801.8	849	469	130	586	222	38	223	81	4	166	109	27	99	350	9	154	370	830	652	256	288	237	322	164
Mef2c	ENSMUSG00000005583.17	ENSMUST00000185052.6	155	63	25	71	30	3	22	23	0	22	36	7	30	28	0	18	147	108	178	105	153	106	136	50
Ctr9	ENSMUSG00000005609.17	ENSMUST00000005749.6	563	154	33	278	112	6	87	72	20	84	64	27	95	114	2	74	949	428	946	188	1137	327	709	196
Eif4g2	ENSMUSG00000005610.18	ENSMUST00000162415.9	7610	1944	118	3940	1075	62	1142	636	44	1255	1088	127	351	1337	27	350	10738	6446	7200	3082	11794	8366	10280	4725
Irag1	ENSMUSG00000005611.16	ENSMUST00000005751.13	62	42	15	77	9	5	11	6	1	14	12	11	11	35	7	14	105	87	77	33	75	57	62	29
Pcyt1a	ENSMUSG00000005615.16	ENSMUST00000115140.2	308	142	32	146	67	15	64	57	6	67	74	21	47	101	5	39	457	250	529	109	504	261	362	181
Zfp592	ENSMUSG00000005621.12	ENSMUST00000107353.3	671	279	61	513	138	25	144	135	3	182	125	29	95	220	17	104	655	599	589	312	809	601	845	467
Psmd4	ENSMUSG00000005625.16	ENSMUST00000107237.8	530	209	50	328	131	12	125	111	23	185	164	60	92	161	14	88	1386	609	1900	319	1686	1122	1424	605
Tmod4	ENSMUSG00000005628.13	ENSMUST00000005769.13	5	5	2	4	0	0	11	3	0	2	0	1	3	4	0	6	19	6	17	23	10	13	9	6
Insrr	ENSMUSG00000005640.12	ENSMUST00000107582.3	4	1	0	4	4	0	20	26	0	6	5	7	2	3	0	0	24	0	0	9	10	1	8	5
Cabp5	ENSMUSG00000005649.18	ENSMUST00000005791.14	0	0	0	0	0	0	0	0	0	0	0	0	0	0	0	0	0	0	0	0	0	0	0	0
Snx6	ENSMUSG00000005656.10	ENSMUST00000005798.9	509	157	30	254	89	14	134	109	1	129	85	20	47	108	5	56	1497	398	833	228	830	431	780	245
Mthfd2	ENSMUSG00000005667.9	ENSMUST00000005810.9	33	7	0	16	7	0	11	13	4	18	19	0	0	6	0	2	327	19	166	33	201	62	134	30
Kit	ENSMUSG00000005672.13	ENSMUST00000005815.7	2739	697	119	1402	464	37	357	173	10	225	151	58	179	475	19	268	1304	1742	1252	420	509	261	367	134
Tomm40l	ENSMUSG00000005674.10	ENSMUST00000111327.8	185	76	13	115	63	1	36	33	4	32	44	12	43	56	5	42	302	113	207	90	145	75	79	45
Nr1i3	ENSMUSG00000005677.15	ENSMUST00000005820.11	0	0	0	0	0	1	0	0	0	0	0	0	0	0	0	0	1	0	0	0	0	0	0	0
Apoa2	ENSMUSG00000005681.13	ENSMUST00000111319.2	1	0	0	1	0	0	0	0	0	0	1	0	0	3	0	0	2	0	7	0	1	1	3	0
Pan2	ENSMUSG00000005682.10	ENSMUST00000005825.8	345	284	129	319	186	21	193	136	12	217	174	66	144	226	14	171	331	244	395	273	298	325	262	304
Cs	ENSMUSG00000005683.9	ENSMUST00000005826.9	674	236	35	369	113	25	114	70	12	156	154	30	75	156	0	76	1293	504	1045	403	1135	740	847	354
Ampd3	ENSMUSG00000005686.18	ENSMUST00000005829.13	247	278	67	308	99	25	126	95	2	175	105	36	56	126	16	101	322	451	488	146	467	409	347	167
Bcas2	ENSMUSG00000005687.15	ENSMUST00000005830.15	126	43	7	83	21	4	18	14	4	30	18	13	24	31	12	32	299	144	277	50	208	190	199	80
Sh2d1a	ENSMUSG00000005696.12	ENSMUST00000189753.7	2	0	0	0	0	0	1	1	0	2	0	0	0	0	0	0	17	4	16	13	36	3	18	6
Ctcf	ENSMUSG00000005698.16	ENSMUST00000005841.16	766	263	74	395	129	20	140	99	11	137	103	17	86	187	16	108	886	572	909	228	856	449	663	333
Pard6a	ENSMUSG00000005699.17	ENSMUST00000093195.7	49	21	1	35	5	1	12	10	0	17	14	2	12	17	0	6	71	31	63	42	33	8	16	13
Agrp	ENSMUSG00000005705.11	ENSMUST00000005849.11	4	1	0	9	0	0	2	0	0	2	0	0	0	0	0	0	1	8	0	1	4	0	0	2
Pvalb	ENSMUSG00000005716.17	ENSMUST00000120592.2	0	0	0	0	0	0	0	0	0	0	0	0	0	0	0	0	0	0	0	11	0	8	0	0
Tfap4	ENSMUSG00000005718.9	ENSMUST00000005862.9	21	21	11	11	6	4	7	6	0	3	5	0	4	4	0	1	22	48	49	12	34	15	18	17
Ranbp1	ENSMUSG00000005732.15	ENSMUST00000115645.10	130	31	4	63	10	2	23	17	0	22	35	6	14	17	0	2	459	89	249	57	402	216	318	155
Cd247	ENSMUSG00000005763.16	ENSMUST00000005907.12	27	12	0	9	7	0	0	1	0	9	9	5	3	2	5	0	89	8	26	16	81	17	40	8
Rfx5	ENSMUSG00000005774.13	ENSMUST00000029772.3	191	139	64	136	97	38	173	150	26	163	147	103	81	94	24	86	404	132	309	209	219	263	285	183
Psmb4	ENSMUSG00000005779.13	ENSMUST00000005923.7	764	165	8	360	72	8	141	73	2	128	139	19	33	119	0	24	3167	747	2554	330	3098	1393	2581	659
Mmp8	ENSMUSG00000005800.4	ENSMUST00000018765.4	102	106	18	146	1	0	2	2	0	10	29	0	0	17	0	6	410	53	788	41	517	299	218	58
Slc30a4	ENSMUSG00000005802.13	ENSMUST00000005952.11	196	40	3	109	21	0	26	14	1	31	26	7	14	43	3	22	319	193	339	65	434	272	450	182
Sqor	ENSMUSG00000005803.15	ENSMUST00000005953.11	568	124	9	218	75	9	57	36	5	54	47	8	24	94	3	30	683	424	734	105	526	217	355	65
Bloc1s6	ENSMUSG00000005804.15	ENSMUST00000005954.9	99	24	9	46	11	3	22	10	0	17	11	6	12	30	0	22	243	98	191	36	195	86	146	33
Metap1	ENSMUSG00000005813.13	ENSMUST00000029804.13	230	104	19	135	69	7	82	41	0	44	70	16	55	67	0	43	575	269	520	115	538	271	464	211
Gpr108	ENSMUSG00000005823.10	ENSMUST00000233568.2	386	111	30	213	63	15	97	68	5	53	62	15	58	149	10	56	613	417	662	196	535	304	445	189
Tnfsf14	ENSMUSG00000005824.8	ENSMUST00000005976.8	20	10	0	5	1	0	4	4	0	3	2	0	1	7	0	1	64	6	30	17	22	37	28	7
Gata6	ENSMUSG00000005836.11	ENSMUST00000047762.10	123	65	13	80	37	8	38	29	5	31	15	6	24	73	7	21	100	135	117	56	132	140	149	70
Rsl1d1	ENSMUSG00000005846.13	ENSMUST00000119953.2	305	110	17	153	62	5	69	39	2	73	66	11	45	84	9	54	1150	361	851	198	1383	818	1015	408
Cnga2	ENSMUSG00000005864.8	ENSMUST00000006020.8	16	20	0	26	11	2	13	2	1	11	16	2	4	7	0	13	77	27	60	6	51	26	22	19
Apc	ENSMUSG00000005871.16	ENSMUST00000079362.13	3815	1383	210	2319	689	59	677	445	20	760	578	84	330	756	27	481	3741	3326	3333	1318	3078	2078	2446	942
Reep5	ENSMUSG00000005873.7	ENSMUST00000006027.7	354	72	6	162	35	5	41	22	2	31	45	15	37	73	2	30	588	353	679	115	672	540	633	230
Ergic3	ENSMUSG00000005881.14	ENSMUST00000006035.13	846	302	56	504	151	28	176	119	20	165	192	30	101	279	9	73	1250	688	1221	381	940	550	671	378
Uqcc1	ENSMUSG00000005882.19	ENSMUST00000109636.11	101	57	13	80	53	6	35	11	0	30	19	10	25	35	0	18	225	155	228	57	143	88	152	44
Spo11	ENSMUSG00000005883.16	ENSMUST00000050442.15	0	0	0	2	0	0	1	0	0	1	2	0	0	0	0	0	5	0	3	1	5	1	4	0
Ncoa2	ENSMUSG00000005886.15	ENSMUST00000006037.13	1020	299	85	600	174	13	146	125	10	207	187	48	117	291	11	161	1198	1057	1303	386	1484	987	1213	430
Prl4a1	ENSMUSG00000005891.8	ENSMUST00000021779.8	0	0	0	0	0	0	0	0	0	0	0	0	0	0	0	0	0	0	0	0	0	0	0	0
Trh	ENSMUSG00000005892.5	ENSMUST00000006046.5	0	0	0	0	0	0	0	0	0	0	1	0	0	0	0	0	0	0	0	0	2	2	1	0
Nr2c2	ENSMUSG00000005893.15	ENSMUST00000113460.8	680	279	76	472	159	17	126	98	1	180	155	52	87	168	21	160	620	710	759	270	559	411	515	313
Nr2c1	ENSMUSG00000005897.15	ENSMUST00000105290.9	162	52	12	78	43	5	32	23	4	21	19	6	22	36	0	13	186	126	188	43	95	42	80	26
Smpd4	ENSMUSG00000005899.15	ENSMUST00000006053.13	212	93	22	124	74	22	53	39	7	63	54	18	26	167	0	39	410	217	297	146	450	237	490	178
Pex1	ENSMUSG00000005907.15	ENSMUST00000006061.13	174	73	29	84	41	9	34	28	0	44	31	8	34	52	8	57	182	140	185	68	165	111	103	79
Otx1	ENSMUSG00000005917.16	ENSMUST00000006071.14	3	4	0	1	3	0	2	0	0	0	2	1	1	2	0	0	3	7	4	0	1	0	1	1
Kctd20	ENSMUSG00000005936.20	ENSMUST00000168507.2	295	130	12	190	58	5	38	42	2	53	40	20	51	48	9	41	326	259	406	100	410	286	437	157
Itgae	ENSMUSG00000005947.12	ENSMUST00000006101.4	163	69	10	105	56	3	25	2	4	8	12	0	28	39	13	15	292	76	162	72	116	45	67	35
Ctns	ENSMUSG00000005949.10	ENSMUST00000108476.8	139	35	11	83	23	0	28	18	3	21	6	11	10	44	0	13	186	138	240	36	169	129	150	67
P2rx5	ENSMUSG00000005950.15	ENSMUST00000006104.10	23	26	7	24	9	0	10	9	3	13	6	5	16	17	1	16	22	34	21	21	17	16	20	10
Shpk	ENSMUSG00000005951.14	ENSMUST00000006105.7	25	12	0	7	9	0	9	1	0	2	8	1	4	5	0	13	25	19	58	20	33	10	26	16
Trpv1	ENSMUSG00000005952.16	ENSMUST00000102526.9	4	0	0	1	0	0	0	0	2	2	1	0	0	0	0	0	2	0	3	2	2	7	4	5
Ephb3	ENSMUSG00000005958.16	ENSMUST00000006112.7	460	156	34	252	67	7	37	24	0	57	43	11	50	127	12	58	284	442	479	65	184	134	152	70
Tuft1	ENSMUSG00000005968.15	ENSMUST00000006123.11	159	56	25	94	38	12	26	29	14	44	50	19	43	58	3	57	308	127	239	80	183	126	208	57
Rcn1	ENSMUSG00000005973.7	ENSMUST00000006128.7	376	104	11	190	71	12	57	66	5	68	54	13	28	86	3	24	732	260	511	134	442	150	174	99
Dnase1	ENSMUSG00000005980.16	ENSMUST00000120009.8	0	0	0	0	0	0	0	2	0	1	0	0	0	0	0	0	0	0	0	0	0	0	0	0
Trap1	ENSMUSG00000005981.12	ENSMUST00000006137.9	609	275	82	323	156	35	189	162	12	135	130	40	146	220	18	118	1059	512	736	309	696	305	389	151
Naa60	ENSMUSG00000005982.15	ENSMUST00000186375.8	154	8	5	49	27	1	14	9	0	15	22	1	10	11	0	1	187	109	179	43	198	104	157	38
1700037C18Rik	ENSMUSG00000005983.16	ENSMUST00000115859.8	14	3	4	10	6	0	4	2	0	6	5	1	3	11	0	0	40	18	52	8	25	12	29	13
Ankrd13d	ENSMUSG00000005986.17	ENSMUST00000056888.13	43	34	28	27	24	13	20	25	6	21	14	16	45	43	16	35	24	20	55	25	26	21	26	33
Tyrp1	ENSMUSG00000005994.15	ENSMUST00000102831.8	0	0	0	0	0	0	0	0	0	0	0	0	0	0	0	0	0	0	0	0	0	0	0	0
Tpr	ENSMUSG00000006005.19	ENSMUST00000124973.9	3444	1244	231	1842	704	95	758	641	48	769	689	148	412	706	35	512	4749	2785	4056	1508	4730	3057	3680	1539
Pdc	ENSMUSG00000006007.15	ENSMUST00000165062.8	0	0	0	0	0	0	0	0	0	0	0	0	0	0	0	0	0	0	0	0	0	0	0	0
Odr4	ENSMUSG00000006010.15	ENSMUST00000111913.9	281	140	19	191	78	7	58	28	1	71	60	6	31	57	0	47	648	324	611	122	648	379	454	157
Prg4	ENSMUSG00000006014.17	ENSMUST00000164600.8	7	9	0	6	0	0	2	7	0	8	7	0	0	1	0	0	105	5	67	31	65	79	52	23
Dhx34	ENSMUSG00000006019.16	ENSMUST00000163968.8	214	125	36	127	85	16	85	74	5	106	86	38	64	144	11	55	292	221	298	146	220	158	230	143
Kptn	ENSMUSG00000006021.6	ENSMUST00000006178.5	88	97	27	80	40	5	39	41	6	44	36	28	28	38	8	26	204	106	128	77	96	28	34	18
Napa	ENSMUSG00000006024.14	ENSMUST00000006181.7	452	116	47	192	71	7	80	88	4	85	71	41	87	93	26	77	872	416	919	133	956	604	722	256
Sra1	ENSMUSG00000006050.13	ENSMUST00000173875.9	281	102	10	182	27	7	45	45	3	67	68	13	19	52	2	18	798	177	668	91	570	384	427	124
Calcoco2	ENSMUSG00000006056.14	ENSMUST00000068686.13	2	1	0	5	1	0	0	0	0	0	1	0	2	0	0	0	2	1	3	0	4	0	4	2
Atp5g1	ENSMUSG00000006057.16	ENSMUST00000107684.2	0	1	0	0	0	0	0	0	0	0	0	0	1	0	0	0	1	0	1	0	2	3	2	1
Snf8	ENSMUSG00000006058.11	ENSMUST00000006217.10	238	95	9	133	54	11	57	49	5	57	52	45	52	62	0	31	484	220	349	115	380	220	369	256
Tbcb	ENSMUSG00000006095.13	ENSMUST00000006254.6	245	64	5	103	33	8	28	23	0	26	28	3	30	66	0	14	539	179	464	100	579	352	465	151
Inpp5k	ENSMUSG00000006127.10	ENSMUST00000006286.9	465	208	36	309	91	10	74	53	10	57	39	14	58	113	13	85	400	621	931	118	438	334	437	207
Crkl	ENSMUSG00000006134.5	ENSMUST00000006293.5	124	64	3	87	33	5	50	32	2	42	29	3	14	42	7	19	218	109	185	94	229	138	195	107
Upk3bl	ENSMUSG00000006143.13	ENSMUST00000006303.11	2	0	0	0	0	0	0	0	0	0	0	0	0	0	0	0	7	2	0	2	5	2	4	1
Eps8l1	ENSMUSG00000006154.14	ENSMUST00000086372.8	329	404	119	305	158	47	160	93	25	115	129	50	170	232	73	132	302	265	245	143	166	132	105	98
Clint1	ENSMUSG00000006169.21	ENSMUST00000109260.3	686	202	30	363	100	31	86	83	22	115	90	56	78	95	21	71	951	496	868	189	1057	809	1174	340
Prss16	ENSMUSG00000006179.10	ENSMUST00000006341.4	1	0	0	0	0	0	0	0	0	0	0	0	1	1	0	0	1	2	6	3	3	2	3	2
Cdkal1	ENSMUSG00000006191.18	ENSMUST00000006353.14	200	164	30	196	78	5	77	55	3	88	48	20	56	139	0	93	347	209	326	138	311	187	225	108
Rhox6	ENSMUSG00000006200.4	ENSMUST00000006362.4	0	0	0	0	0	0	0	0	0	0	0	0	0	0	0	0	0	0	0	0	0	0	0	0
Cdcp3	ENSMUSG00000006204.8	ENSMUST00000050586.6	2	0	0	1	0	0	0	0	0	2	0	0	0	0	0	0	0	1	0	3	0	0	1	0
Htra1	ENSMUSG00000006205.14	ENSMUST00000006367.8	291	144	25	196	36	5	45	29	5	33	20	16	32	64	6	25	269	465	358	109	238	185	188	68
Zbtb17	ENSMUSG00000006215.13	ENSMUST00000006377.13	159	83	41	177	72	24	111	113	24	142	106	75	57	66	7	66	472	137	442	178	384	275	303	262
Clcnkb	ENSMUSG00000006216.11	ENSMUST00000006378.9	0	0	0	0	0	0	0	0	0	0	0	0	0	0	0	0	0	0	1	0	0	0	3	0
Fam131c	ENSMUSG00000006218.5	ENSMUST00000006380.5	4	2	0	4	1	0	0	0	0	0	4	2	0	0	0	0	5	9	0	0	5	7	5	5
Fblim1	ENSMUSG00000006219.13	ENSMUST00000105785.9	197	121	23	159	53	14	62	31	11	67	68	23	50	75	18	28	322	178	321	106	283	203	233	223
Hspb7	ENSMUSG00000006221.8	ENSMUST00000102486.5	13	12	0	13	0	0	1	4	0	1	0	2	1	0	0	5	21	22	74	23	57	88	64	7
Epor	ENSMUSG00000006235.7	ENSMUST00000006397.7	23	13	3	15	10	3	3	0	0	3	1	0	4	30	0	3	9	27	13	9	5	4	8	8
Ccdc159	ENSMUSG00000006241.17	ENSMUST00000006403.7	35	37	15	35	14	3	22	8	0	19	9	14	24	36	0	19	35	23	28	18	7	4	1	5
Mob1b	ENSMUSG00000006262.16	ENSMUST00000006424.8	145	42	3	87	20	1	21	15	0	25	23	0	2	18	0	14	144	169	180	53	212	172	233	86
Atp6v1b1	ENSMUSG00000006269.8	ENSMUST00000006431.8	42	13	3	21	2	12	1	0	0	1	1	1	6	6	0	7	30	16	20	6	7	2	3	4
Vax1	ENSMUSG00000006270.8	ENSMUST00000172821.4	0	0	0	0	0	0	0	0	0	0	0	0	0	0	0	0	0	0	0	0	0	4	0	0
Atp6v1b2	ENSMUSG00000006273.15	ENSMUST00000006435.8	751	242	40	418	125	9	147	125	23	144	121	31	74	206	16	78	1680	754	1316	351	1017	635	970	469
Eps15l1	ENSMUSG00000006276.11	ENSMUST00000163643.3	529	362	153	387	193	48	275	240	23	196	198	72	232	269	61	184	568	419	540	283	434	364	412	295
Tep1	ENSMUSG00000006281.9	ENSMUST00000006444.9	884	668	204	602	422	77	547	690	57	574	666	173	325	608	37	336	1821	734	1325	1071	858	371	586	621
Ttc5	ENSMUSG00000006288.9	ENSMUST00000006451.8	216	154	85	158	87	24	64	47	33	85	96	30	104	137	36	95	344	210	389	154	189	107	159	110
Osgep	ENSMUSG00000006289.15	ENSMUST00000159292.8	198	50	11	127	28	5	28	17	0	23	29	5	15	35	9	19	334	164	324	43	191	101	148	47
Aamp	ENSMUSG00000006299.14	ENSMUST00000006462.14	706	356	86	470	151	21	156	113	12	161	150	29	110	257	20	161	918	558	906	315	612	340	504	246
Tmbim1	ENSMUSG00000006301.18	ENSMUST00000016309.16	781	185	29	389	73	3	59	36	0	75	62	11	47	153	0	43	970	821	1295	152	758	678	654	220
Arpc2	ENSMUSG00000006304.15	ENSMUST00000006467.14	1566	298	44	860	173	10	251	162	5	268	296	33	76	202	8	61	4080	1236	3025	730	4455	2765	3932	1604
Kmt2b	ENSMUSG00000006307.17	ENSMUST00000108154.9	1040	949	399	880	510	170	528	525	77	622	555	276	497	725	117	490	787	989	712	930	776	739	958	1093
Zbtb32	ENSMUSG00000006310.11	ENSMUST00000108151.3	5	19	0	19	5	5	5	12	3	14	7	7	4	1	0	0	39	10	21	26	57	5	44	8
Etv2	ENSMUSG00000006311.9	ENSMUST00000108147.3	0	0	0	0	0	0	0	0	0	0	0	0	0	0	0	0	1	0	2	0	0	0	0	0
Upk1a	ENSMUSG00000006313.6	ENSMUST00000006476.6	4	4	0	8	0	2	1	2	0	3	2	1	3	11	0	1	0	15	6	5	13	35	20	8
Tmem147	ENSMUSG00000006315.10	ENSMUST00000006478.10	275	41	2	96	32	1	22	15	1	44	38	0	8	83	0	0	629	230	588	112	336	155	210	115
Rps9	ENSMUSG00000006333.15	ENSMUST00000006496.15	1591	756	77	920	314	26	331	218	15	372	337	45	195	555	29	158	5294	1710	3263	766	3241	1428	2838	1146
Tfpt	ENSMUSG00000006335.17	ENSMUST00000155592.8	75	50	29	59	48	16	26	31	4	34	47	16	21	56	0	40	106	68	130	66	142	98	121	51
Susd2	ENSMUSG00000006342.16	ENSMUST00000095541.11	117	46	6	97	32	2	30	14	1	28	30	7	22	61	0	16	196	186	114	55	132	70	89	44
Ggt5	ENSMUSG00000006344.18	ENSMUST00000072217.9	109	70	16	69	28	1	71	87	0	65	73	6	18	72	0	22	107	107	70	79	94	34	75	30
Ggt1	ENSMUSG00000006345.11	ENSMUST00000134503.8	23	7	2	6	3	0	1	1	2	1	10	0	2	10	0	6	22	18	13	7	26	31	14	11
Crip2	ENSMUSG00000006356.11	ENSMUST00000084882.9	1324	402	122	652	159	46	118	66	6	119	108	26	131	361	20	176	1142	1275	1551	271	1035	768	838	222
Crip1	ENSMUSG00000006360.12	ENSMUST00000006523.12	371	110	10	169	47	7	45	28	3	61	42	10	52	88	9	34	991	341	1133	135	952	427	742	204
Cbfa2t3	ENSMUSG00000006362.17	ENSMUST00000127984.9	390	250	112	395	148	34	100	68	21	138	103	53	188	269	46	180	100	418	166	188	83	92	106	109
Fbln1	ENSMUSG00000006369.15	ENSMUST00000057410.14	1086	332	18	640	160	19	202	102	7	175	67	12	79	290	0	46	905	675	716	330	550	606	579	228
Pgrmc1	ENSMUSG00000006373.11	ENSMUST00000073339.7	718	143	22	326	48	3	43	15	0	27	34	13	51	136	4	54	520	722	766	71	555	555	682	193
Gcat	ENSMUSG00000006378.16	ENSMUST00000006544.9	8	5	0	5	0	0	0	0	0	1	1	0	0	0	0	0	3	7	2	1	3	1	4	4
Tek	ENSMUSG00000006386.16	ENSMUST00000102798.8	6367	1734	284	2942	938	91	807	300	22	621	381	61	335	1202	48	457	3030	4304	4337	1003	2624	1367	1986	945
Mpl	ENSMUSG00000006389.14	ENSMUST00000102671.10	20	1	2	10	5	0	0	2	0	3	1	0	5	1	8	3	1	20	5	6	11	25	10	14
Elovl1	ENSMUSG00000006390.16	ENSMUST00000067896.4	1512	430	48	632	147	10	160	124	13	204	216	32	113	456	22	94	1134	1320	1332	456	953	432	748	361
Med8	ENSMUSG00000006392.17	ENSMUST00000019229.15	186	67	13	98	36	1	24	30	2	24	24	4	24	20	2	25	420	183	435	45	556	283	481	111
Hyi	ENSMUSG00000006395.17	ENSMUST00000006562.6	54	54	5	46	13	2	14	5	0	15	11	6	22	28	2	31	54	44	72	25	74	55	74	54
Cdc20	ENSMUSG00000006398.16	ENSMUST00000006565.13	46	7	7	26	5	0	7	6	10	16	32	4	8	15	7	10	755	44	570	124	345	119	168	90
Adamts4	ENSMUSG00000006403.14	ENSMUST00000219033.2	9	6	0	15	3	0	23	14	1	32	36	3	0	17	6	0	320	7	120	80	324	782	298	215
Nectin4	ENSMUSG00000006411.13	ENSMUST00000006578.10	127	61	25	120	70	7	81	108	14	61	80	17	23	71	0	27	325	164	228	123	208	162	281	160
Pfdn2	ENSMUSG00000006412.11	ENSMUST00000135941.8	66	41	9	54	13	6	24	9	4	33	20	10	11	18	0	10	100	47	114	19	127	132	98	45
Rnf114	ENSMUSG00000006418.18	ENSMUST00000078050.7	222	84	21	127	120	9	172	136	9	144	123	36	30	103	4	26	1099	244	857	204	710	445	860	344
C330007P06Rik	ENSMUSG00000006423.16	ENSMUST00000115248.10	3	2	0	3	0	1	1	1	0	0	1	0	1	4	0	1	7	6	0	5	2	6	10	6
Neurl1a	ENSMUSG00000006435.17	ENSMUST00000111808.11	23	5	0	10	2	0	2	1	2	2	3	0	4	8	9	4	23	22	26	13	11	12	14	14
Srm	ENSMUSG00000006442.11	ENSMUST00000006611.9	59	16	3	33	5	0	13	7	1	11	19	2	4	13	0	6	152	20	49	40	129	97	87	55
Epha2	ENSMUSG00000006445.4	ENSMUST00000006614.3	957	549	102	695	297	61	394	318	88	539	481	155	182	383	76	246	2223	727	2025	519	2336	2107	2228	1113
Rbm14	ENSMUSG00000006456.11	ENSMUST00000006625.8	237	132	15	182	67	5	52	36	7	55	28	6	55	119	7	35	303	162	192	61	206	123	203	79
Actn3	ENSMUSG00000006457.5	ENSMUST00000006626.5	6	4	0	0	0	0	1	0	0	1	0	0	0	2	4	0	17	10	22	639	9	961	1	7
Zdhhc24	ENSMUSG00000006463.14	ENSMUST00000006632.8	62	24	11	36	24	0	14	7	0	20	14	5	9	72	0	12	89	65	70	34	42	25	42	17
Bbs1	ENSMUSG00000006464.10	ENSMUST00000053506.8	46	23	7	32	13	0	7	7	1	10	11	1	13	27	0	19	67	66	52	12	43	34	39	22
Slc34a3	ENSMUSG00000006469.14	ENSMUST00000006638.8	0	0	0	0	0	0	0	0	0	0	0	0	0	0	0	0	0	0	0	0	0	0	0	0
Ndor1	ENSMUSG00000006471.19	ENSMUST00000114349.9	26	21	9	19	7	2	11	0	1	9	11	1	3	19	0	2	24	19	22	18	21	28	20	23
Nsmf	ENSMUSG00000006476.20	ENSMUST00000006646.15	211	222	75	192	97	20	88	57	11	74	55	23	91	142	22	105	199	149	196	161	208	123	215	177
Prl7a1	ENSMUSG00000006488.18	ENSMUST00000006659.8	0	0	0	0	0	0	0	0	0	0	0	0	0	0	0	0	0	0	0	0	0	0	0	0
Prl8a9	ENSMUSG00000006490.4	ENSMUST00000006662.4	0	0	0	0	0	0	0	0	0	0	0	0	0	0	0	0	0	0	0	0	0	0	0	0
Pdk1	ENSMUSG00000006494.12	ENSMUST00000006669.6	116	39	6	77	29	0	35	10	2	20	13	2	20	41	0	19	235	163	198	68	184	97	151	63
Ptbp1	ENSMUSG00000006498.17	ENSMUST00000172282.8	383	163	39	205	82	22	77	45	14	82	79	29	70	89	7	48	699	306	574	202	949	641	887	363
Mvd	ENSMUSG00000006517.6	ENSMUST00000006692.6	81	13	4	38	11	3	14	13	2	12	14	9	12	30	0	3	88	47	85	38	50	43	36	12
Cyba	ENSMUSG00000006519.12	ENSMUST00000017604.10	536	181	23	225	75	19	112	103	24	125	210	20	44	172	17	45	3057	441	3014	413	2634	1600	1903	651
Itih3	ENSMUSG00000006522.18	ENSMUST00000006697.17	19	1	3	5	0	0	2	2	0	11	2	0	5	6	0	0	47	15	54	9	28	39	59	9
Stimate	ENSMUSG00000006526.14	ENSMUST00000006701.8	195	112	20	126	70	8	40	32	0	40	61	12	26	65	8	34	155	132	178	64	142	65	140	90
Sfmbt1	ENSMUSG00000006527.17	ENSMUST00000112184.10	233	154	23	173	70	8	97	100	8	94	117	25	56	79	1	58	417	228	364	194	526	263	470	307
Itih1	ENSMUSG00000006529.17	ENSMUST00000163118.2	49	19	3	29	4	0	9	9	0	5	3	2	7	11	9	3	43	22	8	6	5	4	7	1
Ihh	ENSMUSG00000006538.13	ENSMUST00000164097.4	5	2	0	1	0	0	0	0	0	0	2	0	0	0	0	4	0	1	0	0	0	3	0	0
Prkag3	ENSMUSG00000006542.14	ENSMUST00000081636.13	25	5	1	14	5	2	5	0	0	4	3	0	0	7	0	6	5	24	3	13	5	7	4	4
Cryba2	ENSMUSG00000006546.4	ENSMUST00000006721.3	2	0	0	0	0	0	0	0	0	0	0	0	0	0	0	0	0	0	0	0	0	2	2	4
Atp7b	ENSMUSG00000006567.12	ENSMUST00000006742.11	1047	739	219	881	374	43	286	116	12	261	177	73	237	518	50	343	591	1521	956	240	403	230	185	79
Defb2	ENSMUSG00000006570.4	ENSMUST00000006745.4	0	0	0	0	0	0	0	0	0	0	0	0	0	0	0	0	0	0	0	0	0	0	0	0
Slc4a1	ENSMUSG00000006574.16	ENSMUST00000006749.10	77	15	0	38	4	2	11	5	6	30	6	5	17	31	0	7	16	99	10	15	7	10	11	5
Rundc3a	ENSMUSG00000006575.15	ENSMUST00000006750.8	13	7	2	2	5	0	0	4	2	1	1	0	2	1	0	0	11	8	24	4	17	8	6	10
Slc4a3	ENSMUSG00000006576.17	ENSMUST00000124341.8	100	166	62	128	61	28	62	51	20	79	50	45	83	146	38	101	68	75	62	83	54	43	51	50
Cdt1	ENSMUSG00000006585.4	ENSMUST00000006760.3	30	23	2	34	11	1	28	15	3	40	59	6	2	20	1	6	154	36	136	43	229	78	194	139
Runx1t1	ENSMUSG00000006586.16	ENSMUST00000098256.4	66	38	16	25	20	7	16	2	0	9	4	5	13	35	0	27	50	67	62	23	32	22	42	27
Snai3	ENSMUSG00000006587.7	ENSMUST00000006762.7	1	2	0	6	0	2	0	0	0	3	7	0	0	0	8	0	2	3	7	4	1	2	2	8
Aprt	ENSMUSG00000006589.9	ENSMUST00000006764.9	190	72	30	112	38	7	46	30	1	75	51	8	30	163	0	50	972	161	585	124	675	274	515	229
Gtf2h1	ENSMUSG00000006599.14	ENSMUST00000006774.11	297	105	19	226	76	8	107	59	0	95	59	23	31	85	1	42	660	302	631	179	576	439	533	293
Hfe	ENSMUSG00000006611.16	ENSMUST00000091706.14	295	79	7	156	53	9	51	43	2	64	39	5	32	65	0	21	423	248	442	86	313	164	211	110
Abhd1	ENSMUSG00000006638.16	ENSMUST00000006814.9	11	5	2	10	3	6	5	4	1	5	4	2	4	12	0	9	21	17	27	6	19	14	16	5
Slc5a6	ENSMUSG00000006641.13	ENSMUST00000202556.4	51	23	5	35	10	0	14	4	0	11	13	10	1	15	0	10	77	66	63	22	64	37	59	38
Tcf23	ENSMUSG00000006642.4	ENSMUST00000006818.4	3	4	0	4	0	0	0	0	0	3	0	0	0	1	0	0	38	57	63	7	20	1	8	1
Nphs1	ENSMUSG00000006649.18	ENSMUST00000006825.9	0	0	0	0	0	1	0	0	0	0	0	0	0	0	0	0	0	0	0	0	0	0	0	0
Aplp1	ENSMUSG00000006651.9	ENSMUST00000006828.9	79	30	8	83	24	3	17	9	0	18	16	0	5	37	0	3	70	80	50	43	37	24	15	15
Qrich1	ENSMUSG00000006673.15	ENSMUST00000112155.9	728	275	42	378	108	10	132	90	11	149	120	28	58	145	13	99	1418	638	1372	312	1849	1208	1677	628
P4htm	ENSMUSG00000006675.11	ENSMUST00000006853.11	83	29	18	58	23	11	20	6	3	23	14	5	21	38	14	19	54	73	102	13	50	70	77	60
Usp19	ENSMUSG00000006676.17	ENSMUST00000006854.13	1698	994	259	1139	544	114	610	485	73	515	466	217	495	823	75	476	2030	1668	1861	810	1566	1250	1373	1034
Pola1	ENSMUSG00000006678.7	ENSMUST00000006856.3	226	155	25	197	99	22	132	99	5	130	124	23	50	90	0	56	686	190	332	245	437	166	159	123
Cdc42	ENSMUSG00000006699.18	ENSMUST00000051477.13	1505	478	76	811	207	40	260	197	30	275	340	39	133	342	26	177	4112	1186	3191	569	3825	1773	2969	1008
Pknox1	ENSMUSG00000006705.14	ENSMUST00000175806.9	160	61	11	85	31	4	30	28	9	25	20	10	27	34	0	24	289	111	201	32	164	56	139	31
D130043K22Rik	ENSMUSG00000006711.16	ENSMUST00000006893.9	27	23	9	23	15	6	13	10	0	5	17	8	13	27	0	5	30	13	12	13	12	6	13	15
Gmnn	ENSMUSG00000006715.12	ENSMUST00000110382.9	75	30	9	58	10	2	14	15	0	11	15	8	19	29	0	10	143	42	112	34	172	46	57	31
Acot13	ENSMUSG00000006717.8	ENSMUST00000006900.7	108	31	3	56	7	0	21	7	0	9	11	0	17	34	0	6	178	96	190	35	87	72	61	24
Zfp184	ENSMUSG00000006720.17	ENSMUST00000102978.8	7	3	0	5	4	0	3	0	0	1	0	0	0	0	0	0	2	6	3	2	3	1	7	5
Cyp27b1	ENSMUSG00000006724.13	ENSMUST00000165764.8	0	0	0	2	0	0	0	0	0	1	2	2	0	0	0	1	2	0	1	1	2	8	4	7
Cdk4	ENSMUSG00000006728.13	ENSMUST00000006911.12	652	281	44	424	143	15	124	86	12	132	139	23	88	176	9	51	1613	551	1088	322	1081	392	598	295
B4galnt1	ENSMUSG00000006731.11	ENSMUST00000006914.11	564	449	139	424	178	40	268	224	25	352	375	82	220	496	36	178	855	600	719	730	847	651	999	699
Mettl1	ENSMUSG00000006732.15	ENSMUST00000006915.14	25	18	1	30	8	1	14	10	2	13	9	2	6	14	0	17	96	24	49	11	68	32	43	30
Tspan31	ENSMUSG00000006736.10	ENSMUST00000060991.6	421	112	33	182	68	12	79	47	15	72	101	10	42	75	1	38	755	337	656	153	538	222	382	130
Kif5b	ENSMUSG00000006740.15	ENSMUST00000025083.14	3357	891	150	1719	520	39	544	365	19	546	508	86	226	526	43	241	4351	2544	3197	993	4779	3184	4030	1703
Saal1	ENSMUSG00000006763.15	ENSMUST00000143082.4	101	57	13	77	27	3	29	19	3	31	39	9	21	52	0	23	215	95	196	77	170	83	80	60
Tph2	ENSMUSG00000006764.9	ENSMUST00000006949.9	0	0	0	0	0	0	0	0	0	0	1	0	0	0	0	0	0	0	2	0	1	0	0	0
Krt23	ENSMUSG00000006777.8	ENSMUST00000006969.8	191	44	3	86	30	0	8	5	0	13	11	0	10	39	1	19	88	138	124	24	60	37	54	10
Cnp	ENSMUSG00000006782.17	ENSMUST00000103120.5	366	111	12	210	83	6	150	118	2	112	113	17	69	102	2	29	675	332	482	223	403	127	299	108
Odad4	ENSMUSG00000006784.15	ENSMUST00000092684.12	64	37	21	69	24	5	18	14	8	24	19	14	16	37	3	12	127	71	138	29	45	23	26	17
Sulf2	ENSMUSG00000006800.15	ENSMUST00000088086.4	492	156	19	329	109	16	94	83	6	90	75	21	42	114	4	50	825	525	593	213	645	457	519	217
Sod2	ENSMUSG00000006818.6	ENSMUST00000007012.6	558	156	24	319	94	13	131	105	6	124	84	22	36	118	8	27	1727	483	1009	329	1899	2279	3043	1230
Tmco6	ENSMUSG00000006850.9	ENSMUST00000007046.9	119	63	28	82	51	21	44	22	3	47	34	19	56	65	45	54	152	147	135	49	44	33	29	9
Stambp	ENSMUSG00000006906.11	ENSMUST00000206400.2	82	30	21	52	22	9	21	20	10	34	34	3	16	14	13	31	134	98	116	59	113	100	146	61
Ezh1	ENSMUSG00000006920.15	ENSMUST00000107285.8	482	191	57	265	94	19	106	70	3	101	79	31	98	123	14	121	434	492	574	171	291	176	228	84
Hap1	ENSMUSG00000006930.16	ENSMUST00000103124.11	60	46	23	67	194	118	417	494	70	205	195	170	47	63	16	27	292	77	118	178	148	111	302	222
P3h4	ENSMUSG00000006931.16	ENSMUST00000066489.13	114	31	7	76	17	2	29	9	1	15	18	6	13	32	0	5	158	78	140	35	110	36	64	25
Ctnnb1	ENSMUSG00000006932.18	ENSMUST00000007130.15	6685	1486	208	2992	721	58	752	429	38	598	470	99	421	1358	58	351	8577	5713	7558	1204	5689	2821	4545	1143
Eif1b	ENSMUSG00000006941.6	ENSMUST00000007139.6	121	26	13	54	20	7	14	15	0	4	5	2	7	26	0	13	165	62	156	25	124	95	122	74
Klk4	ENSMUSG00000006948.8	ENSMUST00000007161.8	0	0	0	0	0	0	0	0	0	0	0	0	0	0	0	0	0	0	0	0	0	0	0	0
Chrd	ENSMUSG00000006958.15	ENSMUST00000007171.13	43	36	17	34	19	7	8	13	4	12	9	6	13	17	0	10	48	44	35	54	51	40	32	32
Psmd2	ENSMUSG00000006998.17	ENSMUST00000007212.9	1531	536	61	923	293	35	324	231	41	486	457	87	163	438	54	170	3697	1217	3188	898	3825	1831	2766	1323
Syngr3	ENSMUSG00000007021.6	ENSMUST00000007236.5	2	0	0	0	0	0	0	0	0	0	0	0	0	0	0	0	4	1	5	0	1	0	1	0
Vars	ENSMUSG00000007029.17	ENSMUST00000087315.14	864	647	224	722	359	97	592	557	55	560	569	182	363	431	92	278	2690	935	2027	1120	2014	1265	1668	1210
Vwa7	ENSMUSG00000007030.9	ENSMUST00000007245.8	30	19	17	13	16	7	15	3	0	8	6	4	35	36	8	33	18	24	12	16	10	21	17	13
Hspa1l	ENSMUSG00000007033.5	ENSMUST00000007248.5	11	0	0	5	2	0	0	4	0	1	2	0	0	0	3	0	14	3	10	6	10	3	5	4
Slc44a4	ENSMUSG00000007034.16	ENSMUST00000007249.15	166	64	16	88	26	11	32	39	4	39	47	17	22	74	8	26	149	171	167	99	152	78	147	110
Msh5	ENSMUSG00000007035.16	ENSMUST00000097338.11	11	34	4	21	17	7	13	10	0	8	12	3	16	31	0	29	14	26	10	20	9	4	9	10
Abhd16a	ENSMUSG00000007036.16	ENSMUST00000007251.14	653	228	65	412	187	43	178	156	4	190	162	73	91	181	36	91	1359	617	980	378	1238	574	1159	435
Neu1	ENSMUSG00000007038.6	ENSMUST00000007253.6	263	127	31	199	61	4	85	49	5	90	80	30	53	106	38	55	567	270	505	177	552	587	430	278
Ddah2	ENSMUSG00000007039.13	ENSMUST00000007255.13	592	321	78	374	189	33	133	93	11	64	133	32	208	278	21	115	375	224	424	191	233	166	228	137
Clic1	ENSMUSG00000007041.10	ENSMUST00000007257.10	845	204	53	388	124	43	152	159	34	216	213	54	139	214	27	70	3168	664	2832	513	3376	1632	2713	856
Lsm2	ENSMUSG00000007050.18	ENSMUST00000114011.11	11	0	0	10	0	0	1	0	0	0	0	0	0	0	0	0	40	12	14	4	27	9	19	3
Pole	ENSMUSG00000007080.15	ENSMUST00000007296.12	71	23	8	23	34	9	33	31	0	41	64	13	8	9	0	7	483	63	245	138	437	135	169	147
Atp1a2	ENSMUSG00000007097.15	ENSMUST00000085913.11	1523	564	112	817	266	20	180	60	0	138	111	18	135	330	14	110	637	1409	1568	883	620	2236	433	208
Atp1a4	ENSMUSG00000007107.7	ENSMUST00000111243.2	4	0	0	0	0	0	0	0	0	0	0	0	0	0	0	0	0	3	1	0	1	5	2	4
Casq1	ENSMUSG00000007122.12	ENSMUST00000003554.11	5	2	1	12	1	1	0	0	0	5	0	0	1	2	0	0	9	3	4	146	4	98	3	4
Stx1a	ENSMUSG00000007207.11	ENSMUST00000005509.11	22	18	25	14	11	6	24	20	8	14	12	8	8	33	17	22	24	12	18	14	9	21	10	7
Ceacam9	ENSMUSG00000007209.5	ENSMUST00000001984.5	0	0	0	0	0	0	0	0	0	0	0	0	0	0	0	0	0	0	0	0	0	0	0	0
Zfp775	ENSMUSG00000007216.7	ENSMUST00000204095.3	63	16	8	29	12	0	8	7	0	19	3	2	4	23	2	18	59	50	101	16	31	31	69	10
Scube2	ENSMUSG00000007279.15	ENSMUST00000106729.8	710	165	30	383	107	2	47	26	3	35	5	10	56	101	3	78	283	622	468	68	106	212	156	51
Mrpl49	ENSMUSG00000007338.11	ENSMUST00000007482.8	41	19	4	19	16	0	1	2	0	7	4	0	9	9	0	7	124	26	64	8	36	12	22	7
Dennd2c	ENSMUSG00000007379.16	ENSMUST00000172288.3	97	38	28	66	38	0	23	5	2	29	22	5	20	28	0	21	64	51	75	26	85	39	68	63
Mark3	ENSMUSG00000007411.17	ENSMUST00000084953.13	835	467	101	603	209	16	273	203	10	304	190	60	118	279	34	108	1434	974	1376	413	1506	1011	1435	708
Gatad1	ENSMUSG00000007415.16	ENSMUST00000007559.15	300	79	7	173	58	5	25	20	0	51	30	1	36	40	5	14	461	265	371	126	398	204	301	171
Pcdha11	ENSMUSG00000007440.11	ENSMUST00000115658.6	3	1	1	0	1	0	0	1	0	2	5	0	1	1	0	0	5	4	4	3	3	3	1	1
2310003L06Rik	ENSMUSG00000007457.4	ENSMUST00000007601.4	0	0	0	0	0	0	0	0	0	0	0	0	0	0	0	0	0	0	0	0	0	0	0	0
M6pr	ENSMUSG00000007458.15	ENSMUST00000007602.15	968	244	32	559	128	6	212	190	12	183	241	23	64	219	0	79	2608	865	2079	459	2689	1459	2308	826
Lrrc8a	ENSMUSG00000007476.19	ENSMUST00000113654.8	0	0	0	0	0	0	0	0	0	0	0	0	0	0	0	0	0	0	0	0	0	0	0	0
Mc5r	ENSMUSG00000007480.6	ENSMUST00000239469.2	2	1	0	0	0	0	4	0	0	1	0	0	0	0	0	0	1	2	7	2	4	0	0	2
Ppp2r1a	ENSMUSG00000007564.16	ENSMUST00000007708.14	1350	461	76	728	195	18	225	141	18	271	266	54	131	284	41	115	2453	1153	2233	543	2917	2078	2797	1189
Fance	ENSMUSG00000007570.17	ENSMUST00000114803.9	153	105	58	122	61	39	51	43	13	57	46	17	68	80	14	76	175	102	168	102	124	107	153	133
Tinf2	ENSMUSG00000007589.10	ENSMUST00000007733.8	187	82	26	111	28	10	44	34	9	59	58	29	35	47	20	45	337	165	331	115	311	241	268	134
Tssk4	ENSMUSG00000007591.16	ENSMUST00000007735.9	5	9	0	0	7	0	0	1	0	2	1	5	0	5	0	0	6	6	7	7	3	1	3	0
Hapln4	ENSMUSG00000007594.11	ENSMUST00000007738.11	0	1	0	0	2	0	1	1	0	1	0	0	0	0	0	0	0	0	0	1	0	0	0	3
Dus3l	ENSMUSG00000007603.10	ENSMUST00000007747.10	207	172	79	167	81	42	83	91	18	89	83	71	120	139	31	134	220	185	211	163	238	144	169	162
Gtpbp3	ENSMUSG00000007610.16	ENSMUST00000007754.13	128	93	15	90	53	12	37	23	5	37	48	15	78	57	32	35	201	118	205	84	109	59	114	71
Tgfbr1	ENSMUSG00000007613.16	ENSMUST00000007757.15	390	140	21	254	62	1	73	37	2	92	129	7	30	66	0	36	1336	384	1404	248	1093	577	647	304
Homer1	ENSMUSG00000007617.19	ENSMUST00000060490.11	102	25	9	64	7	0	23	23	0	22	16	0	6	19	3	7	125	57	96	52	100	79	118	45
Rad51c	ENSMUSG00000007646.14	ENSMUST00000067692.13	8	7	0	6	0	0	3	0	0	0	2	0	5	1	0	1	25	10	13	4	4	1	7	6
Gabrb2	ENSMUSG00000007653.13	ENSMUST00000007797.10	0	0	0	0	0	0	0	0	0	0	0	0	0	0	0	0	0	0	1	0	0	0	0	0
Cav1	ENSMUSG00000007655.17	ENSMUST00000115456.6	2733	386	124	1006	174	42	123	47	10	105	58	29	165	301	46	172	1964	3550	4288	159	2011	1135	1646	237
Arpp19	ENSMUSG00000007656.14	ENSMUST00000007800.8	207	35	6	61	18	0	19	14	1	18	20	1	9	37	1	11	548	191	571	51	654	540	515	102
Bcl2l1	ENSMUSG00000007659.19	ENSMUST00000109820.5	535	699	175	906	255	36	262	263	27	430	315	92	163	300	44	426	1017	1021	842	411	1347	775	1271	661
Khsrp	ENSMUSG00000007670.11	ENSMUST00000007814.10	648	217	53	364	132	15	99	111	6	167	134	24	91	191	15	83	816	563	727	230	815	637	694	369
Dio2	ENSMUSG00000007682.8	ENSMUST00000082432.6	6	0	0	1	0	0	5	0	1	4	2	0	0	0	0	0	13	1	2	15	48	65	35	33
Ccdc124	ENSMUSG00000007721.7	ENSMUST00000007865.7	117	62	23	101	29	3	41	27	2	29	31	9	36	58	5	26	285	77	217	88	207	180	135	78
Cct4	ENSMUSG00000007739.11	ENSMUST00000173867.8	1223	247	30	669	157	8	184	147	9	147	139	33	67	228	11	50	2922	981	2366	460	2139	1068	1342	535
0610009B22Rik	ENSMUSG00000007777.10	ENSMUST00000109098.2	54	5	0	5	1	0	3	0	0	0	5	0	0	18	0	0	123	33	145	9	91	26	56	7
Cpt1c	ENSMUSG00000007783.11	ENSMUST00000063761.8	43	29	23	42	13	2	14	16	1	14	9	3	24	34	0	24	88	45	93	24	48	13	23	19
Twist2	ENSMUSG00000007805.5	ENSMUST00000186075.2	1	1	0	1	1	0	0	0	0	0	0	0	0	3	0	3	3	3	5	3	3	2	3	0
Zfp655	ENSMUSG00000007812.17	ENSMUST00000167316.8	199	84	16	137	71	12	67	50	2	73	62	17	38	64	16	56	259	156	245	107	323	362	335	285
Rhoa	ENSMUSG00000007815.14	ENSMUST00000007959.14	404	309	62	374	141	9	168	115	2	142	164	20	57	192	8	68	594	317	374	302	518	320	488	284
Zmiz1	ENSMUSG00000007817.16	ENSMUST00000162645.8	949	359	127	590	206	23	164	123	9	209	157	33	153	339	19	211	817	1249	1051	406	1300	1036	1156	434
Ankrd26	ENSMUSG00000007827.11	ENSMUST00000112830.3	172	79	29	88	58	7	36	25	1	39	47	6	49	81	13	37	135	121	135	58	72	38	49	22
Aldh16a1	ENSMUSG00000007833.16	ENSMUST00000209963.2	280	205	52	267	126	40	92	83	19	121	110	54	113	147	17	124	433	344	478	248	386	241	290	191
Hnrnpa0	ENSMUSG00000007836.7	ENSMUST00000007980.7	213	224	142	203	158	84	108	144	30	151	180	49	167	262	56	160	103	104	158	207	153	247	224	396
Prrg2	ENSMUSG00000007837.12	ENSMUST00000210690.2	83	35	14	39	18	2	22	13	3	19	18	5	16	31	4	28	92	60	120	29	99	74	62	32
Hnrnph1	ENSMUSG00000007850.17	ENSMUST00000109142.8	1416	1010	257	1190	657	75	583	426	26	475	407	187	457	834	74	596	1676	868	1380	700	1254	815	809	546
Ift43	ENSMUSG00000007867.10	ENSMUST00000054565.8	259	106	47	169	49	20	39	43	5	61	26	22	59	135	19	57	364	210	317	89	210	112	117	87
Id3	ENSMUSG00000007872.4	ENSMUST00000008016.3	356	221	83	243	171	25	144	123	8	99	86	42	116	203	42	96	368	231	552	129	448	413	418	302
Tcap	ENSMUSG00000007877.3	ENSMUST00000008021.3	90	61	19	90	21	21	22	23	1	54	11	23	15	22	10	17	33	66	174	280	56	206	84	88
Arid1a	ENSMUSG00000007880.17	ENSMUST00000105897.10	1879	947	218	1303	471	76	593	530	43	452	497	88	339	672	36	421	1549	1661	1450	992	1865	1095	2055	982
Crlf1	ENSMUSG00000007888.16	ENSMUST00000008032.14	98	22	5	75	15	1	3	10	0	9	6	0	21	45	0	6	107	81	102	40	55	60	65	35
Ctsd	ENSMUSG00000007891.17	ENSMUST00000151120.9	1127	219	31	553	89	10	98	60	3	108	116	4	51	190	0	53	5361	1249	8014	369	3731	2913	2284	468
Rplp1	ENSMUSG00000007892.9	ENSMUST00000008036.9	7	2	4	3	5	0	2	0	0	3	0	0	0	3	0	2	9	9	12	21	17	7	12	6
Cabs1	ENSMUSG00000007907.5	ENSMUST00000008051.5	0	0	0	0	0	0	0	0	0	0	0	0	0	0	0	0	0	0	0	0	0	0	0	0
Hmgcll1	ENSMUSG00000007908.15	ENSMUST00000008052.13	54	31	2	39	24	0	13	4	0	11	4	3	9	22	2	20	95	82	62	18	47	11	22	19
Ttc9b	ENSMUSG00000007944.9	ENSMUST00000008088.9	0	0	0	0	0	0	0	0	0	0	0	0	0	0	0	0	0	0	0	0	0	0	0	3
Phox2a	ENSMUSG00000007946.12	ENSMUST00000008090.11	0	0	0	0	0	0	0	0	0	0	0	0	0	0	0	0	0	0	0	0	1	3	2	3
Abhd8	ENSMUSG00000007950.10	ENSMUST00000008094.10	101	45	1	76	21	6	14	4	1	14	12	2	14	13	0	15	149	99	208	37	131	71	128	35
Ift22	ENSMUSG00000007987.13	ENSMUST00000200157.5	81	25	6	53	19	5	15	7	0	21	27	8	10	38	8	13	147	45	131	36	86	34	53	46
Fzd3	ENSMUSG00000007989.8	ENSMUST00000131309.3	185	57	5	108	35	0	18	4	0	18	25	1	15	72	4	18	124	121	122	58	141	48	113	66
1700008O03Rik	ENSMUSG00000008028.16	ENSMUST00000107933.8	0	0	0	0	0	0	0	0	0	0	0	0	0	0	0	0	0	0	0	0	3	0	0	0
Mid1ip1	ENSMUSG00000008035.13	ENSMUST00000008179.7	732	246	95	337	157	23	135	73	8	85	104	17	141	132	40	112	455	428	504	141	343	345	403	131
Ap2s1	ENSMUSG00000008036.12	ENSMUST00000086112.8	156	51	13	57	17	0	17	15	0	34	36	6	17	31	0	17	552	180	695	52	677	261	431	112
Fgfrl1	ENSMUSG00000008090.15	ENSMUST00000013633.12	215	77	24	95	42	2	49	32	0	34	22	1	29	67	0	38	157	149	180	89	165	152	157	76
Brme1	ENSMUSG00000008129.15	ENSMUST00000118856.8	1	3	2	10	7	0	2	1	0	2	4	1	3	1	0	1	22	18	24	6	2	0	1	0
Fhl2	ENSMUSG00000008136.15	ENSMUST00000008280.14	33	15	4	17	2	1	11	10	0	14	10	4	2	15	0	3	45	18	51	23	88	49	63	40
Emc10	ENSMUSG00000008140.19	ENSMUST00000239015.2	370	221	77	271	113	32	116	94	9	119	113	15	116	216	24	89	370	289	371	186	265	206	254	182
Clstn3	ENSMUSG00000008153.13	ENSMUST00000008297.5	23	5	0	8	4	0	2	1	0	2	4	0	0	10	2	0	5	9	6	7	3	3	2	2
Fbxw9	ENSMUSG00000008167.15	ENSMUST00000095220.4	65	50	18	58	36	9	32	12	2	44	34	14	33	33	2	25	126	63	117	43	93	86	92	67
Spib	ENSMUSG00000008193.14	ENSMUST00000035323.6	30	11	6	9	7	0	2	5	2	12	6	4	11	12	0	5	20	35	17	20	9	0	5	10
Fnbp4	ENSMUSG00000008200.16	ENSMUST00000013759.6	278	308	95	334	307	67	535	380	37	341	310	158	147	185	5	166	518	274	510	453	844	739	752	656
Cers4	ENSMUSG00000008206.17	ENSMUST00000008350.16	303	158	35	210	78	13	80	31	2	54	39	16	84	129	21	76	213	357	382	106	243	153	204	88
Scrn3	ENSMUSG00000008226.15	ENSMUST00000090811.11	129	40	10	83	35	4	22	5	0	13	10	4	24	24	10	26	75	134	97	48	71	50	48	8
Phax	ENSMUSG00000008301.12	ENSMUST00000008445.7	213	63	7	88	38	7	25	32	3	27	25	3	15	32	4	16	451	228	468	54	482	300	408	110
Tle1	ENSMUSG00000008305.19	ENSMUST00000072695.13	529	222	40	348	111	14	89	54	1	80	56	17	50	203	15	85	550	548	525	162	396	240	391	145
1700109H08Rik	ENSMUSG00000008307.12	ENSMUST00000008451.12	9	36	13	56	6	5	13	13	3	20	15	5	10	11	0	13	17	36	19	34	56	110	84	67
Relt	ENSMUSG00000008318.11	ENSMUST00000008462.11	46	57	7	23	12	7	20	19	3	19	29	9	18	33	2	14	140	52	133	50	162	100	204	91
Snrpb2	ENSMUSG00000008333.13	ENSMUST00000008477.13	95	24	3	72	8	1	13	8	0	21	16	1	3	10	0	8	298	130	300	67	383	258	333	117
Ubc	ENSMUSG00000008348.10	ENSMUST00000136312.2	1452	373	162	975	224	48	383	296	66	403	361	158	213	315	98	219	4402	2127	4501	767	5509	3626	4806	1640
Prpf31	ENSMUSG00000008373.17	ENSMUST00000008517.13	154	58	22	80	39	9	39	42	7	50	51	16	25	40	12	29	697	154	439	114	489	263	379	171
Sertad1	ENSMUSG00000008384.9	ENSMUST00000008528.8	217	85	8	97	41	4	39	41	1	59	52	13	17	50	0	19	422	154	420	89	373	194	268	121
Carhsp1	ENSMUSG00000008393.10	ENSMUST00000008537.10	132	41	8	96	26	5	35	30	2	30	54	11	18	25	3	18	326	103	344	69	307	248	297	106
Elk3	ENSMUSG00000008398.17	ENSMUST00000008542.12	397	83	11	171	62	9	29	20	1	39	63	11	37	119	4	27	365	309	470	95	369	168	306	87
Herpud2	ENSMUSG00000008429.9	ENSMUST00000008573.9	486	97	4	177	54	14	50	26	5	43	43	12	32	56	1	25	496	475	591	83	574	366	448	125
Rdh13	ENSMUSG00000008435.16	ENSMUST00000008579.14	65	52	22	51	31	17	26	8	2	30	22	16	12	37	0	18	89	62	101	40	118	60	104	47
Adam21	ENSMUSG00000008438.4	ENSMUST00000008582.4	3	6	0	13	5	0	3	0	0	4	1	0	1	0	0	1	8	7	3	3	9	2	19	19
Nutf2	ENSMUSG00000008450.9	ENSMUST00000212042.2	2	2	0	3	1	5	1	1	0	1	1	0	2	0	0	0	0	2	0	1	1	1	5	2
Fut1	ENSMUSG00000008461.7	ENSMUST00000008605.6	0	0	0	1	0	0	0	0	0	0	0	0	0	0	0	0	4	0	1	5	1	0	1	0
Arpc5	ENSMUSG00000008475.14	ENSMUST00000077755.11	296	137	20	208	55	13	58	77	9	60	65	13	36	111	8	63	1180	335	1038	223	891	582	958	349
Rnf151	ENSMUSG00000008482.10	ENSMUST00000008626.10	1	0	0	2	0	0	0	0	0	1	0	0	0	0	0	2	0	0	0	0	0	0	0	0
Elavl2	ENSMUSG00000008489.19	ENSMUST00000107120.8	0	1	0	1	1	0	0	0	0	0	0	0	0	0	0	0	0	2	1	1	0	0	0	0
Pou2f2	ENSMUSG00000008496.20	ENSMUST00000108415.10	13	39	14	26	28	4	27	33	1	20	23	12	28	6	4	18	35	11	22	50	6	3	6	7
Mgst1	ENSMUSG00000008540.12	ENSMUST00000008684.11	1714	339	83	833	228	20	271	150	12	278	205	21	181	566	16	103	2524	1468	3248	591	2213	1074	1869	764
Nfib	ENSMUSG00000008575.18	ENSMUST00000050872.15	1194	465	116	675	280	43	229	131	12	225	196	32	130	317	17	262	838	900	967	378	943	694	862	308
Htr3b	ENSMUSG00000008590.5	ENSMUST00000008734.5	0	0	0	0	0	0	0	0	0	0	0	0	0	0	0	0	0	0	0	0	0	0	0	0
Rab25	ENSMUSG00000008601.13	ENSMUST00000008745.13	96	15	6	38	16	1	9	3	0	8	7	0	2	39	0	4	153	101	112	30	71	81	85	23
Ubqln4	ENSMUSG00000008604.12	ENSMUST00000008748.8	177	63	10	80	41	8	37	23	8	37	32	12	56	72	1	36	293	166	188	75	169	149	163	74
Rbfox1	ENSMUSG00000008658.17	ENSMUST00000229741.2	5	4	0	1	5	0	0	1	0	3	1	0	0	4	0	2	8	5	14	11	4	7	7	0
Rps18	ENSMUSG00000008668.16	ENSMUST00000008812.9	13	2	1	6	3	0	7	4	3	5	4	0	3	2	0	0	23	7	25	8	25	28	16	19
Rpl10	ENSMUSG00000008682.14	ENSMUST00000074085.12	25	13	1	34	9	3	13	5	2	16	12	3	3	14	0	12	56	28	63	21	120	68	100	42
Rps15a	ENSMUSG00000008683.17	ENSMUST00000106588.8	73	13	1	30	6	0	11	2	0	10	6	1	3	13	0	4	632	139	1165	39	548	190	440	80
Ncaph2	ENSMUSG00000008690.16	ENSMUST00000074552.12	408	212	96	254	120	49	105	113	32	169	168	59	146	189	33	123	806	324	661	246	645	340	495	301
Hipk1	ENSMUSG00000008730.18	ENSMUST00000029438.15	3203	861	95	1790	392	23	373	259	6	491	380	47	151	623	16	268	2922	3858	3168	1006	4071	2931	4430	1791
Gprc5b	ENSMUSG00000008734.10	ENSMUST00000008878.10	147	60	22	90	25	1	16	28	0	32	26	7	25	65	1	33	186	140	189	59	265	258	316	145
Man1a2	ENSMUSG00000008763.17	ENSMUST00000008907.14	593	309	33	394	151	14	173	108	8	157	151	25	44	195	7	98	1215	520	821	275	857	414	531	285
Ceacam5	ENSMUSG00000008789.11	ENSMUST00000081907.8	0	0	0	0	0	0	0	0	0	0	0	0	0	0	0	0	0	0	0	0	0	0	0	0
Tppp2	ENSMUSG00000008813.14	ENSMUST00000177625.2	0	0	0	0	0	0	0	0	0	0	0	0	0	0	0	0	0	0	0	0	0	0	0	0
Acyp1	ENSMUSG00000008822.16	ENSMUST00000008966.13	69	11	0	45	4	0	2	1	0	12	4	3	1	35	2	8	98	58	128	10	20	18	17	9
Cldn13	ENSMUSG00000008843.5	ENSMUST00000008987.5	1	0	0	0	0	0	0	0	0	0	0	0	0	2	0	0	0	0	0	0	0	0	0	0
Cd163	ENSMUSG00000008845.10	ENSMUST00000032234.5	250	137	43	199	22	6	10	14	1	33	8	1	57	135	17	83	161	436	227	178	207	307	129	105
Hdac5	ENSMUSG00000008855.18	ENSMUST00000107152.9	909	398	162	529	189	41	168	96	14	171	206	59	238	380	33	153	831	894	1264	262	558	336	453	251
Rala	ENSMUSG00000008859.9	ENSMUST00000009003.9	274	135	17	167	104	7	48	53	1	72	103	7	88	103	0	64	389	194	292	153	345	217	250	139
Clec3a	ENSMUSG00000008874.4	ENSMUST00000009018.4	0	0	0	0	0	0	0	0	0	0	0	0	0	0	0	0	0	0	0	0	0	0	0	0
Vdac3	ENSMUSG00000008892.13	ENSMUST00000009036.11	45	29	1	35	9	0	15	8	0	12	14	0	7	18	0	3	125	46	76	47	137	73	74	56
Slc1a7	ENSMUSG00000008932.11	ENSMUST00000238795.2	2	1	0	1	3	0	0	0	0	4	1	4	0	2	0	0	4	2	7	5	0	0	1	0
Vps72	ENSMUSG00000008958.15	ENSMUST00000009102.9	240	92	36	175	61	20	61	30	4	42	59	12	50	85	10	36	366	193	365	95	330	208	284	104
Gabpa	ENSMUSG00000008976.17	ENSMUST00000114184.8	294	123	20	183	59	19	54	35	1	68	42	15	42	91	2	29	589	289	435	114	632	375	539	201
Bmp7	ENSMUSG00000008999.8	ENSMUST00000009143.8	13	0	0	6	1	0	0	0	0	1	4	0	1	1	0	0	9	6	16	3	13	14	8	6
Dynll1	ENSMUSG00000009013.6	ENSMUST00000112090.2	507	77	2	178	39	3	42	24	2	23	26	1	14	64	3	14	978	303	650	70	474	232	304	86
Pdcl	ENSMUSG00000009030.15	ENSMUST00000009174.15	222	58	17	112	53	8	34	16	3	34	27	3	35	46	3	20	350	210	330	44	229	89	166	53
Tmem184b	ENSMUSG00000009035.16	ENSMUST00000178522.3	405	198	39	305	156	29	206	173	19	139	142	56	94	146	33	65	560	337	435	203	425	262	523	258
Gm5965	ENSMUSG00000009047.5	ENSMUST00000238221.2	0	0	0	0	0	0	0	0	0	0	0	0	0	0	1	0	0	0	0	0	0	0	0	0
Rsph14	ENSMUSG00000009070.15	ENSMUST00000166088.8	16	11	0	20	6	3	7	12	0	7	6	2	4	15	0	8	45	34	34	5	31	17	20	9
Nf2	ENSMUSG00000009073.17	ENSMUST00000109910.9	656	372	85	476	160	39	172	125	20	165	164	54	186	220	48	202	580	532	587	287	459	342	423	249
Cabp7	ENSMUSG00000009075.3	ENSMUST00000009219.3	0	0	0	0	0	0	0	0	0	0	0	0	0	0	0	0	0	0	0	0	0	2	0	0
Zmat5	ENSMUSG00000009076.11	ENSMUST00000009220.5	97	28	6	54	33	5	12	8	0	13	15	2	12	51	0	3	129	85	158	40	96	38	66	23
Ewsr1	ENSMUSG00000009079.17	ENSMUST00000079949.13	589	448	203	558	271	80	279	234	43	285	292	199	224	350	85	242	1593	671	2238	432	2063	1177	1675	690
Ap1b1	ENSMUSG00000009090.18	ENSMUST00000009234.16	730	227	60	385	117	18	122	88	9	125	131	30	121	211	13	110	1348	596	1164	313	1042	604	936	402
Derl3	ENSMUSG00000009092.6	ENSMUST00000009236.6	6	2	0	4	3	0	0	0	0	1	0	0	0	2	0	0	1	3	1	1	0	0	2	0
Gstt4	ENSMUSG00000009093.8	ENSMUST00000160211.2	1	0	0	0	0	0	0	0	0	0	0	0	0	0	0	0	0	0	0	0	0	0	0	0
Tbx1	ENSMUSG00000009097.11	ENSMUST00000232335.2	53	30	25	41	19	7	31	13	1	9	20	17	41	42	12	37	36	42	40	51	27	40	45	28
Gnat2	ENSMUSG00000009108.16	ENSMUST00000058669.15	0	0	0	0	0	0	0	0	0	0	0	0	0	0	0	0	3	3	3	0	3	0	1	0
Bcl2l13	ENSMUSG00000009112.5	ENSMUST00000009256.4	233	76	27	144	61	7	66	48	12	51	68	31	35	33	10	29	289	166	249	109	207	102	148	77
2610028H24Rik	ENSMUSG00000009114.18	ENSMUST00000092406.12	112	30	13	83	21	10	16	11	6	14	12	1	29	52	0	31	133	148	159	37	84	40	58	18
Spatc1l	ENSMUSG00000009115.6	ENSMUST00000009259.5	0	2	0	0	3	4	1	0	0	3	2	0	0	0	0	0	1	0	2	3	0	0	0	0
Dqx1	ENSMUSG00000009145.7	ENSMUST00000077502.5	27	61	6	32	26	4	16	17	3	26	13	9	46	30	0	48	22	18	28	30	21	22	25	24
Ccl8	ENSMUSG00000009185.3	ENSMUST00000009329.3	6	1	0	1	4	0	10	4	0	1	2	0	1	5	0	0	157	3	47	19	281	31	110	32
Lnpk	ENSMUSG00000009207.16	ENSMUST00000064503.13	255	113	31	125	57	3	74	33	4	74	60	14	49	51	2	53	441	193	294	95	380	277	250	141
Prr29	ENSMUSG00000009210.11	ENSMUST00000106816.8	21	7	1	4	2	0	3	5	0	2	9	12	7	5	0	0	40	21	31	10	17	10	12	5
Mymk	ENSMUSG00000009214.10	ENSMUST00000009358.9	0	0	0	0	0	0	1	0	0	4	0	0	0	0	0	0	8	1	3	0	5	9	6	5
Fam163b	ENSMUSG00000009216.8	ENSMUST00000151224.3	0	0	2	0	0	0	0	0	0	0	0	0	0	0	0	0	0	0	0	0	0	0	0	0
Trpm5	ENSMUSG00000009246.15	ENSMUST00000009390.10	6	10	0	5	2	0	2	0	0	0	0	0	5	3	0	4	0	5	1	3	0	0	0	2
Ascl2	ENSMUSG00000009248.7	ENSMUST00000009392.6	2	0	0	0	0	0	0	0	0	0	0	0	0	0	0	0	1	0	0	0	0	3	1	0
Rarres2	ENSMUSG00000009281.7	ENSMUST00000204267.3	898	192	22	466	95	11	147	107	4	136	142	15	44	142	3	34	2262	757	2165	258	3093	837	1568	368
Pttg1ip	ENSMUSG00000009291.14	ENSMUST00000009435.12	326	237	73	298	136	24	136	105	8	133	114	22	129	224	16	147	393	368	525	266	509	422	584	459
Trpm2	ENSMUSG00000009292.19	ENSMUST00000105401.9	152	416	264	232	82	28	93	117	11	125	165	81	53	174	16	132	280	49	218	315	210	350	111	197
Ube2g2	ENSMUSG00000009293.18	ENSMUST00000174510.8	58	39	5	73	34	5	24	16	0	23	20	15	15	18	12	26	127	78	86	46	87	75	98	50
Mpo	ENSMUSG00000009350.14	ENSMUST00000121303.8	2	0	0	0	1	0	0	0	0	0	0	0	0	0	0	0	4	0	1	0	0	7	3	0
Lpo	ENSMUSG00000009356.13	ENSMUST00000103177.10	0	1	0	0	0	0	0	0	0	0	0	0	0	0	0	0	0	0	0	0	0	0	0	0
Met	ENSMUSG00000009376.16	ENSMUST00000080469.12	1514	291	26	632	185	12	174	112	3	127	137	11	64	266	3	68	1633	1061	1268	272	868	634	934	286
Slc16a12	ENSMUSG00000009378.5	ENSMUST00000009522.4	66	12	0	40	16	0	10	1	0	6	15	0	4	16	0	4	75	67	70	16	39	19	21	10
Syn2	ENSMUSG00000009394.14	ENSMUST00000009538.12	36	9	22	18	7	1	5	2	1	4	4	0	4	27	0	3	88	36	83	11	40	16	27	7
Elk1	ENSMUSG00000009406.14	ENSMUST00000009550.14	72	19	5	63	22	5	18	18	0	16	17	3	12	40	0	18	85	71	100	31	90	78	99	45
Nav1	ENSMUSG00000009418.17	ENSMUST00000067414.13	745	616	243	632	259	60	302	288	23	350	269	125	206	536	69	477	416	527	417	501	416	313	425	394
Tnpo1	ENSMUSG00000009470.18	ENSMUST00000109399.9	1112	363	53	638	182	14	240	151	26	232	222	43	72	230	16	146	2380	1091	2039	508	2043	1228	1644	745
Myod1	ENSMUSG00000009471.5	ENSMUST00000072514.3	0	0	0	0	0	0	0	0	0	0	0	0	0	0	0	0	0	0	0	1	0	30	0	0
Otog	ENSMUSG00000009487.11	ENSMUST00000164538.2	0	0	0	0	0	0	0	0	0	0	0	0	0	0	0	0	0	0	0	0	0	0	0	0
Rnmt	ENSMUSG00000009535.14	ENSMUST00000009679.11	157	102	29	133	75	15	72	46	5	54	79	25	51	76	4	44	331	143	296	145	378	214	278	174
Kcnq1	ENSMUSG00000009545.15	ENSMUST00000009689.11	266	166	58	185	67	7	63	54	3	43	57	29	64	168	14	106	98	214	137	69	73	77	115	37
Srp14	ENSMUSG00000009549.15	ENSMUST00000009693.15	106	15	1	44	8	0	9	5	1	18	11	4	5	16	0	3	191	91	260	18	139	66	120	28
6330409D20Rik	ENSMUSG00000009551.3	ENSMUST00000009695.3	0	0	0	0	0	0	0	0	0	0	0	0	0	0	0	0	0	0	0	0	0	0	1	1
Cdk9	ENSMUSG00000009555.17	ENSMUST00000009699.16	203	115	44	144	66	26	72	59	14	71	96	36	84	146	19	99	322	252	300	186	393	284	403	357
Tor2a	ENSMUSG00000009563.17	ENSMUST00000009707.14	119	57	2	55	17	2	18	7	2	21	29	3	4	20	10	17	251	99	299	64	261	123	240	84
Fpgs	ENSMUSG00000009566.13	ENSMUST00000028148.11	89	24	16	50	16	9	20	17	4	20	20	14	19	48	8	20	118	68	98	39	83	76	105	70
Mrtfb	ENSMUSG00000009569.15	ENSMUST00000149359.2	489	196	44	312	90	7	80	48	7	102	70	30	56	130	8	79	407	654	496	150	452	255	504	207
Cbx5	ENSMUSG00000009575.15	ENSMUST00000118152.8	231	120	32	188	74	13	60	47	3	58	58	4	25	46	1	51	381	192	322	92	226	62	121	39
Odam	ENSMUSG00000009580.16	ENSMUST00000113274.3	0	0	0	0	0	0	0	0	0	0	0	0	0	0	0	0	0	0	0	0	0	0	0	0
Apobec3	ENSMUSG00000009585.19	ENSMUST00000165537.8	345	375	69	416	329	49	488	432	21	430	330	65	94	270	3	161	2035	436	944	742	1127	844	1566	889
St6galnac1	ENSMUSG00000009588.10	ENSMUST00000009732.8	0	0	1	0	0	0	0	0	0	0	0	0	0	0	0	0	0	0	1	0	0	0	0	0
Taf7l	ENSMUSG00000009596.10	ENSMUST00000009740.9	0	0	0	0	0	0	0	0	0	0	0	0	0	0	0	0	0	0	0	0	0	2	2	1
Sardh	ENSMUSG00000009614.17	ENSMUST00000102886.10	133	94	24	116	42	8	39	23	1	55	71	12	24	107	7	44	330	75	346	75	290	135	130	101
Vav2	ENSMUSG00000009621.19	ENSMUST00000056176.8	412	252	92	300	147	53	131	96	22	148	170	60	150	226	52	139	648	478	814	219	655	464	505	300
Tex15	ENSMUSG00000009628.15	ENSMUST00000009772.8	531	210	34	314	126	2	80	46	2	60	45	1	49	95	7	61	496	347	405	147	334	231	249	93
Ppp2cb	ENSMUSG00000009630.11	ENSMUST00000009774.11	707	138	17	305	67	5	68	43	5	82	81	15	27	108	0	40	1129	506	949	175	1045	646	949	457
G0s2	ENSMUSG00000009633.4	ENSMUST00000009777.4	313	138	30	136	53	5	46	24	1	26	14	3	46	77	4	68	134	156	331	49	106	164	78	40
Dmap1	ENSMUSG00000009640.12	ENSMUST00000102687.4	170	87	35	99	40	9	47	54	0	56	45	20	37	95	21	68	307	164	293	93	266	127	211	119
Pla2g12b	ENSMUSG00000009646.14	ENSMUST00000009790.14	0	0	0	0	0	0	0	0	0	0	0	0	0	0	0	0	3	0	0	0	0	2	0	0
Mcu	ENSMUSG00000009647.14	ENSMUST00000020312.13	117	44	7	58	20	3	14	17	0	19	19	3	11	24	0	6	171	111	193	32	161	95	122	28
Oit3	ENSMUSG00000009654.5	ENSMUST00000009798.5	3	2	0	5	2	0	2	0	0	1	0	0	0	11	0	1	13	2	23	0	13	8	3	5
Tex11	ENSMUSG00000009670.12	ENSMUST00000009814.10	78	21	2	48	8	1	5	1	0	10	6	0	3	3	0	5	10	41	11	13	6	4	10	1
Bcr	ENSMUSG00000009681.11	ENSMUST00000164107.3	1030	469	154	628	270	53	232	169	20	248	206	62	235	347	71	193	981	860	843	355	859	801	977	393
Fxyd5	ENSMUSG00000009687.15	ENSMUST00000161684.8	166	64	15	118	35	15	39	34	3	38	66	6	30	58	5	27	532	152	685	122	830	693	653	252
Kcnd1	ENSMUSG00000009731.5	ENSMUST00000009875.5	11	15	4	8	3	0	1	8	4	1	5	0	0	8	0	0	11	8	17	8	8	11	12	11
Tfcp2	ENSMUSG00000009733.10	ENSMUST00000229696.2	86	56	27	47	49	20	29	29	3	29	15	7	55	42	17	47	97	69	83	40	18	8	12	16
Pou6f2	ENSMUSG00000009734.19	ENSMUST00000184299.2	0	0	0	0	0	0	0	0	0	0	0	0	0	0	0	0	0	0	0	0	0	0	0	0
Pou6f1	ENSMUSG00000009739.18	ENSMUST00000073837.13	99	87	23	65	59	8	38	28	3	23	26	25	41	74	18	39	56	75	96	55	58	53	72	60
Ubp1	ENSMUSG00000009741.16	ENSMUST00000084885.12	331	228	34	288	104	8	138	123	4	122	133	32	74	205	1	96	479	284	394	253	530	614	563	439
Nuak2	ENSMUSG00000009772.16	ENSMUST00000082125.6	212	157	24	122	88	14	139	156	12	160	139	32	46	86	20	47	756	175	411	320	503	334	690	348
Cilk1	ENSMUSG00000009828.16	ENSMUST00000044551.8	419	161	54	292	95	11	75	47	5	95	53	17	71	157	1	91	414	531	430	146	435	312	398	231
Sdhb	ENSMUSG00000009863.15	ENSMUST00000010007.9	425	72	17	199	44	11	58	34	1	50	68	10	35	80	7	38	1136	347	1262	145	1240	640	892	262
Cox4i2	ENSMUSG00000009876.14	ENSMUST00000010020.12	300	115	32	191	61	14	41	20	3	66	55	10	40	103	24	38	169	332	596	86	148	135	121	133
Snap47	ENSMUSG00000009894.16	ENSMUST00000010038.10	276	56	8	137	39	4	36	14	3	24	19	4	18	59	1	22	329	192	375	48	185	102	116	28
Wnt3a	ENSMUSG00000009900.8	ENSMUST00000010044.8	105	32	10	74	15	2	16	4	0	3	2	1	23	47	0	6	25	69	52	13	10	3	13	0
Kdsr	ENSMUSG00000009905.6	ENSMUST00000010049.6	345	100	19	164	40	3	50	16	8	52	18	1	18	48	3	30	277	400	425	86	334	235	260	114
Vps4b	ENSMUSG00000009907.18	ENSMUST00000094646.6	377	167	32	282	96	4	91	92	1	93	106	37	35	161	23	60	670	364	573	199	694	483	572	287
Rps25	ENSMUSG00000009927.10	ENSMUST00000080300.9	12	6	1	6	0	2	2	2	0	0	4	0	0	0	0	0	38	11	25	9	33	36	30	14
Nxf2	ENSMUSG00000009941.11	ENSMUST00000113189.8	0	0	0	2	0	0	0	0	0	0	0	0	0	0	0	0	1	0	4	2	4	0	4	1
Taz	ENSMUSG00000009995.18	ENSMUST00000069722.13	196	104	57	139	62	14	39	39	4	50	42	13	77	103	3	71	232	182	205	98	128	94	112	58
Kif19a	ENSMUSG00000010021.14	ENSMUST00000084368.12	125	52	11	74	36	15	33	55	4	58	34	32	35	53	5	29	144	117	100	49	94	82	112	79
Aldh3a2	ENSMUSG00000010025.20	ENSMUST00000074127.14	817	307	44	478	138	5	96	74	2	131	94	34	65	188	11	76	920	738	964	199	699	448	631	263
Zmynd10	ENSMUSG00000010044.13	ENSMUST00000010188.9	53	11	12	31	14	0	11	5	0	13	17	7	26	34	7	14	91	56	96	44	25	6	18	8
Tmem115	ENSMUSG00000010045.3	ENSMUST00000010189.3	326	133	22	203	81	5	53	28	3	75	64	7	51	99	5	36	401	301	375	150	358	288	371	212
Hyal2	ENSMUSG00000010047.13	ENSMUST00000195752.6	456	147	13	258	77	4	63	14	4	52	29	8	33	110	0	44	655	555	1091	100	655	277	337	84
Ifrd2	ENSMUSG00000010048.11	ENSMUST00000010192.11	179	129	32	152	56	9	50	47	6	64	47	20	56	76	34	29	240	103	85	115	83	67	76	62
Hyal1	ENSMUSG00000010051.16	ENSMUST00000010195.14	213	96	25	180	42	7	40	10	1	37	25	7	21	56	6	31	138	460	430	56	139	111	96	15
Tusc2	ENSMUSG00000010054.5	ENSMUST00000010198.5	28	4	2	11	3	0	7	2	0	9	2	0	10	13	0	2	19	23	35	13	16	7	16	10
Nprl2	ENSMUSG00000010057.9	ENSMUST00000010201.9	105	49	9	47	16	5	16	17	3	7	13	12	47	27	2	19	134	85	157	30	54	22	41	10
Slc38a3	ENSMUSG00000010064.16	ENSMUST00000193932.6	0	0	1	2	0	0	0	0	0	0	0	0	0	0	0	0	0	1	0	9	3	15	0	0
Cacna2d2	ENSMUSG00000010066.16	ENSMUST00000085092.12	6	1	0	4	1	0	0	1	0	2	0	2	0	5	0	1	1	2	3	4	3	2	1	0
Rassf1	ENSMUSG00000010067.14	ENSMUST00000093786.9	175	61	16	108	50	8	46	53	4	35	26	11	28	63	0	31	338	136	343	56	415	309	349	157
Epn3	ENSMUSG00000010080.16	ENSMUST00000127305.2	494	276	58	352	116	17	122	83	4	125	132	37	97	191	20	96	800	480	889	230	1015	714	1095	593
Rnf112	ENSMUSG00000010086.18	ENSMUST00000102661.4	2	2	0	0	1	0	0	0	0	0	0	0	1	0	0	0	0	0	1	0	0	0	0	0
Slc3a2	ENSMUSG00000010095.14	ENSMUST00000010239.6	1654	745	129	1287	425	73	590	560	61	623	533	203	294	641	45	286	2162	1917	2702	1031	3161	3459	3679	2107
Nxf1	ENSMUSG00000010097.16	ENSMUST00000010241.14	628	603	220	687	305	53	412	358	26	415	282	111	265	502	52	298	881	532	695	532	991	661	891	429
Stx5a	ENSMUSG00000010110.18	ENSMUST00000176381.8	367	115	13	213	71	3	49	32	2	51	49	7	28	97	0	43	547	263	548	88	595	342	494	126
Slc47a1	ENSMUSG00000010122.15	ENSMUST00000010267.10	5	9	1	13	4	0	4	2	0	3	4	3	4	4	0	10	5	19	20	10	7	20	11	6
Pifo	ENSMUSG00000010136.15	ENSMUST00000010280.11	56	4	3	23	6	0	4	0	0	1	1	0	2	7	0	1	99	49	91	15	43	15	34	5
Tnfrsf13b	ENSMUSG00000010142.13	ENSMUST00000010286.8	16	13	0	14	8	0	8	4	1	1	2	0	9	7	0	3	37	9	53	1	18	7	25	10
Spire2	ENSMUSG00000010154.8	ENSMUST00000010298.7	37	35	16	27	15	12	25	16	5	21	31	25	31	18	8	23	48	43	30	39	40	27	35	28
Prox1	ENSMUSG00000010175.14	ENSMUST00000177288.4	21	7	1	5	5	0	4	0	0	6	4	9	4	12	0	2	8	14	6	13	10	23	19	12
Raver1	ENSMUSG00000010205.12	ENSMUST00000115487.3	0	0	0	0	0	0	0	0	0	0	0	0	0	0	0	0	0	0	0	0	0	0	0	0
2610507B11Rik	ENSMUSG00000010277.8	ENSMUST00000010421.7	4257	1332	253	2390	841	118	1051	849	58	1046	994	211	478	1151	36	514	7610	3699	4732	2637	5916	2712	4924	3110
AI597479	ENSMUSG00000010290.8	ENSMUST00000010434.8	71	11	4	38	10	0	6	6	0	10	3	3	8	24	5	10	137	56	116	19	77	43	56	19
Tmem86a	ENSMUSG00000010307.8	ENSMUST00000010451.8	68	31	5	38	23	2	8	13	0	27	46	4	9	18	0	9	189	83	342	54	212	49	116	80
Optc	ENSMUSG00000010311.16	ENSMUST00000124051.9	3	0	0	2	0	0	1	0	0	1	0	0	0	0	0	0	0	0	1	0	1	3	4	2
Tex14	ENSMUSG00000010342.17	ENSMUST00000060835.12	9	6	1	7	4	1	17	28	0	16	19	17	10	6	0	8	20	11	19	22	19	22	25	17
Ifi35	ENSMUSG00000010358.14	ENSMUST00000010502.13	352	213	48	250	335	97	684	646	46	553	448	120	95	139	19	96	2351	404	1116	635	1157	517	1293	517
Rdm1	ENSMUSG00000010362.10	ENSMUST00000010506.10	104	47	15	51	26	3	21	9	0	16	8	5	31	27	4	40	86	109	104	31	51	13	20	12
Nedd8	ENSMUSG00000010376.16	ENSMUST00000163750.8	44	6	1	17	2	0	9	1	0	0	2	0	4	2	0	1	99	17	119	9	88	61	50	12
Gosr1	ENSMUSG00000010392.9	ENSMUST00000010536.9	105	30	11	59	24	0	14	18	0	8	10	3	12	32	0	18	342	142	372	62	331	232	291	84
Mrpl52	ENSMUSG00000010406.13	ENSMUST00000010550.12	229	45	8	110	22	9	34	25	4	40	33	3	20	26	4	11	662	162	450	86	535	355	380	120
Spaca7	ENSMUSG00000010435.8	ENSMUST00000010579.8	0	0	0	0	0	0	0	0	0	0	0	0	0	0	0	0	0	0	0	0	0	0	0	0
Kansl3	ENSMUSG00000010453.13	ENSMUST00000186470.2	455	297	118	343	148	52	206	209	11	189	199	70	159	199	43	182	555	447	543	330	572	530	711	468
Eya4	ENSMUSG00000010461.17	ENSMUST00000092665.12	0	1	2	1	1	0	3	1	0	7	4	1	2	0	0	3	29	2	20	9	13	15	2	1
Ebf3	ENSMUSG00000010476.15	ENSMUST00000033378.13	1	0	0	2	0	0	0	0	0	2	0	0	5	0	0	0	1	1	3	3	2	1	2	3
Myt1	ENSMUSG00000010505.17	ENSMUST00000108756.8	0	0	1	0	4	2	2	1	0	0	0	0	0	0	0	3	1	2	2	3	0	15	3	7
Faf1	ENSMUSG00000010517.8	ENSMUST00000102724.5	674	271	35	342	146	19	128	88	5	155	107	43	89	125	6	95	1155	528	1065	312	1426	698	1047	451
Gm266	ENSMUSG00000010529.7	ENSMUST00000010673.7	0	0	0	0	0	0	0	0	0	0	0	0	0	0	0	0	2	0	0	0	1	0	0	1
Tsacc	ENSMUSG00000010538.15	ENSMUST00000010682.4	4	0	0	5	0	0	5	0	0	0	0	0	0	3	0	1	18	7	11	2	7	1	4	1
Mettl16	ENSMUSG00000010554.15	ENSMUST00000141755.8	214	97	37	146	50	11	65	38	6	85	72	22	67	73	14	50	340	156	170	97	177	75	133	84
Dazl	ENSMUSG00000010592.10	ENSMUST00000010736.9	1	0	0	0	2	0	0	0	0	0	0	0	0	0	0	0	0	0	0	0	5	0	3	0
Apol7a	ENSMUSG00000010601.15	ENSMUST00000010745.13	0	0	0	4	3	0	20	7	7	7	5	0	0	0	0	0	17	0	10	17	15	14	41	17
Pigyl	ENSMUSG00000010607.9	ENSMUST00000123680.2	19	13	2	12	4	0	1	2	0	1	1	1	0	3	0	1	26	15	38	15	40	30	25	7
Rbm25	ENSMUSG00000010608.16	ENSMUST00000048155.16	468	537	167	478	292	59	279	269	37	297	269	104	205	265	40	233	483	314	415	461	641	613	620	702
Psen2	ENSMUSG00000010609.16	ENSMUST00000010753.14	220	127	41	154	52	15	40	39	5	53	80	31	64	88	27	45	510	249	603	146	528	344	402	239
Acaa1b	ENSMUSG00000010651.5	ENSMUST00000010795.5	22	11	3	11	2	1	5	1	0	0	0	0	4	10	0	5	7	38	7	1	5	8	4	0
Plcd1	ENSMUSG00000010660.4	ENSMUST00000010804.4	145	112	29	117	44	23	44	34	1	51	54	25	35	64	20	54	207	159	244	72	181	95	182	120
Fads1	ENSMUSG00000010663.6	ENSMUST00000010807.6	422	76	11	228	41	5	45	16	1	33	32	5	29	83	0	35	412	503	514	101	442	275	347	85
Lmbr1	ENSMUSG00000010721.16	ENSMUST00000055195.11	183	116	27	123	57	0	48	24	3	50	31	5	35	96	0	37	210	220	230	108	122	65	119	77
Tnfrsf22	ENSMUSG00000010751.16	ENSMUST00000084396.4	12	7	0	0	1	0	0	0	0	0	1	0	1	11	0	0	9	12	4	7	8	11	13	1
Cars	ENSMUSG00000010755.18	ENSMUST00000010899.14	265	216	86	223	168	22	253	253	20	237	223	110	146	211	25	125	640	243	446	279	381	238	255	175
Phlda2	ENSMUSG00000010760.6	ENSMUST00000010904.5	4	1	3	1	0	0	0	0	0	0	0	0	1	1	0	0	5	2	5	0	2	4	3	6
Asz1	ENSMUSG00000010796.12	ENSMUST00000010940.11	2	2	0	0	0	0	1	0	0	0	0	0	0	0	0	0	2	0	1	0	0	0	0	0
Wnt2	ENSMUSG00000010797.7	ENSMUST00000010941.6	111	53	6	58	26	2	14	4	0	25	8	0	18	60	4	28	117	79	224	30	123	45	75	63
Gabra1	ENSMUSG00000010803.14	ENSMUST00000020707.12	0	0	0	0	0	0	0	0	0	0	0	0	0	0	0	0	0	0	0	1	1	0	0	0
Grid2ip	ENSMUSG00000010825.18	ENSMUST00000110733.9	0	0	0	3	0	0	0	0	0	0	0	0	0	0	0	0	3	0	0	0	0	0	0	0
Kdelr3	ENSMUSG00000010830.9	ENSMUST00000010974.9	47	12	0	34	10	3	7	5	0	4	7	0	4	2	0	0	164	24	134	7	151	57	118	53
Cfap97d1	ENSMUSG00000010841.14	ENSMUST00000010985.8	0	0	0	0	0	0	0	0	0	0	0	0	0	0	0	0	0	0	0	0	0	0	0	0
Apip	ENSMUSG00000010911.13	ENSMUST00000011055.7	82	24	2	53	15	0	11	10	0	4	11	1	3	8	0	6	361	84	301	24	209	87	120	24
Pdhx	ENSMUSG00000010914.11	ENSMUST00000011058.9	120	58	2	77	20	1	28	21	6	46	27	5	18	38	7	26	332	123	323	93	263	146	231	71
Vac14	ENSMUSG00000010936.12	ENSMUST00000034190.11	263	172	50	183	106	18	96	87	13	137	111	46	112	167	11	110	514	248	399	235	468	317	438	318
Mcoln2	ENSMUSG00000011008.14	ENSMUST00000098524.5	16	27	14	19	4	2	14	30	1	30	22	3	22	20	1	8	56	13	26	35	78	149	182	99
Slc5a1	ENSMUSG00000011034.7	ENSMUST00000011178.5	33	14	2	20	5	0	12	9	0	12	11	4	3	5	0	6	75	27	52	13	77	38	103	20
Akt1s1	ENSMUSG00000011096.18	ENSMUST00000107880.9	109	79	17	107	27	7	21	19	6	30	26	16	24	74	18	42	105	87	138	64	90	64	86	63
Tbrg1	ENSMUSG00000011114.19	ENSMUST00000117654.3	571	196	41	331	133	35	206	200	16	198	170	56	98	125	8	87	2241	590	1668	329	2394	1567	2403	687
Panx3	ENSMUSG00000011118.5	ENSMUST00000011262.4	0	0	0	0	0	0	0	0	0	0	0	0	0	0	0	0	0	0	0	0	0	0	0	0
Adssl1	ENSMUSG00000011148.15	ENSMUST00000021726.8	105	57	18	71	19	12	24	17	5	43	47	13	19	23	0	16	290	114	401	144	285	332	242	144
Cfap161	ENSMUSG00000011154.18	ENSMUST00000011298.14	61	20	11	20	6	2	13	2	0	9	4	3	7	27	0	4	102	45	74	14	23	6	18	15
Brf1	ENSMUSG00000011158.9	ENSMUST00000011302.9	413	367	134	322	184	46	182	139	33	202	160	108	241	255	44	250	359	336	433	232	350	320	367	290
Vipr2	ENSMUSG00000011171.12	ENSMUST00000011315.10	78	26	7	43	12	4	6	6	0	9	5	2	17	5	3	18	79	71	225	14	64	59	60	14
Odc1	ENSMUSG00000011179.9	ENSMUST00000171737.3	34	9	1	28	18	0	10	15	1	24	31	4	3	13	0	10	109	42	52	20	164	112	105	94
Thg1l	ENSMUSG00000011254.17	ENSMUST00000011398.13	38	8	6	21	6	0	4	3	0	11	10	4	4	18	0	6	119	11	73	31	90	26	57	33
Adam19	ENSMUSG00000011256.17	ENSMUST00000011400.8	787	639	155	578	250	48	188	111	28	245	165	52	263	423	57	314	767	808	616	444	534	156	289	147
Pabpc4	ENSMUSG00000011257.20	ENSMUST00000078734.12	18	13	1	25	3	3	7	6	5	9	9	6	6	11	0	5	40	26	27	33	64	35	51	27
Exoc3l2	ENSMUSG00000011263.17	ENSMUST00000137613.9	10	11	4	10	2	0	5	1	2	3	11	1	3	23	0	1	37	9	47	10	15	0	5	9
Zfp296	ENSMUSG00000011267.9	ENSMUST00000108453.2	17	6	0	6	4	3	2	5	0	2	2	2	0	4	0	2	34	13	33	6	16	13	27	11
Plin5	ENSMUSG00000011305.12	ENSMUST00000019808.12	36	41	10	29	11	5	24	18	5	28	23	15	26	29	5	9	42	32	41	36	16	38	19	4
Sugp1	ENSMUSG00000011306.8	ENSMUST00000011450.8	154	75	31	116	40	13	28	35	7	59	46	23	70	84	17	67	255	194	269	85	152	113	105	67
Dmrtc2	ENSMUSG00000011349.6	ENSMUST00000011493.6	0	0	0	0	0	0	0	0	0	0	0	0	0	0	0	0	0	0	0	0	0	0	0	0
Dhdh	ENSMUSG00000011382.9	ENSMUST00000011526.7	23	17	2	22	14	0	6	7	2	1	8	2	13	20	0	0	27	27	46	10	5	4	7	11
Zfp790	ENSMUSG00000011427.17	ENSMUST00000178162.3	84	37	8	35	20	1	17	10	1	18	12	9	16	19	0	15	82	53	68	21	34	12	34	15
Cpb1	ENSMUSG00000011463.6	ENSMUST00000011607.6	5	1	0	5	2	0	0	0	0	0	1	0	0	1	0	0	8	6	12	1	10	9	7	5
Slc25a41	ENSMUSG00000011486.15	ENSMUST00000058661.14	0	0	0	0	0	0	0	0	0	2	0	0	0	0	0	0	0	0	0	0	0	0	0	0
Fsd1	ENSMUSG00000011589.10	ENSMUST00000011733.9	1	0	0	0	0	0	0	0	0	0	0	0	0	0	0	0	2	0	0	0	0	0	0	0
Pinlyp	ENSMUSG00000011632.8	ENSMUST00000011776.8	0	0	0	0	0	0	0	0	0	0	0	0	0	0	0	0	1	0	2	3	0	2	0	1
Fuz	ENSMUSG00000011658.17	ENSMUST00000071207.14	133	73	32	79	24	13	44	17	7	19	26	4	38	103	9	46	133	118	104	40	46	19	36	18
Sptbn4	ENSMUSG00000011751.17	ENSMUST00000011895.14	0	1	1	1	1	1	2	1	1	1	0	0	3	4	0	3	5	0	1	3	4	2	1	2
Pgam1	ENSMUSG00000011752.8	ENSMUST00000011896.8	0	1	0	0	0	0	0	0	0	0	0	0	0	0	0	0	3	0	1	4	1	1	0	0
Evi5	ENSMUSG00000011831.17	ENSMUST00000112642.8	508	216	31	305	93	10	80	63	1	83	72	12	64	102	0	72	453	417	580	150	489	270	368	153
Evi5l	ENSMUSG00000011832.17	ENSMUST00000177053.8	55	27	14	37	24	7	30	24	5	23	11	13	18	36	9	11	56	38	60	32	36	32	30	33
Snapc2	ENSMUSG00000011837.5	ENSMUST00000011981.5	30	23	1	19	7	0	9	1	0	7	4	3	8	19	0	9	70	28	78	38	56	33	37	20
Git1	ENSMUSG00000011877.14	ENSMUST00000037285.10	938	512	139	655	231	43	292	279	25	411	343	145	226	337	41	223	1239	833	1149	665	1854	1428	2164	1629
Gltp	ENSMUSG00000011884.14	ENSMUST00000012028.14	502	105	8	246	75	11	58	24	2	70	73	10	18	65	7	41	532	532	612	188	469	442	479	257
Bnip2	ENSMUSG00000011958.18	ENSMUST00000034754.12	1020	446	86	571	229	47	255	185	24	201	166	54	149	269	15	195	1335	740	1124	363	1185	646	892	405
Ccnt1	ENSMUSG00000011960.13	ENSMUST00000169707.8	359	135	14	187	66	10	72	43	8	81	37	6	45	113	0	52	582	296	510	143	443	349	422	199
Scarf2	ENSMUSG00000012017.5	ENSMUST00000012161.5	678	564	155	555	244	44	221	180	14	204	169	49	251	385	23	175	572	467	579	325	345	576	549	494
4930579F01Rik	ENSMUSG00000012042.10	ENSMUST00000199293.2	0	0	0	0	0	0	0	0	0	0	0	0	0	0	0	0	0	0	0	0	0	0	0	0
Brms1l	ENSMUSG00000012076.9	ENSMUST00000059250.8	122	60	28	60	32	9	27	23	9	28	22	29	34	43	11	52	156	61	91	63	48	45	28	8
Med15	ENSMUSG00000012114.18	ENSMUST00000012259.9	240	187	47	192	106	17	141	118	23	135	127	34	117	156	15	106	385	268	376	232	475	328	525	330
Dhdds	ENSMUSG00000012117.14	ENSMUST00000012262.12	179	75	11	106	44	8	25	27	5	34	31	10	38	46	11	19	246	137	194	65	149	107	161	87
Crybg2	ENSMUSG00000012123.18	ENSMUST00000121391.8	84	66	22	73	46	26	49	17	5	24	42	22	34	62	2	44	47	63	32	47	34	53	37	32
Ubxn11	ENSMUSG00000012126.17	ENSMUST00000074690.11	64	44	35	66	32	33	37	47	15	41	43	43	52	67	19	51	84	74	44	86	53	31	54	25
Mogat1	ENSMUSG00000012187.14	ENSMUST00000012331.7	3	0	0	4	0	0	0	0	0	0	0	0	0	0	0	0	11	7	8	0	3	2	2	3
Tex22	ENSMUSG00000012211.14	ENSMUST00000146107.8	0	0	0	2	0	0	0	0	0	1	0	0	0	0	0	0	0	0	0	1	0	0	2	0
Wnt8a	ENSMUSG00000012282.3	ENSMUST00000012426.3	0	0	0	0	0	0	0	0	0	0	0	0	0	0	0	0	0	0	1	0	0	0	1	0
Tjap1	ENSMUSG00000012296.17	ENSMUST00000225080.2	109	84	46	111	64	16	59	63	28	68	63	48	60	70	28	57	162	139	178	116	176	158	193	163
Ehf	ENSMUSG00000012350.16	ENSMUST00000090475.10	123	31	13	67	17	0	28	13	0	22	16	1	16	16	3	11	124	130	138	31	111	128	128	32
Nanog	ENSMUSG00000012396.13	ENSMUST00000012540.5	1	0	0	0	0	0	0	3	0	0	0	0	0	0	0	0	2	0	3	1	1	1	2	0
Rpl15	ENSMUSG00000012405.17	ENSMUST00000080281.14	4	0	0	3	1	0	0	2	0	0	0	0	0	0	0	3	6	4	3	5	9	2	4	0
Tmem167	ENSMUSG00000012422.15	ENSMUST00000161568.8	24	4	1	17	3	0	6	3	0	0	1	0	0	5	0	0	55	23	66	13	65	30	71	31
Steap4	ENSMUSG00000012428.10	ENSMUST00000115421.3	101	27	4	58	13	0	29	37	0	40	26	5	10	24	0	7	552	97	313	61	422	353	312	92
Mplkip	ENSMUSG00000012429.10	ENSMUST00000049744.4	19	12	0	10	8	1	9	8	0	2	6	0	1	6	0	1	23	11	17	8	10	2	9	3
Kif11	ENSMUSG00000012443.5	ENSMUST00000012587.4	46	34	5	49	14	0	9	20	2	48	43	2	14	8	0	6	717	73	341	183	646	115	229	79
Rpa3	ENSMUSG00000012483.5	ENSMUST00000012627.5	25	10	3	7	9	0	6	3	0	4	3	1	3	8	0	0	83	22	71	15	80	6	31	13
Mlkl	ENSMUSG00000012519.15	ENSMUST00000120432.3	86	67	19	59	120	28	361	414	17	214	190	94	18	41	6	19	1603	86	437	358	1043	353	729	392
Phox2b	ENSMUSG00000012520.11	ENSMUST00000012664.11	0	0	0	0	0	0	0	0	0	0	0	0	0	0	0	0	0	0	0	0	0	0	0	0
Tnpo3	ENSMUSG00000012535.15	ENSMUST00000012679.15	935	489	67	610	251	12	272	187	12	291	227	49	111	342	6	147	1554	887	1202	492	1298	736	972	594
Ttll5	ENSMUSG00000012609.20	ENSMUST00000040179.14	242	187	54	205	99	26	106	78	9	92	64	18	90	143	7	105	249	268	209	135	158	141	125	123
Zfp715	ENSMUSG00000012640.17	ENSMUST00000107986.9	198	94	17	83	40	8	40	24	7	39	27	0	37	64	4	26	209	120	167	55	115	112	86	66
Retn	ENSMUSG00000012705.17	ENSMUST00000012849.15	5	0	0	2	0	0	0	0	0	2	2	0	0	0	0	0	2	0	0	12	6	0	1	0
Acp4	ENSMUSG00000012777.15	ENSMUST00000118216.8	0	0	2	0	2	0	0	0	0	0	0	0	0	0	0	0	0	0	0	0	0	0	0	0
Cdh23	ENSMUSG00000012819.17	ENSMUST00000105464.9	14	13	4	7	1	3	11	8	3	10	15	1	1	4	0	4	9	8	7	25	23	25	21	23
Rps5	ENSMUSG00000012848.16	ENSMUST00000108539.8	2679	569	32	1496	294	20	258	180	16	406	336	43	112	497	5	90	6697	2867	7061	1030	6341	3728	5267	2183
Podnl1	ENSMUSG00000012889.9	ENSMUST00000093380.5	9	10	7	9	3	0	1	2	0	11	3	2	5	15	0	1	30	12	10	13	9	1	9	10
Adgrl1	ENSMUSG00000013033.17	ENSMUST00000141158.8	654	708	217	608	305	82	328	191	68	226	207	70	356	700	75	418	318	463	382	409	359	222	260	265
Amotl1	ENSMUSG00000013076.18	ENSMUST00000013220.8	1094	490	139	665	222	28	198	123	9	213	104	42	215	369	50	235	922	956	868	383	777	596	757	269
2200002J24Rik	ENSMUSG00000013083.9	ENSMUST00000013227.8	0	0	0	0	0	0	0	0	0	0	0	0	0	0	0	0	0	0	0	0	0	0	0	0
Etv5	ENSMUSG00000013089.16	ENSMUST00000079601.13	429	247	72	276	189	26	125	47	9	76	98	26	78	145	34	112	103	352	177	107	86	52	112	92
Tmem190	ENSMUSG00000013091.6	ENSMUST00000013235.6	0	0	0	0	0	0	0	0	0	0	0	0	0	0	0	0	0	0	1	0	1	2	1	1
Gfod2	ENSMUSG00000013150.16	ENSMUST00000013294.16	144	94	23	105	39	7	40	22	8	44	30	12	53	63	4	27	115	110	150	61	76	46	88	59
Enkd1	ENSMUSG00000013155.11	ENSMUST00000013299.11	16	13	9	15	14	3	15	2	5	9	7	6	6	14	3	5	50	22	52	25	50	34	39	19
4933405L10Rik	ENSMUSG00000013158.7	ENSMUST00000013302.7	0	0	0	0	0	0	0	0	0	0	0	0	0	0	0	0	0	0	0	0	0	0	0	0
Atp6v0d1	ENSMUSG00000013160.8	ENSMUST00000013304.8	585	154	23	256	57	6	97	52	6	99	71	17	33	109	3	26	1041	576	1012	177	992	614	837	331
Ptprs	ENSMUSG00000013236.18	ENSMUST00000067538.6	1418	716	190	986	266	51	293	214	26	363	272	87	270	566	38	374	1292	902	1713	564	1002	1115	843	486
Slc41a1	ENSMUSG00000013275.10	ENSMUST00000086559.7	283	134	22	193	92	14	100	59	9	73	89	22	64	108	5	34	267	254	249	133	302	301	417	259
Fer1l4	ENSMUSG00000013338.17	ENSMUST00000109611.8	10	7	13	10	6	5	12	6	0	5	19	14	14	30	0	3	14	18	21	15	14	26	12	22
4931406B18Rik	ENSMUSG00000013353.11	ENSMUST00000191516.7	0	1	0	0	1	0	0	2	0	0	0	0	0	0	0	0	0	0	0	0	0	1	0	0
Iglon5	ENSMUSG00000013367.6	ENSMUST00000107974.3	0	0	0	1	1	0	5	0	0	0	1	0	0	6	0	0	4	0	5	0	1	0	1	4
Igf2bp1	ENSMUSG00000013415.10	ENSMUST00000013559.3	4	5	1	7	2	0	2	4	0	0	0	2	7	4	0	0	15	8	16	3	7	6	9	2
B4galnt2	ENSMUSG00000013418.9	ENSMUST00000038343.7	0	0	0	0	0	0	0	0	0	0	0	0	0	0	6	1	1	0	1	0	0	2	0	0
Zfp651	ENSMUSG00000013419.8	ENSMUST00000093772.4	148	56	8	122	43	5	25	12	1	46	27	15	21	33	5	27	117	103	198	84	150	192	229	154
Nelfb	ENSMUSG00000013465.20	ENSMUST00000059849.15	647	343	64	467	155	24	174	113	15	174	136	48	161	303	49	140	687	615	678	236	516	313	523	301
Card14	ENSMUSG00000013483.15	ENSMUST00000106250.8	2	4	1	0	0	0	0	0	0	3	2	0	0	4	0	0	0	0	3	2	0	72	2	3
Tmem175	ENSMUSG00000013495.16	ENSMUST00000120327.3	114	44	12	71	35	3	21	19	0	16	22	3	12	46	3	10	185	147	260	32	133	57	66	28
Bcas1	ENSMUSG00000013523.14	ENSMUST00000013667.3	15	4	5	10	3	0	3	0	1	2	9	2	4	6	0	3	32	17	34	9	17	4	9	2
Tango2	ENSMUSG00000013539.15	ENSMUST00000115628.10	46	26	12	47	14	3	11	6	0	14	8	0	9	31	0	3	77	89	123	22	76	44	83	20
Aldh1a2	ENSMUSG00000013584.6	ENSMUST00000034723.6	133	21	4	61	17	1	18	9	4	27	16	1	17	21	0	10	233	134	145	46	115	56	108	15
Ndufs2	ENSMUSG00000013593.13	ENSMUST00000013737.13	1089	422	102	718	211	39	209	155	27	215	194	77	222	283	64	168	2053	996	2060	551	1638	1135	1155	556
Snx31	ENSMUSG00000013611.15	ENSMUST00000013755.12	0	1	2	0	4	0	0	0	0	0	0	0	3	0	0	4	0	1	0	2	2	6	6	0
Atraid	ENSMUSG00000013622.16	ENSMUST00000013766.13	189	62	16	99	51	3	33	17	3	31	29	5	14	89	3	12	350	233	544	87	356	195	344	97
Cad	ENSMUSG00000013629.17	ENSMUST00000013773.12	571	265	93	365	139	53	157	102	26	184	196	40	125	271	25	147	963	441	537	355	714	287	367	255
Lypd8	ENSMUSG00000013643.14	ENSMUST00000013787.11	0	0	0	0	0	0	1	1	0	0	2	0	0	0	0	0	0	0	2	0	4	1	4	0
Sh3bp5l	ENSMUSG00000013646.18	ENSMUST00000116376.9	258	95	31	158	76	15	40	44	10	47	48	10	48	102	2	53	230	251	232	85	189	107	139	88
1810065E05Rik	ENSMUSG00000013653.3	ENSMUST00000013797.3	0	0	0	0	1	0	0	0	0	0	0	0	0	0	0	0	5	0	4	0	0	0	0	0
Atad1	ENSMUSG00000013662.7	ENSMUST00000235412.2	434	96	10	238	32	5	73	64	3	65	54	13	15	67	3	16	990	418	863	126	1079	628	948	273
Pten	ENSMUSG00000013663.8	ENSMUST00000013807.8	1585	336	34	824	142	10	151	62	3	179	119	12	47	205	1	63	2222	1537	2222	331	2403	1579	1816	539
4933402N03Rik	ENSMUSG00000013668.10	ENSMUST00000070980.4	0	0	0	0	0	0	0	0	0	0	0	0	0	0	0	0	0	0	0	0	0	0	0	0
Pea15a	ENSMUSG00000013698.13	ENSMUST00000013842.12	184	21	10	66	19	8	12	15	6	12	16	2	21	28	5	7	200	114	201	26	118	57	76	28
Timm23	ENSMUSG00000013701.14	ENSMUST00000013845.13	3	12	0	7	5	0	0	1	0	5	3	0	0	3	0	1	6	7	7	13	13	24	13	22
Tnfaip8l2	ENSMUSG00000013707.4	ENSMUST00000013851.4	41	20	3	41	17	0	12	5	2	11	9	3	3	14	0	3	170	47	285	24	103	53	131	50
Trnt1	ENSMUSG00000013736.17	ENSMUST00000113249.8	253	82	20	146	62	12	77	64	4	44	62	13	35	61	7	42	573	199	455	115	545	331	629	187
Ly6g6e	ENSMUSG00000013766.12	ENSMUST00000013910.5	8	0	0	1	1	0	1	0	0	0	0	0	0	0	0	0	10	3	3	1	5	5	3	0
Ehmt2	ENSMUSG00000013787.16	ENSMUST00000013931.12	1161	685	217	769	364	101	421	359	54	404	458	169	372	511	47	321	1943	1009	1899	868	1178	848	1010	850
Elof1	ENSMUSG00000013822.8	ENSMUST00000166335.2	118	26	5	55	10	3	20	7	2	16	24	3	18	25	14	6	326	148	385	42	273	121	252	68
Med16	ENSMUSG00000013833.16	ENSMUST00000165684.8	265	107	40	207	79	8	63	54	11	76	80	23	50	104	10	46	353	323	417	146	458	353	514	311
St3gal1	ENSMUSG00000013846.11	ENSMUST00000229213.2	750	365	50	628	195	34	255	221	20	259	225	48	136	233	26	105	1196	624	767	340	814	856	837	321
Tmem259	ENSMUSG00000013858.15	ENSMUST00000052885.14	647	371	139	500	196	38	195	175	14	180	220	93	190	318	50	177	622	552	808	383	723	618	798	544
Rnf170	ENSMUSG00000013878.19	ENSMUST00000014022.15	24	9	0	9	3	0	1	1	0	6	7	0	2	4	0	0	35	25	18	14	20	11	13	9
Clip3	ENSMUSG00000013921.16	ENSMUST00000014065.16	54	36	6	55	7	0	6	6	2	12	6	5	15	16	0	3	32	65	48	34	55	41	51	31
1700020L13Rik	ENSMUSG00000013928.14	ENSMUST00000014072.6	0	0	0	1	0	0	2	0	0	0	0	0	0	0	0	0	0	0	1	0	1	0	6	0
Myl2	ENSMUSG00000013936.13	ENSMUST00000111751.8	0	0	0	0	0	0	0	0	0	0	0	0	0	0	0	0	0	0	1	0	0	2	0	0
Dedd	ENSMUSG00000013973.13	ENSMUST00000111300.8	167	65	15	110	45	10	56	37	4	57	21	12	23	47	0	29	199	148	182	76	180	155	193	111
Mcemp1	ENSMUSG00000013974.4	ENSMUST00000014118.4	72	58	6	66	23	0	33	10	0	54	35	8	7	36	0	6	137	58	197	28	179	265	136	56
Nit1	ENSMUSG00000013997.11	ENSMUST00000111289.8	183	65	16	82	29	5	28	17	0	31	18	4	20	62	0	47	298	170	380	45	179	89	118	49
Pax5	ENSMUSG00000014030.16	ENSMUST00000014174.14	41	50	21	42	28	0	20	24	0	16	15	11	47	27	7	21	15	70	20	50	17	4	12	29
Prdm15	ENSMUSG00000014039.19	ENSMUST00000095849.10	142	114	32	99	48	10	55	68	7	59	61	28	89	82	10	76	134	86	110	67	78	73	81	76
Rnf168	ENSMUSG00000014074.18	ENSMUST00000171474.2	239	106	9	156	68	4	39	36	0	65	49	5	12	51	0	30	362	220	270	129	380	234	271	166
Dynlt2b	ENSMUSG00000014075.16	ENSMUST00000014220.15	23	8	0	14	5	0	11	4	0	7	7	0	11	17	0	2	100	17	144	29	71	29	42	24
Chp1	ENSMUSG00000014077.14	ENSMUST00000014221.13	464	155	18	235	54	9	61	37	5	66	63	11	19	89	18	37	512	491	704	146	664	481	697	272
Sval2	ENSMUSG00000014104.13	ENSMUST00000014248.11	0	0	0	0	0	0	0	0	0	0	0	0	0	0	0	0	0	0	0	0	0	0	0	0
Trpv4	ENSMUSG00000014158.13	ENSMUST00000112225.8	71	46	27	67	10	11	18	14	0	27	28	14	40	45	4	35	68	89	89	42	95	40	48	45
Klhl3	ENSMUSG00000014164.16	ENSMUST00000160860.9	44	28	7	33	16	5	7	9	3	14	18	0	28	31	4	28	33	82	69	13	16	13	13	7
Tvp23b	ENSMUSG00000014177.11	ENSMUST00000014321.5	123	10	2	40	4	0	10	2	0	3	10	0	0	5	0	6	158	91	177	15	63	39	50	17
Dnajc7	ENSMUSG00000014195.17	ENSMUST00000014339.15	521	321	102	319	185	35	187	136	17	188	154	39	177	256	18	159	725	394	642	223	640	306	414	186
Zfp385c	ENSMUSG00000014198.16	ENSMUST00000103119.10	0	0	0	0	0	0	0	2	0	3	0	3	0	6	0	0	2	1	1	4	0	0	0	6
Cacybp	ENSMUSG00000014226.11	ENSMUST00000014370.11	242	47	2	154	31	2	55	54	0	43	33	5	32	40	3	18	560	114	274	85	459	284	370	159
Cluap1	ENSMUSG00000014232.15	ENSMUST00000040881.14	93	50	24	68	34	5	31	25	4	23	29	19	15	37	12	23	96	62	79	37	83	72	85	43
Zswim7	ENSMUSG00000014243.6	ENSMUST00000072916.5	8	4	7	3	4	0	1	0	0	1	6	0	1	1	0	0	26	7	52	8	34	20	30	11
Pigl	ENSMUSG00000014245.9	ENSMUST00000014389.6	45	49	23	44	28	8	19	10	5	13	12	13	36	36	3	33	66	68	62	34	67	37	75	59
Ndufa2	ENSMUSG00000014294.5	ENSMUST00000014438.5	193	46	7	73	26	4	23	11	2	30	27	0	10	69	0	8	469	172	583	68	268	282	269	105
Pam16	ENSMUSG00000014301.14	ENSMUST00000014445.7	4	0	0	2	1	1	3	0	1	0	1	0	0	5	0	0	0	2	3	0	3	2	7	3
Glis2	ENSMUSG00000014303.14	ENSMUST00000014447.13	193	127	24	150	70	13	59	20	1	50	32	8	62	81	13	23	125	161	103	82	80	71	74	82
Cox6c	ENSMUSG00000014313.16	ENSMUST00000156915.3	234	91	12	138	42	1	32	29	6	34	26	4	15	45	0	16	386	212	592	59	428	199	363	103
Bicc1	ENSMUSG00000014329.15	ENSMUST00000143791.8	613	166	25	284	85	8	77	45	2	81	56	15	41	93	2	49	836	324	694	169	773	488	617	173
Ube2z	ENSMUSG00000014349.8	ENSMUST00000100528.5	209	117	24	144	66	19	47	37	12	44	71	18	69	74	28	71	398	196	301	104	319	212	319	153
Gip	ENSMUSG00000014351.13	ENSMUST00000103156.2	1	0	0	0	0	0	0	0	0	0	0	0	0	0	0	0	0	0	0	0	0	0	0	0
Tmem87b	ENSMUSG00000014353.16	ENSMUST00000110325.8	449	248	20	336	119	25	133	95	2	163	102	17	86	115	8	89	720	501	794	280	757	662	660	447
Anapc1	ENSMUSG00000014355.11	ENSMUST00000014499.10	1959	844	153	1199	488	67	497	320	20	455	395	95	281	572	29	364	3120	1712	2458	858	2140	1011	1452	862
Mertk	ENSMUSG00000014361.6	ENSMUST00000014505.5	724	430	92	593	246	40	194	170	9	318	221	65	135	226	21	310	1385	1470	2082	365	1171	757	712	354
Tsg101	ENSMUSG00000014402.16	ENSMUST00000014546.15	79	37	4	107	16	0	17	20	2	24	18	2	10	43	0	14	167	99	141	93	188	113	150	132
Hps5	ENSMUSG00000014418.17	ENSMUST00000014562.14	519	336	78	371	190	31	202	208	20	245	156	63	194	222	46	164	725	481	658	309	395	218	282	145
Map3k4	ENSMUSG00000014426.10	ENSMUST00000089058.7	678	332	115	402	174	26	163	86	10	199	131	37	172	281	35	163	663	582	651	276	431	222	354	218
Piezo1	ENSMUSG00000014444.18	ENSMUST00000067252.14	2504	1306	403	1730	653	111	715	655	67	818	820	204	579	966	110	638	3159	2567	3012	1543	2697	2176	2505	1770
Blk	ENSMUSG00000014453.5	ENSMUST00000014597.5	57	43	23	29	16	14	8	12	0	26	9	8	65	44	12	34	26	49	27	53	13	4	12	18
Rnf166	ENSMUSG00000014470.5	ENSMUST00000014614.4	64	37	3	49	13	0	14	12	2	11	11	1	13	47	2	24	141	54	183	33	153	140	139	74
Ankrd28	ENSMUSG00000014496.9	ENSMUST00000014640.9	321	114	44	231	69	3	100	53	11	124	89	35	42	123	4	69	664	385	644	202	917	481	722	303
Ankrd52	ENSMUSG00000014498.10	ENSMUST00000014642.10	530	334	98	393	193	29	184	138	10	249	243	75	167	267	34	178	909	416	636	447	871	594	888	575
Pkd2l2	ENSMUSG00000014503.16	ENSMUST00000014647.9	0	0	0	2	1	0	1	0	0	1	0	0	0	1	0	0	5	5	0	1	0	0	0	5
Srp19	ENSMUSG00000014504.17	ENSMUST00000072576.10	104	23	2	33	13	2	16	4	0	14	9	0	5	11	0	0	131	66	129	36	124	67	160	55
Tmbim7	ENSMUSG00000014529.10	ENSMUST00000014673.9	0	0	0	0	0	0	0	0	0	0	0	0	0	0	0	0	0	0	0	0	0	0	0	0
Clec4f	ENSMUSG00000014542.4	ENSMUST00000014686.3	0	0	0	1	0	0	0	0	0	0	0	0	0	0	0	0	0	1	0	0	0	4	0	0
Klra17	ENSMUSG00000014543.15	ENSMUST00000014687.11	10	1	0	8	2	0	2	6	0	1	0	0	1	0	0	0	23	3	12	0	6	5	1	2
Wdfy2	ENSMUSG00000014547.11	ENSMUST00000014691.10	157	121	50	116	61	18	62	55	1	65	65	15	58	113	17	53	291	112	284	96	207	75	153	81
Rbsn	ENSMUSG00000014550.15	ENSMUST00000014694.11	324	155	31	250	64	13	89	81	6	102	70	18	32	93	0	68	479	343	497	131	640	340	624	283
Mrps25	ENSMUSG00000014551.9	ENSMUST00000140438.2	70	38	13	53	15	3	17	10	1	25	10	8	13	29	2	7	154	35	113	29	67	32	32	15
Dguok	ENSMUSG00000014554.14	ENSMUST00000014698.10	170	45	9	61	43	1	20	18	0	20	3	2	25	37	0	30	210	133	196	22	71	34	49	14
Camta1	ENSMUSG00000014592.22	ENSMUST00000169423.9	60	25	11	38	23	2	14	6	3	15	5	10	7	38	0	20	25	46	58	30	36	87	47	28
Csf1	ENSMUSG00000014599.11	ENSMUST00000120243.8	268	154	36	114	222	47	441	424	39	333	254	96	55	61	16	33	798	206	581	326	744	917	1040	576
Strip1	ENSMUSG00000014601.14	ENSMUST00000064759.7	254	104	22	154	62	14	61	59	11	98	54	46	72	109	15	59	431	184	384	108	289	235	229	187
Kif1a	ENSMUSG00000014602.16	ENSMUST00000171556.8	101	60	11	54	20	12	13	16	1	20	18	9	22	26	6	16	132	96	79	66	107	103	107	82
Alx3	ENSMUSG00000014603.4	ENSMUST00000014747.3	0	0	0	0	0	0	0	0	0	0	0	0	0	0	0	0	0	0	0	0	0	0	0	0
Slc25a11	ENSMUSG00000014606.15	ENSMUST00000014750.15	331	157	50	217	87	20	71	67	9	85	90	4	50	167	17	55	649	294	641	194	374	249	335	176
Chrne	ENSMUSG00000014609.17	ENSMUST00000102556.10	4	0	0	0	1	0	0	2	0	3	0	0	0	0	2	0	0	2	2	3	0	1	0	0
Cmc2	ENSMUSG00000014633.16	ENSMUST00000148235.8	25	2	1	9	3	0	3	1	3	1	4	0	4	3	0	0	50	12	42	2	22	1	17	5
Chfr	ENSMUSG00000014668.16	ENSMUST00000014812.13	344	210	51	240	97	19	102	79	5	133	126	45	95	143	6	82	577	250	405	171	390	244	282	198
Ceacam16	ENSMUSG00000014686.9	ENSMUST00000014830.8	8	2	5	4	1	0	3	2	1	7	11	0	0	0	0	0	12	2	23	19	15	21	13	15
Hoxa2	ENSMUSG00000014704.11	ENSMUST00000014848.11	22	8	1	9	7	0	3	0	0	6	4	3	0	2	0	5	28	42	42	0	32	37	32	9
Adam28	ENSMUSG00000014725.17	ENSMUST00000022642.6	240	67	17	164	48	7	44	34	7	49	42	25	29	62	0	46	192	242	241	96	193	139	109	50
Ankrd53	ENSMUSG00000014747.7	ENSMUST00000014891.5	0	0	0	0	0	0	0	0	0	0	0	0	0	0	0	0	0	0	0	0	0	0	0	0
Tex261	ENSMUSG00000014748.14	ENSMUST00000014892.8	185	62	7	73	32	1	26	20	0	30	31	0	15	51	4	19	245	149	285	74	219	122	222	108
Fam120b	ENSMUSG00000014763.9	ENSMUST00000055352.8	442	255	53	297	135	18	140	82	11	107	70	20	72	154	12	82	554	377	460	216	327	131	245	70
Tbp	ENSMUSG00000014767.18	ENSMUST00000117593.8	95	31	3	75	25	1	22	15	1	22	20	9	15	29	0	8	146	72	145	51	125	128	144	100
Psmb1	ENSMUSG00000014769.11	ENSMUST00000014913.11	593	120	22	279	64	2	54	44	7	98	66	13	42	90	5	41	2532	588	2444	232	2700	1037	2030	455
Pdcd2	ENSMUSG00000014771.14	ENSMUST00000054450.7	80	39	8	54	21	1	26	13	3	15	29	1	8	26	0	9	189	48	182	37	128	45	83	53
Dll1	ENSMUSG00000014773.14	ENSMUST00000014917.8	372	299	72	305	221	35	263	187	48	253	203	60	140	320	60	132	392	348	492	198	344	758	333	219
Nol3	ENSMUSG00000014776.8	ENSMUST00000014920.8	47	24	6	34	9	0	8	8	0	7	14	2	17	20	0	10	55	34	130	18	59	60	34	9
Fhod1	ENSMUSG00000014778.11	ENSMUST00000014922.5	859	904	323	753	332	121	365	347	48	326	381	147	462	611	126	512	787	892	1004	590	530	424	388	519
Plekhg4	ENSMUSG00000014782.17	ENSMUST00000014927.8	1	8	2	11	0	0	5	12	0	2	3	1	2	0	0	5	19	4	11	11	17	16	10	27
Slc9a5	ENSMUSG00000014786.9	ENSMUST00000073149.7	31	44	15	39	13	0	17	15	8	23	16	15	16	38	1	34	50	27	49	32	25	46	24	24
Elmo3	ENSMUSG00000014791.11	ENSMUST00000109375.4	260	128	41	189	84	16	92	50	13	69	65	26	94	141	25	59	427	302	358	126	215	179	187	98
Stc1	ENSMUSG00000014813.10	ENSMUST00000014957.10	24	7	0	7	2	0	0	0	0	4	1	2	1	6	0	0	7	14	17	9	17	19	10	3
4931428F04Rik	ENSMUSG00000014837.16	ENSMUST00000212922.2	22	20	7	19	9	0	10	11	0	12	6	3	18	5	0	11	29	8	7	13	7	9	20	6
Tppp3	ENSMUSG00000014846.13	ENSMUST00000014990.13	2005	502	83	870	225	25	175	89	9	109	139	32	171	539	30	147	777	1164	726	223	583	233	441	206
Msh3	ENSMUSG00000014850.16	ENSMUST00000185852.7	203	123	21	137	70	6	69	97	3	76	71	19	33	53	0	57	326	177	200	138	187	75	108	75
Adamts13	ENSMUSG00000014852.17	ENSMUST00000102891.4	3	13	0	1	2	2	0	0	0	0	1	0	0	5	0	2	3	2	7	0	0	0	0	0
Tmem208	ENSMUSG00000014856.13	ENSMUST00000015000.12	199	41	18	98	28	5	47	29	0	22	24	4	44	39	6	19	415	146	394	66	313	115	240	79
E2f4	ENSMUSG00000014859.10	ENSMUST00000015003.10	220	126	35	146	61	27	77	67	13	71	87	33	61	84	12	46	309	148	257	145	301	212	295	183
Surf4	ENSMUSG00000014867.10	ENSMUST00000015011.10	670	198	29	371	69	19	81	96	9	138	144	17	69	161	8	56	1391	504	1319	242	1398	1046	1315	690
Surf2	ENSMUSG00000014873.16	ENSMUST00000015017.8	64	27	13	31	30	10	11	8	5	20	18	4	33	19	7	20	97	57	159	25	130	71	86	25
Dnajb9	ENSMUSG00000014905.5	ENSMUST00000015049.5	151	36	5	87	16	4	14	6	2	15	18	0	10	24	4	16	131	195	122	38	143	151	116	37
Naf1	ENSMUSG00000014907.11	ENSMUST00000118009.2	95	32	6	71	26	0	18	10	2	19	16	7	16	30	1	4	92	84	74	54	127	119	143	96
Yes1	ENSMUSG00000014932.16	ENSMUST00000072311.13	425	119	16	244	62	2	63	32	3	49	22	4	32	81	0	34	369	319	375	72	241	169	152	56
Ppp1cb	ENSMUSG00000014956.16	ENSMUST00000015100.15	1803	410	36	883	225	29	198	102	11	221	222	42	124	239	0	115	1826	1397	1497	513	1831	1454	1739	701
Gorasp2	ENSMUSG00000014959.13	ENSMUST00000028509.11	439	109	20	231	70	12	69	46	2	82	63	18	53	120	4	46	856	414	880	154	1258	845	1272	479
Tsen15	ENSMUSG00000014980.15	ENSMUST00000015124.15	3	10	0	1	2	0	0	0	0	1	1	0	0	0	0	2	2	9	1	2	5	0	5	3
Oc90	ENSMUSG00000015001.18	ENSMUST00000060522.11	0	0	0	0	0	0	0	0	0	0	0	0	0	0	0	0	0	0	0	0	0	0	0	0
Efr3a	ENSMUSG00000015002.19	ENSMUST00000015146.16	867	228	31	474	159	5	157	101	7	213	152	33	55	195	0	93	1996	753	1569	473	1427	607	948	503
Trappc2l	ENSMUSG00000015013.10	ENSMUST00000015157.10	74	13	10	40	14	1	14	5	0	8	17	5	4	16	0	6	255	68	260	30	146	58	119	22
Acsf3	ENSMUSG00000015016.9	ENSMUST00000212790.2	123	115	33	103	83	10	47	49	15	56	57	27	55	100	7	52	160	128	154	96	113	83	123	71
Ddx19a	ENSMUSG00000015023.8	ENSMUST00000040416.8	201	53	16	116	24	0	19	11	1	30	11	9	22	24	3	14	440	183	353	43	459	347	393	105
Galns	ENSMUSG00000015027.12	ENSMUST00000015171.11	103	19	8	58	26	3	16	8	2	29	31	0	9	24	0	12	428	72	403	79	338	228	305	105
Gata2	ENSMUSG00000015053.15	ENSMUST00000015197.9	403	293	68	387	92	15	84	66	2	90	54	31	88	214	44	156	300	727	470	116	357	165	425	207
C8g	ENSMUSG00000015083.12	ENSMUST00000040042.11	3	0	0	0	0	0	0	0	0	2	1	0	3	6	0	2	7	3	6	2	1	0	1	1
Entpd2	ENSMUSG00000015085.9	ENSMUST00000028328.3	75	14	8	50	6	0	10	6	0	15	6	2	10	38	0	2	75	64	62	46	39	69	84	32
Rabl6	ENSMUSG00000015087.15	ENSMUST00000058137.9	428	266	65	327	137	32	99	109	7	151	118	72	107	132	19	127	441	306	414	221	436	333	410	282
Ptgds	ENSMUSG00000015090.14	ENSMUST00000015234.13	2	0	0	2	1	0	0	0	0	0	0	0	0	0	0	0	2	0	2	0	1	0	1	0
Edf1	ENSMUSG00000015092.10	ENSMUST00000015236.4	215	80	69	106	43	66	42	59	24	49	60	30	105	74	78	77	538	175	432	75	354	207	256	77
Clic3	ENSMUSG00000015093.16	ENSMUST00000114265.9	545	84	13	217	58	4	21	23	0	42	37	12	30	97	5	30	1377	795	1500	61	1094	1029	881	154
Npdc1	ENSMUSG00000015094.17	ENSMUST00000071442.12	298	144	44	228	70	14	67	49	6	92	64	21	77	94	14	104	293	322	221	123	166	151	178	132
Fbxw5	ENSMUSG00000015095.13	ENSMUST00000015239.10	336	192	83	283	105	22	111	97	13	176	132	40	84	178	17	117	482	338	502	220	527	387	540	344
Slc25a13	ENSMUSG00000015112.16	ENSMUST00000015256.15	53	36	8	65	19	4	19	11	0	31	21	2	20	28	0	8	232	73	118	50	182	103	152	77
Ube2i	ENSMUSG00000015120.16	ENSMUST00000049911.16	38	30	13	48	25	9	23	12	0	24	24	4	19	14	0	17	44	35	60	33	93	83	76	69
Tsr3	ENSMUSG00000015126.10	ENSMUST00000063574.7	47	25	8	31	22	2	10	20	1	27	31	3	13	22	3	13	78	47	92	39	65	72	101	54
Unkl	ENSMUSG00000015127.15	ENSMUST00000039734.12	203	114	56	144	96	13	77	54	1	64	61	28	77	83	13	43	128	212	168	119	94	89	129	115
Lrrk1	ENSMUSG00000015133.18	ENSMUST00000015277.14	1801	798	265	1066	450	69	515	458	40	608	476	172	324	596	56	461	2628	1538	2164	1060	2260	1548	2440	1536
Aldh1a3	ENSMUSG00000015134.16	ENSMUST00000015278.15	9	3	6	13	2	0	0	0	0	1	2	4	0	4	0	1	40	7	4	5	72	181	186	86
Actn1	ENSMUSG00000015143.16	ENSMUST00000021554.16	1838	717	291	1237	334	83	427	494	77	775	608	256	276	505	83	365	5453	1827	3469	1121	5572	4308	5372	2123
Sirt2	ENSMUSG00000015149.15	ENSMUST00000072965.5	344	148	71	252	77	18	58	78	3	78	103	27	65	150	27	93	316	383	358	146	337	237	266	137
Hnrnpl	ENSMUSG00000015165.17	ENSMUST00000038572.15	1230	675	175	855	308	46	296	239	42	361	371	126	346	568	48	436	2189	1470	2584	829	3046	1650	2243	1241
Nolc1	ENSMUSG00000015176.12	ENSMUST00000165017.2	165	54	8	67	25	13	38	27	0	48	35	20	32	35	3	33	410	137	291	57	397	380	366	131
Casd1	ENSMUSG00000015189.13	ENSMUST00000015333.12	730	213	21	376	119	6	120	39	0	69	53	9	36	167	2	63	721	561	568	165	266	156	216	71
Cnksr3	ENSMUSG00000015202.14	ENSMUST00000015346.12	167	91	40	112	43	18	43	47	14	48	53	14	57	66	9	45	166	107	149	64	203	126	222	115
Mtmr1	ENSMUSG00000015214.15	ENSMUST00000015358.8	276	124	22	188	89	6	83	57	11	109	83	23	51	87	4	42	539	338	550	201	692	395	466	300
Hmgb3	ENSMUSG00000015217.12	ENSMUST00000088874.10	5	4	1	0	0	0	0	1	0	0	0	0	0	0	0	3	3	1	5	3	14	11	12	6
Map2	ENSMUSG00000015222.19	ENSMUST00000114013.8	46	17	8	27	15	8	47	30	3	36	9	9	19	15	2	9	74	43	32	26	36	39	48	11
Cyp2j9	ENSMUSG00000015224.11	ENSMUST00000055693.9	82	13	9	37	24	0	7	3	0	3	4	3	11	35	0	21	49	80	104	11	36	23	23	10
Nipsnap3a	ENSMUSG00000015242.15	ENSMUST00000188045.7	0	0	0	0	0	0	0	0	0	0	0	0	0	0	0	0	0	0	0	0	0	0	0	0
Abca1	ENSMUSG00000015243.5	ENSMUST00000030010.4	3104	1436	313	1919	644	95	513	303	44	449	400	119	377	887	60	541	3179	3720	4863	1173	3211	2477	2180	1108
Nipsnap3b	ENSMUSG00000015247.11	ENSMUST00000015391.10	115	12	0	54	8	3	23	5	2	23	7	3	3	13	0	8	320	69	234	38	302	97	237	79
Lage3	ENSMUSG00000015289.5	ENSMUST00000015433.4	62	17	3	23	5	2	6	5	0	6	5	2	6	16	0	6	164	72	159	24	76	23	31	14
Ubl4a	ENSMUSG00000015290.16	ENSMUST00000178691.2	82	20	2	35	8	6	4	5	0	11	7	1	13	27	4	8	148	60	152	14	81	69	80	15
Gdi1	ENSMUSG00000015291.11	ENSMUST00000015435.11	639	432	146	456	169	41	194	171	6	183	189	88	217	334	47	247	710	562	534	328	459	332	377	223
Sash1	ENSMUSG00000015305.7	ENSMUST00000015449.6	1897	910	243	1336	471	80	370	281	35	415	333	166	322	670	88	420	1291	2121	2051	705	2213	2421	2148	1148
Gadd45b	ENSMUSG00000015312.10	ENSMUST00000015456.10	352	180	48	282	176	65	397	493	88	352	314	142	69	132	23	60	968	506	688	251	525	891	830	403
Slamf6	ENSMUSG00000015314.11	ENSMUST00000171330.7	18	27	2	15	4	0	2	12	2	6	3	0	7	14	0	8	161	35	88	37	98	24	64	15
Slamf1	ENSMUSG00000015316.12	ENSMUST00000015460.5	12	6	3	4	11	1	3	7	0	11	2	1	4	24	0	6	28	20	21	9	34	33	41	30
Zdhhc12	ENSMUSG00000015335.17	ENSMUST00000102865.11	34	17	2	25	16	0	6	4	0	22	10	2	3	20	0	1	82	38	48	16	49	41	62	31
Endog	ENSMUSG00000015337.6	ENSMUST00000015481.6	56	51	48	59	22	9	36	16	2	28	19	17	57	49	10	53	54	56	58	57	53	31	62	48
Cybb	ENSMUSG00000015340.11	ENSMUST00000015484.10	715	200	24	323	190	16	448	420	16	346	428	61	55	171	11	21	3161	506	2365	944	2402	1832	1881	787
Golga7	ENSMUSG00000015341.18	ENSMUST00000121783.7	63	11	3	38	6	4	13	7	2	7	9	0	7	19	0	8	108	64	142	12	111	93	97	22
Xk	ENSMUSG00000015342.7	ENSMUST00000015486.7	14	2	0	8	0	0	4	1	0	0	2	0	2	6	0	1	4	13	12	10	7	6	6	6
Pcolce2	ENSMUSG00000015354.9	ENSMUST00000015498.9	2079	593	58	890	260	29	180	77	2	61	38	8	111	321	12	81	416	1035	669	127	360	400	330	124
Cd48	ENSMUSG00000015355.14	ENSMUST00000068584.7	139	52	12	50	47	7	20	28	1	51	38	0	18	41	3	19	746	152	507	135	383	122	246	73
Clpx	ENSMUSG00000015357.11	ENSMUST00000015501.11	457	273	48	318	133	19	146	89	4	130	136	31	106	144	21	139	796	553	833	257	989	653	986	433
Trabd	ENSMUSG00000015363.14	ENSMUST00000081702.12	307	227	111	254	140	52	143	132	25	169	143	84	185	223	53	114	530	238	422	231	362	255	345	245
Mov10l1	ENSMUSG00000015365.16	ENSMUST00000015509.11	1	0	0	0	2	0	0	0	0	0	0	0	0	0	0	0	0	0	0	0	2	0	4	0
Dennd6b	ENSMUSG00000015377.11	ENSMUST00000078953.9	37	34	31	43	33	5	43	48	9	41	53	33	65	33	3	19	86	41	54	80	64	44	75	45
Cd83	ENSMUSG00000015396.5	ENSMUST00000015540.4	58	10	5	17	16	1	19	11	0	12	17	4	13	16	0	7	85	29	46	29	37	45	48	23
Cltrn	ENSMUSG00000015401.13	ENSMUST00000015545.10	0	0	0	0	0	0	0	0	0	0	0	0	0	0	0	0	3	0	3	0	0	0	0	0
Ace2	ENSMUSG00000015405.16	ENSMUST00000073973.11	188	31	1	81	21	1	27	16	0	15	14	5	12	65	4	8	142	240	154	27	131	43	85	43
Gzmb	ENSMUSG00000015437.6	ENSMUST00000015581.6	16	17	1	16	21	2	58	59	1	67	85	10	1	7	0	4	1000	73	99	388	1436	146	849	193
Gzmf	ENSMUSG00000015441.5	ENSMUST00000022757.5	0	0	0	0	0	0	0	0	0	0	0	0	0	0	0	0	3	0	1	0	6	0	1	1
Gzmn	ENSMUSG00000015443.10	ENSMUST00000015587.9	0	0	0	0	0	0	0	0	0	0	0	0	0	0	0	0	0	0	0	0	0	0	0	0
Ager	ENSMUSG00000015452.15	ENSMUST00000015596.10	15132	7177	1267	9964	2187	302	1175	634	82	981	834	85	2811	6799	296	1899	12467	18502	10979	4201	10048	9025	10202	4262
Atf6b	ENSMUSG00000015461.16	ENSMUST00000015605.15	350	170	29	215	73	18	93	82	8	90	109	58	93	159	66	86	436	269	295	167	263	161	178	127
Egfl8	ENSMUSG00000015467.15	ENSMUST00000015611.14	13	7	3	3	3	3	4	2	0	1	1	2	7	3	0	7	1	2	9	2	0	2	5	4
Notch4	ENSMUSG00000015468.15	ENSMUST00000015612.14	2444	1934	685	2060	884	184	732	508	97	901	690	218	993	1673	308	1044	695	2762	1346	918	593	396	323	262
Ppt2	ENSMUSG00000015474.17	ENSMUST00000064953.15	43	26	2	37	9	0	11	12	0	24	16	6	7	32	0	14	20	47	54	34	43	25	37	24
Prrt1	ENSMUSG00000015476.7	ENSMUST00000015620.7	3	5	0	5	0	0	1	0	1	1	0	0	0	3	0	3	3	7	3	0	4	2	0	0
Rnf5	ENSMUSG00000015478.14	ENSMUST00000015622.8	41	24	3	43	7	0	14	4	0	8	9	1	10	27	0	1	24	42	27	19	27	12	8	10
Fam163a	ENSMUSG00000015484.4	ENSMUST00000015628.4	1	0	0	0	0	0	1	0	0	0	0	0	0	0	0	0	0	0	0	0	0	0	0	0
Cacfd1	ENSMUSG00000015488.15	ENSMUST00000114006.8	62	33	5	40	9	2	23	16	1	11	12	7	8	28	5	6	50	62	38	28	45	56	65	46
Hivep2	ENSMUSG00000015501.11	ENSMUST00000187083.7	1405	668	167	1132	383	46	616	474	13	513	352	112	197	456	28	278	1480	1357	1118	803	1337	1080	1479	515
2310057J18Rik	ENSMUSG00000015519.13	ENSMUST00000015663.7	0	0	0	0	0	0	0	0	0	0	0	0	0	0	0	0	0	0	0	0	0	0	0	0
Arnt	ENSMUSG00000015522.19	ENSMUST00000102749.11	575	321	91	465	173	16	152	88	11	172	155	43	94	149	10	114	803	552	725	257	832	718	798	420
Itga2	ENSMUSG00000015533.10	ENSMUST00000056117.10	414	175	35	224	132	14	123	93	2	106	83	9	74	140	6	82	523	184	327	267	441	179	256	92
Mocs2	ENSMUSG00000015536.15	ENSMUST00000166176.9	248	65	9	141	53	1	47	15	0	61	60	2	18	64	0	20	519	191	527	120	577	237	422	211
Nat9	ENSMUSG00000015542.18	ENSMUST00000103038.8	125	55	13	57	31	13	30	7	0	28	23	5	25	50	7	33	203	94	239	42	115	69	96	43
Lpl	ENSMUSG00000015568.17	ENSMUST00000015712.15	1591	615	76	1062	215	33	182	118	10	263	156	10	160	498	28	111	3101	4027	4630	745	3123	3289	1900	808
Atp6v0e	ENSMUSG00000015575.16	ENSMUST00000167352.2	129	37	3	53	17	1	21	11	0	11	16	1	11	37	0	11	251	119	266	40	210	173	184	80
Nkx2-5	ENSMUSG00000015579.6	ENSMUST00000015723.5	1	4	0	3	0	0	0	0	0	2	0	0	0	0	0	0	0	1	0	0	3	2	1	0
Zfp318	ENSMUSG00000015597.18	ENSMUST00000113481.9	460	399	58	387	175	22	158	86	6	175	118	24	135	312	17	135	438	554	476	331	482	351	433	347
Ttbk1	ENSMUSG00000015599.10	ENSMUST00000047034.9	5	1	2	4	1	1	7	6	0	8	14	7	3	6	0	3	3	6	4	8	3	2	2	2
Srf	ENSMUSG00000015605.7	ENSMUST00000015749.7	131	53	39	116	31	6	39	39	5	56	56	15	39	53	33	25	265	121	272	72	257	137	264	182
Gata3	ENSMUSG00000015619.11	ENSMUST00000102976.4	40	7	1	12	17	6	11	6	2	1	4	0	4	10	2	3	15	33	12	5	17	8	30	9
Gata5	ENSMUSG00000015627.6	ENSMUST00000015771.3	54	21	10	22	11	1	16	7	1	4	5	2	4	13	14	10	51	37	65	20	28	5	23	16
Lama5	ENSMUSG00000015647.10	ENSMUST00000015791.6	4498	3515	1598	3848	1730	518	1918	1723	478	2587	2329	1036	1822	3142	423	2263	5196	4932	6142	3502	5253	5947	4449	4448
Steap1	ENSMUSG00000015652.10	ENSMUST00000015796.9	10	2	0	5	1	0	2	3	0	3	2	0	0	7	0	0	52	12	49	11	30	5	29	22
Steap2	ENSMUSG00000015653.14	ENSMUST00000115426.9	163	49	7	79	13	0	31	11	1	25	27	1	7	46	0	4	431	138	341	82	290	71	108	42
Hspa8	ENSMUSG00000015656.18	ENSMUST00000015800.16	32	11	6	28	20	1	28	7	0	9	6	7	14	9	0	8	47	24	24	21	40	33	43	13
Serac1	ENSMUSG00000015659.13	ENSMUST00000024570.6	85	41	6	40	19	6	14	8	0	19	16	0	12	36	0	31	52	61	54	44	51	36	31	14
Awat1	ENSMUSG00000015665.9	ENSMUST00000096361.5	0	0	0	0	0	0	0	0	0	0	0	0	0	0	0	0	10	2	2	3	12	6	6	0
Pdzd11	ENSMUSG00000015668.14	ENSMUST00000059099.7	62	24	6	33	15	4	23	17	0	12	11	2	11	26	0	14	187	75	180	21	97	38	69	38
Psma2	ENSMUSG00000015671.12	ENSMUST00000170836.4	326	104	8	188	49	2	42	52	3	86	91	7	13	45	4	24	1909	345	1603	147	2165	703	1811	412
Mrpl32	ENSMUSG00000015672.5	ENSMUST00000220621.2	103	20	0	46	18	0	19	8	0	20	21	2	7	23	0	8	283	111	319	39	226	101	152	52
Setdb1	ENSMUSG00000015697.15	ENSMUST00000107170.3	536	236	71	299	175	19	173	122	18	130	115	47	103	165	7	97	718	411	663	229	496	304	467	186
Anxa9	ENSMUSG00000015702.14	ENSMUST00000164406.8	21	27	13	22	11	2	5	9	1	8	8	1	10	6	0	20	39	71	51	22	17	27	35	25
Arnt2	ENSMUSG00000015709.10	ENSMUST00000085077.5	0	6	0	3	1	0	0	2	0	3	7	2	0	0	0	0	10	1	5	2	2	5	16	2
Prune1	ENSMUSG00000015711.9	ENSMUST00000015855.8	140	49	1	79	22	3	13	5	2	22	11	1	11	28	0	17	175	138	212	59	168	93	153	43
Cers2	ENSMUSG00000015714.12	ENSMUST00000015858.12	1149	305	86	540	174	29	144	99	8	160	115	42	178	243	18	152	1846	1216	1945	306	1678	853	1218	365
Nlrp5	ENSMUSG00000015721.19	ENSMUST00000015866.14	0	0	0	0	0	0	0	0	0	0	0	0	0	0	0	0	0	0	0	0	0	0	0	0
Capza2	ENSMUSG00000015733.14	ENSMUST00000015877.14	724	186	33	388	134	24	234	180	9	202	209	28	60	136	14	57	3722	692	2541	411	3447	2002	3148	1115
Plekho1	ENSMUSG00000015745.10	ENSMUST00000015889.10	461	336	55	403	172	56	241	215	25	200	276	81	151	264	38	130	899	258	876	479	846	399	882	822
Vps45	ENSMUSG00000015747.6	ENSMUST00000015891.6	155	67	14	67	39	3	55	33	7	57	50	10	34	75	7	31	299	120	184	78	161	58	90	30
Prpf3	ENSMUSG00000015748.14	ENSMUST00000161476.8	164	102	25	125	68	15	79	58	11	71	66	21	67	109	21	43	249	109	173	102	240	163	199	123
Anp32e	ENSMUSG00000015749.13	ENSMUST00000165307.8	139	64	9	111	33	1	35	21	2	31	17	5	16	53	7	18	147	95	115	77	164	96	159	137
Aph1a	ENSMUSG00000015750.16	ENSMUST00000056710.10	7	6	0	3	2	0	0	5	0	0	1	0	0	1	0	9	6	7	4	2	6	4	11	8
Tab2	ENSMUSG00000015755.17	ENSMUST00000146444.8	629	213	15	452	150	5	124	83	3	142	79	13	34	160	4	42	567	654	582	326	1044	802	1113	728
Ppil4	ENSMUSG00000015757.11	ENSMUST00000015901.11	296	159	46	217	97	17	92	52	2	93	67	39	60	73	0	54	389	201	437	125	543	361	444	189
Cnih1	ENSMUSG00000015759.12	ENSMUST00000015903.12	86	23	1	27	7	1	10	6	0	13	7	0	7	15	0	0	245	66	136	20	150	84	143	51
Eps8	ENSMUSG00000015766.15	ENSMUST00000111878.8	509	158	38	348	113	16	110	95	5	150	175	42	77	107	25	73	1254	435	1067	256	843	569	849	505
Med22	ENSMUSG00000015776.13	ENSMUST00000015920.12	154	59	11	88	32	3	42	13	5	27	25	6	33	64	0	29	273	171	268	74	202	120	226	93
Abo	ENSMUSG00000015787.16	ENSMUST00000102900.2	0	0	0	0	0	0	0	0	0	0	0	0	0	0	0	0	0	0	0	1	0	0	0	3
Surf1	ENSMUSG00000015790.17	ENSMUST00000015934.13	296	137	32	194	87	12	83	51	11	79	112	29	57	130	3	79	443	348	529	119	245	139	152	103
Med28	ENSMUSG00000015804.15	ENSMUST00000156481.8	225	39	2	83	17	0	29	15	0	17	17	2	6	21	0	2	464	158	362	38	307	175	317	81
Qdpr	ENSMUSG00000015806.13	ENSMUST00000015950.12	156	57	28	91	42	5	35	27	1	27	19	11	38	71	10	32	167	135	204	73	166	114	132	102
Gnrh1	ENSMUSG00000015812.9	ENSMUST00000223951.2	5	6	0	7	2	0	2	5	0	1	0	2	1	0	2	3	3	4	5	2	18	8	9	9
Tnr	ENSMUSG00000015829.14	ENSMUST00000111669.9	5	7	1	7	0	0	0	0	1	6	3	3	0	3	0	2	11	13	16	2	1	2	0	0
Sqstm1	ENSMUSG00000015837.16	ENSMUST00000102774.11	1921	752	208	1308	378	82	522	430	107	620	613	214	281	487	47	275	2876	2120	3572	761	3632	3358	3344	1586
Nfe2l2	ENSMUSG00000015839.7	ENSMUST00000102672.5	1449	334	67	688	294	35	360	231	36	200	170	40	125	215	23	90	2216	835	1540	328	704	536	554	129
Rxrg	ENSMUSG00000015843.11	ENSMUST00000015987.10	11	1	0	8	0	0	0	0	0	0	0	1	0	0	0	0	4	0	5	2	12	3	8	6
Rxra	ENSMUSG00000015846.16	ENSMUST00000077257.12	355	119	44	225	51	2	48	17	9	48	46	16	61	115	11	63	362	392	500	109	422	285	416	192
Adamtsl4	ENSMUSG00000015850.12	ENSMUST00000015994.4	858	590	158	697	186	47	186	135	34	243	233	77	265	499	81	250	739	1109	640	476	669	617	565	413
Fcrls	ENSMUSG00000015852.14	ENSMUST00000090986.11	104	36	1	45	126	0	9	5	0	6	3	1	19	35	0	13	133	30	32	23	17	14	17	1
Cd5l	ENSMUSG00000015854.8	ENSMUST00000015998.8	0	1	0	1	6	1	5	8	0	0	0	1	0	0	0	0	41	0	15	43	4	4	4	25
Prpsap1	ENSMUSG00000015869.17	ENSMUST00000106391.8	230	107	20	156	46	2	58	48	2	66	37	19	48	103	2	26	389	250	378	91	323	204	256	100
Fam184b	ENSMUSG00000015879.9	ENSMUST00000016023.9	0	0	0	0	0	0	0	1	0	0	0	0	0	0	0	0	0	0	0	0	0	3	1	0
Ncapg	ENSMUSG00000015880.14	ENSMUST00000117396.3	14	26	3	5	7	0	17	12	6	24	28	2	7	19	0	10	394	27	177	95	298	83	109	75
Lcorl	ENSMUSG00000015882.19	ENSMUST00000016026.14	145	74	16	99	44	2	44	22	1	28	30	5	30	45	0	33	184	166	202	74	201	100	170	79
Lta4h	ENSMUSG00000015889.9	ENSMUST00000016033.9	666	269	45	313	139	11	89	71	11	94	86	12	73	206	12	86	912	516	801	220	783	478	512	248
Amdhd1	ENSMUSG00000015890.3	ENSMUST00000016034.3	3	1	0	1	0	0	0	0	0	0	0	0	0	0	0	0	1	1	2	1	3	1	0	0
Dstn	ENSMUSG00000015932.9	ENSMUST00000103172.4	1706	599	88	1081	273	23	248	184	8	234	264	41	143	507	25	166	3059	1528	2583	506	2788	2251	2513	997
Macroh2a1	ENSMUSG00000015937.16	ENSMUST00000016081.13	686	371	166	474	220	69	353	334	32	310	273	146	249	358	106	198	1349	574	1154	573	1261	982	1490	766
Gtf2ird2	ENSMUSG00000015942.10	ENSMUST00000016086.10	21	15	4	27	11	2	10	6	0	3	8	6	10	17	0	21	34	18	33	24	14	16	13	9
Bola1	ENSMUSG00000015943.12	ENSMUST00000177442.2	60	14	7	33	4	3	12	4	0	7	12	1	5	7	0	4	87	66	113	21	68	12	21	4
Castor2	ENSMUSG00000015944.10	ENSMUST00000016088.9	58	28	2	37	7	3	7	5	0	9	7	3	11	13	4	6	15	46	40	18	35	14	14	28
Fcgr1	ENSMUSG00000015947.11	ENSMUST00000029748.8	58	12	1	22	44	2	166	233	6	182	266	19	8	1	0	0	2363	34	1237	428	1053	457	1130	385
Ncf1	ENSMUSG00000015950.14	ENSMUST00000111275.8	180	144	103	167	66	25	98	121	15	106	132	42	78	82	17	48	951	185	1017	220	342	547	157	93
Wnt11	ENSMUSG00000015957.13	ENSMUST00000067495.9	73	19	11	43	9	5	11	6	0	13	7	7	8	25	9	20	55	46	93	26	110	79	118	64
Adss	ENSMUSG00000015961.9	ENSMUST00000016105.9	572	209	44	384	108	12	128	87	4	141	109	24	60	166	7	84	1014	502	797	248	969	802	800	405
1700016C15Rik	ENSMUSG00000015962.6	ENSMUST00000016106.6	1	0	0	1	0	0	0	0	0	0	0	0	0	0	0	0	2	0	3	0	4	0	0	0
Il17rb	ENSMUSG00000015966.18	ENSMUST00000016110.13	6	12	5	7	2	0	5	10	0	13	4	4	12	12	1	10	15	16	8	10	3	0	1	3
Cacna1d	ENSMUSG00000015968.19	ENSMUST00000112250.6	662	488	150	529	198	16	210	239	42	246	182	79	169	421	56	400	777	717	842	487	674	376	491	374
Chdh	ENSMUSG00000015970.20	ENSMUST00000118917.2	17	8	2	13	3	0	1	3	0	4	5	8	9	17	0	8	12	13	11	20	3	1	8	7
Actr8	ENSMUSG00000015971.6	ENSMUST00000224797.2	318	159	49	219	77	15	62	46	1	65	61	25	87	141	2	81	329	319	427	121	293	188	268	112
Lrrc27	ENSMUSG00000015980.15	ENSMUST00000016124.15	25	16	8	12	6	0	3	4	0	4	7	4	6	6	0	10	67	22	47	17	41	42	35	12
Stk32c	ENSMUSG00000015981.13	ENSMUST00000016125.12	10	9	3	10	8	0	4	8	0	8	7	3	6	7	0	9	22	12	9	8	20	4	17	12
Fnta	ENSMUSG00000015994.11	ENSMUST00000016138.11	415	116	12	178	45	6	39	25	1	45	20	3	13	80	2	28	504	341	485	70	418	218	397	130
Mtrex	ENSMUSG00000016018.5	ENSMUST00000022281.5	756	254	38	449	164	13	187	138	11	200	170	37	84	212	2	100	1340	590	982	390	1100	600	793	520
Lbp	ENSMUSG00000016024.10	ENSMUST00000016168.9	428	142	14	315	56	11	79	54	2	102	94	13	34	140	9	40	559	459	918	163	577	451	557	197
Celsr1	ENSMUSG00000016028.12	ENSMUST00000016172.10	1659	841	250	1274	494	99	477	363	56	557	465	122	326	938	95	281	1499	1488	1100	822	1267	829	1454	795
Fli1	ENSMUSG00000016087.14	ENSMUST00000016231.14	281	146	30	181	61	8	51	52	4	51	52	15	63	130	7	71	421	299	527	128	435	181	343	126
Stard13	ENSMUSG00000016128.15	ENSMUST00000110483.9	1515	515	161	843	264	38	211	104	24	184	150	47	165	401	26	260	1052	1238	1329	360	1422	966	1218	475
Tenm1	ENSMUSG00000016150.16	ENSMUST00000115059.8	0	0	0	1	0	0	0	0	0	0	0	0	0	0	0	0	0	0	0	0	1	1	0	1
Camk1g	ENSMUSG00000016179.12	ENSMUST00000016323.11	0	0	0	0	0	0	0	0	0	0	0	0	0	0	0	0	6	0	7	0	6	2	2	1
Utp25	ENSMUSG00000016181.10	ENSMUST00000085555.7	68	31	6	35	27	10	35	10	6	33	17	8	17	36	0	27	107	63	87	42	91	61	71	37
Hsd11b1	ENSMUSG00000016194.15	ENSMUST00000161737.8	1462	378	71	635	175	31	168	82	19	159	126	17	87	397	13	104	3427	2052	4871	245	3432	2829	2771	595
Syt14	ENSMUSG00000016200.15	ENSMUST00000195354.6	12	2	1	7	4	0	3	1	0	7	1	0	2	0	0	5	8	16	5	0	6	5	16	3
H2-M3	ENSMUSG00000016206.7	ENSMUST00000038580.7	172	93	43	103	80	23	147	186	22	196	212	61	54	69	16	43	911	125	928	351	893	427	934	462
Lonrf3	ENSMUSG00000016239.12	ENSMUST00000016383.10	79	41	12	63	34	4	15	10	1	23	22	2	14	63	10	23	154	67	128	44	103	108	135	63
Atp5e	ENSMUSG00000016252.8	ENSMUST00000016396.8	76	19	5	36	7	3	2	4	0	7	8	2	10	32	4	4	276	56	349	28	199	117	144	25
Nelfcd	ENSMUSG00000016253.13	ENSMUST00000109075.8	205	92	25	129	54	8	41	34	5	71	45	22	49	85	7	29	402	208	539	115	335	210	324	159
Tubb1	ENSMUSG00000016255.6	ENSMUST00000016399.6	193	36	13	64	37	1	15	17	0	12	8	3	15	109	0	33	137	196	170	20	173	183	128	38
Ctsz	ENSMUSG00000016256.11	ENSMUST00000016400.9	895	277	35	550	154	15	311	282	22	329	533	48	130	311	21	44	4983	958	4184	906	4029	2414	3166	1294
Prelid3b	ENSMUSG00000016257.16	ENSMUST00000016401.15	126	17	5	42	25	3	16	12	7	16	23	4	5	22	0	10	461	105	405	38	464	296	422	109
Sertad4	ENSMUSG00000016262.15	ENSMUST00000016406.14	4	2	0	8	0	0	3	0	0	1	3	0	0	5	0	0	15	2	6	1	8	4	2	1
H2-M2	ENSMUSG00000016283.14	ENSMUST00000171139.3	4	5	0	1	0	0	2	5	0	1	0	0	0	1	0	3	10	2	10	6	5	9	3	3
Ube2a	ENSMUSG00000016308.13	ENSMUST00000016452.11	119	20	8	67	10	0	18	6	0	9	17	5	4	36	0	3	214	87	207	45	195	102	179	73
Slc25a5	ENSMUSG00000016319.4	ENSMUST00000016463.4	210	57	7	121	30	3	38	24	4	53	43	8	12	71	4	13	540	247	426	67	587	265	411	186
Atp1b4	ENSMUSG00000016327.10	ENSMUST00000016471.9	0	0	0	0	0	0	0	0	0	0	0	0	0	0	0	0	0	0	0	1	0	0	0	0
Ppdpf	ENSMUSG00000016344.15	ENSMUST00000108841.2	88	36	8	48	18	0	9	6	0	16	12	7	18	19	5	13	114	97	141	22	87	56	74	27
Kcnq2	ENSMUSG00000016346.18	ENSMUST00000149964.9	0	0	0	0	0	0	0	2	0	4	1	1	0	0	0	0	0	0	3	0	0	0	0	2
Eef1a2	ENSMUSG00000016349.11	ENSMUST00000055990.8	53	20	0	44	7	7	3	4	0	10	4	0	2	19	0	3	26	24	49	217	38	109	45	18
Col20a1	ENSMUSG00000016356.19	ENSMUST00000228434.2	30	71	33	84	30	0	51	41	1	34	14	17	33	40	2	44	35	35	20	21	36	93	80	75
Pls3	ENSMUSG00000016382.16	ENSMUST00000114057.8	1951	387	87	927	198	31	187	112	23	249	230	21	131	359	30	137	3511	1908	2724	474	3284	1685	2866	782
Mpped2	ENSMUSG00000016386.16	ENSMUST00000016530.14	14	8	0	18	3	0	0	1	0	2	2	0	7	10	0	3	4	16	8	4	2	4	9	5
Nkap	ENSMUSG00000016409.5	ENSMUST00000016553.5	100	43	9	74	26	2	22	15	3	23	29	16	19	40	3	25	148	89	121	47	137	59	89	71
Ndufa1	ENSMUSG00000016427.8	ENSMUST00000016571.8	119	70	3	70	27	0	26	12	1	19	16	1	12	27	0	5	214	75	336	48	238	122	172	59
Wt1	ENSMUSG00000016458.16	ENSMUST00000143043.8	21	18	1	10	2	0	6	2	0	2	1	0	3	4	0	4	28	18	19	16	26	19	26	9
E2f3	ENSMUSG00000016477.19	ENSMUST00000102948.11	29	18	3	18	10	0	5	12	0	28	22	3	8	11	0	2	69	16	55	21	78	27	38	15
Cr1l	ENSMUSG00000016481.16	ENSMUST00000075451.12	700	231	27	353	96	11	120	80	6	128	85	9	52	189	10	43	1498	725	1485	296	1484	771	1173	374
Ppfibp1	ENSMUSG00000016487.16	ENSMUST00000016631.14	1318	382	114	738	251	42	202	172	24	271	189	56	139	312	42	199	1770	1339	1836	522	1915	1292	1549	662
Cd46	ENSMUSG00000016493.14	ENSMUST00000162650.8	35	27	2	37	15	0	24	6	0	12	9	0	3	17	0	8	35	34	40	11	30	37	12	15
Cd34	ENSMUSG00000016494.10	ENSMUST00000016638.8	949	284	25	518	110	14	134	86	9	192	140	13	50	182	8	55	1891	650	1625	395	1671	1064	1417	504
Plgrkt	ENSMUSG00000016495.13	ENSMUST00000143467.8	88	83	10	74	72	9	60	35	0	40	23	6	20	68	4	44	320	78	242	101	207	124	151	72
Cd274	ENSMUSG00000016496.8	ENSMUST00000016640.8	99	68	17	48	197	44	579	710	72	345	379	150	19	36	0	28	3182	119	695	972	3809	3058	5587	2449
Pdcd1lg2	ENSMUSG00000016498.11	ENSMUST00000235164.2	1	3	1	0	0	0	0	8	0	4	8	0	0	2	0	0	42	1	8	51	10	11	15	23
Gtf3a	ENSMUSG00000016503.19	ENSMUST00000146511.8	152	50	5	56	26	0	15	8	0	14	14	0	24	31	3	6	411	124	372	57	277	167	266	67
Mtif3	ENSMUSG00000016510.12	ENSMUST00000066675.10	43	37	16	41	13	5	18	15	1	18	18	1	2	31	10	1	94	64	84	17	67	32	65	37
Lnx2	ENSMUSG00000016520.8	ENSMUST00000016664.8	428	199	39	337	91	14	121	92	1	129	107	47	70	152	17	111	636	480	560	164	738	901	670	289
Il19	ENSMUSG00000016524.13	ENSMUST00000187410.7	0	0	0	0	0	0	1	2	0	4	1	0	0	0	0	0	1	0	0	3	4	7	4	2
Dyrk3	ENSMUSG00000016526.9	ENSMUST00000016670.9	63	28	7	46	15	1	25	12	0	14	23	3	10	15	0	15	125	62	82	29	177	121	237	129
Mapkapk2	ENSMUSG00000016528.11	ENSMUST00000016672.11	1166	415	59	705	239	36	381	332	50	432	426	139	133	258	19	177	2228	873	1677	743	2291	1976	2496	1421
Il10	ENSMUSG00000016529.6	ENSMUST00000016673.6	0	0	0	0	6	0	7	3	0	0	4	2	0	0	0	0	40	0	5	17	41	23	35	9
Lamp2	ENSMUSG00000016534.16	ENSMUST00000016678.14	1491	416	61	906	300	45	326	265	20	457	376	56	134	404	19	140	3620	1751	3911	740	3850	2745	3813	1364
Atxn10	ENSMUSG00000016541.11	ENSMUST00000163242.3	1163	286	67	591	142	18	134	102	15	138	137	24	93	231	29	103	1839	1114	1635	261	1288	514	835	217
Foxred2	ENSMUSG00000016552.14	ENSMUST00000117725.2	39	19	1	28	4	4	9	10	0	9	9	1	6	22	2	11	66	50	98	31	85	33	30	24
Eif3d	ENSMUSG00000016554.10	ENSMUST00000100484.6	550	146	28	286	105	19	136	93	16	110	124	54	83	153	11	33	1833	479	1517	288	1726	781	1308	434
H3f3b	ENSMUSG00000016559.15	ENSMUST00000106454.8	871	343	102	575	184	61	259	354	36	292	359	105	117	199	46	188	2493	1192	2917	643	4155	2754	3877	1469
Nup50	ENSMUSG00000016619.11	ENSMUST00000165443.4	268	157	34	206	98	17	112	81	7	106	164	30	36	117	12	50	582	218	475	181	876	503	799	426
Phf21b	ENSMUSG00000016624.16	ENSMUST00000159939.8	4	7	2	5	3	0	1	6	0	2	0	3	6	5	1	7	11	9	8	4	6	7	2	5
Nlrp14	ENSMUSG00000016626.11	ENSMUST00000084763.5	0	0	0	0	0	0	0	0	0	0	0	0	0	0	0	0	0	0	2	0	0	0	0	0
Ift27	ENSMUSG00000016637.8	ENSMUST00000016781.8	68	18	0	44	12	2	6	7	5	10	4	0	5	35	0	12	112	68	142	10	139	40	86	20
Pacsin2	ENSMUSG00000016664.17	ENSMUST00000056177.7	876	339	100	598	158	21	121	126	16	176	169	67	126	251	41	178	1201	722	1118	287	1223	835	1116	459
Cmah	ENSMUSG00000016756.18	ENSMUST00000224657.2	148	156	47	101	71	17	36	39	10	79	55	20	68	167	7	62	150	103	43	186	61	28	31	52
Ttll12	ENSMUSG00000016757.12	ENSMUST00000016901.5	88	24	11	61	14	4	17	11	0	7	22	2	9	34	4	7	197	66	144	39	120	65	85	36
Bik	ENSMUSG00000016758.5	ENSMUST00000016902.5	31	14	7	35	20	2	14	3	0	9	12	4	33	14	1	15	67	48	78	12	85	24	65	28
Scube1	ENSMUSG00000016763.16	ENSMUST00000016907.8	277	86	55	165	48	9	36	13	4	42	27	5	53	90	11	55	493	450	885	47	480	581	358	120
Tox4	ENSMUSG00000016831.13	ENSMUST00000022766.8	90	35	3	50	35	0	17	24	2	26	27	5	15	10	0	25	164	41	94	49	145	95	169	99
Mrps18c	ENSMUSG00000016833.15	ENSMUST00000016977.15	79	15	1	37	6	3	6	7	0	15	11	3	3	7	0	7	368	57	330	37	383	181	360	80
Sulf1	ENSMUSG00000016918.16	ENSMUST00000177608.8	529	188	42	296	113	2	105	60	4	86	56	10	56	131	8	36	739	295	461	188	402	177	293	76
Srsf6	ENSMUSG00000016921.15	ENSMUST00000130411.7	672	465	86	492	245	35	261	164	8	242	200	50	192	350	26	239	892	450	565	421	628	521	554	390
Plcg1	ENSMUSG00000016933.18	ENSMUST00000103115.8	1731	1371	512	1526	754	239	672	439	86	567	431	295	899	1056	250	890	1426	2038	1979	879	1162	749	984	652
Kctd2	ENSMUSG00000016940.19	ENSMUST00000103035.10	85	43	11	51	31	6	17	10	2	14	23	1	42	21	4	20	57	63	100	36	44	42	42	34
Tmprss6	ENSMUSG00000016942.7	ENSMUST00000017086.5	3	7	0	2	0	0	1	0	0	0	1	0	0	2	0	0	4	6	2	2	4	4	9	2
Kctd5	ENSMUSG00000016946.7	ENSMUST00000017090.6	59	28	6	36	23	5	19	11	4	11	11	6	7	12	0	14	134	56	138	25	136	86	149	46
Pom121l2	ENSMUSG00000016982.7	ENSMUST00000017126.6	0	0	0	0	0	0	0	0	0	0	0	0	0	0	0	0	0	0	0	0	0	0	0	0
Etaa1	ENSMUSG00000016984.8	ENSMUST00000076661.7	189	67	11	104	34	1	42	33	0	48	35	2	23	41	0	21	258	166	201	111	314	98	222	126
Matn4	ENSMUSG00000016995.18	ENSMUST00000103103.10	598	502	163	512	219	55	179	139	19	132	96	46	307	364	53	219	556	300	319	247	311	543	477	309
Svs4	ENSMUSG00000016998.3	ENSMUST00000017142.3	0	0	0	0	0	0	0	0	0	0	0	0	0	0	0	0	0	0	0	0	0	0	0	0
Svs6	ENSMUSG00000017000.3	ENSMUST00000017144.3	0	0	0	0	0	0	0	0	0	0	0	0	0	0	0	0	0	0	0	0	0	0	0	0
Slpi	ENSMUSG00000017002.15	ENSMUST00000109367.10	91	43	4	46	7	2	15	15	1	20	20	8	5	14	0	11	174	44	178	45	133	245	113	30
Svs3a	ENSMUSG00000017003.8	ENSMUST00000017147.8	0	0	0	0	0	0	0	0	0	0	0	0	0	0	0	0	0	0	0	0	0	0	0	0
Svs5	ENSMUSG00000017004.8	ENSMUST00000017148.8	0	0	0	0	0	0	0	0	0	0	0	0	0	0	0	0	0	0	1	1	0	0	0	0
Rbpjl	ENSMUSG00000017007.10	ENSMUST00000017151.2	188	207	84	154	89	18	120	103	18	135	72	59	180	184	34	161	112	112	157	152	70	50	48	40
Sdc4	ENSMUSG00000017009.4	ENSMUST00000017153.4	1428	550	101	882	237	60	372	351	27	518	558	79	190	512	43	115	2947	1129	2479	793	4206	6098	4879	2789
Ccdc70	ENSMUSG00000017049.5	ENSMUST00000070649.2	0	0	0	0	0	0	0	0	0	0	0	0	0	0	0	0	0	0	0	0	0	0	0	0
Il13ra1	ENSMUSG00000017057.10	ENSMUST00000033418.8	364	80	5	185	38	0	60	56	1	73	91	12	11	88	0	18	1047	275	508	230	1288	691	1577	611
Prl5a1	ENSMUSG00000017064.5	ENSMUST00000017208.5	0	0	0	0	0	0	0	0	0	0	0	0	0	0	0	0	0	0	0	0	0	0	0	0
Nbr1	ENSMUSG00000017119.21	ENSMUST00000103099.8	1833	623	157	1007	340	40	295	190	32	276	274	77	225	442	57	261	2050	1780	2173	473	1573	781	1165	568
Cyth1	ENSMUSG00000017132.18	ENSMUST00000106302.9	347	391	150	411	144	46	160	181	15	203	192	84	211	178	42	174	763	316	705	339	635	530	635	262
Rnd3	ENSMUSG00000017144.9	ENSMUST00000017288.9	88	24	3	47	11	0	15	15	2	25	16	6	10	21	0	4	363	74	255	55	619	357	544	143
Brca1	ENSMUSG00000017146.13	ENSMUST00000017290.11	38	24	1	28	5	5	9	10	0	36	39	2	7	17	0	9	415	55	191	119	501	103	211	78
Gast	ENSMUSG00000017165.2	ENSMUST00000017309.2	0	0	0	0	0	0	0	0	0	0	0	0	0	0	0	0	0	0	0	0	0	1	0	0
Cntnap1	ENSMUSG00000017167.7	ENSMUST00000103109.4	44	62	21	44	18	2	16	9	0	10	2	6	41	66	2	20	14	55	30	21	11	10	2	4
Nt5c3b	ENSMUSG00000017176.18	ENSMUST00000092688.12	72	32	5	38	15	2	10	8	0	14	8	7	25	34	0	14	112	79	126	20	99	43	85	16
Coa3	ENSMUSG00000017188.4	ENSMUST00000017332.4	81	24	0	54	16	1	10	4	0	16	13	2	6	33	0	15	152	61	218	19	101	22	54	25
Zpbp2	ENSMUSG00000017195.16	ENSMUST00000017339.12	0	2	0	0	0	0	0	0	0	0	0	0	0	0	0	0	5	2	3	0	0	0	0	2
Gsdma	ENSMUSG00000017204.5	ENSMUST00000017348.3	0	0	0	0	0	0	0	0	0	0	0	0	0	0	0	0	0	0	1	3	0	0	1	0
Med24	ENSMUSG00000017210.15	ENSMUST00000017354.13	391	158	43	197	71	17	74	60	8	111	106	56	52	156	13	81	647	311	542	219	490	318	418	279
Gsdma2	ENSMUSG00000017211.15	ENSMUST00000093938.10	0	0	0	0	0	0	0	0	0	0	0	0	0	0	0	0	0	0	0	0	0	0	0	0
Psmd3	ENSMUSG00000017221.15	ENSMUST00000017365.15	370	124	51	195	77	15	104	81	4	122	120	43	63	137	17	79	847	341	845	254	1228	776	1087	499
Exosc10	ENSMUSG00000017264.17	ENSMUST00000017408.14	525	184	60	312	130	25	149	100	17	146	134	48	117	172	16	108	1124	446	892	235	942	628	763	320
Glod4	ENSMUSG00000017286.16	ENSMUST00000017430.12	234	67	8	124	28	6	32	31	1	26	36	1	30	49	3	24	497	245	444	79	296	188	188	77
Vps53	ENSMUSG00000017288.16	ENSMUST00000056601.11	376	147	45	196	79	14	87	65	5	91	82	12	47	134	1	91	584	334	559	162	547	324	469	223
Taok1	ENSMUSG00000017291.14	ENSMUST00000017435.11	2501	1142	209	1698	537	49	625	441	15	633	534	106	233	636	12	449	2757	2321	2617	996	3126	2160	3016	1172
Dnttip1	ENSMUSG00000017299.14	ENSMUST00000017443.14	158	51	35	91	23	13	35	38	5	41	34	35	38	53	13	37	227	148	237	49	228	219	221	63
Tnnc2	ENSMUSG00000017300.10	ENSMUST00000103095.5	0	0	0	0	0	0	0	0	0	0	0	0	0	0	0	0	0	0	0	226	0	250	0	0
Acot8	ENSMUSG00000017307.17	ENSMUST00000103094.11	82	53	19	47	27	5	33	31	3	30	35	14	31	57	5	28	146	67	145	47	78	38	70	42
Cd300lg	ENSMUSG00000017309.12	ENSMUST00000017453.12	73	44	10	70	15	6	13	2	0	19	9	7	16	39	5	15	22	141	56	26	10	27	3	15
Spint4	ENSMUSG00000017310.8	ENSMUST00000017454.8	0	0	0	0	0	0	0	0	0	0	0	1	0	0	0	0	0	0	0	0	0	0	0	0
Pyy	ENSMUSG00000017311.16	ENSMUST00000017455.15	0	0	0	0	0	0	0	0	0	0	0	0	0	0	0	0	0	0	1	0	0	0	1	0
Mpp2	ENSMUSG00000017314.13	ENSMUST00000017458.11	115	62	8	85	33	1	21	15	1	28	11	2	18	34	15	8	96	97	120	17	59	55	64	12
Ppy	ENSMUSG00000017316.14	ENSMUST00000017460.6	0	0	1	0	0	0	0	0	0	4	0	0	0	0	0	0	5	5	15	0	1	5	12	1
Vtn	ENSMUSG00000017344.5	ENSMUST00000017488.5	207	52	10	115	38	1	32	28	4	22	16	2	20	37	7	6	111	188	167	53	30	72	57	36
Nlk	ENSMUSG00000017376.16	ENSMUST00000142739.8	235	85	7	118	45	1	39	32	0	37	31	4	28	57	16	22	181	189	135	49	88	59	90	54
Traf4	ENSMUSG00000017386.11	ENSMUST00000017530.4	92	57	11	51	33	8	23	14	5	24	30	11	26	43	0	5	140	68	121	49	184	144	222	164
Aldoc	ENSMUSG00000017390.16	ENSMUST00000102478.4	59	16	3	34	6	0	3	4	0	10	6	0	1	9	0	2	69	55	62	9	62	31	47	14
Stac2	ENSMUSG00000017400.11	ENSMUST00000017544.9	5	6	2	6	2	0	1	4	0	1	3	0	8	1	2	2	1	5	4	5	3	4	3	6
Rpl19	ENSMUSG00000017404.13	ENSMUST00000017548.7	110	25	4	69	26	3	17	22	0	38	30	4	9	31	0	9	216	113	356	77	235	165	210	176
Nek8	ENSMUSG00000017405.15	ENSMUST00000017549.13	59	29	10	64	15	1	15	22	0	16	10	9	30	40	4	7	126	47	104	40	89	63	50	43
Cacnb4	ENSMUSG00000017412.16	ENSMUST00000102760.10	7	3	0	4	8	4	1	1	1	4	1	1	0	1	0	2	17	0	19	6	19	16	13	8
Plxdc1	ENSMUSG00000017417.15	ENSMUST00000017561.15	93	29	14	40	13	4	9	5	3	6	14	7	12	43	5	6	43	54	73	21	21	34	39	16
Arl5b	ENSMUSG00000017418.15	ENSMUST00000239125.2	186	62	15	60	39	1	26	12	0	39	22	3	18	28	0	10	158	122	162	62	216	204	189	119
Zfp207	ENSMUSG00000017421.19	ENSMUST00000053740.15	540	330	60	389	160	29	203	141	6	156	134	42	125	211	17	133	1332	593	1223	296	1440	1052	1595	446
Psmd11	ENSMUSG00000017428.17	ENSMUST00000173938.8	463	116	11	240	74	13	129	73	6	120	125	10	56	93	5	58	1228	448	923	264	1424	893	1291	576
C1qtnf1	ENSMUSG00000017446.15	ENSMUST00000017590.9	153	63	18	112	27	2	33	15	0	35	14	2	14	21	0	18	235	216	278	67	314	296	283	96
Pipox	ENSMUSG00000017453.5	ENSMUST00000017597.5	3	0	0	2	0	0	1	0	0	0	0	0	0	3	0	0	2	5	3	0	2	0	3	0
Timp2	ENSMUSG00000017466.10	ENSMUST00000017610.10	1325	233	38	639	80	3	85	50	1	72	67	10	37	118	0	41	1535	1489	1948	171	1393	1506	1614	454
Zc3h18	ENSMUSG00000017478.16	ENSMUST00000017622.12	89	61	32	67	31	19	28	41	6	30	42	13	50	44	6	43	106	86	106	52	88	65	105	52
Top2b	ENSMUSG00000017485.12	ENSMUST00000017629.12	3181	1172	215	1927	531	49	507	291	28	618	497	116	255	709	39	419	3850	2580	3711	1198	3915	2191	2995	1303
Rarb	ENSMUSG00000017491.10	ENSMUST00000063750.8	59	11	15	23	12	1	8	10	0	7	7	2	11	16	0	16	41	43	39	25	42	28	35	16
Igfbp4	ENSMUSG00000017493.13	ENSMUST00000017637.13	849	329	67	510	139	20	141	70	4	235	159	25	156	370	12	120	691	567	802	510	796	1411	906	676
Cdc6	ENSMUSG00000017499.16	ENSMUST00000093937.3	3	2	0	3	5	2	5	8	1	9	7	3	0	2	0	7	61	11	19	16	37	12	27	9
Suz12	ENSMUSG00000017548.16	ENSMUST00000017692.15	727	273	27	451	145	6	166	106	8	123	155	35	71	130	10	53	1176	641	941	366	1641	903	1331	640
Atad5	ENSMUSG00000017550.15	ENSMUST00000017694.7	91	57	8	92	30	3	39	31	1	68	68	8	23	32	0	15	308	62	169	102	354	163	224	213
Crlf3	ENSMUSG00000017561.17	ENSMUST00000061283.15	386	233	56	236	116	26	154	140	13	114	134	31	118	197	25	129	570	357	495	208	297	166	296	168
Krt27	ENSMUSG00000017588.3	ENSMUST00000017732.3	0	0	0	0	0	0	0	0	0	0	0	0	0	0	0	0	0	0	0	0	0	0	0	0
Tns4	ENSMUSG00000017607.10	ENSMUST00000017751.3	6	4	3	1	0	0	2	3	0	0	2	0	1	1	0	0	15	4	10	1	9	1	5	0
Tnfaip1	ENSMUSG00000017615.13	ENSMUST00000108277.3	532	221	45	341	98	11	108	69	11	116	63	21	104	207	8	84	921	510	970	144	757	540	617	214
Abr	ENSMUSG00000017631.20	ENSMUST00000094012.11	788	421	173	514	235	53	247	302	35	361	448	105	186	396	43	231	1423	810	1382	734	1182	665	975	538
Rab11fip4	ENSMUSG00000017639.14	ENSMUST00000017783.13	94	40	20	71	17	3	16	11	5	22	13	8	11	28	0	16	81	64	81	29	71	49	62	62
Cd40	ENSMUSG00000017652.17	ENSMUST00000017799.12	78	35	5	38	22	5	125	113	6	40	71	17	16	28	0	13	800	85	275	194	376	250	599	164
Slc35c2	ENSMUSG00000017664.17	ENSMUST00000109300.9	137	86	26	90	46	1	36	32	10	65	55	15	21	83	10	29	243	99	235	95	180	50	108	74
Zfp334	ENSMUSG00000017667.10	ENSMUST00000103084.4	68	18	4	29	11	4	5	9	2	12	7	6	13	15	0	10	63	47	52	10	45	45	43	10
Elmo2	ENSMUSG00000017670.17	ENSMUST00000094329.11	694	232	37	317	128	22	163	132	4	160	137	30	106	191	8	61	1305	539	1101	276	1029	494	867	318
Wsb1	ENSMUSG00000017677.12	ENSMUST00000017821.12	405	449	86	495	279	30	415	382	58	523	386	172	130	367	25	258	1004	387	868	530	1576	1026	1405	791
Ttpal	ENSMUSG00000017679.17	ENSMUST00000109408.10	107	74	20	96	25	8	25	12	1	49	26	2	22	55	5	28	265	119	187	56	84	59	49	21
Rhot1	ENSMUSG00000017686.18	ENSMUST00000092857.13	609	254	55	370	126	22	143	83	2	118	115	31	87	223	63	126	820	518	620	256	909	575	785	399
Hnf4g	ENSMUSG00000017688.15	ENSMUST00000108393.8	0	3	0	0	0	0	0	0	0	0	0	0	0	0	0	0	0	0	0	0	1	0	0	0
Rhbdl3	ENSMUSG00000017692.9	ENSMUST00000017836.8	33	21	0	17	6	0	10	10	1	13	1	5	8	20	0	7	33	22	31	8	18	16	14	5
Ada	ENSMUSG00000017697.4	ENSMUST00000017841.4	17	18	7	31	6	1	14	19	0	20	14	2	15	18	4	8	141	49	189	45	159	78	118	48
Serinc3	ENSMUSG00000017707.10	ENSMUST00000017851.4	9080	2676	231	6053	1014	76	1124	787	36	1953	1339	111	346	1692	37	547	14995	19865	26035	2887	15189	12225	12079	5066
Tha1	ENSMUSG00000017713.10	ENSMUST00000033230.8	28	22	14	33	9	1	13	5	6	20	7	5	10	13	5	3	47	24	48	22	30	22	18	4
Pgs1	ENSMUSG00000017715.12	ENSMUST00000132676.8	504	299	89	353	163	46	225	201	25	230	219	86	158	249	65	155	1078	478	641	519	706	609	905	608
Birc5	ENSMUSG00000017716.16	ENSMUST00000081387.11	1	4	0	3	2	0	2	4	0	9	19	0	4	0	0	2	98	3	46	8	60	22	29	26
Afmid	ENSMUSG00000017718.16	ENSMUST00000073388.13	14	20	3	20	15	3	17	19	4	25	9	10	6	7	0	8	27	13	30	13	28	55	54	24
Trp53tg5	ENSMUSG00000017720.3	ENSMUST00000017864.3	0	0	0	0	0	0	0	0	0	0	0	0	0	0	0	0	0	0	0	0	0	0	0	0
Pigt	ENSMUSG00000017721.16	ENSMUST00000103101.11	234	77	19	128	40	0	24	22	1	47	49	5	27	73	4	13	393	236	419	85	407	280	417	179
Wfdc2	ENSMUSG00000017723.12	ENSMUST00000017867.10	3349	652	95	1658	315	22	414	165	19	378	435	29	157	958	11	91	5338	3475	6940	846	4832	3623	5284	1431
Etv4	ENSMUSG00000017724.15	ENSMUST00000164750.8	0	0	0	0	0	0	2	0	0	1	8	0	0	0	0	0	22	4	21	5	42	38	44	15
Eppin	ENSMUSG00000017733.5	ENSMUST00000103100.2	2	2	1	2	0	0	1	1	0	1	0	0	0	2	0	7	0	12	2	0	3	2	0	3
Dbndd2	ENSMUSG00000017734.16	ENSMUST00000017878.3	0	3	0	0	0	0	0	0	0	0	0	0	0	0	0	0	2	0	0	0	1	1	0	0
Mmp9	ENSMUSG00000017737.3	ENSMUST00000017881.3	348	285	91	312	16	0	39	41	3	45	34	4	12	135	13	52	59	104	59	121	133	1389	141	128
Slc12a5	ENSMUSG00000017740.18	ENSMUST00000099092.8	12	25	10	6	17	0	4	5	1	8	7	0	7	19	0	16	1	12	9	15	2	1	3	0
Ghdc	ENSMUSG00000017747.14	ENSMUST00000017891.14	94	103	24	111	36	6	57	27	1	59	63	21	39	97	10	38	145	120	149	94	101	55	47	45
Pltp	ENSMUSG00000017754.14	ENSMUST00000059954.14	4097	1598	304	2393	753	86	646	330	20	491	371	50	483	1285	49	348	1693	3777	1970	1165	1394	1011	1353	737
Slc12a7	ENSMUSG00000017756.10	ENSMUST00000017900.9	707	356	122	500	219	75	248	152	18	235	159	56	201	333	36	156	1061	552	737	385	582	378	478	325
Ctsa	ENSMUSG00000017760.17	ENSMUST00000103092.9	902	354	92	498	167	18	173	196	16	214	240	93	143	395	33	144	2541	1065	2724	589	1881	1397	1523	656
Zswim1	ENSMUSG00000017764.3	ENSMUST00000017908.3	58	10	8	21	7	0	5	4	0	4	4	0	0	9	0	2	83	53	64	5	73	40	75	22
Slc12a4	ENSMUSG00000017765.18	ENSMUST00000116429.9	979	476	105	622	204	55	285	273	45	353	324	74	162	336	43	116	1712	775	1504	494	1769	1337	1605	863
Spata25	ENSMUSG00000017767.4	ENSMUST00000017911.4	4	8	0	9	6	1	3	1	0	5	0	0	7	7	0	5	1	9	2	1	7	3	5	5
Myo1c	ENSMUSG00000017774.20	ENSMUST00000069057.13	4920	1453	314	2662	709	141	840	637	79	834	687	297	568	931	143	560	6932	4582	5546	1431	5734	3600	4732	2010
Crk	ENSMUSG00000017776.16	ENSMUST00000017920.14	793	525	153	633	286	75	282	240	39	230	253	110	265	339	62	207	903	511	820	436	723	636	701	386
Cox7c	ENSMUSG00000017778.15	ENSMUST00000131011.2	12	2	0	6	1	0	2	0	0	0	1	0	0	0	0	1	22	7	20	3	19	4	22	2
Pitpna	ENSMUSG00000017781.18	ENSMUST00000143219.8	743	258	50	456	145	23	167	138	4	182	225	33	64	231	13	84	1240	560	995	403	1189	965	1087	700
Mlx	ENSMUSG00000017801.16	ENSMUST00000017945.15	82	21	6	36	4	1	9	9	0	6	3	5	7	10	0	3	272	79	353	20	231	126	208	24
Retreg3	ENSMUSG00000017802.15	ENSMUST00000017946.6	408	160	20	243	80	6	74	56	1	108	59	20	47	84	0	34	548	395	653	186	375	236	309	128
Jph2	ENSMUSG00000017817.12	ENSMUST00000109425.3	100	64	11	139	31	4	26	19	2	30	28	5	16	27	8	21	86	61	145	68	96	72	104	40
Dhx58	ENSMUSG00000017830.16	ENSMUST00000017974.13	68	64	15	56	323	75	671	720	81	446	497	246	34	63	9	35	1830	94	912	644	987	455	1558	762
Rab5a	ENSMUSG00000017831.9	ENSMUST00000017975.7	458	76	9	225	61	0	40	43	1	47	35	11	7	51	0	9	717	335	711	105	1082	818	1000	344
Hspb9	ENSMUSG00000017832.3	ENSMUST00000169833.2	2	0	0	0	0	0	0	0	0	0	0	0	0	0	0	0	3	0	1	1	2	0	0	0
Nkiras2	ENSMUSG00000017837.13	ENSMUST00000017981.10	120	63	16	65	28	10	39	23	1	23	36	12	13	23	9	8	232	89	228	51	203	150	225	124
Ppp2r5c	ENSMUSG00000017843.15	ENSMUST00000084985.11	879	352	52	578	181	12	164	102	0	177	166	14	89	197	23	71	1732	802	1651	427	1706	1114	1378	604
Ift52	ENSMUSG00000017858.13	ENSMUST00000018002.13	187	128	16	132	51	6	51	35	1	80	64	14	41	81	8	38	304	213	310	85	280	128	153	84
Mybl2	ENSMUSG00000017861.12	ENSMUST00000018005.10	8	16	4	29	17	6	12	9	4	26	26	15	8	21	0	18	70	10	29	38	94	45	57	34
Sgk2	ENSMUSG00000017868.17	ENSMUST00000018012.14	1	0	0	0	0	0	3	1	0	1	4	0	0	0	0	0	0	0	1	1	2	0	3	6
Eya2	ENSMUSG00000017897.19	ENSMUST00000063433.8	268	76	12	150	55	8	34	18	1	49	43	12	21	72	7	41	326	237	297	90	343	257	318	113
Prl3c1	ENSMUSG00000017922.15	ENSMUST00000018066.13	0	0	0	0	0	0	0	0	0	0	0	0	0	0	0	0	0	0	0	0	0	0	0	0
B4galt5	ENSMUSG00000017929.14	ENSMUST00000109221.9	165	48	12	102	49	1	119	107	4	93	104	17	17	31	0	15	573	109	217	200	327	193	328	115
Gdap1l1	ENSMUSG00000017943.16	ENSMUST00000018087.13	3	0	0	0	0	0	0	1	0	2	2	0	0	0	0	0	0	0	1	2	0	0	0	4
Hnf4a	ENSMUSG00000017950.17	ENSMUST00000018094.13	0	0	0	0	0	0	0	0	0	0	0	0	0	0	0	0	0	0	0	0	1	0	0	0
Ptgis	ENSMUSG00000017969.14	ENSMUST00000018113.8	818	269	55	456	146	20	110	79	2	138	89	12	66	204	17	79	1091	978	2101	193	1450	1258	1430	431
Cadps2	ENSMUSG00000017978.19	ENSMUST00000018122.14	667	363	73	497	221	29	243	111	3	149	74	41	122	262	16	176	564	611	528	190	367	180	256	105
Ddx27	ENSMUSG00000017999.17	ENSMUST00000018143.16	211	89	38	141	53	3	62	31	4	56	49	25	69	74	12	41	423	158	406	112	487	373	434	214
Cyth3	ENSMUSG00000018001.19	ENSMUST00000116456.10	1489	532	118	868	238	30	187	89	23	188	143	62	143	283	25	259	1089	1157	1388	266	1452	1128	1391	375
Cyth4	ENSMUSG00000018008.9	ENSMUST00000043069.6	154	117	42	126	82	21	92	81	29	70	102	70	61	91	25	26	808	101	840	164	587	310	480	203
Rac3	ENSMUSG00000018012.12	ENSMUST00000018156.12	92	41	13	61	28	2	12	15	1	13	6	0	18	28	0	30	55	97	106	14	61	66	57	38
Rrp7a	ENSMUSG00000018040.10	ENSMUST00000018184.10	49	39	9	27	12	1	12	14	0	18	12	10	14	6	10	18	57	27	49	39	51	28	62	27
Cyb5r3	ENSMUSG00000018042.19	ENSMUST00000018186.16	1202	333	52	667	179	20	118	64	4	156	117	12	93	371	23	90	1047	1361	1470	319	1014	1188	1022	473
Ints2	ENSMUSG00000018068.14	ENSMUST00000018212.13	226	152	43	147	57	12	86	92	20	147	115	50	74	101	3	47	440	106	274	129	266	192	252	154
Med13l	ENSMUSG00000018076.13	ENSMUST00000100816.8	1904	1061	269	1575	520	103	541	534	51	778	762	199	304	724	98	458	1876	2675	2243	1121	2935	2603	3518	1854
H2bc4	ENSMUSG00000018102.6	ENSMUST00000018246.6	25	4	1	21	0	0	1	2	1	3	1	2	0	5	0	2	49	49	63	15	49	36	22	8
Baiap2l2	ENSMUSG00000018126.16	ENSMUST00000165408.8	1	0	0	1	1	0	0	1	0	0	3	0	1	3	0	3	2	0	0	2	1	0	0	0
Mafk	ENSMUSG00000018143.11	ENSMUST00000018287.10	273	166	14	201	78	23	96	102	14	72	70	18	35	65	5	52	410	273	350	105	366	392	494	271
Med1	ENSMUSG00000018160.16	ENSMUST00000018304.7	1042	457	105	620	304	35	344	260	27	328	324	63	153	339	22	166	1358	832	849	643	1002	666	891	588
Erbb3	ENSMUSG00000018166.9	ENSMUST00000082059.7	1381	483	97	842	217	17	248	146	11	234	198	32	131	385	16	148	1294	1663	1578	336	1095	633	777	303
Stard3	ENSMUSG00000018167.11	ENSMUST00000018311.5	380	171	73	255	163	38	243	281	16	169	202	54	100	205	22	99	891	337	816	285	580	319	607	261
Ikzf3	ENSMUSG00000018168.9	ENSMUST00000103141.4	76	78	35	58	36	5	25	37	1	41	52	6	56	53	9	33	123	76	79	145	107	26	105	56
Mfng	ENSMUSG00000018169.13	ENSMUST00000018313.6	221	100	12	116	49	8	18	21	4	35	37	7	38	63	9	18	161	157	177	71	141	44	72	47
Vmp1	ENSMUSG00000018171.10	ENSMUST00000018315.10	680	247	47	471	140	16	294	222	14	296	259	50	61	199	3	75	1779	596	1450	390	1427	807	1087	466
Uchl5	ENSMUSG00000018189.13	ENSMUST00000189936.7	147	60	8	118	41	11	50	15	0	31	38	1	19	46	0	29	269	130	221	99	379	311	295	128
Glrx2	ENSMUSG00000018196.19	ENSMUST00000185362.7	41	17	2	40	4	2	9	2	0	7	12	3	11	13	3	1	84	35	91	12	76	39	71	25
Ro60	ENSMUSG00000018199.10	ENSMUST00000159879.2	595	174	21	316	75	4	61	42	1	59	46	12	58	97	8	43	549	544	710	115	378	218	300	126
Stk4	ENSMUSG00000018209.16	ENSMUST00000018353.14	1021	292	100	393	249	47	223	156	21	151	167	40	112	225	38	127	939	606	948	349	805	333	673	278
Wfdc15b	ENSMUSG00000018211.14	ENSMUST00000109376.9	0	0	0	0	0	0	0	0	0	0	0	0	0	0	0	0	0	0	0	0	0	0	0	0
Pmp22	ENSMUSG00000018217.13	ENSMUST00000108700.2	964	262	65	532	93	14	48	27	6	65	43	11	110	336	18	164	577	925	1036	182	750	676	736	210
Gdf9	ENSMUSG00000018238.7	ENSMUST00000018382.7	5	1	0	0	2	0	4	1	0	2	0	0	1	0	0	1	3	4	7	2	3	3	5	0
Zcchc10	ENSMUSG00000018239.10	ENSMUST00000018383.10	3	4	0	3	1	0	0	0	0	2	0	0	0	0	0	2	0	4	6	3	6	2	5	1
Prl8a2	ENSMUSG00000018259.14	ENSMUST00000018403.8	0	0	0	0	0	0	0	0	0	0	0	0	0	0	0	0	0	0	0	0	0	0	0	0
Tbx5	ENSMUSG00000018263.12	ENSMUST00000018407.10	306	130	20	229	51	1	27	32	3	48	31	6	28	46	0	55	391	505	588	72	825	449	554	198
Psmb6	ENSMUSG00000018286.7	ENSMUST00000018430.7	479	108	15	231	65	2	77	37	6	113	108	16	28	72	6	26	1620	360	1700	175	1779	865	1336	372
Spag7	ENSMUSG00000018287.13	ENSMUST00000018431.13	227	71	22	128	33	5	31	24	10	28	34	17	32	69	25	35	355	160	387	111	306	209	204	64
Pfn1	ENSMUSG00000018293.5	ENSMUST00000018437.3	1221	353	61	686	155	28	211	150	26	260	285	64	118	279	16	95	3043	1069	2068	753	2330	1728	2456	1193
Tomm34	ENSMUSG00000018322.11	ENSMUST00000018466.4	192	130	39	131	59	13	65	40	5	65	24	18	51	103	14	49	299	158	218	118	208	199	232	205
Ywhab	ENSMUSG00000018326.10	ENSMUST00000018470.10	811	191	34	384	133	14	104	69	5	95	96	25	58	136	6	27	1225	657	867	221	1005	753	891	367
Ksr1	ENSMUSG00000018334.19	ENSMUST00000018478.11	198	152	53	109	45	15	58	29	11	34	56	17	71	104	16	94	189	137	151	99	141	171	158	71
Gpx3	ENSMUSG00000018339.13	ENSMUST00000082430.11	3405	776	53	1735	336	16	363	146	6	547	356	22	130	660	8	115	3882	5090	6540	913	5712	7512	6372	2891
Anxa6	ENSMUSG00000018340.14	ENSMUST00000108883.10	2663	794	251	1461	457	86	569	462	36	445	412	145	337	553	111	372	4273	2049	3660	1099	3147	1413	2410	890
Il12rb2	ENSMUSG00000018341.13	ENSMUST00000018485.4	31	24	3	18	6	0	29	23	0	17	19	2	4	15	0	2	119	34	40	63	86	79	108	32
Zkscan6	ENSMUSG00000018347.17	ENSMUST00000018491.8	130	60	29	86	49	7	72	41	5	57	41	24	16	39	3	33	208	152	220	90	245	227	264	147
Kpna2	ENSMUSG00000018362.15	ENSMUST00000018506.13	10	8	4	9	4	0	0	1	0	2	4	4	0	11	0	0	25	4	13	3	22	12	10	2
Smurf2	ENSMUSG00000018363.17	ENSMUST00000092517.9	1903	545	57	890	259	11	268	125	2	274	174	18	81	305	0	126	1396	1540	1370	413	1071	628	884	421
Cep95	ENSMUSG00000018372.14	ENSMUST00000018516.11	119	90	36	114	57	7	55	36	4	41	35	26	50	63	11	44	123	80	133	95	84	44	51	41
Vezf1	ENSMUSG00000018377.11	ENSMUST00000018521.11	582	157	21	279	98	16	105	59	2	102	61	19	42	103	1	47	599	632	799	136	653	716	665	218
Cuedc1	ENSMUSG00000018378.14	ENSMUST00000018522.13	120	137	59	122	67	25	46	38	14	72	42	40	67	126	11	86	71	126	99	102	96	96	69	73
Srsf1	ENSMUSG00000018379.18	ENSMUST00000139129.9	186	206	81	238	113	24	83	82	15	102	98	22	105	108	35	89	295	165	233	194	207	150	162	137
Abi3	ENSMUSG00000018381.16	ENSMUST00000059026.10	215	197	64	209	68	10	84	87	5	127	78	36	78	137	30	77	493	223	425	145	209	46	143	77
Shroom1	ENSMUSG00000018387.13	ENSMUST00000109013.9	47	29	4	22	11	2	5	3	0	11	8	3	8	25	0	20	24	21	12	6	3	4	14	7
Kif3a	ENSMUSG00000018395.20	ENSMUST00000120613.9	164	96	16	71	45	10	45	30	8	25	29	7	35	61	10	45	182	153	177	43	133	69	110	37
Septin8	ENSMUSG00000018398.19	ENSMUST00000117061.8	452	288	136	321	107	30	151	75	20	141	116	74	131	154	54	127	623	319	624	185	412	275	385	173
Mtmr4	ENSMUSG00000018401.18	ENSMUST00000103179.10	765	366	80	559	197	35	166	177	8	175	172	43	150	231	31	216	1163	591	811	371	942	483	948	404
Mrm1	ENSMUSG00000018405.8	ENSMUST00000018549.8	22	28	3	16	2	2	7	7	0	13	6	0	20	27	4	4	29	28	39	17	15	10	27	12
Mapt	ENSMUSG00000018411.18	ENSMUST00000100347.11	420	226	75	274	142	31	99	34	14	46	25	26	141	175	16	143	117	343	151	85	45	40	22	26
Kansl1	ENSMUSG00000018412.17	ENSMUST00000018556.11	1121	632	97	800	338	35	382	251	24	353	287	84	147	411	25	240	1215	1057	1291	587	1334	829	1246	855
Gid4	ENSMUSG00000018415.15	ENSMUST00000070681.7	149	41	0	80	16	0	8	4	0	9	12	0	0	23	3	6	69	94	65	23	46	57	76	32
Myo1b	ENSMUSG00000018417.15	ENSMUST00000018561.14	3870	1067	253	2158	611	40	407	270	16	361	246	89	305	629	19	449	3036	3480	3181	612	2628	1720	2183	700
Dhx40	ENSMUSG00000018425.19	ENSMUST00000018569.14	807	328	46	508	98	9	118	90	13	174	122	26	65	162	7	72	1079	925	1213	233	1284	837	959	406
Ypel2	ENSMUSG00000018427.9	ENSMUST00000018571.5	41	17	3	12	2	6	0	7	5	9	7	5	6	26	4	11	15	26	50	13	15	8	19	14
Akap1	ENSMUSG00000018428.16	ENSMUST00000018572.11	295	138	47	195	65	12	74	27	6	57	46	14	59	83	3	48	319	234	341	68	232	115	139	43
Nol11	ENSMUSG00000018433.15	ENSMUST00000018577.8	214	58	9	121	28	5	51	34	0	56	51	7	13	47	0	13	563	192	477	94	623	319	479	175
Derl2	ENSMUSG00000018442.14	ENSMUST00000143850.8	285	103	7	170	49	9	57	30	0	59	56	3	28	87	0	15	479	182	391	134	336	141	209	118
C1qbp	ENSMUSG00000018446.9	ENSMUST00000078528.7	113	54	11	89	19	3	18	16	1	23	34	8	12	19	0	6	261	112	208	78	331	296	303	147
Rpain	ENSMUSG00000018449.13	ENSMUST00000018593.10	89	57	12	45	36	6	23	20	5	23	16	5	19	49	6	25	167	83	161	38	97	80	92	45
6330403K07Rik	ENSMUSG00000018451.8	ENSMUST00000238695.2	0	0	0	1	0	0	0	1	0	0	0	0	7	0	5	0	5	1	4	1	1	1	0	0
Slc13a3	ENSMUSG00000018459.16	ENSMUST00000029208.15	35	7	0	6	71	1	10	7	1	13	7	2	7	6	0	0	58	51	38	8	39	16	15	11
Kcnab3	ENSMUSG00000018470.9	ENSMUST00000018614.3	4	3	0	1	0	0	0	0	0	1	0	0	0	0	0	0	2	3	6	1	8	3	6	2
Chd3	ENSMUSG00000018474.19	ENSMUST00000108661.8	2027	1019	355	1296	499	97	424	313	64	358	356	134	628	821	143	507	1314	1431	1208	728	768	510	577	443
Kdm6b	ENSMUSG00000018476.8	ENSMUST00000094077.5	967	736	201	1005	421	55	410	408	63	494	352	198	270	510	37	254	368	765	368	660	526	1658	835	888
1700125H20Rik	ENSMUSG00000018479.13	ENSMUST00000018623.4	0	0	0	0	0	0	0	0	0	0	0	0	0	0	0	0	0	0	0	0	3	0	1	0
Appbp2	ENSMUSG00000018481.10	ENSMUST00000018625.10	479	199	33	262	133	25	114	93	16	143	91	35	59	136	27	82	851	399	742	212	911	565	642	263
Wnt9b	ENSMUSG00000018486.3	ENSMUST00000018630.3	1	0	0	0	0	0	0	0	0	0	0	0	0	0	0	0	13	1	4	1	2	2	0	0
Adora2b	ENSMUSG00000018500.3	ENSMUST00000018644.3	85	24	3	64	14	1	31	11	0	17	18	4	11	12	4	2	87	66	67	32	33	75	61	30
Ncor1	ENSMUSG00000018501.18	ENSMUST00000101066.10	3557	1724	485	2408	849	123	840	645	68	925	782	229	590	1142	102	646	3088	3063	2789	1607	2903	2348	2786	1553
Trpv2	ENSMUSG00000018507.17	ENSMUST00000018651.14	216	143	57	150	68	13	44	60	15	102	88	29	74	85	10	78	605	220	457	226	477	344	295	218
Cenpv	ENSMUSG00000018509.9	ENSMUST00000018653.8	31	16	5	13	5	0	9	1	0	2	10	0	4	2	4	2	45	26	45	9	22	26	27	12
Pcgf2	ENSMUSG00000018537.17	ENSMUST00000179765.8	47	21	14	41	18	5	16	14	3	16	16	4	52	27	11	33	43	68	29	26	52	45	62	47
Cwc25	ENSMUSG00000018541.11	ENSMUST00000018685.9	98	57	13	60	33	10	43	29	6	41	38	18	16	36	19	18	117	50	110	40	156	134	134	112
1700001P01Rik	ENSMUSG00000018543.9	ENSMUST00000107576.2	3	1	0	0	0	0	0	0	0	0	0	0	0	0	0	0	1	0	0	0	5	2	3	0
Pip4k2b	ENSMUSG00000018547.9	ENSMUST00000018691.9	165	60	8	80	29	0	22	16	0	24	24	3	20	40	0	24	242	123	181	66	150	89	128	43
Trim37	ENSMUSG00000018548.16	ENSMUST00000041282.13	420	156	41	220	112	14	83	76	8	86	71	25	62	92	8	69	500	324	404	130	336	151	224	127
Ybx2	ENSMUSG00000018554.14	ENSMUST00000018698.12	0	3	2	9	0	0	4	6	0	0	3	0	5	0	0	0	2	2	9	3	5	13	3	2
Ctdnep1	ENSMUSG00000018559.17	ENSMUST00000108593.8	244	105	25	189	54	7	89	63	2	74	76	10	52	95	11	52	216	199	183	166	209	235	303	273
Elp5	ENSMUSG00000018565.18	ENSMUST00000108594.8	182	55	17	115	38	3	36	17	2	44	45	20	31	66	3	27	394	159	269	90	305	233	247	116
Slc2a4	ENSMUSG00000018566.15	ENSMUST00000018710.13	51	12	2	33	0	1	10	5	0	8	4	1	1	20	0	5	7	37	62	74	37	163	49	32
Gabarap	ENSMUSG00000018567.15	ENSMUST00000018711.15	489	231	47	376	127	35	152	126	4	147	190	34	86	271	6	84	997	543	992	430	858	542	701	517
Cldn7	ENSMUSG00000018569.13	ENSMUST00000108597.8	294	97	5	187	43	4	65	59	0	77	70	13	31	84	0	41	618	322	349	139	529	435	816	338
2810408A11Rik	ENSMUSG00000018570.18	ENSMUST00000102580.10	11	2	1	6	0	1	3	2	0	3	5	0	1	3	0	0	7	6	10	4	5	5	10	1
Phf23	ENSMUSG00000018572.11	ENSMUST00000018716.10	314	127	45	224	85	17	84	65	7	69	95	19	69	125	7	40	512	219	374	177	407	190	378	180
Acadvl	ENSMUSG00000018574.15	ENSMUST00000102574.10	774	251	51	403	104	10	92	77	21	142	116	45	88	199	16	65	1215	753	1471	240	1111	406	669	268
Dnah11	ENSMUSG00000018581.16	ENSMUST00000084806.7	695	592	290	567	291	90	369	245	21	239	216	93	336	615	22	443	350	564	350	305	252	223	211	106
G3bp1	ENSMUSG00000018583.6	ENSMUST00000018727.4	129	49	14	80	34	1	30	28	2	28	18	22	33	32	0	37	245	77	144	49	158	108	121	75
Atox1	ENSMUSG00000018585.10	ENSMUST00000108857.2	125	9	1	28	9	1	4	8	3	3	18	0	2	23	0	0	358	116	544	9	298	207	268	28
Glra2	ENSMUSG00000018589.9	ENSMUST00000058787.9	0	0	0	0	0	0	0	0	0	0	0	0	0	0	0	0	0	0	0	0	0	0	0	0
Sparc	ENSMUSG00000018593.14	ENSMUST00000214685.2	7688	3582	813	4555	1375	220	1107	821	83	1212	1255	111	1160	2871	172	1018	10369	6009	11095	2463	10516	8535	7914	2973
Glra4	ENSMUSG00000018595.7	ENSMUST00000018739.5	0	0	0	0	0	0	0	0	0	0	0	0	0	0	0	0	2	0	0	0	0	0	0	0
Mief2	ENSMUSG00000018599.6	ENSMUST00000018743.5	120	107	31	115	69	8	89	52	6	77	71	33	32	100	8	53	123	178	182	113	114	48	87	45
Tbx3	ENSMUSG00000018604.19	ENSMUST00000121021.8	955	327	82	576	183	20	134	73	3	72	63	21	109	171	20	74	265	971	429	156	519	553	442	141
Mmp20	ENSMUSG00000018620.4	ENSMUST00000034487.4	0	0	0	0	0	0	0	0	0	0	0	0	0	0	0	0	0	0	0	0	0	0	0	0
Mmp7	ENSMUSG00000018623.10	ENSMUST00000018767.8	0	0	0	0	0	0	0	0	0	0	0	0	0	0	0	0	0	0	1	0	0	0	0	0
Crhr1	ENSMUSG00000018634.11	ENSMUST00000093925.5	0	0	0	0	0	0	0	0	0	0	0	0	0	0	0	0	0	0	1	0	0	0	0	0
Dusp14	ENSMUSG00000018648.16	ENSMUST00000100705.11	122	22	3	54	12	0	5	1	0	4	0	2	0	20	0	0	204	123	197	19	206	66	143	22
Tada2a	ENSMUSG00000018651.15	ENSMUST00000018795.13	70	50	8	42	36	1	21	18	4	20	10	2	23	17	0	16	90	41	83	41	82	38	53	42
Ikzf1	ENSMUSG00000018654.18	ENSMUST00000076700.11	214	141	45	154	73	14	90	110	1	98	119	21	61	100	13	48	733	212	460	260	575	432	608	332
Tcaf3	ENSMUSG00000018656.6	ENSMUST00000069023.4	0	0	0	0	0	0	0	0	0	0	0	0	0	0	0	0	0	0	0	0	0	0	0	0
Pnpo	ENSMUSG00000018659.13	ENSMUST00000018803.12	98	45	11	68	23	9	23	16	6	22	33	16	17	47	5	19	170	83	172	52	112	63	79	51
Cog1	ENSMUSG00000018661.18	ENSMUST00000018805.15	461	197	54	246	103	15	115	99	10	87	86	28	88	176	15	72	696	429	725	157	672	312	533	209
Cbx1	ENSMUSG00000018666.14	ENSMUST00000093943.10	201	84	24	100	39	13	40	27	1	40	37	3	35	31	12	41	231	117	166	65	113	56	90	25
Cdk5rap3	ENSMUSG00000018669.15	ENSMUST00000103152.11	196	157	66	174	81	31	77	64	19	102	132	41	67	126	49	88	366	234	459	162	310	157	227	135
Copz2	ENSMUSG00000018672.16	ENSMUST00000018816.14	57	26	3	51	19	9	8	2	0	6	9	4	20	32	0	10	42	31	57	25	41	24	27	30
Slc25a39	ENSMUSG00000018677.10	ENSMUST00000018821.9	554	159	40	319	113	23	101	40	7	137	118	19	82	204	12	56	756	433	712	240	621	446	614	485
Sp2	ENSMUSG00000018678.14	ENSMUST00000107624.8	150	43	6	97	13	1	23	21	1	19	17	5	12	55	0	19	127	201	111	63	203	235	291	93
Aatf	ENSMUSG00000018697.15	ENSMUST00000018841.3	144	88	51	108	61	25	49	63	13	69	69	19	42	55	3	63	280	134	246	129	388	227	294	208
Lhx1	ENSMUSG00000018698.16	ENSMUST00000018842.14	0	0	0	0	0	0	0	0	0	0	0	0	0	0	0	0	2	0	0	0	0	1	0	0
Dync1h1	ENSMUSG00000018707.14	ENSMUST00000018851.14	15491	6392	2136	9356	4821	1032	6821	6910	778	5484	4811	1959	3311	5235	484	3230	21471	13483	19371	8209	16214	8914	14036	8961
Cpsf4l	ENSMUSG00000018727.20	ENSMUST00000173655.8	0	1	0	3	0	0	0	0	0	0	0	0	0	1	0	0	0	2	3	0	2	0	0	1
Pex12	ENSMUSG00000018733.11	ENSMUST00000176518.2	42	18	2	28	5	0	11	4	0	8	10	2	1	7	0	15	33	44	45	11	53	44	88	30
Ndel1	ENSMUSG00000018736.15	ENSMUST00000018880.14	445	263	65	356	102	11	158	112	13	153	133	61	79	153	8	103	807	399	650	228	725	689	624	360
Slc25a35	ENSMUSG00000018740.15	ENSMUST00000102606.10	88	40	2	41	21	1	17	8	0	8	13	1	14	22	0	21	41	73	52	24	19	21	12	11
Zbtb4	ENSMUSG00000018750.15	ENSMUST00000108639.8	1435	828	201	1066	460	112	317	184	36	294	197	96	338	744	69	316	604	1192	884	427	475	344	447	270
Tnfsfm13	ENSMUSG00000018752.20	ENSMUST00000180587.8	0	0	0	0	0	0	1	0	0	0	0	0	0	0	0	0	2	0	1	0	1	0	0	0
Mpdu1	ENSMUSG00000018761.15	ENSMUST00000018905.12	107	36	0	46	19	2	19	4	0	33	16	5	8	31	0	9	269	104	353	42	252	97	195	54
Fxr2	ENSMUSG00000018765.6	ENSMUST00000018909.4	650	349	117	420	187	53	159	107	25	222	177	107	161	240	60	164	588	501	577	266	588	381	468	384
Atp5g3	ENSMUSG00000018770.10	ENSMUST00000111996.8	152	39	14	86	21	4	38	14	0	32	30	3	19	42	3	19	533	173	425	64	532	277	416	154
Cd68	ENSMUSG00000018774.14	ENSMUST00000018918.12	121	41	2	48	5	3	12	17	0	20	33	5	9	43	0	4	1168	154	1206	88	1066	521	676	162
Slc35g3	ENSMUSG00000018776.11	ENSMUST00000231829.2	5	5	0	3	1	0	1	0	0	0	0	0	4	4	0	0	0	0	1	0	0	0	0	0
Acsl1	ENSMUSG00000018796.14	ENSMUST00000110372.9	957	314	109	605	144	36	99	68	8	132	143	46	107	227	10	115	920	854	905	483	1013	639	1072	510
Abca5	ENSMUSG00000018800.15	ENSMUST00000043961.12	1129	268	40	610	147	16	133	90	9	116	73	44	56	204	13	82	465	1627	617	192	385	312	366	160
Smyd4	ENSMUSG00000018809.3	ENSMUST00000044530.3	85	34	5	45	13	10	13	17	0	23	19	5	10	25	0	30	109	75	115	28	78	32	64	24
Lsp1	ENSMUSG00000018819.11	ENSMUST00000038946.9	631	307	121	396	154	48	216	188	29	200	193	63	124	280	57	137	1090	426	992	480	973	727	711	359
Zfyve27	ENSMUSG00000018820.14	ENSMUST00000169536.8	216	144	49	168	97	25	84	66	12	78	87	51	84	106	30	91	160	192	183	117	149	199	207	152
Avpi1	ENSMUSG00000018821.4	ENSMUST00000018965.4	227	61	4	105	36	4	30	13	1	25	29	4	7	48	4	15	361	232	442	55	315	233	267	65
Sfrp5	ENSMUSG00000018822.8	ENSMUST00000018966.8	1	0	0	0	0	0	1	0	0	0	0	0	0	0	0	0	0	2	0	3	0	3	2	3
Myh11	ENSMUSG00000018830.11	ENSMUST00000230397.2	1200	792	254	1487	273	79	289	274	40	461	201	240	160	506	85	449	1970	1854	2339	519	1886	1248	1267	486
Rad51d	ENSMUSG00000018841.18	ENSMUST00000018985.15	98	66	21	71	33	4	29	14	9	27	45	3	27	62	16	41	122	70	156	85	74	57	72	53
Fndc8	ENSMUSG00000018844.7	ENSMUST00000018988.6	0	0	0	0	0	0	0	0	0	0	0	0	0	0	0	0	1	0	0	0	0	0	4	0
Unc45b	ENSMUSG00000018845.15	ENSMUST00000018989.14	497	342	108	444	243	52	252	220	31	212	115	58	176	208	6	137	203	568	347	237	212	234	268	255
Pank3	ENSMUSG00000018846.9	ENSMUST00000018990.8	699	209	20	381	110	6	98	46	5	109	108	9	54	112	3	57	854	495	670	231	609	288	475	245
[truncated: 20,420 more rows]

## Sheet: RPF_count
gene_symbol	gene_id	transcript_id	Ctl1a	Ctl1b	Ctl1c	Ctl1d	Ctl2a	Ctl2b	Ctl2c	Ctl2d	D1a	D1b	D1c	D1d	D2a	D2b	D2c	D2d	D5a	D5c	D5d	D7a	D7c	D7d
Gnai3	ENSMUSG00000000001.5	ENSMUST00000000001.5	1415	1208	741	891	922	565	734	581	1175	930	930	704	1012	761	567	919	202	396	347	206	467	356
Cdc45	ENSMUSG00000000028.16	ENSMUST00000000028.14	83	54	39	49	43	30	19	36	43	40	46	37	100	72	107	64	27	42	52	24	35	26
Apoh	ENSMUSG00000000049.12	ENSMUST00000000049.6	2	3	17	4	0	1	6	6	1	8	58	7	1	0	7	37	1	0	43	0	3	0
Cav2	ENSMUSG00000000058.7	ENSMUST00000000058.7	9022	5217	4082	3827	4458	2996	3919	2968	5104	4043	2480	1142	2363	2199	1088	2181	325	880	783	323	664	358
Klf6	ENSMUSG00000000078.8	ENSMUST00000000080.8	3283	2221	1611	1582	2010	1086	1871	1293	2290	2064	2092	1687	2096	1536	1306	1863	373	636	697	818	1869	1590
Scmh1	ENSMUSG00000000085.17	ENSMUST00000000087.13	247	180	140	154	198	138	190	121	203	171	158	116	146	154	102	174	66	105	119	67	147	125
Cox5a	ENSMUSG00000000088.8	ENSMUST00000000090.8	1641	888	689	679	732	452	680	425	1002	922	821	549	1099	722	685	922	270	411	393	334	460	302
Tbx2	ENSMUSG00000000093.7	ENSMUST00000000095.7	2510	1716	1641	1377	1551	1193	1356	1299	1806	1753	1074	763	829	870	651	841	528	1072	703	689	854	702
Tbx4	ENSMUSG00000000094.13	ENSMUST00000000096.12	1581	987	941	739	979	600	869	745	1169	940	624	348	512	507	323	549	200	381	318	245	290	241
Ngfr	ENSMUSG00000000120.7	ENSMUST00000000122.7	8	8	7	2	3	10	9	1	7	5	0	3	11	5	4	10	3	0	9	1	8	13
Wnt3	ENSMUSG00000000125.6	ENSMUST00000000127.6	4	2	0	0	0	1	0	0	0	0	0	0	0	0	0	1	0	0	0	0	0	0
Fer	ENSMUSG00000000127.16	ENSMUST00000000129.14	442	345	269	282	277	203	283	210	409	289	255	199	261	264	186	334	69	122	145	47	83	45
Actr2	ENSMUSG00000020152.8	ENSMUST00000000137.8	4718	3376	2017	2309	2069	1641	1874	1456	4081	3071	3467	2793	3224	2392	2319	3353	750	1160	1357	748	1301	923
Gna12	ENSMUSG00000000149.11	ENSMUST00000000153.9	224	185	154	174	207	168	165	170	170	106	144	141	121	163	195	129	147	292	180	172	282	247
Itgb2l	ENSMUSG00000000157.17	ENSMUST00000000161.14	43	29	33	40	18	21	13	9	36	22	10	39	11	17	17	15	2	3	30	3	10	10
Pih1d2	ENSMUSG00000000167.15	ENSMUST00000000171.15	91	53	68	58	66	38	56	37	60	56	86	31	65	42	29	85	8	36	24	14	31	16
Sdhd	ENSMUSG00000000171.6	ENSMUST00000000175.6	1406	845	708	660	844	514	811	528	927	774	681	395	812	663	460	663	196	404	290	287	400	303
Fgf23	ENSMUSG00000000182.10	ENSMUST00000000186.9	3	1	0	0	2	0	0	1	1	3	15	13	40	23	21	33	0	0	6	2	14	6
Ccnd2	ENSMUSG00000000184.13	ENSMUST00000000188.12	2123	1419	865	1001	1145	710	966	539	2341	2125	2495	1733	1833	1215	846	1828	292	279	541	155	354	222
Ccl2	ENSMUSG00000035385.6	ENSMUST00000000193.6	47	24	25	43	35	24	16	29	221	297	2594	3101	4011	1558	2386	1904	361	136	621	367	1655	1833
Ccl12	ENSMUSG00000035352.4	ENSMUST00000000194.4	18	26	29	15	14	6	27	14	395	544	633	482	869	393	619	627	131	45	247	36	145	171
Ncs1	ENSMUSG00000062661.7	ENSMUST00000000199.8	31	35	16	14	16	13	21	8	17	17	6	24	34	14	18	30	9	5	12	7	9	10
Nalcn	ENSMUSG00000000197.9	ENSMUST00000000201.7	38	13	8	17	6	13	15	2	13	10	6	1	0	10	3	0	2	1	3	3	0	0
Btbd17	ENSMUSG00000000202.10	ENSMUST00000000206.4	1	2	4	7	1	0	1	2	0	3	11	2	4	1	0	2	3	5	5	1	4	3
Th	ENSMUSG00000000214.12	ENSMUST00000000219.10	0	0	0	2	0	0	0	0	0	0	0	0	0	1	0	0	0	0	1	0	0	0
Scnn1g	ENSMUSG00000000216.9	ENSMUST00000000221.6	5305	3588	2631	2466	3465	2340	3036	1829	2655	1869	1224	545	1183	868	510	943	310	579	746	448	872	406
Lhx2	ENSMUSG00000000247.12	ENSMUST00000000253.6	0	0	0	0	0	0	0	0	1	2	11	48	12	4	13	16	5	2	4	1	5	3
Clec2g	ENSMUSG00000000248.17	ENSMUST00000000254.14	223	114	95	66	145	82	184	52	249	249	199	132	176	63	34	124	23	18	48	9	22	27
Gmpr	ENSMUSG00000000253.14	ENSMUST00000000260.13	249	159	149	134	159	88	140	47	153	129	117	45	86	67	38	89	11	24	43	27	30	22
Ifi202b	ENSMUSG00000026535.10	ENSMUST00000000266.9	0	0	0	0	0	1	0	0	0	0	2	2	0	0	1	6	0	0	0	0	1	1
Scpep1	ENSMUSG00000000278.11	ENSMUST00000000287.9	1819	1027	788	807	765	618	723	499	1149	988	920	538	929	865	688	881	254	509	449	353	515	352
Mnt	ENSMUSG00000000282.13	ENSMUST00000000291.9	306	201	188	170	177	117	121	85	224	201	161	78	134	118	108	156	58	104	86	61	112	100
Itgb2	ENSMUSG00000000290.14	ENSMUST00000000299.14	5816	4719	2792	2962	3334	2435	2556	1584	5773	3698	3747	3106	4558	3705	3413	3687	1094	1482	1817	1157	1408	1214
Hddc2	ENSMUSG00000000295.14	ENSMUST00000000304.14	134	74	59	71	89	53	57	52	125	96	57	20	75	59	37	46	30	46	47	45	100	70
Tpd52l1	ENSMUSG00000000296.9	ENSMUST00000000305.7	13	1	3	4	6	1	0	5	4	2	14	5	2	10	7	5	0	0	4	3	4	3
Cdh1	ENSMUSG00000000303.13	ENSMUST00000000312.12	14854	8916	7237	6651	9816	5929	6994	5123	9387	7072	7166	4186	6961	5601	3533	6005	1644	2241	2437	2886	4291	2716
Cdh4	ENSMUSG00000000305.13	ENSMUST00000000314.13	124	51	52	57	120	48	80	38	62	32	37	7	20	32	13	9	11	34	23	14	15	15
Ckmt1	ENSMUSG00000000308.15	ENSMUST00000000317.13	409	220	226	198	303	135	207	139	312	285	238	187	445	244	177	393	47	81	93	66	87	75
Bcl6b	ENSMUSG00000000317.12	ENSMUST00000000326.12	133	86	58	70	153	78	124	59	83	49	164	71	121	83	76	96	31	29	52	16	26	27
Alox12	ENSMUSG00000000320.11	ENSMUST00000000329.9	276	134	106	124	118	151	95	111	173	137	67	98	82	70	38	136	22	42	40	12	33	35
Ccl11	ENSMUSG00000020676.3	ENSMUST00000000342.3	111	61	51	60	48	21	45	31	39	101	129	154	255	153	204	280	23	17	59	35	166	165
Rtca	ENSMUSG00000000339.15	ENSMUST00000000348.15	234	162	113	153	148	140	125	100	239	142	174	136	185	136	109	182	75	145	100	127	206	138
Dbt	ENSMUSG00000000340.11	ENSMUST00000000349.11	695	411	367	374	295	255	341	240	408	429	198	176	361	272	196	269	49	126	128	65	128	98
Dazap2	ENSMUSG00000000346.10	ENSMUST00000000356.10	3227	2138	1859	1617	2283	1323	2013	1314	2159	1789	1212	806	1497	1316	789	1652	266	712	534	544	1050	866
Mcts1	ENSMUSG00000000355.14	ENSMUST00000000365.3	370	267	181	181	161	107	188	112	303	218	149	100	255	151	161	209	44	73	77	55	45	44
Rem1	ENSMUSG00000000359.4	ENSMUST00000000369.4	174	139	158	57	306	113	240	153	85	91	39	35	58	47	23	46	22	18	23	17	15	16
Trappc10	ENSMUSG00000000374.9	ENSMUST00000000384.8	648	509	395	370	595	398	331	278	465	299	412	351	383	385	374	388	264	497	387	334	585	496
Ccm2	ENSMUSG00000000378.16	ENSMUST00000000388.15	235	204	137	85	277	145	172	84	167	136	144	164	146	96	190	157	121	170	193	64	114	97
Tmprss2	ENSMUSG00000000385.9	ENSMUST00000000395.8	1047	661	524	513	612	333	555	413	479	358	186	104	200	148	115	184	64	116	134	73	99	78
Egfl6	ENSMUSG00000000402.3	ENSMUST00000000412.3	2038	1380	1107	948	1596	778	1403	838	1978	1626	1629	881	1727	1044	677	1389	179	258	376	132	211	154
Tssk3	ENSMUSG00000000411.8	ENSMUST00000000421.6	0	3	0	0	0	0	0	0	0	0	0	0	0	0	1	0	0	0	1	0	1	1
Galnt1	ENSMUSG00000000420.16	ENSMUST00000000430.14	701	468	284	325	393	322	284	211	436	284	297	361	378	363	378	385	251	413	350	233	327	264
Myf5	ENSMUSG00000000435.2	ENSMUST00000000445.2	0	1	0	0	0	1	0	0	0	0	0	0	0	0	0	1	0	1	1	0	0	0
Mkrn2	ENSMUSG00000000439.10	ENSMUST00000000449.9	377	232	177	149	180	94	143	90	232	190	130	82	130	114	75	130	52	87	90	60	107	72
Plin2	ENSMUSG00000028494.13	ENSMUST00000000466.13	3685	2497	1710	1634	2519	1596	2056	1418	3177	2849	3115	2601	5426	3839	3108	4491	1083	2191	1218	1153	1595	1280
Pdgfra	ENSMUSG00000029231.16	ENSMUST00000000476.15	15692	10216	6674	6878	8093	5561	7569	5816	8423	7290	5036	3189	7048	7478	4701	5132	1611	5384	2645	2111	3182	2364
Pdgfb	ENSMUSG00000000489.8	ENSMUST00000000500.8	436	248	241	214	316	262	205	185	337	292	306	208	262	149	194	206	111	119	114	95	118	88
Mcm7	ENSMUSG00000029730.17	ENSMUST00000000505.16	386	322	243	164	271	141	268	153	364	314	347	280	444	352	467	384	118	128	221	169	115	66
Serpinb8	ENSMUSG00000026315.14	ENSMUST00000000514.11	317	156	128	102	131	95	113	70	265	237	182	127	201	143	137	176	41	93	56	41	36	30
Tamalin	ENSMUSG00000000531.6	ENSMUST00000000543.6	386	185	212	162	317	134	160	145	339	144	207	114	160	136	110	176	48	139	54	82	117	107
Acvr1b	ENSMUSG00000000532.12	ENSMUST00000000544.12	946	584	396	456	544	326	339	352	685	493	628	361	570	405	386	437	157	231	244	152	312	158
Ovgp1	ENSMUSG00000074340.10	ENSMUST00000000573.9	5	4	7	3	6	1	10	2	0	3	0	6	2	3	0	2	2	4	1	4	3	3
Adora3	ENSMUSG00000000562.6	ENSMUST00000000574.3	30	18	12	6	19	21	23	15	16	28	21	25	42	26	28	40	7	2	14	7	26	16
Sox9	ENSMUSG00000000567.6	ENSMUST00000000579.3	39	14	10	18	26	7	12	4	17	14	22	22	28	13	33	42	4	2	17	9	24	9
C1d	ENSMUSG00000000581.9	ENSMUST00000000594.9	411	257	179	211	144	101	183	114	332	307	174	97	270	180	151	189	52	124	82	64	131	90
Gm2a	ENSMUSG00000000594.8	ENSMUST00000000608.8	2374	1665	940	1069	1274	915	1163	689	1470	1128	1041	711	903	804	653	1080	319	499	483	384	696	491
Clcn4	ENSMUSG00000000605.10	ENSMUST00000000619.8	1582	1051	624	765	882	632	687	478	976	687	628	413	509	517	343	561	144	210	241	113	137	133
Sema4f	ENSMUSG00000000627.16	ENSMUST00000000641.15	346	187	150	150	162	162	132	96	237	110	168	72	141	89	79	89	24	29	60	17	40	18
Hk2	ENSMUSG00000000628.11	ENSMUST00000000642.11	1046	588	433	536	356	344	529	311	915	693	1022	807	1086	810	728	1040	224	298	479	305	521	440
Haao	ENSMUSG00000000673.10	ENSMUST00000000687.9	27	22	27	17	25	10	28	8	23	28	19	9	18	17	28	19	11	10	23	3	10	7
Cd52	ENSMUSG00000000682.8	ENSMUST00000000696.7	1406	1111	759	754	598	428	712	436	1713	1195	1602	1530	2008	1459	1549	1866	351	435	582	352	559	473
Hoxb6	ENSMUSG00000000690.6	ENSMUST00000000704.6	63	23	50	28	19	40	28	16	66	40	13	5	28	6	12	9	4	6	8	8	12	7
Loxl3	ENSMUSG00000000693.11	ENSMUST00000000707.9	504	390	249	211	294	235	216	196	405	389	518	485	643	401	438	632	114	220	184	102	105	74
Kat2b	ENSMUSG00000000708.15	ENSMUST00000000724.15	457	321	178	244	331	265	210	252	352	320	347	383	357	268	315	405	219	263	337	184	355	263
Rab5b	ENSMUSG00000000711.4	ENSMUST00000000727.4	804	531	410	394	463	293	469	302	446	500	280	208	309	290	181	296	59	159	147	38	76	60
Sult5a1	ENSMUSG00000000739.15	ENSMUST00000000755.15	126	43	38	49	60	44	44	38	51	43	39	23	52	47	10	57	16	38	21	25	45	21
Rpl13	ENSMUSG00000000740.13	ENSMUST00000000756.6	1407	691	542	548	914	617	692	454	1262	840	1399	1051	1467	1180	920	1151	746	741	841	728	1089	1069
Chmp1a	ENSMUSG00000000743.10	ENSMUST00000000759.9	621	448	271	257	312	254	290	233	422	400	339	198	357	276	243	384	119	162	160	159	273	187
Serpinf1	ENSMUSG00000000753.16	ENSMUST00000000769.14	1620	792	495	496	714	538	529	389	645	568	786	241	440	380	293	747	93	160	290	93	172	121
Tubgcp3	ENSMUSG00000000759.15	ENSMUST00000000776.15	445	363	262	288	259	192	249	216	316	285	325	211	273	269	179	357	69	152	180	104	183	144
Ddx3x	ENSMUSG00000000787.13	ENSMUST00000000804.7	6381	4858	3268	3784	3577	2040	3386	2303	4651	3717	3088	1798	3592	2714	2100	3608	542	1242	1420	880	1841	1450
Il12rb1	ENSMUSG00000000791.10	ENSMUST00000000808.8	17	8	10	9	14	8	17	14	36	35	81	121	114	80	72	137	76	30	77	72	56	62
Slc5a5	ENSMUSG00000000792.3	ENSMUST00000000809.3	22	4	3	0	6	12	11	0	7	6	8	8	0	5	1	1	2	0	2	0	0	2
Kcnn3	ENSMUSG00000000794.10	ENSMUST00000000811.8	271	154	80	62	144	118	99	69	142	115	68	36	67	75	23	33	20	24	42	22	12	7
Txnrd3	ENSMUSG00000000811.15	ENSMUST00000000828.14	327	221	210	168	190	119	231	143	299	226	123	63	176	85	65	137	15	44	54	29	67	61
Fasl	ENSMUSG00000000817.11	ENSMUST00000000834.4	8	11	0	4	8	1	10	3	5	15	6	14	22	12	16	19	3	12	20	1	4	4
Il4	ENSMUSG00000000869.13	ENSMUST00000000889.7	0	0	2	2	0	0	0	0	0	0	0	1	3	0	0	2	0	0	1	0	0	0
Necab3	ENSMUSG00000027489.16	ENSMUST00000000895.13	9	9	14	5	5	8	3	7	0	8	3	0	4	15	0	3	6	7	2	8	1	4
Pxmp4	ENSMUSG00000000876.12	ENSMUST00000000896.11	549	334	224	263	314	187	283	200	306	293	205	97	175	178	78	171	51	89	99	36	34	20
Dbh	ENSMUSG00000000889.9	ENSMUST00000000910.7	1	0	0	0	3	0	0	0	0	0	0	0	0	0	0	0	0	0	0	0	0	0
Smarcb1	ENSMUSG00000000902.14	ENSMUST00000000925.10	1441	930	807	618	962	602	776	534	936	801	654	403	854	635	501	682	170	287	345	149	140	131
Vpreb3	ENSMUSG00000000903.4	ENSMUST00000000926.3	114	37	85	64	48	21	38	35	60	58	42	28	14	38	8	30	7	7	8	2	5	6
Hip1r	ENSMUSG00000000915.16	ENSMUST00000000939.15	1050	779	632	601	817	585	677	551	744	672	558	475	756	639	464	695	200	349	383	246	397	349
Nsun5	ENSMUSG00000000916.16	ENSMUST00000000940.15	211	125	94	87	125	98	94	76	145	109	58	53	116	79	61	81	23	31	41	19	48	37
Top1mt	ENSMUSG00000000934.10	ENSMUST00000000958.9	69	46	32	35	39	47	40	27	39	30	28	21	42	39	21	36	22	14	19	19	12	17
Hoxa1	ENSMUSG00000029844.10	ENSMUST00000000964.6	4	10	0	1	3	1	4	0	1	1	3	1	4	3	2	2	1	1	2	0	2	0
Oxa1l	ENSMUSG00000000959.8	ENSMUST00000000985.7	696	409	323	354	369	285	402	236	660	456	490	232	517	374	326	434	133	259	194	139	167	138
Heatr6	ENSMUSG00000000976.14	ENSMUST00000001002.8	588	335	355	324	391	232	361	233	389	350	324	264	364	319	281	295	101	135	207	43	85	63
Ccl3	ENSMUSG00000000982.6	ENSMUST00000001008.6	8	12	6	4	6	2	3	3	24	23	126	87	175	78	75	92	17	9	44	11	47	29
Wfdc18	ENSMUSG00000000983.14	ENSMUST00000001009.14	0	0	0	0	0	0	0	0	0	0	0	0	1	0	0	0	0	0	0	0	0	0
Aox1	ENSMUSG00000063558.5	ENSMUST00000001027.7	1217	892	683	748	994	597	659	550	1112	900	837	396	675	438	304	652	60	129	272	53	85	93
Tyk2	ENSMUSG00000032175.12	ENSMUST00000001036.11	665	478	333	341	396	301	433	274	518	421	501	488	501	433	313	444	165	216	282	108	132	127
Icam4	ENSMUSG00000001014.7	ENSMUST00000001040.7	16	5	9	4	19	11	3	5	10	8	19	16	17	12	9	8	3	0	6	4	2	3
Ilf2	ENSMUSG00000001016.13	ENSMUST00000001042.10	762	507	388	361	461	292	418	257	577	506	463	318	535	393	336	426	90	113	199	69	129	88
S100a4	ENSMUSG00000001020.9	ENSMUST00000001046.7	962	706	317	448	317	320	354	144	587	657	780	637	795	555	519	786	150	249	301	189	425	350
Icam2	ENSMUSG00000001029.16	ENSMUST00000001055.15	6598	3937	2898	2418	3745	2394	3141	2150	4775	3592	2684	1326	2704	1816	984	2136	278	459	792	215	190	153
Ern1	ENSMUSG00000020715.10	ENSMUST00000001059.9	903	485	393	434	468	392	435	315	538	376	465	306	461	355	306	393	124	214	215	66	83	125
Sec24b	ENSMUSG00000001052.16	ENSMUST00000001079.15	1784	1229	1016	992	1191	728	1052	744	1407	1064	1192	1013	981	981	749	1197	302	475	623	295	771	617
N4bp3	ENSMUSG00000001053.16	ENSMUST00000001080.16	487	393	254	230	554	269	365	284	347	296	147	122	204	187	126	213	72	95	95	35	39	46
Rmnd5b	ENSMUSG00000001054.10	ENSMUST00000001081.10	320	222	166	141	232	163	173	103	202	184	160	94	169	116	104	167	58	124	103	99	108	91
Zfp276	ENSMUSG00000001065.16	ENSMUST00000001092.15	162	142	171	130	196	113	149	145	134	118	132	105	111	112	104	156	38	65	121	38	81	73
Grk4	ENSMUSG00000052783.17	ENSMUST00000001112.14	9	6	3	2	14	6	2	6	5	19	10	4	5	12	6	7	0	2	7	4	3	2
Luzp1	ENSMUSG00000001089.15	ENSMUST00000001116.5	781	519	382	476	524	431	437	296	517	360	506	515	406	413	514	497	238	358	436	361	685	487
Slc13a2	ENSMUSG00000001095.6	ENSMUST00000001122.6	25	1	10	7	22	9	5	11	11	8	63	31	63	24	32	59	1	1	4	2	1	7
Slc46a1	ENSMUSG00000020829.10	ENSMUST00000001126.4	78	23	34	26	38	25	36	19	35	22	16	11	18	10	10	6	14	18	12	8	9	2
Poldip2	ENSMUSG00000001100.11	ENSMUST00000001127.11	484	289	215	211	273	202	215	193	297	202	233	141	275	259	203	221	133	213	145	101	162	146
Sebox	ENSMUSG00000001103.8	ENSMUST00000001130.8	0	0	3	1	0	0	0	0	0	0	0	0	0	0	0	1	0	0	0	0	0	0
Col6a1	ENSMUSG00000001119.8	ENSMUST00000001147.5	14219	8370	6375	6194	9242	6039	7340	4907	9787	8250	6925	4314	7630	8666	4892	5716	3224	5425	3326	3539	5429	4067
Pcbp3	ENSMUSG00000001120.16	ENSMUST00000001148.11	148	143	92	95	161	95	95	82	172	144	73	82	80	66	50	105	24	33	29	34	24	24
Araf	ENSMUSG00000001127.13	ENSMUST00000001155.11	846	578	500	470	557	335	510	355	503	463	346	226	414	356	311	453	146	239	250	134	184	130
Cfp	ENSMUSG00000001128.8	ENSMUST00000001156.8	757	686	328	406	348	301	278	283	577	439	366	328	426	316	309	581	156	162	328	101	144	240
Cnnm3	ENSMUSG00000001138.14	ENSMUST00000001166.14	656	396	311	244	403	340	315	199	390	277	240	119	169	173	148	183	94	186	126	102	116	97
Ankrd39	ENSMUSG00000079610.10	ENSMUST00000001172.12	46	32	20	37	20	27	27	16	36	40	14	16	36	23	12	35	12	21	24	15	28	18
Pcnt	ENSMUSG00000001151.11	ENSMUST00000001179.7	3380	2188	1795	1839	1936	1262	1813	1284	2466	2004	1605	1081	1763	1426	1152	1504	500	886	1076	427	603	486
Col6a2	ENSMUSG00000020241.14	ENSMUST00000001181.13	13020	8189	6037	5588	9190	5707	7350	4837	8388	8252	6356	3779	6254	6829	3810	4762	2968	4129	2780	2888	3910	2960
Ftcd	ENSMUSG00000001155.14	ENSMUST00000001183.8	0	0	6	0	1	2	0	0	0	0	6	1	0	0	1	11	1	4	7	0	2	9
Mxd1	ENSMUSG00000001156.10	ENSMUST00000001184.10	419	431	250	239	123	174	142	96	265	250	548	780	504	344	395	443	134	93	265	139	213	182
Gmcl1	ENSMUSG00000001157.14	ENSMUST00000001185.14	126	116	84	91	77	70	95	89	112	70	51	31	38	36	44	46	35	45	35	13	37	24
Snrnp27	ENSMUSG00000001158.14	ENSMUST00000001186.11	424	271	179	170	223	149	177	126	323	256	199	121	331	210	138	225	44	86	94	47	85	65
Ocrl	ENSMUSG00000001173.16	ENSMUST00000001202.15	280	210	130	135	225	165	144	148	193	131	139	101	133	108	77	148	73	141	96	54	57	66
Gatd3a	ENSMUSG00000053329.8	ENSMUST00000001242.9	850	540	406	440	497	359	392	253	664	534	400	181	408	285	188	287	50	112	151	42	68	27
Slc26a4	ENSMUSG00000020651.9	ENSMUST00000001253.8	119	131	44	52	119	118	82	41	140	141	499	608	689	511	552	335	139	128	250	131	325	212
Slc26a3	ENSMUSG00000001225.13	ENSMUST00000001254.6	8	5	0	3	1	2	7	2	7	10	0	0	2	6	3	6	2	0	5	0	1	1
Gramd1a	ENSMUSG00000001248.16	ENSMUST00000001280.14	345	327	253	308	317	206	291	223	239	247	287	239	256	282	290	318	145	259	242	218	268	267
Ckb	ENSMUSG00000001270.10	ENSMUST00000001304.9	1193	776	754	530	1550	747	1374	694	964	747	476	274	870	595	488	845	191	330	321	172	191	129
Efnb2	ENSMUSG00000001300.17	ENSMUST00000001319.15	1135	1071	789	928	951	855	500	612	774	611	448	310	302	349	255	542	52	237	203	62	149	131
Sp1	ENSMUSG00000001280.14	ENSMUST00000001326.7	2520	1762	1422	1398	1632	967	1613	881	1913	1443	1193	803	1354	1026	824	1168	228	467	558	300	569	450
Itgb7	ENSMUSG00000001281.11	ENSMUST00000001327.11	968	667	436	362	655	477	546	266	675	641	748	591	975	536	587	763	193	239	439	135	253	212
Rrp15	ENSMUSG00000001305.6	ENSMUST00000001339.6	112	79	46	84	100	52	79	59	94	85	110	82	103	88	63	89	31	42	45	36	82	82
Rnd2	ENSMUSG00000001313.13	ENSMUST00000001347.7	15	9	6	8	6	12	15	9	10	6	3	4	19	18	6	9	7	14	12	4	14	12
Cnn1	ENSMUSG00000001349.6	ENSMUST00000001384.6	655	950	795	883	247	351	933	557	343	936	418	422	692	627	147	1729	41	67	104	55	136	61
Fbxo9	ENSMUSG00000001366.15	ENSMUST00000001402.14	414	317	163	210	161	130	156	129	239	212	163	130	196	150	134	132	56	98	125	34	42	44
Vps50	ENSMUSG00000001376.18	ENSMUST00000001412.17	513	325	249	241	249	215	252	167	425	307	310	189	283	213	220	226	65	128	131	40	50	50
Apbb3	ENSMUSG00000117679.2	ENSMUST00000001415.9	94	100	91	73	65	42	73	53	57	72	42	30	70	60	43	71	14	32	39	15	41	19
Hars	ENSMUSG00000001380.8	ENSMUST00000001416.8	922	659	396	434	455	343	423	289	680	607	530	338	646	542	421	518	178	249	232	195	281	231
Zmat2	ENSMUSG00000001383.10	ENSMUST00000001419.10	969	563	431	406	338	271	357	271	614	611	404	297	571	372	311	453	107	193	189	104	185	87
Smg5	ENSMUSG00000001415.11	ENSMUST00000001451.11	486	310	258	256	304	233	256	187	312	228	304	304	324	297	285	343	180	245	278	182	306	248
Cct3	ENSMUSG00000001416.14	ENSMUST00000001452.14	3627	2473	1908	2161	2116	1247	1856	1441	2543	2358	2337	2088	2732	2176	1736	2624	469	784	946	633	1026	760
Snd1	ENSMUSG00000001424.15	ENSMUST00000001460.14	5246	3613	3017	2941	3569	2233	2751	2016	4412	3860	3445	2344	4204	3212	2175	3804	632	925	1377	715	905	813
Kpnb1	ENSMUSG00000001440.6	ENSMUST00000001479.5	3437	2216	1531	1709	1997	1409	1557	1057	2568	2104	1790	1508	1983	1634	1299	1705	696	955	993	545	894	684
Npepps	ENSMUSG00000001441.14	ENSMUST00000001480.14	1239	862	707	624	763	590	563	453	967	737	606	521	603	527	440	631	181	305	370	170	249	199
Tbx21	ENSMUSG00000001444.3	ENSMUST00000001484.3	31	32	22	9	58	18	24	11	47	34	65	70	131	59	38	78	27	12	53	10	18	10
Mrpl10	ENSMUSG00000001445.11	ENSMUST00000001485.10	545	333	217	247	297	155	215	198	366	257	271	166	277	253	138	280	71	120	137	49	83	68
Cideb	ENSMUSG00000022219.11	ENSMUST00000001497.9	38	32	14	15	11	22	28	9	28	21	39	18	26	23	29	31	6	22	11	6	5	7
Cyp51	ENSMUSG00000001467.6	ENSMUST00000001507.5	923	558	495	549	578	356	472	294	697	649	746	526	881	693	562	764	83	70	247	95	124	103
Tubb6	ENSMUSG00000001473.8	ENSMUST00000001513.8	737	544	304	390	559	376	544	289	470	535	858	814	1120	897	710	1276	353	306	418	467	633	562
Afg3l1	ENSMUSG00000031967.16	ENSMUST00000001520.13	469	340	170	215	339	212	287	199	356	279	292	174	371	314	269	268	170	193	167	151	184	146
Sost	ENSMUSG00000001494.7	ENSMUST00000001534.7	0	6	1	4	7	6	10	11	2	1	0	0	0	5	0	13	0	0	1	0	0	1
Pax9	ENSMUSG00000001497.19	ENSMUST00000001538.10	4	1	1	6	0	0	3	0	0	2	5	1	3	3	0	13	3	0	4	3	0	3
Vwa5a	ENSMUSG00000023186.15	ENSMUST00000001544.12	4619	3348	2358	2449	2684	1869	2610	1646	4434	4439	4390	3746	4441	3086	2373	4629	700	898	1536	578	885	677
Col1a1	ENSMUSG00000001506.11	ENSMUST00000001547.8	25443	18075	9927	8439	17468	13609	12852	8029	11633	12924	12363	7739	11801	14688	13893	9604	8511	11677	9084	10683	9802	5782
Itga3	ENSMUSG00000001507.17	ENSMUST00000001548.14	9193	5776	4630	4091	7000	4226	5476	3753	5361	4588	2900	1704	3678	3261	1935	3094	1093	1698	2005	1521	1902	1198
Itfg2	ENSMUSG00000001518.13	ENSMUST00000001559.11	270	173	97	149	199	124	166	100	178	169	137	87	162	166	57	169	37	50	63	45	60	48
Nrip2	ENSMUSG00000001520.13	ENSMUST00000001561.12	0	0	0	1	6	6	4	0	0	1	0	2	2	0	0	0	0	1	3	5	3	2
Tulp3	ENSMUSG00000001521.13	ENSMUST00000001562.9	426	263	201	131	293	177	199	127	204	223	298	194	262	166	142	202	88	109	114	49	82	53
Gtf2h4	ENSMUSG00000001524.15	ENSMUST00000001565.15	250	171	103	102	127	96	103	34	157	135	110	81	135	105	64	104	37	47	42	28	28	22
Tubb5	ENSMUSG00000001525.11	ENSMUST00000001566.10	10130	6004	4164	4349	5987	3744	5148	3139	7621	6804	6017	4450	9416	6439	5510	8005	2042	2160	3425	2224	2217	1792
Flot1	ENSMUSG00000059714.14	ENSMUST00000001569.15	1297	1024	725	699	792	595	608	500	997	955	961	691	1006	867	592	928	254	313	409	207	334	310
Ell2	ENSMUSG00000001542.8	ENSMUST00000001583.8	140	142	131	116	142	88	101	95	108	96	146	163	104	125	176	146	121	143	167	91	186	153
Fkbp10	ENSMUSG00000001555.11	ENSMUST00000001595.10	927	536	423	338	579	336	440	274	650	544	386	252	592	512	385	409	206	303	212	274	299	217
Klhl10	ENSMUSG00000001558.6	ENSMUST00000001599.4	1	8	1	5	1	4	2	6	1	2	1	2	0	3	0	1	3	2	1	1	0	1
Nom1	ENSMUSG00000001569.11	ENSMUST00000001611.11	504	362	234	253	322	206	338	247	387	372	332	172	345	268	245	274	129	195	219	163	293	209
Fxr1	ENSMUSG00000027680.16	ENSMUST00000001620.13	1420	962	814	873	860	474	794	513	1211	942	1094	921	1035	776	756	1090	196	413	461	218	497	407
Tnk1	ENSMUSG00000001583.14	ENSMUST00000001626.10	218	140	123	127	185	101	126	79	160	154	120	70	98	79	108	132	12	46	41	51	72	57
Acap1	ENSMUSG00000001588.13	ENSMUST00000001631.7	115	174	182	111	155	95	171	88	90	93	80	82	151	128	128	139	41	37	133	45	39	34
Bdkrb2	ENSMUSG00000021070.7	ENSMUST00000001652.7	171	126	103	81	109	103	78	81	79	77	105	66	232	118	102	86	24	18	25	16	40	23
Ifrd1	ENSMUSG00000001627.13	ENSMUST00000001672.12	620	543	369	602	293	219	298	330	542	573	695	797	1076	906	918	1175	171	425	427	139	190	219
Stk38l	ENSMUSG00000001630.14	ENSMUST00000001675.14	204	183	134	138	136	71	136	94	184	161	211	184	264	177	167	255	31	60	126	42	77	58
Hoxc10	ENSMUSG00000022484.8	ENSMUST00000001699.8	0	0	0	0	0	0	0	0	0	0	0	0	0	0	0	0	1	0	0	0	0	0
Hoxc11	ENSMUSG00000001656.4	ENSMUST00000001701.4	0	0	0	0	0	0	0	0	0	0	0	0	0	0	0	0	0	0	1	0	0	0
Hoxc5	ENSMUSG00000022485.4	ENSMUST00000001709.3	1	1	6	2	1	0	5	2	0	0	10	0	1	0	0	3	0	0	4	1	0	2
Hoxc6	ENSMUSG00000001661.6	ENSMUST00000001711.6	0	0	0	0	0	0	0	0	1	1	0	0	0	0	3	0	0	0	1	0	0	0
Cabin1	ENSMUSG00000020196.11	ENSMUST00000001712.8	1451	1163	913	836	1023	712	961	717	1189	1258	971	729	965	889	746	974	304	472	555	286	438	346
Gstt1	ENSMUSG00000001663.11	ENSMUST00000001713.10	2574	1522	1181	1176	1861	891	1534	959	2368	2321	1518	888	1358	1063	655	1108	138	296	334	99	178	109
Gstt3	ENSMUSG00000001665.12	ENSMUST00000001715.10	842	473	426	351	593	345	508	335	530	500	278	175	484	369	151	329	51	139	100	43	70	30
Ddt	ENSMUSG00000001666.9	ENSMUST00000001716.8	993	479	447	408	546	299	386	278	603	583	397	227	511	358	274	407	71	128	148	91	104	72
Tat	ENSMUSG00000001670.14	ENSMUST00000001720.14	50	41	61	31	8	27	32	34	24	26	15	4	12	46	17	73	20	80	59	18	21	9
Ddx18	ENSMUSG00000001674.12	ENSMUST00000001724.12	552	340	229	256	404	261	339	177	475	458	327	197	413	282	195	344	71	77	144	73	153	110
Eef1e1	ENSMUSG00000001707.9	ENSMUST00000001757.9	178	102	49	80	81	66	87	60	101	89	126	72	151	55	98	88	37	41	66	33	60	40
Akt1	ENSMUSG00000001729.15	ENSMUST00000001780.10	570	432	311	411	511	484	407	353	406	353	512	393	435	361	557	448	487	665	528	508	899	708
Il16	ENSMUSG00000001741.13	ENSMUST00000001792.12	918	694	532	394	707	398	667	368	569	513	415	298	453	322	335	328	75	214	270	67	117	105
Naglu	ENSMUSG00000001751.10	ENSMUST00000001802.10	863	458	358	347	758	436	488	293	651	483	477	255	560	485	361	464	184	309	260	193	160	95
Pabpc1	ENSMUSG00000022283.16	ENSMUST00000001809.15	2889	1628	1101	1192	1876	1210	1549	860	2568	1858	2254	1762	2346	1847	1815	2036	1162	1902	1642	1455	2229	1971
Smo	ENSMUSG00000001761.8	ENSMUST00000001812.5	131	153	102	124	159	116	146	136	116	116	102	72	81	111	117	87	134	176	131	97	121	89
Crnkl1	ENSMUSG00000001767.6	ENSMUST00000001818.5	1047	650	510	430	489	365	493	322	758	576	510	342	536	369	321	479	78	130	183	97	175	120
Folh1	ENSMUSG00000001773.15	ENSMUST00000001824.7	22	11	6	4	3	5	10	7	4	16	3	6	1	11	12	17	6	9	26	25	18	4
Chordc1	ENSMUSG00000001774.9	ENSMUST00000001825.9	816	488	413	525	600	296	382	233	524	427	393	496	343	267	246	245	69	86	168	23	32	29
Rtcb	ENSMUSG00000001783.4	ENSMUST00000001834.4	1860	1202	1058	950	1163	747	1026	628	1461	1177	1080	633	1247	910	768	1018	317	608	523	397	532	391
Pwp1	ENSMUSG00000001785.14	ENSMUST00000001836.11	353	257	180	162	206	157	229	185	269	270	223	179	219	185	202	192	56	130	130	68	143	102
Capns1	ENSMUSG00000001794.14	ENSMUST00000001845.13	6586	4775	3632	3421	4010	2431	3625	2660	4986	4136	3077	2035	4055	3098	2196	3487	699	1690	1386	919	1166	934
Slc7a10	ENSMUSG00000030495.13	ENSMUST00000001854.12	398	285	252	130	597	251	332	317	292	350	208	88	66	59	29	90	9	32	63	2	9	9
Clpb	ENSMUSG00000001829.18	ENSMUST00000001884.14	817	506	343	364	490	325	429	304	582	507	391	178	410	302	236	279	85	105	178	64	80	95
Aif1l	ENSMUSG00000001864.14	ENSMUST00000001920.13	52	41	15	17	30	11	15	22	38	32	32	22	44	25	24	43	6	11	9	3	7	1
Cpa3	ENSMUSG00000001865.3	ENSMUST00000001921.3	38	13	7	16	21	28	26	8	18	29	21	19	3	2	14	12	0	1	12	1	3	1
Ltbp1	ENSMUSG00000001870.17	ENSMUST00000001927.12	6789	4215	2986	2687	3450	2473	2595	2006	4695	5159	6063	3786	6453	5317	3169	6306	817	1394	1288	839	1282	925
Tollip	ENSMUSG00000025139.15	ENSMUST00000001950.12	1030	642	515	463	909	434	438	337	751	504	411	233	391	362	241	457	106	203	190	143	267	200
Ace	ENSMUSG00000020681.15	ENSMUST00000001963.14	29770	15843	11060	10737	18665	13228	10742	8255	19522	11118	10940	6540	8880	9092	6008	8701	3884	6978	4302	2042	1588	1445
Kcnh6	ENSMUSG00000001901.16	ENSMUST00000001965.14	4	1	14	6	6	4	14	2	2	1	0	0	7	2	5	4	0	8	3	0	1	1
Trmt1	ENSMUSG00000001909.17	ENSMUST00000001974.11	225	144	114	107	169	126	129	96	208	137	127	100	146	110	91	142	76	144	110	89	137	96
Nacc1	ENSMUSG00000001910.6	ENSMUST00000001975.6	443	343	246	257	270	261	228	159	279	231	288	251	261	277	230	312	145	200	215	181	342	235
Vsig2	ENSMUSG00000001943.9	ENSMUST00000002008.7	258	204	211	174	221	146	203	185	333	185	152	114	160	185	131	167	45	133	95	68	98	59
Esam	ENSMUSG00000001946.15	ENSMUST00000002011.14	7871	4985	3776	3787	4891	3114	3726	2826	4826	3481	2900	1835	3222	3319	1559	2787	480	1201	898	478	862	626
Spa17	ENSMUSG00000001948.11	ENSMUST00000002013.11	153	87	107	74	72	53	87	73	92	95	63	31	76	36	46	95	16	30	14	11	13	12
Emd	ENSMUSG00000001964.15	ENSMUST00000002029.13	893	626	441	547	537	340	511	359	546	502	477	350	491	507	297	574	93	168	192	108	201	127
Ccdc47	ENSMUSG00000078622.9	ENSMUST00000002043.10	2977	1988	1405	1525	1481	938	1469	990	2170	1916	1256	675	1432	1005	581	1189	191	442	427	183	238	173
Map3k3	ENSMUSG00000020700.12	ENSMUST00000002044.10	503	455	393	347	407	382	348	305	353	330	307	372	275	277	356	385	225	476	366	294	524	478
Taco1	ENSMUSG00000001983.8	ENSMUST00000002048.8	261	165	119	117	172	118	165	98	176	175	133	81	152	113	104	100	30	32	54	12	9	6
Ap4e1	ENSMUSG00000001998.16	ENSMUST00000002063.15	324	219	183	168	245	150	187	167	259	217	238	158	237	234	158	242	59	74	136	48	68	51
Blvra	ENSMUSG00000001999.16	ENSMUST00000002064.15	466	291	273	201	269	205	296	156	377	391	227	139	376	304	175	306	76	126	121	103	143	100
Plxnb3	ENSMUSG00000031385.15	ENSMUST00000002079.7	12	7	24	8	5	9	2	3	21	5	13	1	7	17	5	15	6	11	9	7	22	14
Pdzd4	ENSMUSG00000002006.13	ENSMUST00000002080.12	31	21	17	19	35	25	26	36	18	13	28	25	28	27	12	26	23	27	30	18	15	8
Srpk3	ENSMUSG00000002007.6	ENSMUST00000002081.6	24	26	27	25	28	21	36	10	22	23	9	4	15	11	3	20	1	3	24	6	11	11
Abcd1	ENSMUSG00000031378.15	ENSMUST00000002084.14	1332	905	730	551	840	563	721	503	1193	1062	1023	560	883	656	490	838	188	326	310	104	118	96
Ssr4	ENSMUSG00000002014.13	ENSMUST00000002090.3	979	647	555	501	573	461	438	343	761	637	748	570	844	860	578	911	210	316	308	264	322	290
Bcap31	ENSMUSG00000002015.6	ENSMUST00000002091.6	3425	2201	1559	1877	1648	1065	1333	1075	2201	1772	1559	899	1670	1261	1015	1442	285	527	535	305	488	334
Kmt2a	ENSMUSG00000002028.14	ENSMUST00000002095.11	2261	1612	1261	1347	1669	1232	1514	952	1579	1319	1358	1197	1382	1109	1244	1058	428	841	1082	450	719	634
Tmem25	ENSMUSG00000002032.18	ENSMUST00000002100.8	14	1	10	10	3	2	4	3	19	6	5	4	6	5	0	13	1	10	7	2	1	0
Cd3g	ENSMUSG00000002033.15	ENSMUST00000002101.12	53	59	53	31	45	40	75	16	79	56	42	68	71	36	83	81	25	26	43	36	36	10
Trappc6a	ENSMUSG00000002043.18	ENSMUST00000002112.15	287	167	112	135	188	126	96	92	243	164	129	62	139	78	73	116	53	91	57	36	39	43
Supt6	ENSMUSG00000002052.7	ENSMUST00000002121.5	3176	2137	1589	1723	1970	1269	1935	1144	2305	1912	1665	1214	1987	1421	1239	1530	327	648	864	414	818	747
Unc119	ENSMUSG00000002058.14	ENSMUST00000002127.14	230	141	90	124	153	110	116	81	174	106	102	54	153	108	74	94	26	78	43	42	88	66
Sdf2	ENSMUSG00000002064.11	ENSMUST00000002133.9	1010	563	412	339	559	305	498	339	574	405	358	234	528	348	300	386	58	177	138	76	75	57
Bbc3	ENSMUSG00000002083.14	ENSMUST00000002152.13	80	69	57	59	89	48	104	32	65	57	51	19	44	25	26	40	16	34	30	13	21	22
Acp2	ENSMUSG00000002103.17	ENSMUST00000002172.14	1145	676	517	401	731	395	541	431	759	665	555	462	784	642	470	590	169	229	271	166	222	159
Spi1	ENSMUSG00000002111.9	ENSMUST00000002180.8	727	670	400	400	337	310	326	182	731	495	795	812	753	549	608	863	208	319	415	242	489	473
Sf3a1	ENSMUSG00000002129.12	ENSMUST00000002198.4	1741	1031	816	751	1136	690	853	579	1172	893	750	576	826	731	576	752	186	281	415	240	351	278
Napsa	ENSMUSG00000002204.10	ENSMUST00000002274.10	15473	9074	6589	6789	9876	5929	6062	4669	14174	9583	9790	4944	10033	8180	4680	7276	2057	3861	2157	2543	2954	2520
Vrk3	ENSMUSG00000002205.17	ENSMUST00000002275.15	704	373	277	288	371	257	315	180	504	428	327	200	370	289	232	251	106	167	184	82	88	93
Smg9	ENSMUSG00000002210.12	ENSMUST00000002280.11	410	264	225	164	344	175	261	204	320	287	229	189	256	209	191	298	54	120	110	85	130	95
Plaur	ENSMUSG00000046223.11	ENSMUST00000002284.11	992	878	494	613	814	501	838	457	743	513	615	517	970	796	619	813	179	214	319	314	511	498
Uchl3	ENSMUSG00000022111.10	ENSMUST00000002289.8	122	108	54	72	73	52	75	49	54	91	125	63	102	73	56	80	28	27	43	16	39	33
Paxip1	ENSMUSG00000002221.12	ENSMUST00000002291.12	308	266	197	182	215	193	159	171	196	112	170	133	111	167	148	218	142	279	203	191	299	213
Rmnd5a	ENSMUSG00000002222.15	ENSMUST00000002292.15	413	304	211	225	256	222	181	145	313	181	127	73	113	79	121	113	76	169	102	71	95	77
Ppm1j	ENSMUSG00000002228.8	ENSMUST00000002298.7	39	25	20	15	25	21	31	18	16	13	19	18	19	25	27	33	13	15	28	8	6	11
Kdm7a	ENSMUSG00000042599.9	ENSMUST00000002305.9	630	379	282	285	296	230	230	177	411	235	365	314	276	210	210	273	100	207	252	62	169	162
Ppard	ENSMUSG00000002250.17	ENSMUST00000002320.16	105	85	74	93	98	63	90	83	104	64	96	85	138	105	121	91	78	99	86	72	122	88
Def6	ENSMUSG00000002257.9	ENSMUST00000002327.6	134	115	118	73	132	105	136	56	104	100	64	63	163	120	134	112	53	100	96	81	106	88
Zim1	ENSMUSG00000002266.18	ENSMUST00000002336.16	0	0	0	1	3	0	0	0	0	0	0	0	0	0	0	0	0	1	0	0	0	0
Ciao3	ENSMUSG00000002280.12	ENSMUST00000002350.11	353	238	149	195	206	143	160	129	241	222	204	98	199	171	189	172	50	110	100	81	96	93
Angptl4	ENSMUSG00000002289.17	ENSMUST00000002360.17	1618	2072	1199	1495	1753	1256	1903	1903	1058	636	969	728	2094	2317	1413	1960	484	1048	632	357	598	523
Cd320	ENSMUSG00000002308.17	ENSMUST00000002379.15	159	67	49	49	73	69	63	48	93	84	38	37	54	43	21	63	22	17	34	8	18	13
Tm9sf1	ENSMUSG00000002320.16	ENSMUST00000002391.15	982	680	501	503	664	578	481	391	796	573	633	475	642	561	527	528	194	378	358	208	341	274
Rec8	ENSMUSG00000002324.9	ENSMUST00000002395.8	47	47	38	32	73	31	62	28	129	93	95	25	26	70	39	72	19	28	24	19	3	7
Gmpr2	ENSMUSG00000002326.7	ENSMUST00000002397.7	530	342	211	263	277	136	232	158	333	360	256	162	250	199	184	205	66	121	128	46	58	54
Adcy4	ENSMUSG00000022220.15	ENSMUST00000002398.9	4056	2504	1713	1781	1943	1404	1515	1170	2644	2130	1701	1214	1551	1304	750	1579	244	322	578	140	156	166
Mdp1	ENSMUSG00000002329.8	ENSMUST00000002400.7	263	134	154	121	112	106	130	118	183	165	138	79	146	147	120	110	25	83	58	32	76	30
Dhrs1	ENSMUSG00000002332.17	ENSMUST00000002403.10	899	553	476	398	594	409	431	341	603	494	411	151	315	329	295	337	82	152	125	82	84	56
Ncan	ENSMUSG00000002341.9	ENSMUST00000002412.9	1	3	0	0	1	0	0	2	0	0	0	0	1	0	0	3	4	2	1	3	1	6
Tmem161a	ENSMUSG00000002342.18	ENSMUST00000002413.15	624	335	296	260	367	247	262	202	326	292	245	152	311	283	159	224	86	125	104	74	102	56
Borcs8	ENSMUSG00000002345.19	ENSMUST00000002418.15	269	165	156	114	196	131	170	118	213	147	121	83	142	98	100	125	43	51	50	22	22	15
Snx9	ENSMUSG00000002365.11	ENSMUST00000002436.11	839	640	505	483	600	443	427	304	595	485	437	282	452	405	408	518	165	356	304	200	340	268
Ranbp3	ENSMUSG00000002372.10	ENSMUST00000002445.10	968	648	480	465	634	390	610	391	675	621	477	345	557	512	359	496	150	228	290	144	215	179
Ndufa11	ENSMUSG00000002379.8	ENSMUST00000002452.8	1317	744	586	481	753	496	695	408	757	744	643	377	775	675	449	666	187	266	244	220	291	203
Nt5c1b	ENSMUSG00000020622.18	ENSMUST00000002456.10	0	0	0	0	0	0	1	0	0	0	0	0	0	0	0	0	0	1	0	2	1	1
Bmp8b	ENSMUSG00000002384.3	ENSMUST00000002457.2	0	0	0	0	0	0	0	0	1	0	3	0	0	1	0	1	1	0	0	3	4	1
Nr2f6	ENSMUSG00000002393.15	ENSMUST00000002466.9	231	182	152	145	237	199	136	153	154	140	171	118	153	142	199	137	139	174	162	124	148	148
Ocel1	ENSMUSG00000002396.9	ENSMUST00000002469.9	70	56	22	33	55	23	39	25	36	32	27	31	30	31	16	31	12	25	23	10	12	13
Babam1	ENSMUSG00000031820.10	ENSMUST00000002473.10	397	230	219	179	227	186	184	143	255	239	296	146	195	191	163	211	82	177	151	85	86	83
Braf	ENSMUSG00000002413.16	ENSMUST00000002487.15	447	271	270	232	333	183	234	167	355	211	224	165	176	171	228	254	87	184	148	105	199	162
Meis3	ENSMUSG00000041420.19	ENSMUST00000002495.18	59	17	23	20	37	29	21	31	24	32	38	15	37	40	41	42	26	25	24	32	37	27
Hltf	ENSMUSG00000002428.13	ENSMUST00000002502.12	812	653	439	433	501	274	386	247	507	429	348	210	319	268	226	299	52	95	174	42	71	71
Tle5	ENSMUSG00000054452.11	ENSMUST00000002518.9	972	881	647	584	1013	864	711	605	623	512	646	400	406	488	513	492	608	753	772	427	689	592
Prpf6	ENSMUSG00000002455.15	ENSMUST00000002529.7	1844	1361	1013	1005	1259	831	1182	691	1612	1424	897	614	1346	775	683	947	167	383	443	141	187	150
Rgs20	ENSMUSG00000002459.18	ENSMUST00000002533.15	3	1	0	0	0	0	0	0	0	0	0	2	2	0	2	1	0	0	0	0	1	2
Snrpd1	ENSMUSG00000002477.6	ENSMUST00000002551.5	290	255	171	159	157	77	171	119	238	247	199	141	279	194	215	279	42	76	97	54	106	78
Slc9a3r2	ENSMUSG00000002504.16	ENSMUST00000002572.6	4849	3597	2810	2305	3122	2507	2377	1921	3550	2803	1809	883	1747	1579	957	1366	389	834	861	246	279	176
Tiam1	ENSMUSG00000002489.17	ENSMUST00000002588.11	532	377	254	277	325	205	246	182	303	290	315	308	273	260	224	325	121	104	192	105	273	257
Scrib	ENSMUSG00000022568.18	ENSMUST00000002603.12	822	568	380	481	661	515	486	323	496	440	401	334	412	460	320	435	228	328	348	201	235	191
Uck1	ENSMUSG00000002550.17	ENSMUST00000002625.15	295	170	132	121	161	108	134	54	183	143	134	64	127	98	86	103	49	65	71	46	51	56
Scin	ENSMUSG00000002565.17	ENSMUST00000002640.6	21	17	17	26	12	11	16	18	25	30	51	21	19	30	30	65	5	7	15	13	18	7
Mien1	ENSMUSG00000002580.8	ENSMUST00000002655.8	398	218	124	146	166	83	152	94	228	176	159	72	204	146	136	110	32	49	62	17	48	17
Pon1	ENSMUSG00000002588.14	ENSMUST00000002663.12	2546	1377	1231	968	1311	786	822	1012	1446	1058	933	347	701	542	266	691	67	145	157	30	139	95
Axl	ENSMUSG00000002602.17	ENSMUST00000002677.11	2029	1296	982	938	1236	931	972	611	2032	1534	2228	2618	1969	1684	1656	1854	1396	1662	1407	945	1077	923
Tgfb1	ENSMUSG00000002603.16	ENSMUST00000002678.10	963	540	401	397	748	471	448	309	659	411	448	422	505	445	500	438	266	435	346	261	433	468
Ccdc97	ENSMUSG00000002608.9	ENSMUST00000002683.3	365	296	195	191	254	154	210	138	263	222	248	167	315	225	194	283	60	105	104	62	76	61
Akap8	ENSMUSG00000024045.7	ENSMUST00000002699.7	715	591	426	560	438	290	445	384	639	486	459	281	438	370	387	468	67	221	268	180	300	264
Shh	ENSMUSG00000002633.5	ENSMUST00000002708.5	161	107	89	88	101	94	69	82	128	105	101	47	189	111	50	81	43	49	28	29	44	29
Pdcd2l	ENSMUSG00000002635.12	ENSMUST00000002710.10	346	202	130	136	167	82	115	114	202	186	165	99	176	154	102	162	42	60	78	35	58	32
Gtf2f1	ENSMUSG00000002658.10	ENSMUST00000002733.7	623	452	302	353	459	274	379	211	447	544	451	437	675	525	398	549	114	169	253	157	217	203
Clpp	ENSMUSG00000002660.9	ENSMUST00000002735.9	472	291	218	229	296	225	228	204	324	245	209	140	279	219	151	171	60	99	113	79	106	78
Alkbh7	ENSMUSG00000002661.15	ENSMUST00000002737.7	288	135	86	87	142	93	113	69	144	113	111	29	130	102	77	62	26	32	49	18	20	6
Pspn	ENSMUSG00000002664.3	ENSMUST00000002740.3	0	3	0	0	0	1	0	0	0	1	0	4	2	0	0	0	2	0	0	0	0	1
Cox16	ENSMUSG00000091803.8	ENSMUST00000002757.11	397	213	180	170	154	128	166	126	220	229	155	82	171	132	157	173	27	57	86	44	53	47
Prkd1	ENSMUSG00000002688.9	ENSMUST00000002765.9	515	334	189	204	277	200	140	168	281	181	198	122	101	123	88	116	33	72	98	35	56	56
Cse1l	ENSMUSG00000002718.15	ENSMUST00000002790.14	1665	1108	796	808	933	540	755	585	1041	874	819	539	886	770	566	872	195	298	412	152	257	212
Prkra	ENSMUSG00000002731.7	ENSMUST00000002808.7	266	155	96	150	214	110	160	139	191	169	127	79	122	102	141	118	28	90	59	20	61	44
Fkbp7	ENSMUSG00000002732.15	ENSMUST00000002809.14	740	521	332	346	323	276	316	221	443	460	228	126	244	237	132	231	38	180	121	87	122	54
Ykt6	ENSMUSG00000002741.10	ENSMUST00000002818.9	421	323	232	243	283	225	225	159	266	257	271	211	273	244	190	272	94	174	146	88	214	140
Baz1b	ENSMUSG00000002748.8	ENSMUST00000002825.6	3099	2326	1557	1744	1885	1104	1550	1105	2267	2082	2004	1467	1652	1522	1275	1481	370	589	810	264	465	338
Tmed5	ENSMUSG00000063406.12	ENSMUST00000002837.11	901	645	485	528	428	291	385	291	583	609	456	370	486	464	338	527	98	179	204	106	199	131
Ppp2r5d	ENSMUSG00000059409.10	ENSMUST00000002839.9	823	431	323	359	461	284	359	234	534	393	242	176	309	280	241	313	99	188	155	92	156	110
Pex6	ENSMUSG00000002763.17	ENSMUST00000002840.9	1274	768	553	599	845	571	699	408	817	668	509	372	650	441	312	367	139	178	251	51	61	46
Mrpl2	ENSMUSG00000002767.14	ENSMUST00000002844.14	407	277	215	199	215	208	186	154	292	275	203	121	235	212	210	243	79	137	108	131	206	138
Gnmt	ENSMUSG00000002769.10	ENSMUST00000002846.9	180	93	105	97	71	61	51	56	139	109	80	16	35	37	7	66	5	12	25	14	17	19
Abcc6	ENSMUSG00000030834.8	ENSMUST00000002850.8	10	17	15	4	24	2	12	7	10	5	6	7	4	1	0	5	1	1	5	0	1	0
Kdelr1	ENSMUSG00000002778.15	ENSMUST00000002855.14	2637	1450	1266	1105	1397	903	1166	906	1747	1332	1125	596	1202	1082	718	1057	261	511	379	278	491	325
Btbd6	ENSMUSG00000002803.15	ENSMUST00000002880.7	153	74	65	58	96	84	93	59	94	55	65	36	41	45	68	54	46	66	61	47	65	51
Sfrp4	ENSMUSG00000021319.8	ENSMUST00000002883.7	28	18	7	2	12	10	12	13	10	18	14	8	8	6	27	20	2	1	26	0	0	0
Epdr1	ENSMUSG00000002808.8	ENSMUST00000002885.8	319	188	149	125	176	107	153	102	161	202	79	53	87	91	64	102	24	28	32	28	24	23
Flii	ENSMUSG00000002812.5	ENSMUST00000002889.5	5894	3716	2771	2718	3551	2230	2899	1893	4120	3371	2970	2193	3289	2424	1944	2924	630	903	1314	732	1173	835
Top3a	ENSMUSG00000002814.16	ENSMUST00000002891.11	225	174	98	139	141	78	125	104	206	166	212	120	199	104	117	175	47	88	77	61	125	76
Qtrt1	ENSMUSG00000002825.9	ENSMUST00000002902.8	151	89	60	67	94	60	73	66	121	88	70	64	97	63	54	93	28	48	33	37	55	30
Chaf1a	ENSMUSG00000002835.10	ENSMUST00000002914.10	61	47	51	48	75	40	22	23	53	55	66	81	106	87	103	90	45	59	79	45	88	46
Adprh	ENSMUSG00000002844.10	ENSMUST00000002923.10	1261	746	553	561	643	527	548	436	872	690	661	500	666	612	408	592	189	266	267	153	176	151
Timmdc1	ENSMUSG00000002846.10	ENSMUST00000002925.6	191	158	103	100	107	94	102	57	114	90	96	68	107	72	65	68	42	39	62	20	14	12
Pla1a	ENSMUSG00000002847.8	ENSMUST00000002926.8	96	64	37	48	38	52	28	17	85	84	179	229	541	519	356	229	163	302	127	350	354	173
Il17ra	ENSMUSG00000002897.6	ENSMUST00000002976.5	917	717	489	482	522	451	498	220	606	590	827	653	933	927	708	939	312	431	436	571	1138	852
Arrdc2	ENSMUSG00000002910.12	ENSMUST00000002989.11	181	246	225	196	138	116	161	175	180	195	95	67	98	214	90	213	28	86	65	16	41	34
Tbxas1	ENSMUSG00000029925.14	ENSMUST00000003017.13	322	205	167	134	211	146	144	157	279	166	173	111	198	182	118	155	84	118	104	112	159	167
Timm44	ENSMUSG00000002949.16	ENSMUST00000003029.14	298	328	172	170	229	121	194	95	305	274	241	157	278	219	170	242	103	122	107	60	109	75
Ap2a2	ENSMUSG00000002957.12	ENSMUST00000003038.12	2884	1451	1107	1109	1649	1178	1058	824	1774	970	968	646	767	853	569	884	382	579	562	318	358	361
Bcam	ENSMUSG00000002980.15	ENSMUST00000003061.14	17624	10503	8262	7706	11421	7252	7737	5959	11574	7956	6296	3107	5199	5250	2675	4315	1750	2832	2640	1486	2030	1339
Apoc4	ENSMUSG00000074336.6	ENSMUST00000003071.10	1	2	2	0	0	0	1	1	2	2	19	0	0	0	1	3	1	2	6	0	2	1
Apoc2	ENSMUSG00000002992.18	ENSMUST00000003074.16	37	25	16	17	10	10	10	4	16	9	5	17	15	28	20	23	33	119	16	30	32	22
Cyp2f2	ENSMUSG00000052974.9	ENSMUST00000003100.10	119550	64372	64583	49680	60923	36195	44519	40188	67158	49990	31740	11281	22911	21401	10397	22590	2379	5048	5595	2560	3708	3346
Ap1m1	ENSMUSG00000003033.16	ENSMUST00000003117.15	1135	840	758	570	696	421	652	463	855	811	722	482	816	623	481	770	137	234	336	141	210	190
Rab8a	ENSMUSG00000003037.17	ENSMUST00000003121.9	874	704	497	417	405	255	380	333	624	566	475	320	545	404	309	436	100	230	233	112	227	143
Fam32a	ENSMUSG00000003039.10	ENSMUST00000003123.10	415	330	253	284	290	202	273	211	365	331	258	146	309	224	169	228	63	78	115	64	114	65
Cyp2c29	ENSMUSG00000003053.18	ENSMUST00000003137.15	3	3	19	0	0	0	1	1	1	4	13	0	0	0	1	28	0	0	16	0	0	0
Stk11	ENSMUSG00000003068.18	ENSMUST00000003152.14	376	340	262	322	306	288	326	292	298	270	247	303	265	260	311	296	184	275	307	198	308	268
Efna2	ENSMUSG00000003070.7	ENSMUST00000003154.7	12	8	4	3	27	6	6	7	7	3	7	0	1	2	1	2	2	2	4	2	1	0
Ppp5c	ENSMUSG00000003099.12	ENSMUST00000003183.12	1165	801	519	567	773	575	592	405	739	646	602	326	634	566	450	625	166	243	326	178	239	176
Cdk12	ENSMUSG00000003119.15	ENSMUST00000003203.14	726	507	385	385	539	361	422	333	478	440	500	492	512	454	365	571	179	307	388	250	417	361
Lipe	ENSMUSG00000003123.16	ENSMUST00000003207.11	1205	1246	531	1037	904	714	896	601	661	740	804	537	677	550	460	904	303	432	763	136	188	139
Foxj2	ENSMUSG00000003154.16	ENSMUST00000003238.14	356	211	176	190	260	200	197	152	184	155	153	101	122	116	122	125	56	132	97	85	149	120
Sh3gl1	ENSMUSG00000003200.11	ENSMUST00000003268.11	604	451	331	336	443	291	309	276	389	419	313	258	366	295	253	342	170	227	218	172	258	171
Ebi3	ENSMUSG00000003206.8	ENSMUST00000003274.8	72	50	31	25	36	13	44	27	82	34	43	66	31	46	37	50	17	27	10	11	16	15
Bcl2l12	ENSMUSG00000003190.13	ENSMUST00000003290.12	159	89	74	57	94	57	68	53	92	90	65	36	83	78	72	67	22	36	33	25	24	16
Ranbp2	ENSMUSG00000003226.8	ENSMUST00000003310.7	4810	3401	2668	2824	2519	1623	2564	1728	3613	2939	2923	2503	2868	2411	2326	3044	763	1214	1693	659	1385	1248
Edar	ENSMUSG00000003227.5	ENSMUST00000003312.5	12	5	12	6	8	7	6	9	13	19	14	6	22	8	14	17	2	5	4	0	8	5
Grk5	ENSMUSG00000003228.10	ENSMUST00000003313.10	527	410	285	306	392	363	421	338	296	279	283	245	297	277	246	271	146	320	290	113	169	154
Dvl3	ENSMUSG00000003233.13	ENSMUST00000003318.13	349	272	231	180	364	222	207	168	220	164	189	163	145	123	117	171	124	144	129	128	157	128
Abcf3	ENSMUSG00000003234.17	ENSMUST00000003319.6	1001	689	579	544	675	354	612	374	664	612	371	269	536	414	317	383	125	154	219	73	98	81
Eif2b5	ENSMUSG00000003235.14	ENSMUST00000003320.14	883	506	389	403	551	398	359	319	686	446	495	292	512	359	350	461	177	208	234	130	142	136
Amph	ENSMUSG00000021314.14	ENSMUST00000003345.10	441	236	313	171	333	172	318	187	309	341	215	142	205	172	106	199	26	80	59	12	15	12
Grin2c	ENSMUSG00000020734.14	ENSMUST00000003351.13	17	15	9	12	20	5	10	10	13	14	0	0	3	7	8	3	2	7	20	0	3	4
Car11	ENSMUSG00000003273.15	ENSMUST00000003360.10	10	8	3	8	7	8	10	11	11	4	7	2	3	1	0	7	3	4	3	1	0	0
Plag1	ENSMUSG00000003282.10	ENSMUST00000003369.10	13	5	4	12	4	6	9	8	10	10	12	12	15	2	16	11	4	20	5	3	15	4
Hck	ENSMUSG00000003283.16	ENSMUST00000003370.14	981	752	442	484	742	522	623	380	1285	894	1437	1544	1395	923	1169	1412	450	400	751	385	672	438
Mrpl4	ENSMUSG00000003299.11	ENSMUST00000003386.7	999	675	521	434	706	489	533	356	621	528	563	311	501	427	348	450	131	185	193	142	219	140
Ap1m2	ENSMUSG00000003309.15	ENSMUST00000003397.9	717	463	366	440	485	290	332	287	573	456	322	190	339	258	173	344	93	117	124	98	95	48
Cyp4f39	ENSMUSG00000061126.6	ENSMUST00000003413.7	193	106	119	86	162	75	119	50	99	55	46	23	71	31	24	70	10	19	42	29	33	10
Cyp4f16	ENSMUSG00000048440.17	ENSMUST00000003416.15	336	165	109	147	179	119	152	83	210	192	156	90	192	146	138	159	46	110	66	40	45	49
Btbd2	ENSMUSG00000003344.15	ENSMUST00000003434.14	466	348	330	226	405	284	272	208	416	303	275	147	190	174	143	168	117	171	120	67	57	53
Abhd17a	ENSMUSG00000003346.15	ENSMUST00000003436.12	171	113	121	107	144	123	116	107	125	103	155	113	82	73	131	111	164	194	132	114	140	141
Mob3a	ENSMUSG00000003348.11	ENSMUST00000003438.11	576	378	300	287	385	254	452	231	326	280	342	251	480	305	272	356	102	121	168	72	121	86
Ccdc65	ENSMUSG00000003354.7	ENSMUST00000003444.6	177	106	106	96	127	51	111	78	107	156	104	42	66	54	19	97	7	23	18	3	11	9
Fkbp11	ENSMUSG00000003355.8	ENSMUST00000003445.8	160	104	79	92	97	41	57	23	181	135	71	52	88	64	68	87	22	30	22	19	25	18
Ddx23	ENSMUSG00000003360.16	ENSMUST00000003450.15	1424	928	655	726	845	563	748	494	1029	734	647	546	664	614	433	643	206	335	382	235	403	336
Rnd1	ENSMUSG00000054855.14	ENSMUST00000003451.11	278	176	58	81	175	128	160	97	103	117	207	168	245	143	100	174	21	19	34	24	195	147
Myo1g	ENSMUSG00000020437.13	ENSMUST00000003459.4	771	717	446	446	561	398	554	274	969	924	1118	1056	1224	966	919	1260	282	326	586	232	255	215
Grik5	ENSMUSG00000003378.10	ENSMUST00000003468.10	69	60	81	70	69	51	107	55	73	72	67	37	69	90	51	53	45	81	62	43	71	53
Cd79a	ENSMUSG00000003379.8	ENSMUST00000003469.8	452	467	366	191	460	190	509	198	265	379	173	123	203	201	108	226	20	50	133	10	35	47
Prkcsh	ENSMUSG00000003402.15	ENSMUST00000003493.9	2995	1816	1402	1265	1879	1299	1586	1040	1951	1808	1461	926	1726	1339	807	1477	320	457	522	371	538	434
Elavl3	ENSMUSG00000003410.9	ENSMUST00000003501.9	0	0	0	0	0	0	0	0	0	0	5	0	0	1	0	3	0	0	0	0	2	0
Rab3b	ENSMUSG00000003411.11	ENSMUST00000003502.4	8	10	8	6	6	2	4	9	7	2	3	5	6	4	9	6	0	1	2	0	3	2
St8sia6	ENSMUSG00000003418.12	ENSMUST00000003509.10	69	22	21	17	57	23	12	16	26	40	55	26	20	10	27	63	8	6	13	7	2	11
Fcgrt	ENSMUSG00000003420.9	ENSMUST00000003512.9	1823	1179	875	860	1077	675	823	587	1145	1029	656	264	436	425	320	442	169	350	312	154	192	125
Nosip	ENSMUSG00000003421.14	ENSMUST00000003513.11	1170	812	614	564	713	377	640	409	758	895	496	304	621	435	343	462	132	321	233	187	162	148
Rps11	ENSMUSG00000003429.12	ENSMUST00000003521.10	2585	1291	971	1031	1330	864	1103	718	2193	1482	1862	1254	2018	1657	1292	1639	735	882	1009	662	1033	837
Paf1	ENSMUSG00000003437.15	ENSMUST00000003529.9	1011	715	589	612	539	366	514	437	706	584	513	342	472	435	345	547	97	189	235	99	114	70
Med29	ENSMUSG00000003444.9	ENSMUST00000003536.9	278	149	119	116	169	107	156	91	164	155	144	75	138	118	56	143	32	51	57	24	48	33
Ncstn	ENSMUSG00000003458.13	ENSMUST00000003550.11	4897	2902	2160	2207	2946	1791	2348	1561	3840	2977	2572	1823	2722	2655	1766	2607	659	1241	934	872	1359	915
Casq1	ENSMUSG00000007122.12	ENSMUST00000003554.11	10	11	4	6	2	10	8	2	9	10	0	7	5	10	0	16	1	0	77	5	7	12
Phyhip	ENSMUSG00000003469.10	ENSMUST00000003561.10	5	4	4	29	6	10	7	1	14	16	7	2	3	10	13	5	0	0	4	3	1	1
Inmt	ENSMUSG00000003477.6	ENSMUST00000003569.6	62499	33504	32920	24763	33015	15906	30520	21623	44170	47555	17377	5865	7850	9254	3148	7557	504	3942	3278	518	1283	997
Gars	ENSMUSG00000029777.11	ENSMUST00000003572.10	1696	1117	761	781	964	761	726	615	1380	1244	1536	1282	1350	1142	840	1510	360	490	580	481	1027	748
Cyp4f18	ENSMUSG00000003484.5	ENSMUST00000003574.5	694	663	471	386	369	246	348	246	441	393	389	392	791	912	1155	776	517	1373	491	534	373	348
Tpm4	ENSMUSG00000031799.11	ENSMUST00000003575.11	3251	2575	1337	1885	1714	1114	1497	1055	2362	2146	2283	2010	2593	2259	1532	2412	678	696	904	682	925	746
Pcdhgb6	ENSMUSG00000103088.2	ENSMUST00000003599.9	2772	1578	1308	1277	1770	979	1497	1024	1801	1539	1036	500	999	855	523	851	129	287	380	151	314	197
Dusp3	ENSMUSG00000003518.14	ENSMUST00000003612.13	2254	1477	945	1112	1409	974	1198	869	1220	1029	758	443	874	757	449	792	184	261	288	111	163	150
Prodh	ENSMUSG00000003526.13	ENSMUST00000003620.13	307	216	184	162	177	127	156	134	200	215	120	76	150	111	59	168	32	50	78	34	57	35
Ess2	ENSMUSG00000003527.10	ENSMUST00000003621.10	267	195	104	101	200	86	141	94	203	133	185	86	144	119	91	141	67	71	92	52	49	31
Slc25a1	ENSMUSG00000003528.16	ENSMUST00000003622.16	712	489	319	335	448	283	349	217	566	524	481	305	448	383	254	490	131	160	204	111	151	110
Ier3	ENSMUSG00000003541.7	ENSMUST00000003635.7	2835	769	1034	825	1682	814	988	501	1862	1438	886	359	951	358	387	657	264	381	398	871	807	673
Fosb	ENSMUSG00000003545.4	ENSMUST00000003640.4	210	84	41	88	59	31	69	53	42	108	64	45	77	46	43	97	13	25	26	68	59	78
Ercc1	ENSMUSG00000003549.10	ENSMUST00000003645.9	429	183	198	192	241	145	233	148	246	243	148	115	208	142	104	196	58	56	73	55	37	46
As3mt	ENSMUSG00000003559.9	ENSMUST00000003655.9	492	301	208	215	289	161	223	161	316	282	186	84	267	182	147	178	40	90	94	33	43	20
Comp	ENSMUSG00000031849.10	ENSMUST00000003659.9	30	6	6	3	10	6	2	10	8	3	3	5	3	4	7	10	0	1	9	0	5	0
Rnf215	ENSMUSG00000003581.15	ENSMUST00000003677.11	975	553	447	431	614	381	421	269	666	507	308	198	297	326	136	298	70	145	142	50	95	78
Sec14l2	ENSMUSG00000003585.14	ENSMUST00000003681.8	420	300	263	281	202	134	183	152	459	329	307	161	273	166	101	273	26	56	44	25	28	17
Tgfb3	ENSMUSG00000021253.8	ENSMUST00000003687.8	276	196	118	123	267	140	152	83	143	95	127	80	103	110	119	85	89	113	109	50	56	43
Aak1	ENSMUSG00000057230.15	ENSMUST00000003710.10	509	304	298	233	396	276	225	177	370	206	234	180	232	208	160	293	75	148	180	95	139	97
Abcb4	ENSMUSG00000042476.13	ENSMUST00000003717.13	61	45	59	30	52	28	33	31	57	43	28	26	28	39	18	37	5	17	22	3	8	6
Crot	ENSMUSG00000003623.5	ENSMUST00000003720.5	868	575	396	468	439	321	399	315	672	544	528	318	541	358	285	520	78	173	215	86	146	99
Calb2	ENSMUSG00000003657.10	ENSMUST00000003754.8	2	0	0	0	1	0	0	0	0	0	0	0	2	1	0	0	0	0	2	0	1	0
Ciao1	ENSMUSG00000003662.11	ENSMUST00000003759.11	1182	754	516	518	780	408	631	342	728	733	428	252	540	349	300	357	89	170	164	54	50	47
Has1	ENSMUSG00000003665.8	ENSMUST00000003762.8	200	99	40	62	84	39	98	34	139	246	263	168	376	258	121	273	22	12	90	58	38	45
Insig2	ENSMUSG00000003721.15	ENSMUST00000003818.14	277	161	117	163	86	80	98	70	203	134	98	77	103	111	82	89	43	67	62	25	27	25
Htr3a	ENSMUSG00000032269.9	ENSMUST00000003826.8	0	0	0	0	0	0	0	0	0	0	0	0	0	0	0	3	0	0	0	3	0	0
Man1a	ENSMUSG00000003746.17	ENSMUST00000003843.16	1650	918	650	731	900	671	634	490	908	778	654	397	520	499	318	543	127	294	389	110	186	144
Itpkc	ENSMUSG00000003752.10	ENSMUST00000003850.8	223	164	121	127	176	136	120	103	150	116	127	137	151	193	132	205	78	60	82	88	148	144
Shkbp1	ENSMUSG00000089832.9	ENSMUST00000003857.7	542	342	304	256	337	247	263	193	356	367	321	236	406	322	316	389	110	191	198	127	211	171
Coq8b	ENSMUSG00000003762.14	ENSMUST00000003860.13	439	248	243	204	233	171	184	165	250	229	243	175	303	257	212	273	78	118	105	81	108	80
Brd8	ENSMUSG00000003778.15	ENSMUST00000003876.10	1069	647	562	509	551	397	501	339	762	650	474	318	564	419	376	511	111	225	238	127	195	144
Ece2	ENSMUSG00000022842.19	ENSMUST00000003898.12	8	9	0	9	3	4	3	6	5	12	5	7	3	4	0	6	1	0	1	0	0	1
Farsa	ENSMUSG00000003808.19	ENSMUST00000003906.13	542	449	301	290	374	279	277	224	394	420	341	245	412	311	269	316	149	147	199	88	133	89
Gcdh	ENSMUSG00000003809.15	ENSMUST00000003907.14	416	281	216	208	219	158	213	140	235	238	179	99	165	138	87	135	33	91	77	30	38	26
Dnase2a	ENSMUSG00000003812.14	ENSMUST00000003910.13	397	259	234	205	300	150	205	168	306	264	263	128	244	246	221	275	105	207	128	100	131	93
Rad23a	ENSMUSG00000003813.16	ENSMUST00000003911.13	552	328	304	243	459	349	263	240	366	265	345	233	296	318	281	343	155	172	227	89	82	88
Calr	ENSMUSG00000003814.9	ENSMUST00000003912.7	22330	14202	9527	11393	11967	8562	8016	6539	12270	10173	11913	8575	15739	9761	7066	12967	2242	2345	3667	2288	2478	1713
Nob1	ENSMUSG00000003848.15	ENSMUST00000003946.9	329	245	151	142	251	145	202	170	217	222	181	135	204	178	137	155	53	74	88	74	104	102
Nqo1	ENSMUSG00000003849.9	ENSMUST00000003947.9	191	139	145	73	191	45	130	111	188	168	93	59	205	147	54	132	7	36	45	19	29	44
Gys1	ENSMUSG00000003865.17	ENSMUST00000003964.17	653	391	363	277	392	258	410	252	448	431	289	225	465	339	187	334	83	148	209	82	119	83
Lin7b	ENSMUSG00000003872.10	ENSMUST00000003971.10	2	0	1	0	0	0	0	1	1	2	0	0	2	1	0	1	0	0	0	0	0	0
Il7r	ENSMUSG00000003882.6	ENSMUST00000003981.6	130	101	76	64	95	69	102	63	90	65	80	70	115	82	127	137	34	67	88	15	12	8
Efnb3	ENSMUSG00000003934.6	ENSMUST00000004036.6	0	1	4	6	0	0	0	2	0	5	0	3	3	0	15	3	0	0	3	0	0	0
Mmd	ENSMUSG00000003948.18	ENSMUST00000004050.7	327	188	179	115	172	176	184	140	135	168	91	73	111	109	105	129	70	99	114	55	81	69
Hlf	ENSMUSG00000003949.17	ENSMUST00000004051.8	289	172	191	115	57	32	86	33	224	206	73	60	83	81	38	109	10	67	29	15	43	24
Kpna1	ENSMUSG00000022905.13	ENSMUST00000004054.13	772	581	349	380	520	395	354	265	476	368	332	264	352	265	257	372	75	200	169	77	209	174
Dzip1	ENSMUSG00000042156.17	ENSMUST00000004055.10	73	64	69	54	52	41	70	41	56	63	64	30	53	36	41	75	25	43	55	22	37	34
Fam162a	ENSMUSG00000003955.9	ENSMUST00000004057.9	479	348	290	245	284	154	270	162	305	291	216	155	185	167	112	234	60	54	86	29	23	25
Grm3	ENSMUSG00000003974.7	ENSMUST00000004076.5	0	1	0	0	0	0	0	0	0	0	0	1	0	1	0	0	2	0	3	0	0	0
Ssbp2	ENSMUSG00000003992.16	ENSMUST00000004094.15	342	166	151	158	194	119	170	116	267	233	189	126	180	155	136	160	41	81	81	57	75	61
Cux1	ENSMUSG00000029705.18	ENSMUST00000004097.16	1655	1180	927	972	1060	791	940	672	1233	953	858	552	751	660	537	739	385	564	511	298	451	376
Fancl	ENSMUSG00000004018.10	ENSMUST00000004120.9	106	85	54	64	67	52	66	44	76	101	63	46	60	80	40	82	17	39	37	14	14	15
Brinp2	ENSMUSG00000004031.14	ENSMUST00000004133.11	1	2	4	3	2	0	0	4	2	0	4	0	2	0	0	4	1	0	0	1	2	4
Gstm5	ENSMUSG00000004032.11	ENSMUST00000004134.11	261	150	117	108	142	90	159	91	153	131	104	44	87	65	61	103	22	50	57	14	27	26
Gstm3	ENSMUSG00000004038.10	ENSMUST00000004136.10	602	358	331	295	400	221	351	232	422	404	158	69	199	140	35	123	13	43	68	15	16	15
Gstm7	ENSMUSG00000004035.13	ENSMUST00000004137.11	65	32	39	32	57	27	78	29	30	44	32	7	14	11	7	22	3	12	6	6	8	2
Gstm1	ENSMUSG00000058135.13	ENSMUST00000004140.11	8396	5228	5300	4215	4950	2716	4716	3221	5932	5147	2698	1152	2608	2145	776	2286	172	596	759	151	325	247
Stat5b	ENSMUSG00000020919.12	ENSMUST00000004143.3	1240	814	547	494	892	558	601	443	693	610	592	342	458	320	352	439	145	255	292	83	167	130
Map3k11	ENSMUSG00000004054.10	ENSMUST00000004156.10	464	446	314	384	618	411	378	277	354	320	335	381	331	310	315	269	222	384	353	236	308	305
Cdip1	ENSMUSG00000004071.14	ENSMUST00000004173.12	531	264	191	217	392	193	272	179	304	200	206	110	156	116	74	139	32	54	67	29	61	31
Cwc15	ENSMUSG00000004096.10	ENSMUST00000004200.9	533	408	272	277	315	229	221	212	336	308	405	204	349	267	204	346	63	152	178	82	206	173
Col5a3	ENSMUSG00000004098.8	ENSMUST00000004201.8	268	156	117	104	305	254	217	157	83	69	49	32	93	75	111	92	67	102	108	75	67	37
Dnmt1	ENSMUSG00000004099.17	ENSMUST00000004202.17	2058	1450	1100	949	1361	861	1201	684	1471	1531	1310	1032	1589	1373	1326	1382	367	559	801	404	327	273
Ppan	ENSMUSG00000004100.13	ENSMUST00000004203.6	241	190	113	126	172	103	170	103	142	206	174	116	183	137	107	161	58	55	87	76	102	95
Eif3g	ENSMUSG00000070319.7	ENSMUST00000004206.10	1925	1103	829	801	1042	664	878	556	1249	942	865	521	1064	808	616	929	216	348	353	258	389	328
Angptl2	ENSMUSG00000004105.9	ENSMUST00000004208.7	1938	1251	1047	949	1016	533	867	616	1860	1753	784	366	570	451	185	669	79	243	216	82	131	107
Hira	ENSMUSG00000022702.17	ENSMUST00000004222.14	259	267	163	226	216	154	128	160	172	180	193	173	171	180	177	150	99	195	187	103	197	179
Adh1	ENSMUSG00000074207.11	ENSMUST00000004232.10	4141	2604	2404	1864	2669	1709	2468	1493	3308	3789	1356	556	1498	1606	837	1084	306	668	710	233	267	210
Dyrk2	ENSMUSG00000028630.10	ENSMUST00000004281.10	306	247	204	216	227	170	235	198	181	198	121	160	128	180	156	168	123	255	229	174	376	293
Kifc2	ENSMUSG00000004187.12	ENSMUST00000004294.12	18	38	24	27	34	24	17	34	19	22	12	15	10	11	10	10	2	12	15	5	4	4
Plxna3	ENSMUSG00000031398.14	ENSMUST00000004326.4	214	124	118	106	156	105	141	111	132	144	91	82	86	72	50	92	22	20	50	5	5	11
G6pdx	ENSMUSG00000031400.11	ENSMUST00000004327.11	1584	1220	807	844	801	580	784	556	1196	1179	1038	619	1097	867	584	1050	185	312	436	284	512	445
Wars2	ENSMUSG00000004233.15	ENSMUST00000004343.7	130	45	67	55	74	40	49	41	105	62	67	41	67	44	26	55	11	16	24	9	14	6
Phb2	ENSMUSG00000004264.18	ENSMUST00000004375.16	790	410	331	363	487	317	424	301	558	478	364	314	462	359	355	443	178	249	242	205	334	280
Eno2	ENSMUSG00000004267.17	ENSMUST00000004378.15	11	16	12	10	24	2	12	3	27	12	18	22	29	21	27	33	1	7	14	4	10	6
Emg1	ENSMUSG00000004268.12	ENSMUST00000004379.8	601	383	233	269	262	208	286	220	453	369	319	226	383	302	232	244	86	129	173	105	172	125
Lpcat3	ENSMUSG00000004270.14	ENSMUST00000004381.14	814	527	343	427	595	467	407	325	449	340	427	256	415	425	305	342	115	309	183	136	249	166
Grcc10	ENSMUSG00000072772.4	ENSMUST00000004389.6	1442	815	528	529	859	525	644	359	768	699	511	315	489	411	248	392	130	239	223	102	156	119
Atp6v1f	ENSMUSG00000004285.13	ENSMUST00000004396.13	745	501	394	363	479	291	424	262	590	434	428	289	411	318	274	333	112	206	176	116	206	169
Clcn5	ENSMUSG00000004317.15	ENSMUST00000004428.14	371	167	129	131	155	135	119	114	216	131	157	94	218	173	133	190	96	128	73	128	190	122
Gpx6	ENSMUSG00000004341.9	ENSMUST00000004453.9	2	0	2	0	0	2	1	5	2	1	1	0	2	1	0	2	0	0	1	1	0	1
Utp20	ENSMUSG00000004356.9	ENSMUST00000004470.9	1344	817	580	600	715	489	649	514	986	856	750	474	841	582	535	653	203	246	331	175	293	276
Spic	ENSMUSG00000004359.17	ENSMUST00000004473.15	5	0	2	3	1	2	4	7	4	5	3	6	10	3	14	8	0	2	3	0	1	1
Sst	ENSMUSG00000004366.5	ENSMUST00000004480.5	2	0	0	1	0	0	0	0	0	0	0	0	0	0	0	0	0	0	0	0	0	0
Sin3b	ENSMUSG00000031622.17	ENSMUST00000004494.16	2009	1297	1182	1028	1346	714	1139	841	1516	1169	1027	823	1095	1118	707	1020	315	584	446	484	741	539
Npc1l1	ENSMUSG00000020447.6	ENSMUST00000004505.3	0	1	0	0	4	0	0	0	0	0	0	0	5	4	9	9	1	2	1	0	2	5
Ddx56	ENSMUSG00000004393.11	ENSMUST00000004507.11	649	439	285	364	436	297	428	297	501	416	336	263	537	418	267	407	82	172	231	119	153	132
Tmed4	ENSMUSG00000004394.13	ENSMUST00000004508.13	1571	969	699	657	933	564	723	577	1015	912	509	294	685	550	348	552	145	304	229	153	260	180
Bid	ENSMUSG00000004446.13	ENSMUST00000004560.12	113	84	63	71	47	34	61	33	109	76	115	102	115	101	68	117	27	34	34	28	53	38
Ralb	ENSMUSG00000004451.15	ENSMUST00000004565.15	846	560	464	432	579	396	396	292	619	570	413	370	555	457	400	476	165	265	238	161	292	222
Clec11a	ENSMUSG00000004473.11	ENSMUST00000004587.11	303	226	106	130	257	186	143	56	198	153	112	73	101	100	58	72	42	44	56	37	27	9
Gab2	ENSMUSG00000004508.7	ENSMUST00000004622.7	476	411	174	316	321	239	235	207	388	276	355	250	336	335	219	357	118	302	199	242	482	379
Coro1c	ENSMUSG00000004530.13	ENSMUST00000004646.13	2235	1532	1270	1189	1656	1084	1233	1019	1639	1239	1359	925	1413	1257	1071	1471	482	735	704	665	1011	739
Psg17	ENSMUSG00000004540.8	ENSMUST00000004655.8	0	0	0	2	0	1	2	2	0	2	3	3	5	4	4	9	0	0	0	0	1	1
Psg19	ENSMUSG00000004542.16	ENSMUST00000004657.14	0	1	0	0	0	0	0	0	0	0	1	1	5	0	3	2	0	0	0	0	1	0
Ndrg2	ENSMUSG00000004558.16	ENSMUST00000004673.15	2602	1597	1231	1314	1052	752	1120	747	1363	1293	702	354	498	646	317	670	108	500	489	91	192	124
Mcoln1	ENSMUSG00000004567.17	ENSMUST00000004683.13	647	407	303	354	434	333	280	238	454	404	277	158	330	228	227	279	82	163	144	64	109	85
Arhgef18	ENSMUSG00000004568.14	ENSMUST00000004684.13	1832	1201	989	889	1444	871	1021	626	1135	878	668	350	509	477	366	499	141	258	387	95	193	106
Pex11g	ENSMUSG00000069633.13	ENSMUST00000004686.13	143	99	64	63	72	69	45	53	72	61	52	20	91	51	48	60	12	24	31	12	24	12
Mospd2	ENSMUSG00000061778.11	ENSMUST00000004715.2	1517	948	787	869	1127	610	872	517	1055	711	686	359	670	479	369	667	82	190	224	58	97	76
Etfb	ENSMUSG00000004610.5	ENSMUST00000004729.5	2283	1426	964	1009	1298	757	1035	764	1543	1465	900	456	1181	963	653	829	294	566	394	322	409	313
Wwox	ENSMUSG00000004637.16	ENSMUST00000004756.14	142	109	76	82	101	87	91	66	91	127	94	87	83	83	66	70	37	72	37	27	40	36
Tyr	ENSMUSG00000004651.7	ENSMUST00000004770.7	0	0	0	0	0	0	2	0	0	0	0	0	0	0	0	0	0	0	0	0	0	0
Aqp1	ENSMUSG00000004655.6	ENSMUST00000004774.4	22921	13658	10035	10520	12439	9328	9121	7059	13852	9572	6749	2337	4938	5805	2670	5333	893	2287	2190	829	1316	983
Cnn2	ENSMUSG00000004665.11	ENSMUST00000004784.11	5422	3638	2881	2775	4399	2516	3395	2208	3993	3558	2678	1782	2749	2145	1410	2450	928	1013	1118	826	903	597
Polr2e	ENSMUSG00000004667.19	ENSMUST00000004786.10	933	596	439	435	563	358	457	328	643	512	420	209	532	392	219	339	98	225	155	110	133	103
Cd244a	ENSMUSG00000004709.15	ENSMUST00000004829.13	160	146	49	77	44	57	60	35	69	73	114	103	118	121	126	145	28	32	91	48	46	32
Adgre1	ENSMUSG00000004730.16	ENSMUST00000004850.8	1170	796	538	513	555	408	530	337	2572	507	604	409	673	599	740	720	437	719	577	260	237	180
Mtfp1	ENSMUSG00000004748.6	ENSMUST00000004868.6	103	61	56	23	33	34	26	18	43	63	36	14	53	22	20	27	3	12	12	2	0	0
Eif2b2	ENSMUSG00000004788.12	ENSMUST00000004910.12	713	427	315	354	434	259	374	290	457	454	402	223	431	354	309	375	109	252	196	169	312	237
Pgf	ENSMUSG00000004791.8	ENSMUST00000004913.7	83	52	39	55	22	19	26	23	38	39	24	30	78	104	82	49	7	52	25	17	32	23
Ulk2	ENSMUSG00000004798.15	ENSMUST00000004920.4	436	357	257	310	282	306	220	213	253	189	184	134	104	153	220	167	157	236	247	83	125	112
Ccl24	ENSMUSG00000004814.11	ENSMUST00000004936.10	17	18	5	5	8	7	11	7	4	7	0	11	0	1	0	3	9	1	10	1	6	13
Traf6	ENSMUSG00000027164.9	ENSMUST00000004949.8	170	108	77	105	108	102	73	78	108	78	145	143	88	111	134	131	83	178	92	182	352	282
Prpsap2	ENSMUSG00000020528.15	ENSMUST00000004955.14	331	180	175	140	194	156	190	137	250	218	170	100	177	130	167	143	48	71	88	25	49	31
Grap	ENSMUSG00000004837.3	ENSMUST00000004959.3	1477	1064	768	733	902	660	813	492	1142	770	525	285	631	585	276	479	69	199	168	68	87	61
Chmp2b	ENSMUSG00000004843.8	ENSMUST00000004965.8	927	830	477	563	503	382	449	352	588	541	432	272	367	336	318	429	90	215	200	146	305	260
Plod3	ENSMUSG00000004846.11	ENSMUST00000004968.11	2918	1682	1020	1067	1562	1070	1345	837	2164	2105	2793	2598	2985	1886	1379	2652	469	437	699	387	480	400
Brpf3	ENSMUSG00000063952.17	ENSMUST00000004985.11	238	280	163	189	241	200	189	175	210	129	218	218	180	177	242	266	104	189	248	106	188	156
Pax3	ENSMUSG00000004872.16	ENSMUST00000004994.16	0	0	0	1	0	0	0	0	0	0	0	0	0	0	0	1	0	0	1	0	0	0
Lbr	ENSMUSG00000004880.12	ENSMUST00000005003.12	2472	1639	1127	1239	1423	958	1060	724	1708	1224	1424	871	1276	1062	803	1269	258	400	575	272	568	435
Hapln2	ENSMUSG00000004894.11	ENSMUST00000005014.9	0	0	0	1	0	0	1	3	0	0	0	0	0	0	0	0	0	0	3	0	0	0
Prcc	ENSMUSG00000004895.10	ENSMUST00000005015.10	509	283	298	288	335	228	244	211	273	248	260	190	218	261	231	291	110	192	198	139	219	190
Rrnad1	ENSMUSG00000004896.17	ENSMUST00000005016.16	109	100	38	71	99	76	105	51	92	57	48	39	48	57	31	57	18	43	46	28	39	21
Hdgf	ENSMUSG00000004897.17	ENSMUST00000005017.15	691	496	327	342	373	312	312	241	501	434	346	243	404	335	377	391	232	348	312	269	404	271
Crabp2	ENSMUSG00000004885.6	ENSMUST00000005019.6	0	0	0	0	1	0	0	0	0	0	0	0	0	0	0	1	0	0	0	0	1	1
Ldha	ENSMUSG00000063229.16	ENSMUST00000005051.6	4077	2816	1876	2135	2305	1448	1914	1404	3441	3198	3389	1980	3807	2761	2357	3364	553	898	1260	966	1295	1131
Tmem242	ENSMUSG00000004945.16	ENSMUST00000005053.14	416	262	157	203	236	123	196	111	250	258	137	86	204	189	108	173	61	95	86	69	81	74
Thop1	ENSMUSG00000004929.13	ENSMUST00000005057.7	433	283	196	192	292	219	242	162	307	233	187	145	250	197	132	218	72	82	125	86	119	99
Pias4	ENSMUSG00000004934.15	ENSMUST00000005064.14	443	214	199	158	248	181	204	133	247	221	221	163	202	158	137	205	58	98	73	48	79	47
Map2k1	ENSMUSG00000004936.9	ENSMUST00000005066.9	1474	1077	873	776	917	526	681	545	1433	1432	1390	1315	1145	1016	802	1334	243	319	452	199	321	212
Sgta	ENSMUSG00000004937.7	ENSMUST00000005067.6	921	645	599	465	694	423	530	405	697	584	553	330	726	585	338	535	140	246	267	202	238	165
Nmrk2	ENSMUSG00000004939.8	ENSMUST00000005069.8	6	10	1	0	4	0	1	0	0	1	0	2	1	1	0	2	0	0	2	0	1	1
Dtx2	ENSMUSG00000004947.16	ENSMUST00000005072.10	228	261	184	157	204	151	214	150	192	180	180	204	196	197	169	255	81	136	104	85	166	112
Zp3	ENSMUSG00000004948.13	ENSMUST00000005073.13	0	0	0	0	7	2	0	0	0	0	0	0	0	0	0	0	0	0	0	0	1	0
Hspb1	ENSMUSG00000004951.11	ENSMUST00000005077.7	6555	4534	2434	5826	4090	1921	2190	1555	2629	2602	2634	2449	3103	2191	849	2970	305	725	509	452	791	610
Nfe2l3	ENSMUSG00000029832.17	ENSMUST00000005103.12	84	83	72	57	99	40	44	55	77	32	63	32	33	60	44	60	14	28	35	15	17	20
Kdm5a	ENSMUSG00000030180.16	ENSMUST00000005108.10	1343	900	646	631	739	457	710	453	1008	762	672	435	715	454	511	636	157	378	394	251	514	384
Sgsh	ENSMUSG00000005043.14	ENSMUST00000005173.11	753	438	392	303	605	312	442	260	409	334	191	87	267	165	111	180	58	139	79	61	58	40
Cstb	ENSMUSG00000005054.8	ENSMUST00000005185.8	760	459	387	319	381	242	392	249	546	516	494	476	892	746	684	897	202	401	277	334	521	401
Cd44	ENSMUSG00000005087.18	ENSMUST00000005218.15	6113	4503	3066	3057	3281	2413	2963	2044	4626	3951	4803	3774	6060	4232	3571	4988	934	1230	1530	1331	2497	2105
Eif2ak4	ENSMUSG00000005102.14	ENSMUST00000005233.12	311	230	216	169	301	179	228	152	257	187	226	127	152	166	135	167	74	131	153	78	163	128
Wdr1	ENSMUSG00000005103.13	ENSMUST00000005234.13	5045	3894	2710	2723	3590	2286	2774	2030	4252	3237	3506	2763	4223	3314	2621	4205	979	1102	1537	1047	1486	1192
Ccn4	ENSMUSG00000005124.11	ENSMUST00000005255.9	82	40	49	21	44	32	47	24	50	51	34	17	84	47	77	35	41	44	31	36	69	71
Ndrg1	ENSMUSG00000005125.14	ENSMUST00000005256.14	1559	1011	710	808	629	423	576	418	1462	879	796	592	737	644	486	943	157	124	301	111	160	114
4930550C14Rik	ENSMUSG00000005131.5	ENSMUST00000005262.2	28	28	4	4	29	10	22	26	24	18	13	1	18	15	8	19	5	8	2	2	14	6
Klf5	ENSMUSG00000005148.9	ENSMUST00000005279.8	1048	700	566	620	714	462	553	545	701	519	480	296	422	430	284	566	114	183	151	100	193	122
Senp3	ENSMUSG00000005204.13	ENSMUST00000005336.9	240	163	169	199	190	160	117	113	232	133	148	184	169	178	139	202	111	147	177	139	212	196
Corin	ENSMUSG00000005220.11	ENSMUST00000005352.10	117	62	34	41	41	20	82	17	28	86	26	40	31	59	12	71	4	23	20	10	27	17
G6pc2	ENSMUSG00000005232.12	ENSMUST00000005364.12	0	0	0	0	0	0	0	0	0	0	0	0	0	0	0	0	0	0	0	0	0	2
App	ENSMUSG00000022892.12	ENSMUST00000005406.12	44932	27406	19587	20179	26738	15965	19328	14204	31402	22925	17820	10071	17664	15212	8312	15725	2968	6251	5950	3600	6246	4183
Zfp112	ENSMUSG00000052675.12	ENSMUST00000005413.4	11	10	11	13	10	8	8	2	24	12	11	0	4	9	9	9	2	6	3	3	17	6
Letm1	ENSMUSG00000005299.7	ENSMUST00000005431.6	954	740	549	563	691	489	440	351	703	608	520	361	533	474	402	547	181	296	303	275	392	340
Fgfr4	ENSMUSG00000005320.10	ENSMUST00000005452.6	907	568	414	286	659	352	469	328	377	411	209	73	95	107	70	113	25	71	84	15	35	22
Slc1a6	ENSMUSG00000005357.10	ENSMUST00000005490.10	4	1	0	0	1	1	2	0	9	6	9	2	0	1	0	6	0	7	2	0	3	0
Slc1a3	ENSMUSG00000005360.15	ENSMUST00000005493.14	1715	775	635	474	895	525	674	463	826	780	557	292	573	432	223	454	64	113	194	54	37	35
Msh6	ENSMUSG00000005370.5	ENSMUST00000005503.5	737	472	293	342	469	268	394	236	436	423	329	268	339	351	307	336	83	136	202	83	163	118
Fbxo11	ENSMUSG00000005371.16	ENSMUST00000005504.15	1146	870	573	647	790	545	619	513	861	599	545	482	455	386	313	591	163	332	353	180	343	380
Mlxipl	ENSMUSG00000005373.14	ENSMUST00000005507.10	41	27	32	28	25	16	21	12	17	33	4	22	5	28	7	53	0	6	23	4	12	4
Stx1a	ENSMUSG00000007207.11	ENSMUST00000005509.11	7	10	11	21	18	9	27	19	20	20	12	7	22	19	11	19	3	4	7	5	9	7
Nid1	ENSMUSG00000005397.9	ENSMUST00000005532.9	8950	5214	3424	3673	4769	3002	4137	2694	6590	5154	5845	4342	6416	5163	3396	5613	1300	2019	2107	1603	2334	1610
Hmox1	ENSMUSG00000005413.9	ENSMUST00000005548.8	1370	796	607	719	809	385	617	374	1054	986	1114	973	1311	864	843	1354	188	364	339	406	928	870
Pafah1b3	ENSMUSG00000005447.13	ENSMUST00000005583.12	222	134	92	89	136	73	129	74	148	115	155	70	93	98	83	104	47	47	44	35	31	28
Siglecg	ENSMUSG00000030468.13	ENSMUST00000005592.7	98	66	54	33	121	36	70	34	30	83	34	40	30	46	49	43	16	16	48	6	6	18
Rfx1	ENSMUSG00000031706.8	ENSMUST00000005600.6	661	419	334	301	511	320	420	317	432	391	335	224	342	287	200	283	90	142	131	78	108	97
Il27ra	ENSMUSG00000005465.10	ENSMUST00000005601.9	95	72	45	62	87	59	103	54	95	46	93	52	63	62	63	58	11	8	41	15	6	11
Prkaca	ENSMUSG00000005469.11	ENSMUST00000005606.8	859	609	515	382	635	454	360	373	641	493	403	243	348	288	262	384	156	293	224	114	180	122
Asf1b	ENSMUSG00000005470.9	ENSMUST00000005607.9	39	25	20	35	27	17	19	10	35	32	25	16	65	40	55	61	30	27	45	21	20	14
Myl10	ENSMUSG00000005474.10	ENSMUST00000005611.10	0	1	3	0	0	0	0	2	2	0	1	0	2	0	3	0	1	0	1	0	0	0
Pkn1	ENSMUSG00000057672.17	ENSMUST00000005616.16	1567	980	711	753	1165	982	704	619	930	756	867	685	731	639	733	831	497	834	745	536	699	628
Dnajb1	ENSMUSG00000005483.11	ENSMUST00000005620.10	1487	614	513	606	1499	317	704	329	591	478	844	1026	504	386	367	473	139	191	210	199	310	264
Msh4	ENSMUSG00000005493.16	ENSMUST00000005630.11	0	1	0	0	3	0	1	0	1	0	0	0	4	0	0	2	0	0	0	0	0	0
Celf1	ENSMUSG00000005506.17	ENSMUST00000005643.14	1093	650	571	492	745	414	505	376	716	521	535	525	619	503	304	548	174	183	263	80	233	189
Ndufs3	ENSMUSG00000005510.10	ENSMUST00000005647.4	800	462	368	393	395	331	338	280	627	455	512	356	476	425	282	515	149	188	239	193	384	273
Por	ENSMUSG00000005514.15	ENSMUST00000005651.13	14015	7787	7442	6732	6483	4003	4923	3937	8853	7118	5820	3305	5577	4827	2810	6079	744	1761	1594	1226	1877	1392
Cyp2b13	ENSMUSG00000040583.9	ENSMUST00000005669.9	1290	756	513	594	566	349	410	300	624	386	154	70	97	150	79	114	28	90	69	23	48	28
Igf1r	ENSMUSG00000005533.11	ENSMUST00000005671.10	3539	2256	1562	1559	1661	1116	1561	1129	1761	1342	794	496	825	768	506	787	199	410	427	261	489	357
Fcer2a	ENSMUSG00000005540.11	ENSMUST00000005678.6	138	117	74	45	170	63	119	46	51	67	53	62	103	46	55	88	6	4	36	5	3	5
Cyp2a5	ENSMUSG00000005547.15	ENSMUST00000005685.15	2582	847	1237	953	249	275	391	200	286	652	715	299	479	342	229	1370	39	63	121	42	28	51
Atp4a	ENSMUSG00000005553.15	ENSMUST00000005692.14	0	0	0	0	0	0	0	2	0	0	0	1	0	1	0	1	0	0	0	2	0	0
Trim28	ENSMUSG00000005566.15	ENSMUST00000005705.8	2779	2020	1487	1547	1963	1284	1574	1192	2042	1736	1427	979	1489	1247	1041	1429	499	726	783	450	717	606
Ube2m	ENSMUSG00000005575.17	ENSMUST00000005714.14	465	329	238	281	288	231	297	264	373	325	344	325	447	327	322	404	164	196	259	160	215	193
Ctr9	ENSMUSG00000005609.17	ENSMUST00000005749.6	1125	850	580	566	705	457	618	375	770	699	550	371	554	487	391	449	130	271	270	213	205	191
Irag1	ENSMUSG00000005611.16	ENSMUST00000005751.13	116	151	101	106	74	68	80	89	95	118	89	72	118	98	77	148	29	27	35	22	19	24
Tmod4	ENSMUSG00000005628.13	ENSMUST00000005769.13	2	2	6	10	8	3	4	1	6	7	12	2	4	9	0	12	0	2	15	0	0	2
Cabp5	ENSMUSG00000005649.18	ENSMUST00000005791.14	0	0	0	0	0	0	0	0	0	0	2	0	0	0	0	0	0	0	0	1	0	0
Snx6	ENSMUSG00000005656.10	ENSMUST00000005798.9	1279	883	745	744	691	424	675	539	1111	893	778	659	925	699	642	802	188	254	363	163	369	198
Mthfd2	ENSMUSG00000005667.9	ENSMUST00000005810.9	69	35	24	32	55	30	39	28	119	74	223	317	238	111	178	237	61	39	88	37	47	38
Kit	ENSMUSG00000005672.13	ENSMUST00000005815.7	10043	6025	3520	4334	4520	2549	3442	2326	5987	3958	3508	1811	2901	1992	1070	2360	318	599	765	115	218	160
Nr1i3	ENSMUSG00000005677.15	ENSMUST00000005820.11	0	16	0	0	0	0	0	1	0	0	3	0	0	2	3	1	0	0	3	0	4	2
Pan2	ENSMUSG00000005682.10	ENSMUST00000005825.8	365	344	307	241	268	203	323	207	310	259	248	179	237	244	199	246	62	139	115	71	122	109
Cs	ENSMUSG00000005683.9	ENSMUST00000005826.9	3073	2018	1390	1364	2097	1290	1488	1010	2122	1868	1770	1116	2062	1518	1172	2030	418	665	850	553	673	507
Ampd3	ENSMUSG00000005686.18	ENSMUST00000005829.13	652	628	419	437	457	414	442	331	540	489	472	417	580	611	326	652	105	293	265	126	169	138
Bcas2	ENSMUSG00000005687.15	ENSMUST00000005830.15	609	328	300	254	341	217	245	208	363	330	258	121	214	237	135	245	92	142	138	83	151	119
Ctcf	ENSMUSG00000005698.16	ENSMUST00000005841.16	981	734	610	533	671	446	586	441	887	693	581	484	654	454	473	535	131	287	354	131	262	217
Agrp	ENSMUSG00000005705.11	ENSMUST00000005849.11	5	0	8	3	1	0	0	2	8	0	0	5	0	2	0	0	1	1	0	0	0	6
Tfap4	ENSMUSG00000005718.9	ENSMUST00000005862.9	76	32	49	35	28	26	17	28	64	45	28	8	34	19	26	15	10	33	16	18	21	24
Vav1	ENSMUSG00000034116.18	ENSMUST00000005889.16	439	367	203	264	285	270	214	127	602	283	660	691	635	571	707	609	344	357	546	236	250	241
Klk9	ENSMUSG00000047884.7	ENSMUST00000005891.7	5	0	4	0	3	4	0	0	1	0	2	0	2	0	0	2	0	1	3	2	0	0
Cd247	ENSMUSG00000005763.16	ENSMUST00000005907.12	63	24	30	30	26	13	54	20	51	42	39	26	63	53	46	59	16	17	42	26	32	20
Psmb4	ENSMUSG00000005779.13	ENSMUST00000005923.7	3330	2261	1620	1485	1961	1241	1598	1135	2580	2383	2232	1815	3647	2444	2062	2563	628	1028	1015	962	1490	1048
Klk1b16	ENSMUSG00000038968.4	ENSMUST00000005933.4	0	0	0	1	0	0	0	0	0	0	0	1	1	0	0	0	0	0	4	0	0	0
Mmp12	ENSMUSG00000049723.15	ENSMUST00000005950.12	210	149	72	97	113	85	61	49	173	155	80	61	124	93	143	114	40	18	75	11	25	5
Slc30a4	ENSMUSG00000005802.13	ENSMUST00000005952.11	85	65	60	46	57	49	53	39	69	37	41	57	49	55	56	48	53	93	68	56	127	99
Sqor	ENSMUSG00000005803.15	ENSMUST00000005953.11	1813	1023	781	765	909	658	755	537	1257	1078	898	406	762	576	519	731	100	254	267	91	152	88
Bloc1s6	ENSMUSG00000005804.15	ENSMUST00000005954.9	281	177	152	145	96	103	128	96	220	196	196	158	209	159	91	180	51	100	81	55	68	56
Adh5	ENSMUSG00000028138.9	ENSMUST00000005964.7	1781	1112	856	893	1088	699	828	616	1518	1236	877	472	846	751	555	819	170	381	347	240	377	270
Tnfsf14	ENSMUSG00000005824.8	ENSMUST00000005976.8	77	50	18	21	4	22	37	9	18	13	30	28	30	19	18	18	13	17	17	6	25	16
Cnga2	ENSMUSG00000005864.8	ENSMUST00000006020.8	5	24	8	16	26	5	13	15	15	9	6	9	21	18	14	15	8	8	7	12	3	7
Reep5	ENSMUSG00000005873.7	ENSMUST00000006027.7	2953	1802	1376	1272	1482	937	1211	1002	2059	1767	1357	857	1620	1372	823	1322	366	661	474	413	741	549
Ergic3	ENSMUSG00000005881.14	ENSMUST00000006035.13	2204	1156	1027	851	1377	839	987	811	1630	1291	1064	714	1334	1000	756	1004	349	615	528	298	416	272
Ncoa2	ENSMUSG00000005886.15	ENSMUST00000006037.13	1231	959	820	768	909	540	892	637	765	762	650	430	645	560	512	618	216	483	482	289	474	369
Smpd4	ENSMUSG00000005899.15	ENSMUST00000006053.13	510	337	333	320	426	243	315	205	412	336	184	166	216	251	139	224	85	160	156	100	210	129
Pex1	ENSMUSG00000005907.15	ENSMUST00000006061.13	283	157	109	120	191	100	135	100	154	116	143	73	132	107	127	92	35	76	89	33	37	42
Otx1	ENSMUSG00000005917.16	ENSMUST00000006071.14	14	9	2	6	6	3	5	1	3	3	5	2	1	4	0	16	0	0	7	5	1	4
Cyp2d26	ENSMUSG00000022445.8	ENSMUST00000006094.6	13	9	17	7	14	6	5	5	12	5	41	2	5	4	3	11	4	5	15	0	3	1
Itgae	ENSMUSG00000005947.12	ENSMUST00000006101.4	267	189	124	148	164	100	142	79	292	172	123	31	23	35	16	33	45	77	66	31	29	17
P2rx5	ENSMUSG00000005950.15	ENSMUST00000006104.10	76	25	17	21	36	38	28	27	18	34	39	15	33	21	5	34	7	17	14	9	3	6
Shpk	ENSMUSG00000005951.14	ENSMUST00000006105.7	87	58	45	35	75	37	25	17	96	68	45	4	35	44	19	36	8	20	20	19	19	9
Ephb3	ENSMUSG00000005958.16	ENSMUST00000006112.7	1472	763	462	409	823	444	581	383	674	657	232	124	325	257	159	227	106	263	178	107	103	55
Tuft1	ENSMUSG00000005968.15	ENSMUST00000006123.11	369	271	116	144	194	154	141	114	189	140	108	80	182	111	85	132	56	62	77	59	87	50
Rcn1	ENSMUSG00000005973.7	ENSMUST00000006128.7	1017	607	435	380	549	350	457	362	803	648	654	443	551	431	372	466	180	252	287	117	87	78
Trap1	ENSMUSG00000005981.12	ENSMUST00000006137.9	2020	1227	997	940	1172	830	1027	740	1441	1236	1020	679	1168	810	601	1022	214	286	439	183	181	130
Kptn	ENSMUSG00000006021.6	ENSMUST00000006178.5	210	99	111	102	125	108	102	81	115	106	79	64	125	93	52	116	23	26	59	16	19	6
Napa	ENSMUSG00000006024.14	ENSMUST00000006181.7	1855	1188	925	953	1033	624	860	616	1404	1147	790	552	1020	915	550	840	216	429	393	262	397	295
Snf8	ENSMUSG00000006058.11	ENSMUST00000006217.10	183	141	118	95	205	125	98	103	155	124	156	158	143	86	135	148	118	94	114	64	134	119
Vps54	ENSMUSG00000020128.16	ENSMUST00000006221.14	248	282	182	217	235	220	210	175	276	197	399	489	272	320	429	429	191	353	432	217	477	468
Ctsb	ENSMUSG00000021939.9	ENSMUST00000006235.9	12682	7549	5207	5494	6961	4915	5071	4025	9243	7799	11186	9350	13008	10322	9730	12517	3564	6095	4424	3995	5686	4297
Tbcb	ENSMUSG00000006095.13	ENSMUST00000006254.6	988	585	481	522	501	351	460	281	581	480	520	342	644	485	376	488	123	222	250	194	291	203
Inpp5k	ENSMUSG00000006127.10	ENSMUST00000006286.9	2030	1242	1148	991	1065	661	873	723	1297	1053	707	392	671	562	374	672	94	400	210	136	310	196
Crkl	ENSMUSG00000006134.5	ENSMUST00000006293.5	639	468	284	345	371	301	345	219	492	375	383	265	337	313	217	327	99	99	156	83	130	137
Lrwd1	ENSMUSG00000029703.11	ENSMUST00000006301.11	488	348	286	228	420	283	301	214	321	288	211	139	289	228	171	252	82	185	143	75	106	111
Upk3bl	ENSMUSG00000006143.13	ENSMUST00000006303.11	0	2	0	0	0	0	0	0	0	0	0	2	0	1	0	1	3	0	2	0	1	0
Tead4	ENSMUSG00000030353.16	ENSMUST00000006311.13	124	108	82	99	107	89	83	57	170	118	96	76	80	87	65	98	46	53	62	36	105	65
Prss16	ENSMUSG00000006179.10	ENSMUST00000006341.4	0	0	0	0	0	0	0	0	0	0	1	0	0	1	0	1	2	2	1	0	0	1
Cdkal1	ENSMUSG00000006191.18	ENSMUST00000006353.14	394	282	199	174	265	151	242	186	361	281	185	144	189	172	119	264	47	83	115	45	61	60
Rhox6	ENSMUSG00000006200.4	ENSMUST00000006362.4	1	0	0	0	0	0	0	0	0	0	0	0	0	0	0	0	0	0	0	0	0	0
Htra1	ENSMUSG00000006205.14	ENSMUST00000006367.8	2502	1552	999	998	1572	905	1170	822	1377	1215	919	479	761	601	381	819	105	285	403	155	293	115
Zbtb17	ENSMUSG00000006215.13	ENSMUST00000006377.13	177	124	97	117	147	81	120	103	150	107	146	177	150	133	156	168	61	98	103	56	97	95
Clcnkb	ENSMUSG00000006216.11	ENSMUST00000006378.9	0	0	0	0	3	0	0	0	0	0	0	0	0	0	0	1	0	1	0	0	1	1
Fam131c	ENSMUSG00000006218.5	ENSMUST00000006380.5	9	0	1	4	4	2	3	9	7	12	0	1	0	4	8	2	0	5	4	0	3	9
Serpinb9	ENSMUSG00000045827.11	ENSMUST00000006391.5	2709	1715	1220	1217	1713	1000	1543	1024	2327	2160	2246	1604	2921	1840	1400	2151	484	593	1017	828	804	432
Serpinb9b	ENSMUSG00000021403.4	ENSMUST00000006392.3	61	44	38	35	32	28	29	33	56	48	49	42	100	83	55	78	24	45	34	58	55	25
Epor	ENSMUSG00000006235.7	ENSMUST00000006397.7	64	41	22	22	49	23	27	25	69	45	18	9	22	21	4	15	7	9	14	1	4	5
Ccdc159	ENSMUSG00000006241.17	ENSMUST00000006403.7	17	14	23	20	14	6	22	38	18	9	21	6	7	9	2	16	4	5	4	0	3	4
Mob1b	ENSMUSG00000006262.16	ENSMUST00000006424.8	474	435	295	286	334	204	325	220	370	286	213	169	211	173	145	279	47	151	135	91	143	130
Atp6v1b1	ENSMUSG00000006269.8	ENSMUST00000006431.8	210	113	102	88	114	57	127	79	53	93	43	5	5	7	13	42	6	6	18	4	5	4
Atp6v1b2	ENSMUSG00000006273.15	ENSMUST00000006435.8	3313	2354	1669	1564	1836	1138	1381	984	2711	2073	2127	1790	2519	1907	1571	2011	486	822	757	363	656	464
Tep1	ENSMUSG00000006281.9	ENSMUST00000006444.9	1321	1012	694	709	974	581	768	529	1165	988	906	882	1157	821	958	1120	342	408	633	230	246	243
Ttc5	ENSMUSG00000006288.9	ENSMUST00000006451.8	412	233	207	165	210	139	173	158	268	266	150	102	155	129	124	162	51	88	75	35	64	24
Aamp	ENSMUSG00000006299.14	ENSMUST00000006462.14	2837	1757	1180	1087	1570	1036	1311	893	1682	1441	1144	624	1178	1045	676	995	275	447	412	227	305	257
Arpc2	ENSMUSG00000006304.15	ENSMUST00000006467.14	2727	2021	1519	1572	1755	1381	1483	1028	2179	1644	1882	1743	1902	1520	1365	2418	678	1143	1157	763	1573	1290
Upk1a	ENSMUSG00000006313.6	ENSMUST00000006476.6	24	7	28	9	21	7	9	16	22	9	10	6	2	3	0	5	5	4	3	4	6	9
Tmem147	ENSMUSG00000006315.10	ENSMUST00000006478.10	498	257	208	162	284	227	192	114	242	170	224	96	175	168	127	174	81	120	100	49	75	58
Rps9	ENSMUSG00000006333.15	ENSMUST00000006496.15	3646	1735	1292	1314	1679	1149	1817	1136	3289	2309	2670	1856	2981	2269	1756	2554	932	1319	1308	890	1374	1120
Crip1	ENSMUSG00000006360.12	ENSMUST00000006523.12	4182	2854	2275	1953	2230	1584	2250	1302	3081	3207	2108	1259	2304	1991	1217	2143	398	619	827	505	770	550
Gcat	ENSMUSG00000006378.16	ENSMUST00000006544.9	242	151	97	127	135	92	148	84	164	117	97	45	77	75	44	85	16	19	46	25	19	14
Hyi	ENSMUSG00000006395.17	ENSMUST00000006562.6	105	62	60	49	85	54	52	78	76	66	26	19	45	43	37	21	13	33	27	27	42	36
Cdc20	ENSMUSG00000006398.16	ENSMUST00000006565.13	69	99	45	26	79	56	54	40	52	62	41	60	90	115	187	81	112	198	125	83	65	55
Nectin4	ENSMUSG00000006411.13	ENSMUST00000006578.10	212	108	98	132	123	108	76	63	211	173	230	211	200	153	174	261	66	102	82	116	169	121
Tmem189	ENSMUSG00000090213.2	ENSMUST00000006587.7	392	328	202	171	300	230	197	183	299	169	266	212	237	223	263	226	137	201	199	211	297	308
Srm	ENSMUSG00000006442.11	ENSMUST00000006611.9	235	208	136	116	149	120	145	76	186	167	162	140	218	175	173	197	81	81	92	77	103	101
Epha2	ENSMUSG00000006445.4	ENSMUST00000006614.3	2708	1624	958	1211	1830	1081	1485	935	1668	943	1364	1151	1893	1486	1181	1450	653	955	712	960	1511	1190
Arhgef19	ENSMUSG00000028919.12	ENSMUST00000006618.9	142	148	86	100	104	87	78	69	86	87	99	59	103	82	60	85	38	46	34	21	23	27
Rbm14	ENSMUSG00000006456.11	ENSMUST00000006625.8	1185	851	705	592	948	542	738	497	698	690	496	443	721	596	445	479	166	156	225	154	187	166
Actn3	ENSMUSG00000006457.5	ENSMUST00000006626.5	20	22	30	7	26	17	15	12	19	19	5	5	17	25	11	13	4	7	333	8	11	5
Sptbn1	ENSMUSG00000020315.19	ENSMUST00000006629.14	26030	33648	23434	27361	19916	14423	21505	14114	24501	29279	18412	12594	15448	14040	10824	17189	2678	6227	10775	2957	4676	4177
Zdhhc24	ENSMUSG00000006463.14	ENSMUST00000006632.8	168	98	60	50	79	67	59	40	95	53	42	35	92	64	37	47	17	31	29	13	24	12
Slc34a3	ENSMUSG00000006469.14	ENSMUST00000006638.8	0	0	0	0	0	0	0	1	0	0	1	0	0	0	0	0	0	0	0	0	0	0
Nsmf	ENSMUSG00000006476.20	ENSMUST00000006646.15	73	58	82	88	54	62	92	101	61	50	85	46	70	58	28	55	43	78	93	64	76	95
Pdk1	ENSMUSG00000006494.12	ENSMUST00000006669.6	178	115	77	88	87	69	61	42	109	88	66	43	42	46	35	60	36	64	70	24	37	24
Prtn3	ENSMUSG00000057729.13	ENSMUST00000006679.15	17	3	12	6	15	30	4	14	19	17	20	13	25	16	8	15	4	2	12	3	8	18
Orm3	ENSMUSG00000028359.5	ENSMUST00000006687.5	19	13	8	14	2	12	13	9	7	11	12	14	17	16	7	21	1	6	13	3	4	11
Mvd	ENSMUSG00000006517.6	ENSMUST00000006692.6	387	222	182	221	223	136	223	92	172	162	202	106	276	174	100	175	21	38	73	32	45	29
Itih3	ENSMUSG00000006522.18	ENSMUST00000006697.17	51	40	34	21	18	8	24	16	17	32	64	14	55	22	32	82	8	7	36	5	29	19
Stimate	ENSMUSG00000006526.14	ENSMUST00000006701.8	202	146	114	101	139	95	103	81	154	102	143	72	105	72	72	111	53	62	56	47	81	46
Wnt6	ENSMUSG00000033227.8	ENSMUST00000006716.8	6	8	14	1	4	0	1	0	5	3	1	0	12	4	8	3	4	5	2	0	1	0
Wnt10a	ENSMUSG00000026167.15	ENSMUST00000006718.15	2	0	3	0	2	1	0	0	0	0	0	0	0	0	0	0	2	4	1	3	0	0
Atp7b	ENSMUSG00000006567.12	ENSMUST00000006742.11	2169	1595	1088	1347	1138	776	1004	698	2450	1377	929	402	836	784	541	831	142	425	283	144	151	94
Slc4a1	ENSMUSG00000006574.16	ENSMUST00000006749.10	267	27	60	29	110	54	29	101	78	12	30	43	50	67	24	58	7	15	12	1	2	13
Rundc3a	ENSMUSG00000006575.15	ENSMUST00000006750.8	9	3	0	1	3	2	5	7	4	5	17	4	5	6	1	2	2	8	5	8	1	4
Cdt1	ENSMUSG00000006585.4	ENSMUST00000006760.3	182	133	70	85	168	77	122	61	218	183	209	167	260	217	231	227	114	104	113	161	161	135
Snai3	ENSMUSG00000006587.7	ENSMUST00000006762.7	8	2	3	0	1	0	4	1	5	2	2	8	8	1	1	7	3	2	3	1	2	2
Aprt	ENSMUSG00000006589.9	ENSMUST00000006764.9	803	485	357	342	398	290	414	227	486	516	374	216	521	375	275	357	112	251	194	209	216	206
Gtf2h1	ENSMUSG00000006599.14	ENSMUST00000006774.11	223	176	115	127	153	96	123	97	144	147	193	151	166	146	169	190	74	122	127	94	145	105
Slc17a2	ENSMUSG00000036110.15	ENSMUST00000006786.11	0	6	2	1	0	0	4	0	0	0	7	0	0	0	0	0	0	0	1	0	1	0
Ncr1	ENSMUSG00000062524.5	ENSMUST00000006792.6	123	96	65	22	88	54	85	32	170	123	112	104	253	258	132	186	25	25	76	1	5	1
Abhd1	ENSMUSG00000006638.16	ENSMUST00000006814.9	32	29	21	29	23	9	17	18	15	11	37	18	15	24	27	41	10	28	39	17	23	33
Tcf23	ENSMUSG00000006642.4	ENSMUST00000006818.4	10	11	3	8	9	6	2	6	22	2	2	2	4	18	12	12	5	39	15	3	6	3
Aplp1	ENSMUSG00000006651.9	ENSMUST00000006828.9	117	125	90	70	127	79	78	66	105	93	73	41	59	47	52	68	25	34	30	8	5	9
Qars	ENSMUSG00000032604.17	ENSMUST00000006838.16	1650	948	647	651	880	599	716	522	1131	936	863	613	1168	915	660	1023	293	554	466	283	398	311
P4htm	ENSMUSG00000006675.11	ENSMUST00000006853.11	198	112	102	92	122	81	104	83	122	121	85	31	92	68	32	75	7	35	17	28	48	31
Usp19	ENSMUSG00000006676.17	ENSMUST00000006854.13	3176	2481	1851	2099	2053	1340	1688	1515	2569	2192	1592	1221	1824	1640	1177	1806	417	754	721	388	644	495
Pola1	ENSMUSG00000006678.7	ENSMUST00000006856.3	253	172	105	165	125	92	156	112	251	192	221	140	214	187	186	207	58	62	134	45	39	48
D130043K22Rik	ENSMUSG00000006711.16	ENSMUST00000006893.9	109	52	45	47	71	36	50	45	71	63	54	21	43	42	42	52	9	13	17	9	4	8
Acot13	ENSMUSG00000006717.8	ENSMUST00000006900.7	487	318	269	299	231	139	275	186	352	257	206	92	241	145	97	233	27	89	105	16	50	29
Cdk4	ENSMUSG00000006728.13	ENSMUST00000006911.12	1096	628	611	513	601	401	511	355	763	693	596	294	535	480	319	484	190	270	245	167	184	144
Pip4k2a	ENSMUSG00000026737.13	ENSMUST00000006912.12	247	191	106	122	158	102	97	89	170	89	153	161	123	108	142	160	62	130	121	71	137	108
B4galnt1	ENSMUSG00000006731.11	ENSMUST00000006914.11	732	508	427	358	551	397	400	279	562	468	524	374	536	464	435	577	270	399	384	303	444	329
Mettl1	ENSMUSG00000006732.15	ENSMUST00000006915.14	114	72	64	58	60	55	44	44	91	87	87	54	144	118	69	103	20	19	32	23	35	18
Tph2	ENSMUSG00000006764.9	ENSMUST00000006949.9	0	0	0	0	1	0	0	0	0	0	0	0	0	0	0	0	0	0	0	0	0	0
Saa4	ENSMUSG00000040017.9	ENSMUST00000006952.9	0	0	0	0	0	0	0	0	0	0	0	0	0	2	3	4	0	0	2	0	2	2
Saa3	ENSMUSG00000040026.9	ENSMUST00000006956.9	85	67	26	48	26	34	26	24	77	229	1249	1803	2669	3811	10178	2077	633	1083	1081	1153	629	453
Krt28	ENSMUSG00000055937.2	ENSMUST00000006963.3	0	0	0	3	0	0	0	0	0	0	6	0	0	4	0	0	0	0	0	1	2	1
Krt23	ENSMUSG00000006777.8	ENSMUST00000006969.8	408	319	202	199	263	121	194	132	197	174	122	55	149	85	66	123	14	43	45	18	30	21
Hcn1	ENSMUSG00000021730.9	ENSMUST00000006991.9	5	16	28	4	12	1	17	1	17	16	9	16	7	6	9	20	8	9	12	7	19	17
Acat2	ENSMUSG00000023832.15	ENSMUST00000007005.14	591	364	313	380	329	188	320	171	445	283	227	122	244	263	178	237	30	67	101	32	44	34
Sod2	ENSMUSG00000006818.6	ENSMUST00000007012.6	1955	1077	926	803	990	638	823	502	1194	1203	1604	1201	1630	1442	1148	1611	343	400	614	560	1556	1257
Ik	ENSMUSG00000024474.8	ENSMUST00000007042.6	2235	1527	1177	1111	1281	828	1178	821	1714	1574	1238	785	1403	970	831	1084	177	413	575	258	487	339
Tmco6	ENSMUSG00000006850.9	ENSMUST00000007046.9	189	159	171	107	151	110	152	120	166	194	141	70	111	118	90	106	23	33	59	14	11	19
Ctnnb1	ENSMUSG00000006932.18	ENSMUST00000007130.15	26120	18478	13130	13229	16940	10605	12806	9515	17909	14507	12258	7075	10928	9067	5756	11153	1775	3386	3920	1650	2551	1839
Eif1b	ENSMUSG00000006941.6	ENSMUST00000007139.6	673	350	227	193	352	168	326	184	431	269	208	118	274	197	109	173	45	94	105	45	96	90
Klk1b11	ENSMUSG00000044485.5	ENSMUST00000007156.5	0	1	0	1	6	0	1	0	0	1	1	0	2	2	3	3	0	0	3	0	0	0
Chrd	ENSMUSG00000006958.15	ENSMUST00000007171.13	112	63	48	33	43	56	37	27	56	47	49	24	38	30	42	35	18	23	34	7	16	15
Clcn2	ENSMUSG00000022843.18	ENSMUST00000007207.15	76	34	24	43	20	24	29	32	49	28	32	15	30	39	13	36	9	16	18	9	19	19
Psmd2	ENSMUSG00000006998.17	ENSMUST00000007212.9	3405	2209	1435	1551	1867	1314	1416	1061	2410	1932	1922	1406	2620	1974	1615	1994	575	869	919	714	1100	817
Ap2m1	ENSMUSG00000022841.16	ENSMUST00000007216.9	2449	1767	1339	1149	1290	790	1406	828	1621	1462	1176	875	1439	1107	846	1158	331	587	542	396	515	419
Syngr3	ENSMUSG00000007021.6	ENSMUST00000007236.5	0	0	1	2	4	6	0	0	2	2	3	2	5	1	0	0	1	2	0	0	0	1
Vwa7	ENSMUSG00000007030.9	ENSMUST00000007245.8	29	22	29	12	33	34	11	31	14	11	20	6	9	4	12	20	4	2	8	3	2	9
Hspa1l	ENSMUSG00000007033.5	ENSMUST00000007248.5	442	90	144	425	842	44	273	119	109	108	395	853	315	139	221	258	38	71	85	10	42	50
Slc44a4	ENSMUSG00000007034.16	ENSMUST00000007249.15	682	404	289	276	401	244	343	217	378	420	352	223	505	294	253	614	55	75	71	65	111	76
Abhd16a	ENSMUSG00000007036.16	ENSMUST00000007251.14	1195	692	564	491	913	617	556	470	959	724	766	592	603	581	388	625	264	304	351	334	485	302
Neu1	ENSMUSG00000007038.6	ENSMUST00000007253.6	782	421	330	341	490	334	360	219	511	314	318	225	279	311	249	325	132	226	162	147	223	157
Ddah2	ENSMUSG00000007039.13	ENSMUST00000007255.13	675	501	314	318	550	387	277	287	465	354	291	185	201	157	135	206	62	137	127	54	90	65
Clic1	ENSMUSG00000007041.10	ENSMUST00000007257.10	4835	3455	2364	2374	2535	1716	2491	1618	3784	3175	3198	2450	4175	3121	2788	3808	819	1280	1422	1129	1872	1493
Ly6g6d	ENSMUSG00000073413.10	ENSMUST00000007259.4	8	2	14	1	2	5	8	2	4	10	1	5	5	2	4	2	6	8	5	3	1	0
Krt14	ENSMUSG00000045545.9	ENSMUST00000007272.8	22	3	12	2	4	5	8	4	20	13	2	9	9	2	4	8	0	0	13	4	1	5
Krt13	ENSMUSG00000044041.5	ENSMUST00000007275.3	7	3	3	5	1	2	2	1	5	4	2	0	1	1	0	1	0	3	369	2	8	1
Krt16	ENSMUSG00000053797.11	ENSMUST00000007280.9	0	0	3	1	1	0	1	0	0	0	0	3	1	0	0	7	2	0	3	0	3	1
Pole	ENSMUSG00000007080.15	ENSMUST00000007296.12	86	65	57	56	87	48	60	39	95	106	109	119	165	161	213	188	61	58	128	63	78	42
Krt19	ENSMUSG00000020911.15	ENSMUST00000007317.8	7334	5028	4096	3747	4460	3192	3944	2633	4799	4468	2743	1250	2904	2468	1916	2870	1081	1282	1304	1983	2110	1497
Atp12a	ENSMUSG00000022229.4	ENSMUST00000007340.4	1	1	1	0	0	0	0	0	0	0	0	0	0	0	0	0	1	0	1	0	0	1
Kiss1	ENSMUSG00000116158.2	ENSMUST00000007433.5	2	2	1	1	2	2	3	0	5	4	0	4	1	0	3	2	0	0	0	0	1	0
Strada	ENSMUSG00000069631.15	ENSMUST00000007444.14	186	196	127	144	153	99	151	75	209	138	121	61	201	121	89	167	21	71	59	29	48	42
Akr1b7	ENSMUSG00000052131.8	ENSMUST00000007449.9	72	55	40	37	59	22	50	34	44	29	19	9	24	31	7	14	0	8	10	8	6	2
Mrpl49	ENSMUSG00000007338.11	ENSMUST00000007482.8	380	237	150	162	198	116	170	109	227	214	154	104	179	133	99	120	39	62	64	28	20	13
Gatad1	ENSMUSG00000007415.16	ENSMUST00000007559.15	128	104	77	91	137	118	101	98	96	108	121	127	100	114	84	81	90	177	129	70	138	115
Pcdhac1	ENSMUSG00000103255.2	ENSMUST00000007584.4	62	32	41	29	56	42	29	18	53	50	6	7	22	16	9	21	4	6	9	1	1	4
M6pr	ENSMUSG00000007458.15	ENSMUST00000007602.15	1670	1029	636	862	849	640	608	536	1215	991	1077	861	1012	759	701	1085	309	439	478	347	657	517
Ppp2r1a	ENSMUSG00000007564.16	ENSMUST00000007708.14	6147	4319	3283	2913	3942	2609	3224	2380	4854	3964	3490	2293	3900	2994	2256	3499	727	1191	1204	1087	1850	1470
Tinf2	ENSMUSG00000007589.10	ENSMUST00000007733.8	209	121	98	97	99	80	67	52	94	97	111	91	107	115	57	122	33	76	85	38	74	71
Tssk4	ENSMUSG00000007591.16	ENSMUST00000007735.9	5	1	3	2	2	6	2	0	1	1	0	0	2	1	0	1	1	4	2	0	0	0
Hapln4	ENSMUSG00000007594.11	ENSMUST00000007738.11	1	0	3	0	0	0	0	0	0	0	0	0	0	2	0	0	2	0	0	0	0	0
Dus3l	ENSMUSG00000007603.10	ENSMUST00000007747.10	476	298	263	232	341	213	251	225	353	285	247	137	241	199	111	186	60	94	112	73	97	79
Gtpbp3	ENSMUSG00000007610.16	ENSMUST00000007754.13	189	117	78	89	162	92	94	92	151	154	131	70	138	89	96	94	57	59	63	36	61	33
Tgfbr1	ENSMUSG00000007613.16	ENSMUST00000007757.15	699	461	375	403	385	343	358	239	577	356	323	262	330	348	377	285	235	398	258	171	211	202
Gabrb2	ENSMUSG00000007653.13	ENSMUST00000007797.10	0	0	0	0	0	0	0	0	0	0	4	1	0	0	0	0	0	0	2	0	0	0
Arpp19	ENSMUSG00000007656.14	ENSMUST00000007800.8	864	509	358	373	452	262	424	317	610	450	371	246	533	403	327	443	144	229	199	196	285	209
Khsrp	ENSMUSG00000007670.11	ENSMUST00000007814.10	2410	1520	1122	1139	1804	1137	1322	925	1668	1362	1280	967	1474	1186	979	1368	522	766	735	530	775	646
Ccdc124	ENSMUSG00000007721.7	ENSMUST00000007865.7	413	346	147	166	325	172	245	127	275	248	213	134	291	220	142	146	84	108	121	120	162	116
Rhoa	ENSMUSG00000007815.14	ENSMUST00000007959.14	6011	4586	3081	3277	3262	1946	3117	2111	4320	4258	2689	1594	3126	2298	1784	3028	473	876	1074	664	1086	753
Hnrnpa0	ENSMUSG00000007836.7	ENSMUST00000007980.7	1305	963	667	674	1220	945	810	583	783	796	762	598	652	652	494	802	498	637	538	678	986	853
Rbm28	ENSMUSG00000029701.16	ENSMUST00000007993.16	1554	995	834	736	592	526	593	482	958	899	581	376	652	623	345	606	100	154	308	105	184	141
Ddx49	ENSMUSG00000057788.14	ENSMUST00000008004.10	581	399	316	338	382	310	410	253	501	451	333	248	420	431	221	373	126	199	177	174	255	203
Id3	ENSMUSG00000007872.4	ENSMUST00000008016.3	4279	1765	1523	1224	2810	1337	2041	978	2640	2255	1712	1231	2509	1211	889	1420	301	645	391	487	775	554
Tcap	ENSMUSG00000007877.3	ENSMUST00000008021.3	507	223	229	202	98	45	303	61	134	404	79	131	214	145	27	463	7	61	253	26	45	81
Crlf1	ENSMUSG00000007888.16	ENSMUST00000008032.14	637	376	263	262	495	238	334	210	337	268	183	59	115	125	70	112	91	87	80	55	89	43
Rplp1	ENSMUSG00000007892.9	ENSMUST00000008036.9	923	473	377	290	472	270	413	228	807	589	734	472	684	515	444	533	256	324	397	172	366	287
Hmgcll1	ENSMUSG00000007908.15	ENSMUST00000008052.13	104	104	59	45	78	40	60	28	69	54	53	26	43	37	43	47	9	15	15	8	8	1
Ttc9b	ENSMUSG00000007944.9	ENSMUST00000008088.9	0	0	0	0	0	0	0	0	0	0	2	0	0	0	0	0	0	0	0	0	0	2
Phox2a	ENSMUSG00000007946.12	ENSMUST00000008090.11	4	0	0	0	0	0	0	0	0	0	0	1	6	0	0	0	0	1	1	1	8	8
Abhd8	ENSMUSG00000007950.10	ENSMUST00000008094.10	92	84	63	45	82	59	49	29	106	57	58	33	33	48	51	62	39	66	65	52	57	52
Mid1ip1	ENSMUSG00000008035.13	ENSMUST00000008179.7	2815	1416	1460	1062	1674	901	1645	875	1911	1937	1416	714	1663	888	640	1225	121	225	362	106	200	161
Fhl2	ENSMUSG00000008136.15	ENSMUST00000008280.14	63	38	35	52	48	14	46	33	29	60	76	48	44	27	40	160	11	13	30	16	35	28
Clstn3	ENSMUSG00000008153.13	ENSMUST00000008297.5	52	26	25	12	44	22	30	29	20	15	13	10	24	13	7	37	2	1	9	2	0	0
Cers4	ENSMUSG00000008206.17	ENSMUST00000008350.16	1268	857	626	567	771	496	609	437	969	866	507	198	500	359	242	486	54	168	158	56	125	68
Phax	ENSMUSG00000008301.12	ENSMUST00000008445.7	635	467	304	310	329	193	329	240	490	376	327	223	349	273	247	297	88	139	145	93	175	114
1700109H08Rik	ENSMUSG00000008307.12	ENSMUST00000008451.12	0	5	10	4	0	2	22	11	5	6	3	4	13	4	10	17	1	6	6	3	11	13
Relt	ENSMUSG00000008318.11	ENSMUST00000008462.11	83	42	26	48	44	26	33	29	49	25	59	50	33	88	63	57	38	38	46	45	76	68
Snrpb2	ENSMUSG00000008333.13	ENSMUST00000008477.13	536	345	266	234	248	188	243	169	377	386	308	238	427	272	250	371	51	137	135	98	193	174
Prpf31	ENSMUSG00000008373.17	ENSMUST00000008517.13	643	370	268	256	337	228	272	205	502	334	422	257	410	321	238	388	129	151	211	96	201	159
Sertad1	ENSMUSG00000008384.9	ENSMUST00000008528.8	687	306	222	232	408	215	292	158	454	396	339	337	549	347	177	483	95	103	118	104	124	120
Carhsp1	ENSMUSG00000008393.10	ENSMUST00000008537.10	714	554	396	516	478	320	354	302	533	510	638	517	539	634	338	662	95	177	172	154	234	183
Elk3	ENSMUSG00000008398.17	ENSMUST00000008542.12	1479	1036	777	616	1165	579	851	583	956	821	608	313	716	460	422	448	209	391	324	175	236	175
Herpud2	ENSMUSG00000008429.9	ENSMUST00000008573.9	528	336	355	297	400	241	250	248	396	291	292	197	211	234	187	361	105	219	172	105	156	126
Rdh13	ENSMUSG00000008435.16	ENSMUST00000008579.14	133	71	45	33	120	50	73	48	99	66	65	47	97	42	32	44	16	47	42	21	26	20
Adam21	ENSMUSG00000008438.4	ENSMUST00000008582.4	0	2	0	3	0	0	0	0	1	0	9	4	7	2	1	9	0	4	2	1	6	0
Fut1	ENSMUSG00000008461.7	ENSMUST00000008605.6	0	0	0	0	0	0	0	0	2	5	0	0	3	0	0	0	0	0	3	0	0	0
Rnf151	ENSMUSG00000008482.10	ENSMUST00000008626.10	0	0	5	0	0	0	0	1	1	0	0	0	0	1	0	3	0	0	0	0	0	2
Mgst1	ENSMUSG00000008540.12	ENSMUST00000008684.11	7869	5060	4430	3843	4409	2207	3747	2852	6302	5513	4563	2382	4212	3525	2020	4665	498	1240	1214	618	1122	969
Htr3b	ENSMUSG00000008590.5	ENSMUST00000008734.5	4	0	0	0	0	0	0	0	0	0	0	0	0	0	0	0	0	0	0	0	0	0
Rab25	ENSMUSG00000008601.13	ENSMUST00000008745.13	316	207	175	155	204	82	191	123	212	223	155	73	163	159	53	167	47	61	52	41	50	32
Ubqln4	ENSMUSG00000008604.12	ENSMUST00000008748.8	574	316	229	209	343	325	234	208	337	227	237	159	226	157	173	180	109	101	158	82	119	98
Rps18	ENSMUSG00000008668.16	ENSMUST00000008812.9	1214	532	421	451	882	480	695	332	1337	913	1225	901	1735	1127	894	1260	522	487	644	491	629	635
Zfp955a	ENSMUSG00000094441.3	ENSMUST00000008830.10	68	20	13	8	30	18	19	25	35	29	16	5	19	7	24	14	3	22	9	2	5	6
Gprc5b	ENSMUSG00000008734.10	ENSMUST00000008878.10	362	239	163	214	220	185	202	146	227	124	115	112	111	169	109	176	73	88	106	122	172	135
Coro1b	ENSMUSG00000024835.16	ENSMUST00000008893.9	2473	1459	1047	999	1560	1139	985	730	1890	1406	1523	1351	1483	1128	935	1409	449	549	661	318	331	262
Man1a2	ENSMUSG00000008763.17	ENSMUST00000008907.14	308	279	161	220	228	189	165	127	255	239	247	192	219	156	156	181	107	172	183	90	127	123
Acyp1	ENSMUSG00000008822.16	ENSMUST00000008966.13	201	84	89	62	85	70	87	72	123	94	82	39	68	47	59	45	10	28	32	3	5	3
Cldn13	ENSMUSG00000008843.5	ENSMUST00000008987.5	24	0	0	0	1	0	1	2	1	0	0	2	1	0	0	0	0	0	0	0	0	0
Sptbn2	ENSMUSG00000067889.8	ENSMUST00000008991.8	136	124	133	102	113	68	85	68	116	140	76	41	127	95	81	102	21	56	71	26	46	64
Rala	ENSMUSG00000008859.9	ENSMUST00000009003.9	336	195	113	130	198	121	122	116	207	182	179	191	125	118	107	157	66	66	106	53	106	83
Vdac3	ENSMUSG00000008892.13	ENSMUST00000009036.11	1308	845	638	588	668	398	534	397	808	752	662	410	741	503	406	670	132	255	291	140	244	163
Rpl30	ENSMUSG00000058600.14	ENSMUST00000009039.6	620	326	252	242	353	242	367	187	659	453	537	443	719	459	420	513	136	291	317	205	395	366
Abcb1b	ENSMUSG00000028970.10	ENSMUST00000009058.10	356	233	183	211	230	136	218	116	296	253	238	225	256	211	128	239	65	152	124	36	61	54
Vps72	ENSMUSG00000008958.15	ENSMUST00000009102.9	641	498	399	371	429	288	354	263	440	435	304	186	327	293	183	317	105	171	174	104	139	121
Stk38	ENSMUSG00000024006.18	ENSMUST00000009138.13	752	487	371	335	417	260	350	213	608	494	493	324	420	339	259	371	83	157	173	37	84	40
Bmp7	ENSMUSG00000008999.8	ENSMUST00000009143.8	53	17	28	13	27	23	35	31	21	8	12	9	24	16	15	22	8	12	16	4	6	3
Pdcl	ENSMUSG00000009030.15	ENSMUST00000009174.15	816	603	331	393	494	250	337	295	735	546	338	157	367	310	242	363	49	104	151	52	70	52
Cabp7	ENSMUSG00000009075.3	ENSMUST00000009219.3	0	0	0	0	0	0	1	0	0	0	3	0	1	0	0	0	0	0	1	0	0	0
Zmat5	ENSMUSG00000009076.11	ENSMUST00000009220.5	395	248	282	216	261	208	221	174	230	235	146	110	220	159	112	161	40	87	77	29	46	34
Ap1b1	ENSMUSG00000009090.18	ENSMUST00000009234.16	2674	1717	1287	1251	1845	1101	1312	989	1847	1496	1243	823	1447	1164	932	1415	347	597	622	363	618	486
Derl3	ENSMUSG00000009092.6	ENSMUST00000009236.6	19	13	8	20	19	6	7	3	27	12	12	9	7	2	4	8	3	1	5	3	0	1
Bcl2l13	ENSMUSG00000009112.5	ENSMUST00000009256.4	285	229	142	149	181	119	182	123	209	179	165	119	156	156	148	204	82	108	121	48	79	63
Spatc1l	ENSMUSG00000009115.6	ENSMUST00000009259.5	0	0	0	0	2	0	0	0	0	0	0	0	0	0	0	0	0	0	0	0	0	0
Dgcr8	ENSMUSG00000022718.13	ENSMUST00000009321.11	393	249	156	209	226	163	196	196	255	212	174	155	189	182	188	164	65	122	121	63	117	93
Ccl8	ENSMUSG00000009185.3	ENSMUST00000009329.3	63	84	35	36	45	43	39	26	113	107	433	346	345	236	429	481	74	38	87	156	171	86
Ifi211	ENSMUSG00000026536.10	ENSMUST00000009340.10	229	226	133	150	144	108	127	86	1697	1813	4161	4404	4224	2445	2669	4348	587	439	1185	422	1101	917
Xpo6	ENSMUSG00000000131.16	ENSMUST00000009344.16	557	438	312	316	372	319	333	246	429	365	446	537	436	471	513	565	253	306	359	256	492	469
Serpinb2	ENSMUSG00000062345.11	ENSMUST00000009356.11	11	31	14	9	17	7	9	2	13	46	15	14	12	1	6	16	7	3	13	2	1	0
Mymk	ENSMUSG00000009214.10	ENSMUST00000009358.9	0	0	0	1	1	3	1	0	3	3	10	6	14	21	3	4	2	2	1	2	5	8
Trpm5	ENSMUSG00000009246.15	ENSMUST00000009390.10	0	2	0	5	1	5	8	5	0	1	5	1	0	2	0	1	0	0	1	0	0	0
Ascl2	ENSMUSG00000009248.7	ENSMUST00000009392.6	4	1	0	0	1	5	1	0	1	1	1	0	0	0	0	2	0	0	0	1	0	2
Zfp212	ENSMUSG00000052763.8	ENSMUST00000009411.9	327	210	159	191	270	158	217	136	337	212	160	95	190	114	97	221	29	68	75	56	79	99
Repin1	ENSMUSG00000052751.17	ENSMUST00000009420.15	297	194	162	137	202	110	132	97	213	134	110	99	138	82	103	164	53	75	77	63	139	109
Pttg1ip	ENSMUSG00000009291.14	ENSMUST00000009435.12	3111	1890	1298	1419	1466	867	1297	975	1926	1680	1018	727	1259	1133	609	1149	250	513	399	426	879	501
Slc16a12	ENSMUSG00000009378.5	ENSMUST00000009522.4	99	53	25	38	66	36	25	38	64	34	11	22	32	8	14	18	17	18	20	1	11	6
Syn2	ENSMUSG00000009394.14	ENSMUST00000009538.12	194	120	120	80	239	150	176	76	234	193	129	65	99	80	57	73	31	49	35	12	19	16
Elk1	ENSMUSG00000009406.14	ENSMUST00000009550.14	45	30	9	42	37	28	22	27	26	19	32	27	18	31	28	42	21	59	48	24	54	42
Kcnc4	ENSMUSG00000027895.11	ENSMUST00000009617.10	0	1	3	0	1	1	3	0	2	4	0	1	3	2	0	3	0	4	0	0	0	0
Ush1c	ENSMUSG00000030838.21	ENSMUST00000009667.12	0	0	0	0	0	0	0	0	0	0	0	0	0	0	0	0	0	0	1	0	0	0
Rnmt	ENSMUSG00000009535.14	ENSMUST00000009679.11	227	188	137	157	132	101	131	95	154	199	124	105	138	145	115	200	36	101	96	50	84	49
Kcnq1	ENSMUSG00000009545.15	ENSMUST00000009689.11	396	249	222	186	191	158	193	123	266	154	150	108	137	93	82	173	43	53	77	16	53	34
Srp14	ENSMUSG00000009549.15	ENSMUST00000009693.15	1263	603	480	489	649	420	517	357	763	559	611	299	450	476	308	445	156	248	194	111	163	122
6330409D20Rik	ENSMUSG00000009551.3	ENSMUST00000009695.3	1	17	5	8	3	7	6	2	5	9	5	8	3	2	0	1	2	6	3	2	1	2
Cdk9	ENSMUSG00000009555.17	ENSMUST00000009699.16	748	507	344	384	462	368	371	251	527	424	394	317	396	354	349	448	138	263	195	241	349	336
Eng	ENSMUSG00000026814.17	ENSMUST00000009705.14	14812	10171	8487	9622	9306	7684	5438	5838	11139	11176	8320	6547	7609	6292	4983	10311	1100	2702	2553	1159	1777	1336
Tor2a	ENSMUSG00000009563.17	ENSMUST00000009707.14	224	151	107	112	174	78	135	76	137	142	164	99	148	150	137	126	70	91	64	66	91	71
Syngr1	ENSMUSG00000022415.13	ENSMUST00000009727.12	43	15	38	18	26	32	30	18	39	28	27	9	42	23	24	26	26	42	15	11	25	21
St6galnac1	ENSMUSG00000009588.10	ENSMUST00000009732.8	0	0	0	0	1	0	2	0	0	0	0	0	0	0	0	2	1	0	0	1	0	0
Taf7l	ENSMUSG00000009596.10	ENSMUST00000009740.9	0	0	0	0	0	0	0	0	0	0	0	0	0	0	1	0	0	0	0	0	0	2
Tex15	ENSMUSG00000009628.15	ENSMUST00000009772.8	183	130	115	124	97	92	110	110	165	78	81	37	84	46	52	58	36	75	83	25	25	27
Ppp2cb	ENSMUSG00000009630.11	ENSMUST00000009774.11	843	652	510	472	678	576	479	378	590	530	593	373	424	390	358	450	233	502	343	294	438	427
G0s2	ENSMUSG00000009633.4	ENSMUST00000009777.4	1154	508	472	262	645	188	448	269	480	582	210	153	265	131	78	148	24	96	70	29	40	23
P4ha1	ENSMUSG00000019916.15	ENSMUST00000009789.15	4347	2551	1395	2328	2130	1397	1431	1103	2396	1920	2196	1861	1829	1072	874	1571	214	346	469	187	332	187
Pla2g12b	ENSMUSG00000009646.14	ENSMUST00000009790.14	0	0	1	1	1	0	0	0	4	0	0	0	0	0	0	0	1	0	0	0	0	0
Oit3	ENSMUSG00000009654.5	ENSMUST00000009798.5	6	15	7	3	9	4	13	2	4	3	0	1	1	4	1	3	0	6	0	1	1	1
Tex11	ENSMUSG00000009670.12	ENSMUST00000009814.10	50	53	44	32	9	3	10	10	40	48	18	5	24	13	16	20	0	3	2	1	1	1
Kcnd1	ENSMUSG00000009731.5	ENSMUST00000009875.5	10	3	2	4	10	8	14	4	13	4	4	4	9	7	27	7	3	7	10	0	4	11
Sdhb	ENSMUSG00000009863.15	ENSMUST00000010007.9	1856	979	861	818	971	804	908	536	1116	1063	1093	631	1133	861	593	1161	239	475	473	379	582	452
Cox4i2	ENSMUSG00000009876.14	ENSMUST00000010020.12	1475	1102	1088	778	952	524	1241	715	1157	1211	613	281	836	772	321	699	73	314	172	28	63	67
Snap47	ENSMUSG00000009894.16	ENSMUST00000010038.10	950	641	491	426	677	404	551	396	678	619	404	186	390	229	235	319	75	142	147	58	76	51
Wnt3a	ENSMUSG00000009900.8	ENSMUST00000010044.8	278	174	103	93	223	147	139	83	139	102	25	19	23	15	2	25	8	26	32	2	16	9
Kdsr	ENSMUSG00000009905.6	ENSMUST00000010049.6	1467	879	631	707	736	471	549	433	976	845	454	280	487	499	264	465	91	256	173	103	199	115
Tktl1	ENSMUSG00000031397.12	ENSMUST00000010127.12	0	3	0	3	0	0	0	0	0	1	18	1	4	4	0	0	0	2	2	2	8	14
Zmynd10	ENSMUSG00000010044.13	ENSMUST00000010188.9	222	102	134	97	140	60	114	79	87	98	76	66	88	59	39	89	27	42	25	10	9	11
Tmem115	ENSMUSG00000010045.3	ENSMUST00000010189.3	496	302	228	247	350	208	230	224	305	233	258	163	206	205	137	219	86	141	107	91	139	146
Ifrd2	ENSMUSG00000010048.11	ENSMUST00000010192.11	153	64	64	72	76	42	98	33	114	101	61	41	81	84	44	60	38	47	52	24	23	19
Hyal1	ENSMUSG00000010051.16	ENSMUST00000010195.14	1063	643	521	404	466	334	396	303	670	570	378	134	286	335	162	315	32	183	102	45	80	34
Tusc2	ENSMUSG00000010054.5	ENSMUST00000010198.5	82	47	59	52	36	61	62	30	43	41	29	25	32	26	18	32	12	25	18	10	10	10
Nprl2	ENSMUSG00000010057.9	ENSMUST00000010201.9	463	314	231	229	276	162	280	197	304	240	167	94	227	169	115	191	36	67	75	12	22	9
Gnat1	ENSMUSG00000034837.13	ENSMUST00000010205.9	0	0	0	0	0	0	2	2	0	1	0	0	3	0	0	2	0	0	0	1	0	2
Slc3a2	ENSMUSG00000010095.14	ENSMUST00000010239.6	8455	5765	3637	4519	5292	3445	4019	3179	5630	5240	5897	4627	6285	5166	3088	6785	874	1997	1602	1488	2927	2444
Nxf1	ENSMUSG00000010097.16	ENSMUST00000010241.14	993	747	500	750	639	466	552	535	628	545	560	498	534	529	436	677	150	229	391	209	346	303
Tmem223	ENSMUSG00000117924.2	ENSMUST00000010248.4	447	254	177	174	305	194	192	133	273	217	223	94	208	141	113	124	29	74	68	52	52	53
Tmem179b	ENSMUSG00000118346.2	ENSMUST00000010249.7	244	159	124	133	161	130	116	62	147	123	168	105	162	132	148	125	42	94	67	38	51	34
Slc22a6	ENSMUSG00000024650.6	ENSMUST00000010250.4	0	0	0	0	0	0	0	0	0	1	0	0	0	1	0	1	0	0	0	0	0	0
Slc47a1	ENSMUSG00000010122.15	ENSMUST00000010267.10	38	15	17	10	9	8	13	14	11	9	9	7	8	7	0	13	2	3	6	2	8	8
Wdr77	ENSMUSG00000000561.15	ENSMUST00000010278.12	394	257	207	201	276	192	252	156	300	267	272	140	287	215	155	206	58	90	113	53	111	95
Tmigd3	ENSMUSG00000074344.8	ENSMUST00000010279.10	17	4	5	2	7	3	3	10	11	8	9	5	7	7	3	12	0	3	1	1	1	2
Pifo	ENSMUSG00000010136.15	ENSMUST00000010280.11	99	59	67	47	62	46	56	43	33	44	44	17	33	31	18	44	11	18	18	9	4	7
Tnfrsf13b	ENSMUSG00000010142.13	ENSMUST00000010286.8	44	31	11	15	28	15	17	6	26	30	18	17	15	20	16	17	18	18	22	13	14	8
Spire2	ENSMUSG00000010154.8	ENSMUST00000010298.7	26	17	10	15	39	17	26	19	13	22	49	31	35	19	8	33	27	13	15	21	27	23
Fdx2	ENSMUSG00000079677.3	ENSMUST00000010348.7	56	32	16	18	54	37	44	17	30	34	40	33	64	30	29	17	25	22	31	22	38	46
2610507B11Rik	ENSMUSG00000010277.8	ENSMUST00000010421.7	1328	1195	809	1112	930	875	872	723	1101	907	1275	1319	1083	1114	1267	1123	1459	1557	1699	1132	1673	1499
AI597479	ENSMUSG00000010290.8	ENSMUST00000010434.8	281	174	85	98	172	115	122	60	191	151	87	64	73	50	58	57	19	35	38	19	31	14
Tmem86a	ENSMUSG00000010307.8	ENSMUST00000010451.8	313	197	154	90	117	76	96	71	210	169	124	129	108	119	133	154	78	252	90	100	123	76
Ifi35	ENSMUSG00000010358.14	ENSMUST00000010502.13	1157	1068	681	681	717	439	647	457	3545	3736	3999	3208	3941	2890	1894	3985	502	471	917	390	652	472
Rdm1	ENSMUSG00000010362.10	ENSMUST00000010506.10	465	257	211	212	322	156	276	195	364	280	109	57	97	83	54	89	21	36	49	22	17	7
Gosr1	ENSMUSG00000010392.9	ENSMUST00000010536.9	631	404	247	285	318	184	327	202	487	343	352	174	328	238	180	301	62	131	120	58	130	73
Mrpl52	ENSMUSG00000010406.13	ENSMUST00000010550.12	720	401	294	289	412	337	320	246	535	404	519	328	621	484	358	514	178	204	230	145	217	173
Spaca7	ENSMUSG00000010435.8	ENSMUST00000010579.8	0	0	0	0	0	0	0	0	0	0	0	0	0	0	0	0	0	0	0	0	2	0
Gm266	ENSMUSG00000010529.7	ENSMUST00000010673.7	0	0	0	0	0	0	0	0	0	0	0	0	0	0	1	1	0	0	1	1	1	0
Tsacc	ENSMUSG00000010538.15	ENSMUST00000010682.4	18	1	7	9	5	9	4	4	1	6	13	0	5	3	11	16	2	1	5	0	2	0
Dazl	ENSMUSG00000010592.10	ENSMUST00000010736.9	0	1	0	1	0	0	1	0	0	0	1	0	2	0	0	0	0	0	0	0	1	0
Apol7a	ENSMUSG00000010601.15	ENSMUST00000010745.13	10	5	2	4	7	4	4	3	36	38	52	57	46	44	9	49	12	3	16	5	19	5
Psen2	ENSMUSG00000010609.16	ENSMUST00000010753.14	849	583	310	342	443	427	361	268	528	331	344	165	404	339	289	330	188	241	194	212	321	234
Acaa1b	ENSMUSG00000010651.5	ENSMUST00000010795.5	1021	632	508	476	659	439	478	353	767	621	638	413	662	489	330	540	93	159	177	97	131	104
Plcd1	ENSMUSG00000010660.4	ENSMUST00000010804.4	563	323	214	216	228	186	185	136	323	316	272	181	275	258	99	218	73	94	110	49	92	70
Fads1	ENSMUSG00000010663.6	ENSMUST00000010807.6	1840	848	689	748	1305	822	864	532	1251	940	859	375	789	751	449	769	172	278	310	126	155	114
Cars	ENSMUSG00000010755.18	ENSMUST00000010899.14	453	369	265	252	335	238	220	212	393	408	486	457	435	365	326	626	91	120	190	60	75	75
Phlda2	ENSMUSG00000010760.6	ENSMUST00000010904.5	30	7	15	8	11	13	6	2	15	2	11	0	10	6	4	1	1	4	3	1	6	4
Asz1	ENSMUSG00000010796.12	ENSMUST00000010940.11	0	0	0	0	0	0	0	0	0	0	0	0	1	0	0	1	0	2	0	0	0	0
Wnt2	ENSMUSG00000010797.7	ENSMUST00000010941.6	254	91	103	53	184	120	139	122	106	135	65	21	33	26	17	38	11	47	28	21	19	24
Kdelr3	ENSMUSG00000010830.9	ENSMUST00000010974.9	238	143	89	111	175	124	150	85	169	106	73	46	108	106	96	92	32	81	57	42	74	40
Apip	ENSMUSG00000010911.13	ENSMUST00000011055.7	566	341	259	255	256	165	237	173	377	310	291	182	336	317	174	290	58	101	98	45	46	30
Pdhx	ENSMUSG00000010914.11	ENSMUST00000011058.9	381	226	171	131	230	153	201	148	286	193	260	130	249	216	124	206	48	119	109	64	92	41
Slc5a1	ENSMUSG00000011034.7	ENSMUST00000011178.5	155	123	74	97	114	50	53	50	215	151	181	123	184	106	104	242	26	14	42	29	53	38
Panx3	ENSMUSG00000011118.5	ENSMUST00000011262.4	0	0	0	0	2	0	0	0	0	1	0	0	0	0	3	0	0	0	0	0	1	0
Cfap161	ENSMUSG00000011154.18	ENSMUST00000011298.14	225	171	141	149	169	85	108	102	137	101	91	40	54	62	28	100	8	39	24	1	5	15
Brf1	ENSMUSG00000011158.9	ENSMUST00000011302.9	302	277	234	205	324	209	265	203	215	198	141	168	188	139	183	248	104	154	172	91	147	131
Vipr2	ENSMUSG00000011171.12	ENSMUST00000011315.10	312	247	140	123	290	137	230	214	136	133	77	46	68	105	45	82	12	83	56	13	17	17
Prss45	ENSMUSG00000047257.14	ENSMUST00000011391.12	0	0	0	0	0	0	0	0	0	0	0	0	0	0	0	1	0	0	0	0	0	0
Thg1l	ENSMUSG00000011254.17	ENSMUST00000011398.13	63	46	33	20	34	18	31	18	37	34	49	19	27	33	35	47	25	23	13	19	18	13
Adam19	ENSMUSG00000011256.17	ENSMUST00000011400.8	631	405	264	290	333	306	262	233	414	258	292	150	296	205	247	221	163	211	217	152	134	69
Cd209d	ENSMUSG00000031495.9	ENSMUST00000011445.8	39	21	11	17	15	13	14	13	10	8	9	1	3	1	0	4	2	0	4	0	1	2
Sugp1	ENSMUSG00000011306.8	ENSMUST00000011450.8	514	371	261	246	305	217	324	183	418	386	271	200	384	285	222	283	91	128	191	41	44	33
Acad9	ENSMUSG00000027710.15	ENSMUST00000011492.15	765	537	380	328	437	321	376	272	597	493	401	191	377	319	260	364	84	164	156	62	72	66
Dmrtc2	ENSMUSG00000011349.6	ENSMUST00000011493.6	0	0	0	0	0	0	0	0	0	5	0	0	0	0	0	0	0	0	0	0	0	0
Dhdh	ENSMUSG00000011382.9	ENSMUST00000011526.7	357	199	141	158	225	142	155	153	254	220	145	44	139	89	78	116	30	46	56	12	10	18
Cpb1	ENSMUSG00000011463.6	ENSMUST00000011607.6	33	5	25	5	16	8	11	7	6	27	14	7	0	4	6	7	0	1	6	1	1	1
Dennd1c	ENSMUSG00000002668.9	ENSMUST00000011623.9	156	135	112	85	94	44	147	69	64	74	130	133	125	125	135	213	48	85	142	41	67	52
Fsd1	ENSMUSG00000011589.10	ENSMUST00000011733.9	4	2	0	0	3	3	3	6	5	0	3	0	5	0	6	3	0	1	0	0	5	3
Pinlyp	ENSMUSG00000011632.8	ENSMUST00000011776.8	0	2	1	2	0	0	1	0	1	0	0	3	1	1	0	0	0	0	0	0	0	0
Sptbn4	ENSMUSG00000011751.17	ENSMUST00000011895.14	4	0	0	4	3	3	3	1	0	1	0	1	7	4	1	0	0	3	2	5	2	5
Pgam1	ENSMUSG00000011752.8	ENSMUST00000011896.8	964	597	469	450	630	376	416	341	587	533	440	283	505	451	361	470	177	260	222	255	278	226
Snapc2	ENSMUSG00000011837.5	ENSMUST00000011981.5	332	214	167	95	193	128	167	106	191	212	141	93	212	166	120	175	49	80	74	37	59	49
Gltp	ENSMUSG00000011884.14	ENSMUST00000012028.14	329	249	231	197	327	227	235	160	265	183	191	114	206	173	140	157	130	231	164	107	174	142
Dgcr2	ENSMUSG00000003166.21	ENSMUST00000012152.13	887	589	470	406	480	328	425	330	561	545	426	303	422	397	242	351	144	248	248	156	282	216
Scarf2	ENSMUSG00000012017.5	ENSMUST00000012161.5	1987	1331	912	898	1950	1041	1336	959	1284	1240	1018	602	641	662	522	684	511	591	488	384	653	553
Med15	ENSMUSG00000012114.18	ENSMUST00000012259.9	1194	772	738	565	815	529	692	425	877	855	789	623	817	660	615	948	241	359	441	316	529	407
Dhdds	ENSMUSG00000012117.14	ENSMUST00000012262.12	732	556	401	375	384	287	353	259	551	458	250	238	391	260	266	309	69	96	151	58	63	42
Bmp5	ENSMUSG00000032179.8	ENSMUST00000012281.8	1183	650	438	526	553	391	464	345	679	638	515	289	495	372	253	462	84	204	157	86	180	112
Zfp729a	ENSMUSG00000021510.12	ENSMUST00000012314.10	4	2	5	12	1	6	6	7	8	11	8	1	6	10	11	8	3	5	5	7	5	2
Mogat1	ENSMUSG00000012187.14	ENSMUST00000012331.7	25	3	5	3	0	2	2	0	1	8	4	3	8	3	1	5	1	8	5	0	1	0
Gstm2	ENSMUSG00000040562.13	ENSMUST00000012348.9	2924	1833	1649	1180	1668	954	1541	1067	1783	1425	886	482	967	837	512	874	124	380	376	134	256	158
Wnt8a	ENSMUSG00000012282.3	ENSMUST00000012426.3	0	0	0	1	0	0	2	0	0	0	4	0	0	0	0	0	0	0	0	0	0	0
Nanog	ENSMUSG00000012396.13	ENSMUST00000012540.5	0	1	3	0	0	0	1	2	3	0	0	0	0	0	0	3	1	0	1	0	0	0
Hps3	ENSMUSG00000027615.15	ENSMUST00000012580.13	578	328	183	233	259	212	164	154	400	270	330	271	242	214	194	266	75	162	172	58	120	103
Kif11	ENSMUSG00000012443.5	ENSMUST00000012587.4	113	100	52	45	65	26	53	24	64	44	74	55	107	144	127	108	54	76	93	70	89	35
Zmiz2	ENSMUSG00000041164.16	ENSMUST00000012612.11	561	371	352	344	438	322	321	218	404	276	413	412	349	414	447	402	305	436	512	385	611	543
Rpa3	ENSMUSG00000012483.5	ENSMUST00000012627.5	271	124	112	83	120	90	110	81	148	155	109	47	159	125	87	102	26	59	32	34	59	15
Phox2b	ENSMUSG00000012520.11	ENSMUST00000012664.11	0	0	0	0	0	0	0	0	0	0	0	0	1	0	0	2	0	0	0	0	0	0
Tnpo3	ENSMUSG00000012535.15	ENSMUST00000012679.15	1159	767	510	564	614	481	640	394	798	652	601	445	538	514	487	525	178	324	306	156	266	234
Siglecf	ENSMUSG00000039013.17	ENSMUST00000012798.14	424	288	233	226	328	141	280	188	302	212	146	81	197	178	85	75	33	37	39	9	15	25
Cd209a	ENSMUSG00000031494.8	ENSMUST00000012847.3	398	234	148	216	162	78	168	89	125	100	38	16	13	9	7	11	2	0	18	1	1	3
Retn	ENSMUSG00000012705.17	ENSMUST00000012849.15	206	101	77	69	60	59	71	28	25	57	67	47	11	16	52	179	9	0	81	6	9	4
Zfp729b	ENSMUSG00000058093.14	ENSMUST00000012873.16	17	11	5	8	14	7	9	10	21	12	5	4	19	12	1	12	3	15	6	3	8	6
Strn3	ENSMUSG00000020954.17	ENSMUST00000013130.15	1160	750	536	641	767	466	546	476	617	532	650	373	441	382	363	505	149	333	296	134	205	192
Amotl1	ENSMUSG00000013076.18	ENSMUST00000013220.8	1005	828	546	582	700	526	455	513	746	540	477	343	374	375	260	351	174	361	361	224	362	191
2200002J24Rik	ENSMUSG00000013083.9	ENSMUST00000013227.8	0	0	0	0	0	0	0	0	0	0	0	0	0	0	0	0	0	0	0	2	0	0
Tmem190	ENSMUSG00000013091.6	ENSMUST00000013235.6	0	2	0	1	1	0	0	0	0	9	2	0	0	6	2	0	0	0	3	3	0	0
Zkscan17	ENSMUSG00000020472.15	ENSMUST00000013262.15	179	123	129	144	212	104	162	145	162	141	148	129	137	162	146	234	84	171	127	184	309	237
Gfod2	ENSMUSG00000013150.16	ENSMUST00000013294.16	101	70	62	61	74	52	69	54	96	73	60	35	40	44	53	58	20	49	45	12	37	27
Enkd1	ENSMUSG00000013155.11	ENSMUST00000013299.11	119	77	50	28	66	43	33	48	63	51	42	21	62	54	42	62	18	20	30	16	22	25
4933405L10Rik	ENSMUSG00000013158.7	ENSMUST00000013302.7	0	0	0	3	0	0	0	0	0	0	2	0	1	0	0	0	0	1	1	2	3	4
Atp6v0d1	ENSMUSG00000013160.8	ENSMUST00000013304.8	2371	1479	1154	1175	1249	897	995	789	1773	1307	1227	789	1099	961	880	1216	363	640	513	395	626	458
Arih2	ENSMUSG00000064145.13	ENSMUST00000013338.14	108	165	86	112	97	97	69	73	94	79	97	120	149	106	108	155	62	124	103	85	140	96
Adh4	ENSMUSG00000037797.15	ENSMUST00000013458.9	0	1	1	1	2	0	2	0	0	4	0	0	1	0	2	0	0	0	2	0	0	0
Igf2bp1	ENSMUSG00000013415.10	ENSMUST00000013559.3	39	13	22	21	36	13	19	12	13	24	11	9	10	17	0	10	3	14	12	7	5	9
Fgfrl1	ENSMUSG00000008090.15	ENSMUST00000013633.12	233	105	55	83	205	102	70	74	132	76	163	142	120	70	55	121	49	50	66	54	65	60
Bcas1	ENSMUSG00000013523.14	ENSMUST00000013667.3	70	55	62	45	76	32	52	48	68	48	33	7	34	28	54	32	4	23	12	7	9	4
Commd8	ENSMUSG00000029213.12	ENSMUST00000013693.11	361	232	186	204	226	112	147	90	254	239	266	106	172	168	175	199	65	154	102	89	138	98
Ndufs2	ENSMUSG00000013593.13	ENSMUST00000013737.13	2811	1660	1161	1133	1426	999	1142	870	1823	1409	1088	804	1307	1018	696	1110	390	558	535	384	490	359
Snx31	ENSMUSG00000013611.15	ENSMUST00000013755.12	5	5	0	3	14	10	5	7	5	0	1	0	0	1	0	2	0	7	0	1	2	0
Fnbp4	ENSMUSG00000008200.16	ENSMUST00000013759.6	349	320	273	367	224	165	246	216	407	368	461	424	437	408	329	668	94	166	281	179	387	368
Atraid	ENSMUSG00000013622.16	ENSMUST00000013766.13	1197	757	529	546	608	442	464	350	790	594	435	160	345	407	216	335	126	309	182	141	201	159
Trim54	ENSMUSG00000062077.15	ENSMUST00000013771.15	40	24	7	17	13	6	23	10	5	28	21	17	39	24	1	61	2	4	36	4	13	11
Cad	ENSMUSG00000013629.17	ENSMUST00000013773.12	1448	949	761	658	1128	754	909	569	1042	1038	805	422	867	786	540	747	228	195	423	230	230	191
Lypd8	ENSMUSG00000013643.14	ENSMUST00000013787.11	7	0	1	2	0	1	0	0	7	9	57	52	57	31	35	173	1	2	5	3	1	1
1810065E05Rik	ENSMUSG00000013653.3	ENSMUST00000013797.3	0	0	0	0	0	0	0	0	0	0	0	0	0	2	0	1	1	0	1	0	0	1
Pten	ENSMUSG00000013663.8	ENSMUST00000013807.8	543	509	374	408	337	294	316	348	404	317	293	275	265	244	330	369	196	522	347	209	381	291
Pea15a	ENSMUSG00000013698.13	ENSMUST00000013842.12	1176	703	565	569	758	488	534	401	684	592	474	326	525	424	285	479	93	151	208	88	99	95
Timm23	ENSMUSG00000013701.14	ENSMUST00000013845.13	201	123	68	94	102	84	69	49	114	90	133	80	92	103	77	91	59	71	69	57	138	107
Tnfaip8l2	ENSMUSG00000013707.4	ENSMUST00000013851.4	236	169	66	88	153	77	130	57	207	168	223	187	241	168	206	225	49	88	105	42	69	54
Crbn	ENSMUSG00000005362.15	ENSMUST00000013882.10	749	498	356	321	358	221	296	251	618	460	425	271	351	290	244	409	79	133	145	66	175	115
Ppp1r12c	ENSMUSG00000019254.17	ENSMUST00000013886.9	711	607	446	477	621	430	638	432	590	481	491	380	457	423	406	634	300	448	435	413	587	586
Ly6g6e	ENSMUSG00000013766.12	ENSMUST00000013910.5	28	11	12	11	15	6	13	3	17	15	11	11	18	20	13	18	4	5	4	1	1	1
Ehmt2	ENSMUSG00000013787.16	ENSMUST00000013931.12	1194	867	623	659	1055	709	789	603	1000	730	815	874	838	777	780	801	538	817	766	398	549	442
Birc3	ENSMUSG00000032000.18	ENSMUST00000013949.15	447	402	210	348	313	225	299	226	485	419	872	799	730	752	523	1003	185	281	380	139	330	209
Pip4k2c	ENSMUSG00000025417.9	ENSMUST00000013970.9	937	572	508	444	488	350	347	290	648	430	481	267	393	316	239	393	110	195	202	111	194	158
Abca4	ENSMUSG00000028125.15	ENSMUST00000013995.13	41	54	59	37	55	34	32	40	55	64	48	57	74	73	63	98	28	67	27	12	42	33
Rnf170	ENSMUSG00000013878.19	ENSMUST00000014022.15	43	34	28	20	26	23	18	18	35	43	21	8	19	15	14	25	12	17	12	10	26	7
Klk10	ENSMUSG00000030693.11	ENSMUST00000014058.11	14	16	5	9	5	4	3	2	21	35	18	6	17	7	3	28	4	3	12	3	1	5
Clip3	ENSMUSG00000013921.16	ENSMUST00000014065.16	224	117	86	113	111	60	151	55	128	88	57	27	107	61	49	80	24	43	63	33	41	25
1700020L13Rik	ENSMUSG00000013928.14	ENSMUST00000014072.6	0	0	0	0	0	0	0	0	0	0	0	0	0	0	0	0	0	0	1	0	0	0
Mcemp1	ENSMUSG00000013974.4	ENSMUST00000014118.4	563	379	229	286	205	152	270	166	349	231	194	121	215	175	157	174	42	67	92	48	83	100
Pax5	ENSMUSG00000014030.16	ENSMUST00000014174.14	67	47	47	17	127	38	100	28	59	61	40	29	33	43	31	38	8	9	38	3	14	10
Dynlt2b	ENSMUSG00000014075.16	ENSMUST00000014220.15	123	89	87	50	41	29	49	44	105	78	56	42	83	92	60	60	16	50	16	15	27	15
Chp1	ENSMUSG00000014077.14	ENSMUST00000014221.13	1371	880	630	715	596	330	576	379	1051	773	784	441	675	593	465	593	139	383	292	203	441	263
Apbb1ip	ENSMUSG00000026786.15	ENSMUST00000014290.15	691	589	326	343	408	312	403	223	765	588	515	443	859	507	696	628	129	252	316	118	256	228
Tvp23b	ENSMUSG00000014177.11	ENSMUST00000014321.5	565	360	286	256	283	185	219	140	373	281	201	133	270	189	122	225	57	78	73	28	50	27
Dnajc7	ENSMUSG00000014195.17	ENSMUST00000014339.15	1132	1030	650	814	721	454	696	556	1048	984	811	651	1017	835	653	958	182	342	436	200	265	178
Cacybp	ENSMUSG00000014226.11	ENSMUST00000014370.11	524	274	230	325	374	179	277	152	302	274	410	470	256	201	154	294	67	70	119	76	139	117
Pigl	ENSMUSG00000014245.9	ENSMUST00000014389.6	119	63	58	55	53	25	35	38	83	83	24	22	62	62	26	66	14	12	33	16	19	20
Ankrd17	ENSMUSG00000055204.16	ENSMUST00000014421.15	2434	1902	1386	1732	1643	996	1545	1036	2417	1870	2258	1994	1964	1749	1637	2316	689	1023	1341	603	1216	995
Ndufa2	ENSMUSG00000014294.5	ENSMUST00000014438.5	1473	850	536	695	709	402	534	388	982	684	635	321	571	524	284	471	185	282	257	197	289	194
Pam16	ENSMUSG00000014301.14	ENSMUST00000014445.7	205	114	95	94	139	104	129	87	144	120	120	66	163	102	70	107	43	45	49	28	21	17
Glis2	ENSMUSG00000014303.14	ENSMUST00000014447.13	409	236	211	159	255	215	156	107	168	177	192	99	77	103	119	100	64	113	128	55	94	72
Klra8	ENSMUSG00000089727.3	ENSMUST00000014476.6	17	28	10	3	22	9	26	4	24	19	15	13	37	22	33	28	2	14	17	4	3	5
Anapc1	ENSMUSG00000014355.11	ENSMUST00000014499.10	3277	2204	1669	1707	1743	1236	1584	1142	2272	1900	1542	958	1372	1210	1117	1378	358	670	808	305	390	311
Mertk	ENSMUSG00000014361.6	ENSMUST00000014505.5	1413	816	656	689	768	454	723	597	1210	766	588	547	724	640	503	676	216	663	321	228	235	155
Ldhc	ENSMUSG00000030851.16	ENSMUST00000014545.11	0	6	3	1	0	0	0	0	0	0	0	0	0	0	0	0	0	1	0	0	1	0
Tsg101	ENSMUSG00000014402.16	ENSMUST00000014546.15	678	446	293	293	354	300	296	245	441	301	352	313	438	332	315	421	148	283	230	123	243	193
Hps5	ENSMUSG00000014418.17	ENSMUST00000014562.14	763	544	405	431	459	281	405	312	604	426	336	240	418	323	366	379	93	228	224	78	74	84
Plg	ENSMUSG00000059481.6	ENSMUST00000014578.7	2	15	9	0	1	0	11	4	4	11	65	2	3	1	11	44	3	1	50	1	2	0
Blk	ENSMUSG00000014453.5	ENSMUST00000014597.5	40	37	36	20	53	27	47	27	14	38	15	14	16	12	20	26	2	6	35	4	3	4
Rnf166	ENSMUSG00000014470.5	ENSMUST00000014614.4	209	148	140	104	160	135	136	107	165	131	85	81	69	94	49	93	44	73	61	61	103	58
Ankrd28	ENSMUSG00000014496.9	ENSMUST00000014640.9	236	187	125	130	163	145	131	150	210	129	173	127	165	157	141	178	83	148	137	77	143	151
Ankrd52	ENSMUSG00000014498.10	ENSMUST00000014642.10	538	351	264	253	452	334	342	267	402	369	448	305	442	393	417	411	222	286	291	277	444	316
Pkd2l2	ENSMUSG00000014503.16	ENSMUST00000014647.9	3	6	2	5	5	0	2	0	3	5	1	0	3	5	0	2	0	0	1	2	0	0
Tmbim7	ENSMUSG00000014529.10	ENSMUST00000014673.9	0	0	0	0	0	0	0	0	0	0	0	0	0	0	0	0	0	0	1	0	0	0
U2af1	ENSMUSG00000061613.14	ENSMUST00000014684.6	497	412	251	315	304	164	313	216	505	379	396	299	521	391	350	440	106	140	187	127	225	139
Clec4f	ENSMUSG00000014542.4	ENSMUST00000014686.3	0	0	0	0	0	2	0	0	0	2	0	0	1	0	0	1	0	0	3	0	0	0
Klra17	ENSMUSG00000014543.15	ENSMUST00000014687.11	18	30	14	14	3	6	10	3	3	8	3	18	10	14	15	17	1	1	3	0	0	0
Wdfy2	ENSMUSG00000014547.11	ENSMUST00000014691.10	199	156	103	102	84	111	100	62	144	96	132	87	116	90	73	118	48	65	90	33	59	57
Rbsn	ENSMUSG00000014550.15	ENSMUST00000014694.11	348	296	194	198	197	190	185	136	247	251	201	169	163	147	166	242	74	119	119	98	187	141
Dguok	ENSMUSG00000014554.14	ENSMUST00000014698.10	622	362	252	259	416	249	338	219	427	330	305	194	234	208	147	194	54	107	108	15	26	17
Slc25a11	ENSMUSG00000014606.15	ENSMUST00000014750.15	864	507	447	333	489	335	408	312	548	427	404	251	488	347	301	476	130	208	227	82	152	102
Chfr	ENSMUSG00000014668.16	ENSMUST00000014812.13	232	141	108	133	118	83	154	101	141	137	129	142	148	105	118	110	77	106	121	48	67	59
Ceacam16	ENSMUSG00000014686.9	ENSMUST00000014830.8	3	5	0	3	1	1	8	5	0	4	1	2	0	6	13	10	2	7	9	6	5	7
Hoxa2	ENSMUSG00000014704.11	ENSMUST00000014848.11	45	44	22	35	28	26	19	12	22	32	16	4	33	15	9	10	6	23	12	11	10	13
Ankrd53	ENSMUSG00000014747.7	ENSMUST00000014891.5	1	0	0	2	0	1	4	4	3	0	0	2	0	4	0	1	4	2	8	0	15	13
Tex261	ENSMUSG00000014748.14	ENSMUST00000014892.8	369	249	203	205	360	306	244	164	273	234	243	187	161	163	153	205	88	128	125	92	107	115
Psmb1	ENSMUSG00000014769.11	ENSMUST00000014913.11	3040	2006	1474	1450	1600	945	1562	1022	2259	1718	1716	1256	2639	1966	1484	2051	449	833	761	658	1076	701
Dll1	ENSMUSG00000014773.14	ENSMUST00000014917.8	874	613	405	435	745	685	483	382	978	737	893	695	882	728	367	735	101	242	263	119	198	151
Nol3	ENSMUSG00000014776.8	ENSMUST00000014920.8	203	70	132	58	226	62	174	96	195	202	86	81	184	137	97	166	23	48	44	41	27	20
Fhod1	ENSMUSG00000014778.11	ENSMUST00000014922.5	1921	1540	1339	1089	1469	918	1258	1074	1233	1203	816	518	874	769	537	760	292	616	485	183	284	262
Plekhg4	ENSMUSG00000014782.17	ENSMUST00000014927.8	1	6	1	3	1	1	1	1	2	0	2	8	4	2	4	7	2	1	6	2	6	9
Stc1	ENSMUSG00000014813.10	ENSMUST00000014957.10	162	80	86	107	127	93	77	57	89	38	38	31	57	56	45	62	6	6	18	6	22	8
Tppp3	ENSMUSG00000014846.13	ENSMUST00000014990.13	5217	3274	3028	2347	4185	2364	2998	2141	2786	2732	1940	1175	1607	1269	746	1872	232	293	491	167	282	273
Tmem208	ENSMUSG00000014856.13	ENSMUST00000015000.12	596	293	262	222	265	207	218	164	330	247	258	176	366	252	203	289	72	101	89	82	103	66
E2f4	ENSMUSG00000014859.10	ENSMUST00000015003.10	239	174	140	126	210	142	180	120	156	107	161	166	171	160	186	155	149	194	201	129	243	176
Surf4	ENSMUSG00000014867.10	ENSMUST00000015011.10	2462	1598	1096	1197	1257	904	943	832	1547	1217	1525	1041	1618	1572	1164	1556	433	708	591	564	905	788
Surf2	ENSMUSG00000014873.16	ENSMUST00000015017.8	178	144	67	70	85	50	91	70	88	123	64	52	142	88	61	88	25	38	72	12	42	25
Dnajb9	ENSMUSG00000014905.5	ENSMUST00000015049.5	1119	659	509	697	389	255	469	378	725	553	466	366	539	429	345	498	44	155	146	62	137	87
Ppp1cb	ENSMUSG00000014956.16	ENSMUST00000015100.15	2633	2128	1521	1656	1314	1024	1376	1049	2056	1798	1340	880	1142	1017	787	1303	264	594	602	318	610	430
Tsen15	ENSMUSG00000014980.15	ENSMUST00000015124.15	112	98	49	48	67	53	73	62	98	69	36	31	62	37	33	49	10	29	19	8	6	13
Limk1	ENSMUSG00000029674.14	ENSMUST00000015137.10	189	215	105	119	150	124	173	131	132	129	161	108	133	173	155	145	124	160	103	88	107	94
Eln	ENSMUSG00000029675.13	ENSMUST00000015138.13	4997	3023	1450	1592	5407	5681	3222	2080	2060	1474	1451	690	1897	2753	1624	1443	7083	12527	2195	11469	9642	5532
Efr3a	ENSMUSG00000015002.19	ENSMUST00000015146.16	1067	786	506	506	641	479	521	390	837	575	672	539	575	451	434	657	203	418	424	129	230	171
Trappc2l	ENSMUSG00000015013.10	ENSMUST00000015157.10	575	342	247	245	370	225	294	182	389	317	268	168	286	228	226	272	75	126	114	45	82	67
Galns	ENSMUSG00000015027.12	ENSMUST00000015171.11	280	227	159	142	280	143	202	145	303	281	337	191	312	316	178	274	88	171	136	97	155	90
Gata2	ENSMUSG00000015053.15	ENSMUST00000015197.9	1211	1049	830	1023	1538	987	733	757	917	635	601	469	431	455	287	568	202	481	321	324	406	327
Ptgds	ENSMUSG00000015090.14	ENSMUST00000015234.13	9	3	1	4	9	2	5	2	0	0	0	3	0	1	0	2	1	2	1	0	8	0
Edf1	ENSMUSG00000015092.10	ENSMUST00000015236.4	899	568	524	439	637	450	613	306	548	589	595	390	807	421	487	562	197	173	295	181	207	172
Fbxw5	ENSMUSG00000015095.13	ENSMUST00000015239.10	268	199	157	152	217	189	190	125	166	136	174	174	202	218	191	166	97	195	164	136	258	170
Slc25a13	ENSMUSG00000015112.16	ENSMUST00000015256.15	152	133	83	105	99	88	94	64	130	107	114	73	121	140	77	90	33	63	40	33	73	57
Lrrk1	ENSMUSG00000015133.18	ENSMUST00000015277.14	3147	1987	1644	1641	2015	1446	1816	1175	2313	1896	1597	1131	1446	1316	983	1311	700	1046	1107	686	1159	947
Aldh1a3	ENSMUSG00000015134.16	ENSMUST00000015278.15	45	53	18	46	14	16	13	2	31	46	20	23	12	38	33	55	9	5	25	28	94	138
Casd1	ENSMUSG00000015189.13	ENSMUST00000015333.12	514	371	219	219	323	198	252	199	304	220	243	118	163	119	98	178	57	101	116	29	39	39
Cnksr3	ENSMUSG00000015202.14	ENSMUST00000015346.12	303	235	186	169	272	135	199	118	274	203	161	170	172	149	60	202	42	55	71	66	95	80
Mtmr1	ENSMUSG00000015214.15	ENSMUST00000015358.8	247	194	119	137	202	98	133	149	150	117	141	91	91	111	91	149	48	121	90	56	99	97
Cyp2j11	ENSMUSG00000066097.7	ENSMUST00000015368.8	0	1	0	0	0	1	0	1	0	0	0	0	0	0	0	0	0	0	0	0	0	0
Nipsnap3b	ENSMUSG00000015247.11	ENSMUST00000015391.10	375	263	182	180	223	146	232	129	306	248	269	169	304	233	192	267	80	107	118	69	104	81
Mmp13	ENSMUSG00000050578.11	ENSMUST00000015394.10	16	11	8	7	12	10	10	9	66	36	133	43	32	17	24	62	9	0	15	8	2	5
Lage3	ENSMUSG00000015289.5	ENSMUST00000015433.4	164	89	58	92	108	61	97	57	145	113	79	44	75	85	44	80	23	51	35	26	12	8
Gdi1	ENSMUSG00000015291.11	ENSMUST00000015435.11	2558	1855	1406	1373	1406	969	1210	958	1626	1591	1003	727	1271	974	724	1083	161	337	484	158	254	155
Sash1	ENSMUSG00000015305.7	ENSMUST00000015449.6	3616	2348	1814	1909	2307	1409	1814	1308	2483	2023	1504	910	1358	1113	761	1412	335	902	644	565	962	659
Gadd45b	ENSMUSG00000015312.10	ENSMUST00000015456.10	830	530	505	580	506	313	442	351	630	646	617	535	671	421	377	434	181	206	225	140	359	211
Slamf1	ENSMUSG00000015316.12	ENSMUST00000015460.5	25	9	11	7	11	13	18	14	13	9	8	15	12	12	5	23	4	3	3	10	16	5
Slc39a1	ENSMUSG00000052310.10	ENSMUST00000015467.9	1052	695	441	493	619	481	439	352	658	566	736	585	751	740	429	646	306	457	394	373	591	525
Endog	ENSMUSG00000015337.6	ENSMUST00000015481.6	203	164	97	129	143	88	86	89	189	137	108	65	104	117	52	99	48	83	60	58	70	37
Cybb	ENSMUSG00000015340.11	ENSMUST00000015484.10	2598	1693	1106	1168	1271	865	1279	725	3355	2902	3080	2704	3177	1984	1730	2870	539	822	938	488	959	733
Xk	ENSMUSG00000015342.7	ENSMUST00000015486.7	16	7	8	10	13	20	2	10	6	9	11	10	4	8	4	2	5	9	8	2	5	3
Pcolce2	ENSMUSG00000015354.9	ENSMUST00000015498.9	5579	3279	2539	2046	3660	1862	2520	2250	3431	3420	1703	709	575	571	234	767	107	223	387	63	211	104
Clpx	ENSMUSG00000015357.11	ENSMUST00000015501.11	740	609	418	492	429	357	348	311	582	515	326	258	331	410	240	417	108	240	216	160	406	257
Mov10l1	ENSMUSG00000015365.16	ENSMUST00000015509.11	7	5	0	0	0	0	1	0	0	2	0	4	2	1	1	11	0	0	2	0	0	0
Plxnd1	ENSMUSG00000030123.16	ENSMUST00000015511.15	2497	1568	1402	1343	2777	1622	2262	1345	1548	1182	1106	934	1464	1011	1146	970	606	1367	1086	838	1050	973
Cd83	ENSMUSG00000015396.5	ENSMUST00000015540.4	185	93	67	113	103	69	96	50	139	132	154	93	120	83	59	108	33	17	72	18	38	20
Cltrn	ENSMUSG00000015401.13	ENSMUST00000015545.10	1	0	0	0	0	0	0	0	2	0	0	0	0	0	1	4	1	5	0	0	0	0
Mcpt2	ENSMUSG00000022226.7	ENSMUST00000015576.6	0	0	4	0	0	0	0	0	0	0	0	0	0	0	0	0	0	0	0	0	0	0
Gzmg	ENSMUSG00000040284.5	ENSMUST00000015578.5	0	0	0	0	0	0	0	0	0	0	0	0	1	1	2	0	0	0	0	0	0	1
Gzmb	ENSMUSG00000015437.6	ENSMUST00000015581.6	67	58	65	44	28	34	61	25	299	238	572	683	1147	916	599	1056	164	48	560	376	420	180
Ctsg	ENSMUSG00000040314.3	ENSMUST00000015583.2	34	3	0	1	8	6	7	24	2	0	0	5	0	3	0	1	0	0	1	0	0	0
Gzmc	ENSMUSG00000079186.4	ENSMUST00000015585.4	0	1	0	1	0	2	1	1	9	10	11	12	38	33	53	29	38	6	32	35	22	13
Mcpt8	ENSMUSG00000022157.9	ENSMUST00000015594.9	3	0	10	1	3	0	7	2	6	6	8	22	17	3	4	7	0	0	1	0	1	0
Ager	ENSMUSG00000015452.15	ENSMUST00000015596.10	48300	31489	22891	21302	35420	20566	23195	17865	24908	18134	9063	3326	6003	6087	3018	4705	3102	4975	5561	4540	6032	3130
Atf6b	ENSMUSG00000015461.16	ENSMUST00000015605.15	1314	921	699	687	820	582	749	492	867	846	673	584	848	715	551	733	241	244	317	181	169	133
Egfl8	ENSMUSG00000015467.15	ENSMUST00000015611.14	7	18	12	9	9	4	3	8	13	6	3	6	7	5	0	10	2	0	6	1	1	0
Notch4	ENSMUSG00000015468.15	ENSMUST00000015612.14	3408	2652	1755	1865	1919	1415	1945	1292	2505	1970	1329	826	1458	1527	936	1148	231	815	703	265	165	165
Prrt1	ENSMUSG00000015476.7	ENSMUST00000015620.7	44	28	20	21	30	14	20	7	16	19	10	8	28	23	14	14	2	10	6	1	8	1
Rnf5	ENSMUSG00000015478.14	ENSMUST00000015622.8	262	177	99	102	134	76	130	49	178	134	94	50	156	103	71	85	23	29	44	20	12	14
Fam163a	ENSMUSG00000015484.4	ENSMUST00000015628.4	0	0	0	0	1	0	0	0	0	0	0	0	0	0	0	0	0	0	0	0	0	0
Ctsk	ENSMUSG00000028111.5	ENSMUST00000015664.5	784	482	387	368	539	360	423	273	855	684	718	440	778	747	630	532	146	266	300	256	440	294
Lpl	ENSMUSG00000015568.17	ENSMUST00000015712.15	7997	5415	2743	3788	3484	2862	3090	1991	4613	3991	2409	1281	3548	3056	1709	2877	713	2490	1338	858	1164	969
Nkx2-5	ENSMUSG00000015579.6	ENSMUST00000015723.5	5	3	0	2	1	2	3	0	0	2	0	6	3	5	4	6	0	4	2	0	1	0
Bnip1	ENSMUSG00000024191.16	ENSMUST00000015725.16	169	122	103	65	118	51	109	84	157	131	138	70	163	113	84	95	37	52	49	18	37	24
Srf	ENSMUSG00000015605.7	ENSMUST00000015749.7	241	217	164	228	320	223	230	157	158	106	246	252	276	222	237	250	201	208	193	201	285	279
Gata5	ENSMUSG00000015627.6	ENSMUST00000015771.3	320	131	153	95	151	89	156	73	282	308	205	106	166	123	102	117	32	56	64	16	20	19
Lama5	ENSMUSG00000015647.10	ENSMUST00000015791.6	10919	6160	4514	5089	7016	4561	5210	3841	6187	4610	4038	2847	5099	4256	3069	4287	1659	2694	2242	2171	2339	2117
Steap1	ENSMUSG00000015652.10	ENSMUST00000015796.9	46	22	14	14	25	16	15	16	15	7	52	22	32	20	43	42	14	12	18	10	17	27
Hspa8	ENSMUSG00000015656.18	ENSMUST00000015800.16	23007	10136	7902	8925	14008	4801	9729	5734	13673	11220	14284	11746	10166	7159	5421	7928	1623	1998	3345	1624	3157	2348
Acadsb	ENSMUSG00000030861.16	ENSMUST00000015829.15	2060	1382	926	1083	1249	726	1110	774	1205	991	836	429	725	645	444	662	204	392	389	137	188	178
Prune1	ENSMUSG00000015711.9	ENSMUST00000015855.8	278	161	145	135	149	97	118	50	169	134	120	63	105	97	97	106	38	62	81	28	84	49
Cers2	ENSMUSG00000015714.12	ENSMUST00000015858.12	2872	1847	1260	1353	1591	1275	1192	1118	1809	1322	1270	745	1108	1086	873	1177	352	713	657	445	510	490
Nlrp5	ENSMUSG00000015721.19	ENSMUST00000015866.14	0	0	0	0	0	1	1	2	0	0	5	0	1	0	0	0	0	1	2	1	0	1
Capza2	ENSMUSG00000015733.14	ENSMUST00000015877.14	2331	1660	1082	1227	1007	749	1003	760	2529	1836	2446	1863	2459	1792	1569	2383	467	947	835	584	1299	989
Plekho1	ENSMUSG00000015745.10	ENSMUST00000015889.10	339	301	128	199	209	170	162	119	284	211	249	318	207	171	206	235	177	250	243	178	263	325
Vps45	ENSMUSG00000015747.6	ENSMUST00000015891.6	493	323	207	244	237	163	231	198	321	261	215	161	226	154	185	221	53	67	103	34	49	32
Ppil4	ENSMUSG00000015757.11	ENSMUST00000015901.11	586	440	375	306	379	279	375	239	507	408	394	250	396	277	270	344	77	136	175	77	190	146
Cnih1	ENSMUSG00000015759.12	ENSMUST00000015903.12	676	336	251	320	378	203	259	173	423	280	355	220	345	254	205	309	82	117	122	90	173	127
Med22	ENSMUSG00000015776.13	ENSMUST00000015920.12	469	246	207	203	273	204	261	135	226	237	163	98	145	148	124	143	41	91	81	32	66	47
Surf1	ENSMUSG00000015790.17	ENSMUST00000015934.13	628	404	326	354	393	240	283	210	508	374	268	185	400	333	229	303	85	192	138	50	92	43
Bhmt2	ENSMUSG00000042118.8	ENSMUST00000015941.8	0	1	1	0	0	0	0	0	0	0	0	0	1	0	2	1	0	0	1	0	0	0
Qdpr	ENSMUSG00000015806.13	ENSMUST00000015950.12	602	375	313	253	427	238	284	251	512	328	213	164	256	252	150	263	84	123	144	108	112	98
Rxrg	ENSMUSG00000015843.11	ENSMUST00000015987.10	9	5	1	2	8	4	5	1	3	12	9	13	10	3	1	37	1	1	5	0	1	3
Adamtsl4	ENSMUSG00000015850.12	ENSMUST00000015994.4	1571	956	713	866	909	661	677	533	771	525	394	336	435	561	363	497	242	432	431	294	310	259
Cd5l	ENSMUSG00000015854.8	ENSMUST00000015998.8	25	54	2	7	1	2	1	5	7	58	28	29	5	9	7	34	17	7	62	5	6	25
Fam184b	ENSMUSG00000015879.9	ENSMUST00000016023.9	0	0	0	2	0	0	0	0	2	2	0	1	6	3	0	0	0	0	0	1	2	0
Lcorl	ENSMUSG00000015882.19	ENSMUST00000016026.14	78	52	44	48	56	23	45	32	79	40	32	45	48	35	50	45	20	43	43	22	33	45
Lta4h	ENSMUSG00000015889.9	ENSMUST00000016033.9	2010	1247	1062	978	1286	782	1059	752	1417	1077	849	441	860	697	558	750	139	306	365	171	238	206
Amdhd1	ENSMUSG00000015890.3	ENSMUST00000016034.3	3	0	0	0	0	4	0	0	2	4	1	3	8	0	7	3	1	1	4	0	0	0
Rrbp1	ENSMUSG00000027422.16	ENSMUST00000016072.12	7742	4459	3165	3525	4457	2989	3656	2371	6876	5777	7699	6131	8752	5842	5172	7510	1766	2023	3484	1991	3039	2885
Macroh2a1	ENSMUSG00000015937.16	ENSMUST00000016081.13	1270	891	622	672	706	566	594	440	1045	869	1105	964	1069	814	638	1190	308	375	559	344	568	548
Gtf2ird2	ENSMUSG00000015942.10	ENSMUST00000016086.10	50	38	43	34	51	29	40	27	28	34	49	27	34	13	11	21	17	11	19	9	9	2
Castor2	ENSMUSG00000015944.10	ENSMUST00000016088.9	174	92	101	90	105	83	92	77	63	49	54	22	33	36	35	43	11	36	29	21	30	28
Adss	ENSMUSG00000015961.9	ENSMUST00000016105.9	1080	759	491	514	565	460	458	342	878	666	553	327	536	391	396	586	143	250	255	142	298	215
1700016C15Rik	ENSMUSG00000015962.6	ENSMUST00000016106.6	4	0	0	2	6	0	4	0	0	0	0	0	0	0	0	4	0	0	0	1	1	4
Il17rb	ENSMUSG00000015966.18	ENSMUST00000016110.13	10	9	2	8	7	11	8	6	7	13	11	2	6	9	8	16	0	4	10	1	1	7
Lrrc27	ENSMUSG00000015980.15	ENSMUST00000016124.15	42	23	19	18	22	9	24	11	26	12	20	11	18	28	14	12	10	12	14	6	10	11
Stk32c	ENSMUSG00000015981.13	ENSMUST00000016125.12	11	7	10	12	6	3	7	1	25	14	43	27	20	7	19	11	7	3	6	7	15	5
Fnta	ENSMUSG00000015994.11	ENSMUST00000016138.11	1006	477	378	344	572	410	373	327	533	364	378	202	319	236	239	270	89	191	175	88	148	110
Wasf3	ENSMUSG00000029636.12	ENSMUST00000016143.9	104	56	46	70	87	53	88	40	71	54	57	28	33	38	13	38	10	30	20	13	13	15
Plpp1	ENSMUSG00000021759.15	ENSMUST00000016144.12	3162	2592	1653	1869	2642	1367	1743	1535	2345	1641	1462	783	1441	1511	879	1581	202	661	476	236	489	328
Lbp	ENSMUSG00000016024.10	ENSMUST00000016168.9	2803	1820	1206	1353	1606	1085	1034	916	2158	1550	2254	1309	2693	2193	1369	2340	319	706	575	296	633	446
Celsr1	ENSMUSG00000016028.12	ENSMUST00000016172.10	822	643	462	657	629	556	534	470	683	532	774	450	651	687	734	743	378	470	514	346	563	458
Fli1	ENSMUSG00000016087.14	ENSMUST00000016231.14	444	417	356	361	529	271	494	290	360	298	279	254	312	310	282	361	103	193	203	123	155	112
N4bp2l1	ENSMUSG00000041132.12	ENSMUST00000016279.11	88	86	33	29	41	31	38	33	83	46	63	22	41	32	16	26	5	22	14	6	19	9
Tmbim1	ENSMUSG00000006301.18	ENSMUST00000016309.16	3872	2354	1846	1777	2006	1405	1861	1342	2275	1826	1229	666	1455	1204	673	1339	269	669	565	211	385	286
Camk1g	ENSMUSG00000016179.12	ENSMUST00000016323.11	0	1	0	2	4	0	5	0	4	1	0	0	0	8	0	2	0	1	2	1	3	3
Lonrf3	ENSMUSG00000016239.12	ENSMUST00000016383.10	150	73	71	65	88	75	82	55	124	90	78	40	58	54	45	36	24	57	34	29	74	46
Atp5e	ENSMUSG00000016252.8	ENSMUST00000016396.8	1781	949	808	662	776	522	719	503	1126	913	875	497	1047	755	550	875	201	372	362	193	275	234
Tubb1	ENSMUSG00000016255.6	ENSMUST00000016399.6	550	201	272	265	219	270	270	203	411	276	124	90	112	107	40	249	24	66	61	25	44	21
Ctsz	ENSMUSG00000016256.11	ENSMUST00000016400.9	3684	2258	1605	1621	2073	1474	1483	1103	2878	2182	3132	2883	3740	2855	3093	3019	1321	1830	1659	1629	2087	1561
Prelid3b	ENSMUSG00000016257.16	ENSMUST00000016401.15	257	183	122	127	195	135	163	108	216	138	162	160	289	197	193	264	69	128	110	100	153	139
Sertad4	ENSMUSG00000016262.15	ENSMUST00000016406.14	34	25	20	12	6	20	16	3	19	22	29	21	7	2	5	4	5	6	9	0	6	4
Ube2a	ENSMUSG00000016308.13	ENSMUST00000016452.11	592	369	229	260	335	211	243	185	307	305	295	198	252	267	159	298	98	120	115	99	108	105
Slc25a5	ENSMUSG00000016319.4	ENSMUST00000016463.4	4561	2856	2097	2204	2571	1537	2351	1594	3261	3003	2783	1750	3771	2737	2202	3499	629	845	1047	901	1232	1094
Atp1b4	ENSMUSG00000016327.10	ENSMUST00000016471.9	0	0	0	1	0	0	0	0	0	0	2	0	0	0	0	0	2	0	1	1	2	0
Srms	ENSMUSG00000027579.7	ENSMUST00000016498.5	69	36	17	24	46	45	17	18	18	15	17	24	31	15	24	14	4	23	10	1	6	7
Ptk6	ENSMUSG00000038751.6	ENSMUST00000016511.6	4	5	0	3	1	5	1	1	3	0	0	10	4	3	8	12	5	5	6	0	10	2
Mpped2	ENSMUSG00000016386.16	ENSMUST00000016530.14	18	19	8	9	9	15	30	7	16	9	4	2	6	16	2	11	4	7	6	2	3	8
Nkap	ENSMUSG00000016409.5	ENSMUST00000016553.5	363	219	219	168	213	113	152	116	301	192	130	77	177	152	112	164	26	65	58	22	55	29
Pds5b	ENSMUSG00000034021.16	ENSMUST00000016569.11	1552	990	857	865	811	505	712	603	1059	906	584	434	707	541	394	563	144	246	355	71	89	74
Ndufa1	ENSMUSG00000016427.8	ENSMUST00000016571.8	899	551	397	454	429	333	362	243	576	521	417	268	416	349	254	438	71	169	145	120	163	87
Ppfibp1	ENSMUSG00000016487.16	ENSMUST00000016631.14	1959	1296	1120	1007	1129	789	1047	876	1317	980	970	687	1082	788	628	940	247	650	556	298	594	424
Cd34	ENSMUSG00000016494.10	ENSMUST00000016638.8	2508	1823	1250	1321	1578	1111	1191	858	1678	1439	1172	687	1462	1313	822	1372	300	553	655	339	597	421
Cd274	ENSMUSG00000016496.8	ENSMUST00000016640.8	233	186	153	95	175	118	213	106	1696	1574	3256	3166	3207	1500	1231	2500	530	234	1021	755	2545	1962
Lnx2	ENSMUSG00000016520.8	ENSMUST00000016664.8	783	668	548	609	884	482	761	507	542	515	485	395	418	451	242	616	168	283	230	247	294	264
Dyrk3	ENSMUSG00000016526.9	ENSMUST00000016670.9	151	115	49	71	89	51	56	52	65	69	91	66	82	87	62	85	27	37	27	55	117	85
Mapkapk2	ENSMUSG00000016528.11	ENSMUST00000016672.11	856	685	479	548	650	554	497	414	591	550	804	816	776	599	659	853	377	615	609	488	1014	778
Il10	ENSMUSG00000016529.6	ENSMUST00000016673.6	0	0	2	0	0	0	1	0	13	3	17	12	17	4	7	12	5	0	15	10	13	9
Lamp2	ENSMUSG00000016534.16	ENSMUST00000016678.14	8205	5121	3646	4037	3982	2445	3348	2360	6435	5054	5940	4132	5991	4880	3680	6149	863	2112	1727	991	2258	1594
Cul4a	ENSMUSG00000031446.15	ENSMUST00000016680.14	1378	780	659	591	904	505	666	453	866	697	673	452	594	450	480	559	200	352	338	126	159	153
Myh9	ENSMUSG00000022443.18	ENSMUST00000016771.13	49450	36694	25274	26624	33016	19960	27306	17680	38703	33542	26256	19391	36598	25811	19176	28535	5818	7921	12473	8802	11278	10366
Ift27	ENSMUSG00000016637.8	ENSMUST00000016781.8	323	224	183	160	149	86	151	116	223	204	127	90	115	138	113	171	43	87	52	48	59	27
Ttll1	ENSMUSG00000022442.17	ENSMUST00000016897.12	234	112	100	82	117	90	90	57	126	75	50	27	57	56	42	56	25	26	27	12	3	8
Ttll12	ENSMUSG00000016757.12	ENSMUST00000016901.5	409	268	219	177	343	202	235	178	332	248	253	98	245	227	207	201	82	134	135	61	74	48
Bik	ENSMUSG00000016758.5	ENSMUST00000016902.5	68	49	49	30	68	24	36	29	41	29	29	16	38	31	27	37	15	32	15	44	40	17
Scube1	ENSMUSG00000016763.16	ENSMUST00000016907.8	585	277	301	189	459	287	317	222	450	267	294	109	172	177	140	135	125	394	119	118	189	136
Serpinb1b	ENSMUSG00000051029.9	ENSMUST00000016951.8	39	25	22	15	33	16	19	23	47	33	28	11	21	23	7	19	1	4	12	4	5	7
Mrps18c	ENSMUSG00000016833.15	ENSMUST00000016977.15	479	267	187	191	193	133	142	120	349	268	281	180	287	274	207	285	68	169	97	106	230	174
Tmprss6	ENSMUSG00000016942.7	ENSMUST00000017086.5	6	5	11	6	3	5	5	4	4	0	10	0	3	2	13	3	1	0	6	1	8	3
Kctd5	ENSMUSG00000016946.7	ENSMUST00000017090.6	241	156	120	101	157	112	97	94	159	140	150	102	142	132	110	144	57	107	87	68	117	91
Pom121l2	ENSMUSG00000016982.7	ENSMUST00000017126.6	0	0	0	0	0	0	0	0	0	1	0	0	0	0	0	0	0	0	0	0	0	0
Rbpjl	ENSMUSG00000017007.10	ENSMUST00000017151.2	208	182	143	134	189	106	186	126	200	126	165	117	171	134	110	168	45	50	71	36	33	47
Sdc4	ENSMUSG00000017009.4	ENSMUST00000017153.4	4958	3215	1969	2566	2651	1608	1997	1538	3295	2783	2935	2046	4052	3361	2127	3034	738	1298	1013	1409	2773	2048
Krt24	ENSMUSG00000020913.4	ENSMUST00000017255.4	0	0	0	0	0	0	0	0	0	0	0	0	0	0	0	0	0	1	0	0	0	0
Krt42	ENSMUSG00000053654.8	ENSMUST00000017270.8	6	0	3	1	2	1	0	3	1	1	0	1	2	2	1	1	1	2	0	2	0	0
Rnd3	ENSMUSG00000017144.9	ENSMUST00000017288.9	348	233	118	198	269	111	251	144	326	374	331	345	362	362	247	377	79	117	118	127	307	266
Brca1	ENSMUSG00000017146.13	ENSMUST00000017290.11	59	46	10	24	47	23	47	28	37	34	36	77	69	74	109	80	50	35	82	40	46	40
Coa3	ENSMUSG00000017188.4	ENSMUST00000017332.4	1011	593	427	425	489	328	421	275	535	518	428	269	557	366	324	300	137	189	142	108	100	44
Zpbp2	ENSMUSG00000017195.16	ENSMUST00000017339.12	0	0	0	0	0	3	2	0	0	0	0	0	0	0	0	0	1	0	2	0	0	0
Gsdma	ENSMUSG00000017204.5	ENSMUST00000017348.3	0	0	0	0	0	0	0	0	0	0	0	0	0	0	0	0	0	0	5	0	0	0
Med24	ENSMUSG00000017210.15	ENSMUST00000017354.13	966	605	398	452	649	445	434	325	559	510	395	302	503	485	359	513	113	214	230	122	234	144
Psmd3	ENSMUSG00000017221.15	ENSMUST00000017365.15	2069	1299	901	971	1267	965	981	727	1244	1152	1237	1000	1637	1262	1127	1568	387	586	655	621	1088	873
Exosc10	ENSMUSG00000017264.17	ENSMUST00000017408.14	1629	1091	799	807	932	597	886	661	1244	1082	861	585	1092	767	616	879	185	301	381	207	367	292
Glod4	ENSMUSG00000017286.16	ENSMUST00000017430.12	1008	703	590	543	633	374	600	424	839	621	441	266	511	360	337	414	86	183	211	93	127	103
Taok1	ENSMUSG00000017291.14	ENSMUST00000017435.11	1013	790	598	734	619	454	618	498	675	515	425	466	473	520	484	590	306	532	502	317	647	492
Dnttip1	ENSMUSG00000017299.14	ENSMUST00000017443.14	398	243	197	231	238	165	166	148	282	193	239	165	258	167	142	208	70	139	103	96	179	87
Cd300lg	ENSMUSG00000017309.12	ENSMUST00000017453.12	311	302	205	189	247	115	154	97	231	177	125	48	158	106	52	127	7	50	57	8	13	24
Mpp2	ENSMUSG00000017314.13	ENSMUST00000017458.11	368	254	261	188	245	97	248	114	274	270	152	87	143	169	99	138	21	72	57	22	30	15
Ppy	ENSMUSG00000017316.14	ENSMUST00000017460.6	29	7	14	1	3	2	13	4	9	10	8	0	11	19	8	9	1	11	1	3	2	3
Vtn	ENSMUSG00000017344.5	ENSMUST00000017488.5	1306	829	633	639	635	372	741	499	1131	986	665	377	635	570	213	561	31	96	191	14	47	23
Traf4	ENSMUSG00000017386.11	ENSMUST00000017530.4	73	55	46	59	71	67	48	21	66	61	41	70	48	49	74	44	63	77	64	91	160	117
Stac2	ENSMUSG00000017400.11	ENSMUST00000017544.9	6	5	1	1	1	3	2	1	6	5	1	4	2	5	6	6	3	2	2	2	1	3
Rpl19	ENSMUSG00000017404.13	ENSMUST00000017548.7	2794	1240	1000	1077	1420	799	1186	802	1936	1528	1825	1185	2160	1704	1198	1849	660	942	816	724	1032	877
Nek8	ENSMUSG00000017405.15	ENSMUST00000017549.13	129	82	118	88	119	61	79	62	91	90	38	30	47	48	32	74	19	46	57	20	44	28
Cacnb1	ENSMUSG00000020882.18	ENSMUST00000017552.13	45	36	53	64	52	21	36	44	40	28	35	18	41	36	9	42	5	7	21	3	11	5
Plxdc1	ENSMUSG00000017417.15	ENSMUST00000017561.15	328	253	211	142	334	147	237	162	291	223	149	94	195	137	59	126	34	91	88	26	33	22
Rbfox3	ENSMUSG00000025576.18	ENSMUST00000017576.11	15	5	13	4	4	4	5	0	2	1	0	1	0	4	3	8	0	1	3	0	1	1
C1qtnf1	ENSMUSG00000017446.15	ENSMUST00000017590.9	548	447	355	381	307	198	343	221	500	443	331	255	269	302	175	356	70	137	148	95	167	112
Pipox	ENSMUSG00000017453.5	ENSMUST00000017597.5	6	3	6	3	14	4	18	7	7	14	7	3	3	8	13	8	0	5	6	2	1	3
Cyba	ENSMUSG00000006519.12	ENSMUST00000017604.10	3964	2526	1501	1623	2106	1432	1630	1027	3010	2242	2370	2016	3347	2960	2509	2316	1176	1643	1261	1325	1797	1254
Timp2	ENSMUSG00000017466.10	ENSMUST00000017610.10	8138	5134	3897	3685	4612	2656	3315	2726	4690	4513	3158	1501	2089	1893	1225	2217	526	1585	1155	586	1238	906
Zc3h18	ENSMUSG00000017478.16	ENSMUST00000017622.12	695	505	326	364	462	302	379	299	426	453	425	274	344	324	298	349	164	185	232	144	175	168
Top2b	ENSMUSG00000017485.12	ENSMUST00000017629.12	3565	2378	1506	1605	1879	1158	1563	1215	2027	1764	1205	799	1236	1078	912	1146	286	636	807	294	588	476
Igfbp4	ENSMUSG00000017493.13	ENSMUST00000017637.13	2555	1232	801	954	1653	1293	955	875	1259	921	1121	584	1213	1280	833	1256	516	836	808	465	966	693
Suz12	ENSMUSG00000017548.16	ENSMUST00000017692.15	361	252	236	195	210	236	198	137	258	193	201	213	175	221	267	294	110	211	230	159	290	236
Atad5	ENSMUSG00000017550.15	ENSMUST00000017694.7	54	61	44	37	35	24	47	11	81	63	60	51	82	47	77	50	41	36	57	31	46	52
Krt27	ENSMUSG00000017588.3	ENSMUST00000017732.3	0	0	0	0	0	0	0	0	0	0	0	0	0	0	0	0	1	0	0	0	0	0
Krt12	ENSMUSG00000020912.5	ENSMUST00000017741.4	0	0	0	0	0	0	0	0	0	0	0	0	0	0	0	0	0	1	0	0	0	0
Krt20	ENSMUSG00000035775.3	ENSMUST00000017743.3	0	0	0	1	0	2	1	0	4	1	0	1	0	2	0	1	0	1	0	0	1	0
Tns4	ENSMUSG00000017607.10	ENSMUST00000017751.3	8	2	8	9	10	5	10	15	15	19	9	13	10	4	11	23	3	4	6	2	6	1
Rab11fip4	ENSMUSG00000017639.14	ENSMUST00000017783.13	59	91	67	58	76	24	65	35	56	60	36	31	58	38	21	52	15	24	32	35	23	31
Cd40	ENSMUSG00000017652.17	ENSMUST00000017799.12	334	247	177	126	208	108	251	144	375	418	759	881	639	407	406	644	113	71	280	92	268	192
Wsb1	ENSMUSG00000017677.12	ENSMUST00000017821.12	766	503	330	512	487	294	388	285	561	451	601	422	633	517	445	614	129	252	318	250	472	453
Rhbdl3	ENSMUSG00000017692.9	ENSMUST00000017836.8	17	23	17	12	4	13	16	11	15	18	25	21	14	18	1	16	13	12	14	3	12	8
Rnf135	ENSMUSG00000020707.7	ENSMUST00000017839.3	224	122	46	66	139	63	114	74	225	168	285	284	316	169	156	175	55	56	63	18	47	25
Ada	ENSMUSG00000017697.4	ENSMUST00000017841.4	96	123	34	100	68	88	52	57	68	58	85	55	79	58	81	67	37	24	86	43	45	34
Serinc3	ENSMUSG00000017707.10	ENSMUST00000017851.4	28226	18668	12054	14646	12061	10906	9693	8564	19122	13631	13147	8706	13188	15963	9174	14698	3595	11605	5467	3129	6080	4300
Trp53tg5	ENSMUSG00000017720.3	ENSMUST00000017864.3	0	1	0	0	3	0	1	0	6	1	5	1	2	4	1	2	0	1	1	0	1	1
Wfdc2	ENSMUSG00000017723.12	ENSMUST00000017867.10	18752	11122	9829	9420	10199	5808	7652	6392	14734	11377	11991	5701	13767	11259	6437	13680	2072	4441	2694	2695	4638	4282
Dbndd2	ENSMUSG00000017734.16	ENSMUST00000017878.3	342	179	168	146	224	95	211	122	256	217	128	74	118	104	71	111	36	63	68	31	44	54
Mmp9	ENSMUSG00000017737.3	ENSMUST00000017881.3	1932	1970	1991	1043	449	694	717	637	521	304	294	354	272	335	321	390	42	55	267	68	111	103
Ghdc	ENSMUSG00000017747.14	ENSMUST00000017891.14	197	106	108	104	115	99	116	69	137	102	118	76	96	102	63	93	30	67	58	26	25	22
Slc12a7	ENSMUSG00000017756.10	ENSMUST00000017900.9	2361	1330	973	948	1419	889	1143	683	1855	1307	1241	736	1363	1048	680	1135	274	306	512	187	325	199
Zswim1	ENSMUSG00000017764.3	ENSMUST00000017908.3	150	106	76	87	116	96	74	63	87	69	82	57	72	74	36	89	36	43	49	37	56	29
Spata25	ENSMUSG00000017767.4	ENSMUST00000017911.4	0	1	0	4	2	3	2	1	5	2	2	1	2	0	0	0	0	0	4	4	2	0
Crk	ENSMUSG00000017776.16	ENSMUST00000017920.14	593	530	290	365	460	362	352	293	386	306	422	346	316	317	293	300	151	267	273	183	234	220
Mlx	ENSMUSG00000017801.16	ENSMUST00000017945.15	674	311	276	237	375	226	348	170	405	358	280	238	437	362	297	297	103	154	148	76	133	108
Retreg3	ENSMUSG00000017802.15	ENSMUST00000017946.6	890	589	423	374	530	427	380	302	566	419	402	283	388	290	291	318	127	301	181	102	145	108
Dhx58	ENSMUSG00000017830.16	ENSMUST00000017974.13	252	167	139	145	151	120	114	91	2389	2367	3089	2583	3293	2211	1784	3384	452	376	810	297	795	617
Rab5a	ENSMUSG00000017831.9	ENSMUST00000017975.7	844	632	526	534	423	275	456	328	601	573	526	391	534	412	301	549	112	254	258	175	320	251
Nkiras2	ENSMUSG00000017837.13	ENSMUST00000017981.10	347	235	143	129	193	136	149	101	270	209	250	208	254	175	165	251	53	89	93	54	102	79
Ift52	ENSMUSG00000017858.13	ENSMUST00000018002.13	328	200	175	139	204	117	180	106	248	154	208	118	191	151	157	177	47	126	93	48	63	56
Mybl2	ENSMUSG00000017861.12	ENSMUST00000018005.10	5	2	4	9	8	9	2	8	3	4	13	19	23	17	22	28	29	17	24	29	42	25
Sgk2	ENSMUSG00000017868.17	ENSMUST00000018012.14	1	0	2	0	0	0	0	1	1	0	6	4	0	0	2	0	1	0	0	4	2	0
Gdap1l1	ENSMUSG00000017943.16	ENSMUST00000018087.13	4	0	1	0	0	0	0	4	0	0	0	2	6	2	0	6	3	1	0	1	0	1
Hnf4a	ENSMUSG00000017950.17	ENSMUST00000018094.13	0	1	10	0	2	0	1	1	2	0	0	0	1	3	0	2	0	0	0	0	1	1
Ptgis	ENSMUSG00000017969.14	ENSMUST00000018113.8	3556	1714	1433	1403	1436	1039	1245	931	2144	2051	1813	1017	1774	1755	1085	1641	286	818	632	435	806	636
Cadps2	ENSMUSG00000017978.19	ENSMUST00000018122.14	661	434	410	404	556	274	422	382	595	484	513	326	271	262	217	334	74	142	167	35	75	87
Ddx27	ENSMUSG00000017999.17	ENSMUST00000018143.16	669	461	318	343	424	266	383	247	369	424	298	214	381	311	274	354	102	240	213	175	240	232
Rac3	ENSMUSG00000018012.12	ENSMUST00000018156.12	348	219	234	198	180	99	192	129	214	262	136	55	133	88	48	102	30	38	38	18	55	49
Rrp7a	ENSMUSG00000018040.10	ENSMUST00000018184.10	506	338	178	217	269	185	250	177	338	258	271	195	359	260	252	293	91	109	138	97	161	124
Cyb5r3	ENSMUSG00000018042.19	ENSMUST00000018186.16	7794	5040	3959	3658	4560	2583	3826	2721	5719	4261	2750	1452	2652	2548	1385	2339	571	1430	1114	636	1028	675
Ints2	ENSMUSG00000018068.14	ENSMUST00000018212.13	372	219	174	177	164	151	179	99	265	232	221	135	244	200	182	202	64	95	136	42	84	89
H2bc4	ENSMUSG00000018102.6	ENSMUST00000018246.6	1489	847	748	757	1046	471	841	536	850	778	576	487	1057	995	842	769	504	417	529	489	410	292
Csnk1d	ENSMUSG00000025162.19	ENSMUST00000018274.10	1217	996	631	838	823	582	722	518	1012	768	885	705	777	797	631	928	222	454	467	325	597	477
Mafk	ENSMUSG00000018143.11	ENSMUST00000018287.10	707	513	337	360	474	266	462	276	477	500	569	493	579	402	263	587	121	114	175	138	285	296
Med1	ENSMUSG00000018160.16	ENSMUST00000018304.7	926	541	389	451	532	357	393	292	616	438	596	545	602	455	413	536	225	260	423	152	278	260
Stard3	ENSMUSG00000018167.11	ENSMUST00000018311.5	518	354	314	309	329	205	308	227	501	449	581	420	457	365	298	514	141	216	209	110	216	157
Mfng	ENSMUSG00000018169.13	ENSMUST00000018313.6	102	107	77	77	84	103	102	58	116	98	92	62	74	60	84	99	28	51	62	30	24	31
Vmp1	ENSMUSG00000018171.10	ENSMUST00000018315.10	1371	925	647	731	649	463	586	480	1138	888	881	598	1177	761	768	994	218	421	345	262	419	254
[truncated: 17,967 more rows]
