# Supplementary material for: SARS-CoV-2 infection engenders heterogeneous ribonucleoprotein interactions to impede translation elongation in the lungs
Source: Exp Mol Med. 2023 Nov 1;55(12):2541–52. doi: 10.1038/s12276-023-01110-0 (PMC10767024; doi:10.1038/s12276-023-01110-0)
Supplement: Supplementary file 5 — Supplementary Table 4 [file 12276_2023_1110_MOESM5_ESM.xlsx]

## Sheet: Z-score (Enrichment score)
© 2000-2022 QIAGEN. All rights reserved.
Diseases and Bio Functions	RPF D1 top10pct	RPF D2 top10pct	RPF D5 top10pct	RPF D7 top10pct	RNA D1 top10pct	RNA D2 top10pct	RNA D5 top10pct	RNA D7 top10pct
Abdominal adenocarcinoma	2.113	2.081	0.632	1.105	2.094	1.402	0.747	1.517
Abdominal cancer	2.104	2.222	1.742	1.668	2.032	2.194	1.146	2.289
Abdominal carcinoma	2.817	2.884	1.889	1.831	2.504	2.782	1.195	1.837
Abdominal neoplasm	3.042	2.501	1.524	2.146	2.607	2.111	1.71	3.488
Abnormal growth in endometrium	1.253	N/A	0.339	1.491	N/A	N/A	N/A	N/A
Abnormal morphology of abdomen	N/A	N/A	N/A	N/A	N/A	N/A	N/A	N/A
Abnormal morphology of body cavity	N/A	N/A	N/A	N/A	N/A	N/A	N/A	N/A
Abnormal morphology of cardiovascular system	N/A	N/A	N/A	N/A	N/A	N/A	N/A	N/A
Abnormal morphology of heart	N/A	N/A	N/A	N/A	N/A	N/A	N/A	N/A
Abnormal morphology of immune system	N/A	N/A	N/A	N/A	N/A	N/A	N/A	N/A
Abnormal morphology of leukocytes	N/A	N/A	N/A	N/A	N/A	N/A	N/A	N/A
Abnormal morphology of lymphocytes	N/A	N/A	N/A	N/A	N/A	N/A	N/A	N/A
Abnormal morphology of lymphoid organ	N/A	N/A	N/A	N/A	N/A	N/A	N/A	N/A
Abnormal morphology of mononuclear leukocytes	N/A	N/A	N/A	N/A	N/A	N/A	N/A	N/A
Abnormal morphology of spleen	N/A	N/A	N/A	N/A	N/A	N/A	N/A	N/A
Abnormal morphology of T lymphocytes	N/A	N/A	N/A	N/A	N/A	N/A	N/A	N/A
Abnormal morphology of thoracic cavity	N/A	N/A	N/A	N/A	N/A	N/A	N/A	N/A
Abnormal quantity of cytokine	N/A	N/A	N/A	N/A	N/A	N/A	N/A	N/A
Abnormality of endometrium	1.448	1.969	0.339	1.491	N/A	N/A	N/A	N/A
Abnormality of large intestine	-0.787	-0.775	-1.239	-2.272	0.635	0.084	-1.33	-1.697
Abnormality of left ventricle	N/A	N/A	N/A	N/A	-0.681	N/A	N/A	N/A
Accumulation of antigen presenting cells	N/A	N/A	N/A	N/A	N/A	N/A	1.812	1.287
Accumulation of blood cells	0.293	0.278	-0.882	1.098	0.851	0.551	1.56	1.348
Accumulation of cells	0.383	0.577	-1.126	0.638	1.275	0.843	1.62	1.281
Accumulation of granulocytes	N/A	N/A	N/A	N/A	0.225	N/A	1.611	N/A
Accumulation of leukocytes	0.056	-0.061	-1.02	0.879	0.516	0.354	1.646	1.465
Accumulation of lymphocytes	-0.382	N/A	N/A	N/A	1.027	N/A	N/A	N/A
Accumulation of macrophages	N/A	N/A	N/A	N/A	N/A	N/A	1.743	1.203
Accumulation of mononuclear leukocytes	-0.767	N/A	N/A	N/A	0.797	N/A	N/A	N/A
Accumulation of myeloid cells	-0.339	-0.083	-0.659	1.655	-0.635	-0.171	1.693	1.504
Accumulation of phagocytes	-0.963	-0.766	N/A	0.945	-0.829	-0.787	1.627	1.1
Accumulation of T lymphocytes	N/A	N/A	N/A	N/A	0.325	N/A	N/A	N/A
Activation of antigen presenting cells	3.578	3.885	N/A	4.27	1.783	2.996	5.287	5.76
Activation of blood cells	3.796	2.785	1.635	3.865	2.284	1.521	5.058	4.39
Activation of cells	3.524	2.112	1.815	3.844	1.924	0.951	5.667	4.664
Activation of granulocytes	N/A	N/A	N/A	N/A	N/A	N/A	1.978	2.293
Activation of leukocytes	3.856	2.656	1.235	3.498	2.161	1.593	4.671	4.312
Activation of lymphatic system cells	3.724	2.436	2.062	2.901	3.194	1.965	N/A	N/A
Activation of lymphocytes	3.844	2.407	2.187	2.876	3.195	1.87	3.84	3.172
Activation of lymphoid cells	N/A	N/A	N/A	N/A	N/A	1.923	N/A	N/A
Activation of macrophages	3.396	N/A	N/A	N/A	1.777	N/A	4.916	4.97
Activation of mononuclear leukocytes	4.181	2.768	2.209	3.072	3.211	2.068	4.147	3.492
Activation of myeloid cells	3.522	3.135	0.854	3.4	1.567	2.096	4.434	4.5
Activation of neuroglia	N/A	N/A	N/A	N/A	-0.166	N/A	N/A	N/A
Activation of neutrophils	N/A	N/A	N/A	N/A	N/A	N/A	1.133	1.792
Activation of phagocytes	3.569	3.334	1.278	3.635	1.698	2.321	4.611	5.002
Activation of T lymphocytes	3.399	2.445	2.155	2.718	N/A	1.893	3.686	3.099
Acute colitis	N/A	-0.728	N/A	N/A	N/A	N/A	N/A	N/A
Acute enteritis	N/A	N/A	N/A	N/A	N/A	N/A	N/A	N/A
Acute leukemia	N/A	N/A	-0.675	N/A	N/A	N/A	N/A	N/A
Acute respiratory disorder	0.415	0.784	N/A	0.487	1.346	N/A	N/A	0.706
Adenocarcinoma	0.87	1.245	-0.405	0.458	0.398	0.215	-0.909	-0.047
Adhesion of blood cells	3.681	2.56	2.04	3.956	2.239	2.797	4.591	5.15
Adhesion of immune cells	4.074	2.989	2.237	4.105	2.102	2.967	4.237	5.069
Adhesion of myeloid cells	N/A	N/A	N/A	N/A	N/A	N/A	N/A	2.881
Adhesion of tumor cell lines	1.867	N/A	N/A	N/A	N/A	N/A	N/A	N/A
Advanced extracranial solid tumor	-0.108	0.519	0.309	2.893	-0.996	1.767	2.815	3.376
Advanced lung cancer	N/A	N/A	N/A	N/A	-1.254	N/A	N/A	N/A
Advanced malignant solid tumor	-0.04	0.823	0.877	3.216	-1.16	1.698	3.321	4.11
Advanced malignant tumor	1.884	1.372	2.196	3.526	-0.49	1.109	4.117	4.815
Advanced stage peripheral arterial disease	N/A	N/A	N/A	N/A	N/A	N/A	N/A	N/A
Advanced stage tumor	N/A	1.447	2.196	N/A	N/A	N/A	4.117	4.815
Aggregation of blood cells	N/A	N/A	N/A	N/A	2.65	N/A	N/A	N/A
Aggregation of cells	N/A	N/A	0.236	N/A	1.387	0.87	N/A	3.215
Airway hyperresponsiveness	N/A	N/A	N/A	1.872	N/A	N/A	N/A	N/A
Allergy	1.674	1.508	N/A	N/A	2.535	N/A	N/A	N/A
Alzheimer disease	N/A	N/A	N/A	N/A	N/A	N/A	N/A	N/A
Alzheimer disease or frontotemporal dementia	N/A	N/A	N/A	N/A	N/A	N/A	N/A	N/A
Amyloidosis	N/A	-0.264	N/A	N/A	0.691	0.691	-1.526	-1.802
Anaplastic carcinoma	N/A	N/A	N/A	N/A	N/A	N/A	N/A	N/A
Anaplastic thyroid cancer	N/A	N/A	N/A	N/A	N/A	N/A	N/A	N/A
Anaplastic thyroid carcinoma	N/A	N/A	N/A	N/A	N/A	N/A	N/A	N/A
Anemia	N/A	-1.899	N/A	-2.014	-0.777	N/A	-1.909	-2.884
Angiogenesis	1.337	0.372	-0.347	2.094	-0.13	0.015	3.221	3.765
Anogenital cancer	-0.507	0.722	0.032	0.329	-0.962	-0.743	-0.027	1.145
Antibacterial response	N/A	N/A	N/A	N/A	1.941	N/A	N/A	N/A
Antimicrobial response	4.721	4.392	4.224	3.868	4.227	4.445	4.355	4.428
Antiviral response	4.845	4.654	4.295	3.429	4.38	4.642	3.882	3.862
Aplastic anemia	N/A	N/A	N/A	N/A	N/A	N/A	N/A	N/A
Apoptosis	-0.562	0.699	2.835	0.217	0.114	0.098	-1.854	-2.131
Apoptosis of antigen presenting cells	N/A	N/A	N/A	N/A	2.126	1.847	1.199	1.393
Apoptosis of blood cells	-1.252	0.712	-0.868	0.128	-1.364	-0.847	-0.562	-0.623
Apoptosis of leukocytes	-1.138	0.867	-0.483	0.206	-1.323	-0.724	-0.206	-0.331
Apoptosis of lymphatic system cells	-0.849	0.237	-1.176	-0.917	-1.361	-0.907	0.04	-0.308
Apoptosis of lymphocytes	-0.418	0.769	-0.749	-0.598	-1.135	-0.518	0.032	-0.221
Apoptosis of lymphoid cells	N/A	N/A	N/A	N/A	N/A	N/A	-0.085	-0.324
Apoptosis of macrophages	N/A	N/A	N/A	N/A	1.529	N/A	0.557	0.349
Apoptosis of mononuclear leukocytes	-0.352	1.011	-0.516	-0.468	-1.17	-0.338	0.109	-0.097
Apoptosis of myeloid cells	N/A	N/A	N/A	0.05	-0.212	0.403	0.218	-0.145
Apoptosis of neurons	N/A	N/A	N/A	N/A	N/A	N/A	N/A	-0.09
Apoptosis of phagocytes	0.057	1.685	N/A	1.054	0.811	1.172	0.877	1.068
Apoptosis of T lymphocytes	0.718	N/A	N/A	N/A	N/A	N/A	-0.213	-0.461
Apoptosis of tumor cell lines	0.197	0.121	1.043	0.444	0.458	-0.738	-2.565	-2.491
Arteriosclerosis	2.341	1.686	1.423	2.022	0.27	N/A	N/A	2.419
Assembly of cells	N/A	1.055	N/A	N/A	0.319	-0.155	N/A	N/A
Assembly of protein-protein complex	N/A	N/A	N/A	N/A	N/A	N/A	N/A	N/A
Assembly of Respiratory chain complex I	N/A	N/A	N/A	N/A	N/A	N/A	N/A	N/A
Asthma	N/A	N/A	N/A	N/A	0.546	N/A	N/A	N/A
Astrocytoma	-0.149	0	-0.522	-0.24	N/A	1.134	N/A	N/A
Atherosclerosis	2.562	1.918	1.557	2.227	0.386	2.137	N/A	2.527
Atherosclerotic lesion	N/A	N/A	N/A	N/A	-0.319	N/A	0.423	0.876
Autophagy	N/A	N/A	N/A	N/A	-0.442	N/A	2.927	N/A
B cell cancer	0.834	-0.249	0.641	1.753	0.71	0.314	-0.12	1.275
B-cell leukemia	N/A	N/A	1	N/A	N/A	N/A	N/A	N/A
B-cell lymphoma	N/A	-0.539	0.733	0.943	N/A	0.275	-1.019	0.132
B-cell lymphoproliferative disorder	0.631	-0.44	N/A	N/A	N/A	N/A	N/A	N/A
B-cell neoplasm	0.631	-0.44	0.642	1.754	0.892	0.316	-0.12	1.276
Benign connective or soft tissue neoplasm	N/A	N/A	N/A	N/A	N/A	0.849	N/A	N/A
Benign lesion	1.604	2.689	0.169	1.339	0.675	0.657	1.2	2.349
Benign oral disorder	1.211	1.363	N/A	2.183	1.62	2.358	0.765	2.412
Benign pelvic disease	N/A	N/A	N/A	N/A	N/A	N/A	N/A	N/A
Benign solid tumor	0.573	1.062	-0.662	0.651	0.035	0.217	-0.575	0.493
Benign Tumors	0.573	1.062	-0.883	N/A	-0.092	0.099	-0.348	N/A
Binding of blood cells	4.118	2.804	2.219	4.04	2.321	2.687	4.818	4.935
Binding of endothelial cells	N/A	N/A	1.156	N/A	N/A	N/A	N/A	N/A
Binding of leukocytes	4.401	3.224	2.399	4.013	2.436	3.321	4.429	5.157
Binding of myeloid cells	2.771	N/A	N/A	2.149	0.141	N/A	2.525	3.17
Binding of professional phagocytic cells	2.765	N/A	N/A	2.662	N/A	N/A	2.163	2.966
Binding of tumor cell lines	0.86	-0.049	-0.623	1.56	N/A	0.592	3.791	3.159
Biosynthesis of reactive oxygen species	N/A	N/A	N/A	N/A	N/A	N/A	1.768	N/A
Bleeding	N/A	N/A	N/A	-1.371	N/A	N/A	N/A	N/A
Blue round small cell tumor	N/A	N/A	1.546	N/A	N/A	N/A	N/A	N/A
Brain astrocytoma	N/A	N/A	N/A	N/A	N/A	N/A	N/A	N/A
Brain glioma	N/A	N/A	N/A	N/A	N/A	N/A	N/A	N/A
Brain lesion	0.998	1.362	1.905	1.859	-0.053	1.202	0.825	0.893
Brain tumor	0	0.794	1.372	0.578	-1.372	-0.372	N/A	0.365
Breast cancer	-1.215	0.266	-0.059	0.815	-2.31	-1.306	0.483	0.844
Breast carcinoma	N/A	N/A	0.524	N/A	N/A	N/A	N/A	N/A
Breast or colorectal cancer	0.407	1.25	0.372	1.159	-1.08	-0.311	0.018	0.595
Breast or gastric cancer	-0.654	0.456	-0.027	0.705	-1.953	-1.098	0.322	0.779
Breast or gynecological cancer	-1.006	0.233	-0.411	0.489	-1.974	-1.266	0.134	0.633
Breast or ovarian cancer	-1.19	0.233	-0.082	0.707	-2.216	-1.266	0.134	0.809
Breast or ovarian carcinoma	-0.581	0.231	0.327	0.713	N/A	-1.213	0.012	N/A
Breast or pancreatic cancer	0.485	1.567	0.828	1.872	-0.782	0.192	0.606	1.338
Cancer	0.59	1.144	1.342	1.887	1.803	1.657	-0.524	1.103
Cancer of cells	0.601	0.863	0.509	1.448	-0.306	0.096	1.052	2.417
Cancer of head	0.421	0.674	1.314	0.755	N/A	-0.91	N/A	N/A
Cancer of secretory structure	1.818	2.427	1.657	1.836	1.199	1.393	0.789	1.815
Carcinoma	1.944	2.497	1.002	1.815	1.226	1.573	1.055	2.12
Cell cycle progression	1.302	2.121	2.076	2.807	N/A	1.565	3.252	4.227
Cell death of antigen presenting cells	2.247	3.329	N/A	2.239	2.498	2.825	1.674	2.008
Cell death of blood cells	1.996	3.201	0.997	2.08	1.535	2.08	1.124	1.971
Cell death of cancer cells	-2.036	N/A	N/A	N/A	N/A	N/A	-5.097	-4.568
Cell death of connective tissue cells	2.358	N/A	N/A	N/A	1.91	N/A	N/A	N/A
Cell death of epithelial cells	2.478	N/A	2.403	1.551	3.497	2.204	1.165	0.197
Cell death of immune cells	1.976	3.204	1.135	1.954	1.505	2.061	1.505	2.287
Cell death of liver	N/A	N/A	N/A	N/A	N/A	N/A	N/A	-0.555
Cell death of lymphatic system cells	-0.352	0.316	-1.265	-0.735	-1.099	-0.583	0.008	-0.271
Cell death of lymphocytes	-0.07	0.443	-1.011	-0.779	-0.94	-0.52	-0.29	-0.497
Cell death of macrophages	2.157	2.758	N/A	1.168	2.278	2.188	1.443	1.456
Cell death of malignant tumor	-2.111	N/A	N/A	N/A	4.199	N/A	-5.163	-4.632
Cell death of mononuclear leukocytes	-0.023	0.754	-0.708	-0.573	-0.902	-0.271	-0.209	-0.372
Cell death of myeloid cells	0.726	2.423	1.546	1.393	0.765	1.774	0.992	0.98
Cell death of osteosarcoma cells	N/A	N/A	N/A	N/A	N/A	N/A	-7.814	-7.75
Cell death of phagocytes	1.18	2.722	2.325	2.142	1.274	2.088	1.301	1.758
Cell death of T lymphocytes	1.159	N/A	N/A	-0.148	0.056	N/A	-0.659	-0.685
Cell death of tumor	-2.119	-1.23	N/A	N/A	4.033	N/A	-4.864	-4.223
Cell death of tumor cell lines	0.627	0.274	1.16	0.885	0.496	-0.168	-2.383	-2.693
Cell death of tumor cells	-1.85	N/A	N/A	N/A	4.163	N/A	-4.796	-4.156
Cell movement	1.44	1.673	1.303	4.788	0.343	1.346	6.231	7.33
Cell movement of antigen presenting cells	1.067	2.526	1.716	3.065	2.224	2.927	3.79	3.75
Cell movement of blood cells	2.222	2.577	1.48	3.431	1.595	2.272	4.847	4.789
Cell movement of connective tissue cells	N/A	N/A	0.465	N/A	N/A	1.802	N/A	N/A
Cell movement of dendritic cells	N/A	N/A	N/A	N/A	N/A	N/A	3.992	3.092
Cell movement of granulocytes	1.445	1.296	1.724	3.581	0.752	1.824	2.628	2.605
Cell movement of leukocytes	1.844	2.323	1.537	3.51	1.252	2.651	4.454	4.256
Cell movement of lymphatic system cells	2.984	2.463	0.946	2.32	1.402	2.374	3.742	3.162
Cell movement of lymphocytes	2.852	2.473	1.032	2.352	1.262	2.513	3.764	3.176
Cell movement of lymphoid cells	N/A	N/A	N/A	N/A	1.271	N/A	N/A	N/A
Cell movement of macrophages	1.206	2.729	N/A	3.605	2.56	N/A	3.297	3.574
Cell movement of mononuclear leukocytes	2.489	2.294	1.143	2.462	1.405	2.04	4.718	4.074
Cell movement of myeloid cells	1.894	2.471	2.026	4.136	2.213	3.019	4.158	4.269
Cell movement of neutrophils	1.451	1.784	1.912	3.407	1.065	2.085	2.012	2.371
Cell movement of phagocytes	1.826	2.665	2.001	3.977	2.292	3.001	4.216	4.308
Cell movement of smooth muscle cells	N/A	N/A	N/A	N/A	N/A	N/A	N/A	3.106
Cell movement of T lymphocytes	1.906	1.79	0.798	2.277	0.896	1.6	3.804	3.78
Cell movement of tumor cell lines	2.255	2.24	1.426	N/A	N/A	N/A	5.618	6.67
Cell proliferation of fibroblasts	N/A	N/A	N/A	3.428	N/A	N/A	N/A	N/A
Cell proliferation of T lymphocytes	0.756	1.131	0.321	1.33	1.366	1.362	2.895	3.131
Cell proliferation of tumor cell lines	1.914	3.012	2.801	N/A	2.903	3.617	4.95	5.504
Cell survival	2.098	2.737	0.101	2.654	1.263	2.151	4.447	4.375
Cell transformation	1.549	N/A	N/A	N/A	N/A	N/A	N/A	N/A
Cell viability	2.159	3.013	0.164	2.195	1.354	2.363	4.631	4.155
Cell viability of blood cells	N/A	N/A	N/A	2.549	3.979	N/A	N/A	N/A
Cell viability of leukocytes	N/A	N/A	N/A	2.51	4.067	N/A	N/A	N/A
Cell-cell contact	N/A	-0.189	-0.998	N/A	N/A	-0.312	N/A	N/A
Cell-mediated response	1.514	2.605	1.244	2.161	1.843	2.175	3.196	2.888
Cellular homeostasis	0.767	0.602	1.363	2.283	0.996	2.111	4.346	4.197
Cellular infiltration	1.2	2.203	1.756	3.036	1.914	1.742	2.884	2.323
Cellular infiltration by blood cells	1.264	2.034	1.677	2.77	2.105	1.776	2.486	1.939
Cellular infiltration by granulocytes	0.526	1.029	2.493	3.131	0.752	1.073	1.971	0.796
Cellular infiltration by leukocytes	1.287	1.959	1.738	2.748	2.052	1.689	2.42	1.809
Cellular infiltration by lymphocytes	1.007	1.346	N/A	1.556	0.732	N/A	2.089	2.282
Cellular infiltration by lymphoid cells	0.893	1.236	-0.006	1.433	0.708	0.646	1.963	2.166
Cellular infiltration by macrophages	0.93	N/A	N/A	2.859	2.412	N/A	N/A	N/A
Cellular infiltration by mononuclear leukocytes	1.372	1.535	0.862	1.993	1.416	1.036	2.722	2.796
Cellular infiltration by myeloid cells	1.545	2.582	2.861	3.815	2.623	2.559	2.788	2.053
Cellular infiltration by phagocytes	1.359	2.593	3.046	3.529	2.707	2.62	2.061	1.612
Central nervous system amyloidosis	N/A	N/A	N/A	N/A	N/A	N/A	-0.914	N/A
Central nervous system cancer	0.402	0.247	0.872	-0.107	-1.89	-0.174	0.041	0.778
Central nervous system solid tumor	0.186	1.673	0.72	0.735	-1.389	0.114	0.517	1.38
Central nervous system tumor	0.186	N/A	0.72	0.735	-1.389	N/A	N/A	N/A
Cerebral disorder	-0.07	N/A	N/A	N/A	N/A	N/A	N/A	N/A
Chemotaxis	0.784	0.254	0.162	2.61	0.63	1.698	5.16	5.247
Chemotaxis of antigen presenting cells	N/A	N/A	N/A	N/A	N/A	N/A	N/A	3.113
Chemotaxis of blood cells	1.651	N/A	N/A	N/A	N/A	N/A	N/A	N/A
Chemotaxis of leukocytes	1.65	1.051	N/A	2.698	1.578	N/A	4.983	4.948
Chemotaxis of myeloid cells	N/A	N/A	N/A	2.96	N/A	N/A	N/A	4.968
Chemotaxis of phagocytes	N/A	N/A	N/A	2.511	N/A	N/A	N/A	4.723
Chorea	N/A	N/A	N/A	N/A	N/A	N/A	N/A	1.114
Chronic bowel disorder	N/A	N/A	N/A	N/A	N/A	1.342	N/A	N/A
Chronic colitis	N/A	N/A	N/A	N/A	1.342	1	-0.152	N/A
Chronic inflammatory arthropathy	0.621	0.907	0.978	N/A	0.235	-0.44	N/A	N/A
Chronic inflammatory disorder	-0.991	-0.951	-0.912	-0.137	-0.574	-1.468	-0.367	-0.599
Chronic skin disorder	N/A	N/A	N/A	N/A	N/A	N/A	N/A	N/A
Colitis	-0.479	-0.729	-1.455	-2.31	0.692	-0.083	-1.298	-1.734
Colon adenocarcinoma	N/A	N/A	N/A	N/A	N/A	N/A	N/A	N/A
Colon cancer	1.826	0.55	1.22	0.743	1.169	0.517	N/A	N/A
Colon carcinoma	0.661	-0.322	0.248	0.248	0.392	-0.264	N/A	N/A
Colon tumor	2.159	1.033	0.986	1.527	2.123	1.235	N/A	N/A
Colorectal adenocarcinoma	N/A	1.461	N/A	N/A	N/A	N/A	N/A	N/A
Colorectal cancer	1.773	1.527	0.959	1.341	1.213	0.96	N/A	N/A
Colorectal carcinoma	1.315	0.526	0.248	0.497	1.216	0.48	N/A	N/A
Colorectal lesion	N/A	1.398	N/A	1.491	N/A	1.411	N/A	1.211
Colorectal tumor	1.748	1.187	0.54	1.252	1.819	1.129	N/A	0.804
Concentration of lipid	2.069	N/A	N/A	0.335	0.238	N/A	N/A	N/A
Congenital anemia	N/A	N/A	N/A	N/A	N/A	N/A	N/A	N/A
Congenital aplastic anemia	N/A	N/A	N/A	N/A	N/A	N/A	N/A	N/A
Connective or soft tissue tumor	-1.047	-0.661	-1.516	-0.499	-1.302	-1.381	-0.52	0.481
Connective tissue tumor	N/A	N/A	N/A	N/A	N/A	N/A	-1.12	N/A
COVID-19	N/A	N/A	N/A	N/A	N/A	N/A	N/A	N/A
Cutaneous melanoma	0.151	-0.036	0.19	0.038	-0.249	-0.249	N/A	N/A
Cutaneous T-cell lymphoma	N/A	N/A	N/A	N/A	N/A	N/A	N/A	N/A
Cytokine and chemokine mediated signaling pathway	N/A	N/A	N/A	N/A	N/A	N/A	N/A	N/A
Cytolysis	N/A	N/A	N/A	0.479	2.16	N/A	1.402	1.823
Cytotoxicity	N/A	N/A	N/A	N/A	N/A	N/A	3.778	N/A
Cytotoxicity of cells	N/A	N/A	N/A	N/A	N/A	N/A	3.811	N/A
Damage of lung	0.439	0.965	N/A	0.746	1.529	N/A	1.276	0.633
Decay of mRNA	N/A	N/A	N/A	N/A	N/A	N/A	N/A	N/A
Decay of RNA	N/A	N/A	N/A	N/A	N/A	N/A	N/A	N/A
Degranulation	N/A	2.147	N/A	3.316	N/A	2.812	3.463	3.568
Degranulation of cells	2.65	2.25	1.623	3.233	2.33	2.912	3.214	3.303
Degranulation of granulocytes	N/A	N/A	N/A	N/A	0.218	N/A	2.63	N/A
Degranulation of leukocytes	3.169	2.457	2.228	N/A	2.56	2.966	3.322	3.626
Degranulation of myeloid cells	3.793	N/A	2.788	N/A	2.501	N/A	3.15	3.771
Degranulation of neutrophils	N/A	N/A	N/A	N/A	0.6	N/A	1.715	1.293
Degranulation of phagocytes	3.664	N/A	2.776	N/A	2.622	3.004	2.754	3.646
Delayed hypersensitive reaction	N/A	N/A	N/A	N/A	N/A	N/A	N/A	3.402
Dementia	N/A	N/A	N/A	N/A	N/A	N/A	N/A	N/A
Dermatitis	-1.593	-0.545	-0.515	-0.635	-0.971	-1.363	0.081	0.169
Development of abdomen	N/A	N/A	N/A	0.726	N/A	N/A	N/A	N/A
Development of adenocarcinoma	1.115	1.569	-0.36	0.129	1.014	0.017	N/A	-0.256
Development of benign tumor	N/A	N/A	N/A	N/A	N/A	0.058	N/A	N/A
Development of body axis	N/A	N/A	-0.311	N/A	N/A	N/A	N/A	N/A
Development of body trunk	-0.636	-0.262	-0.892	1.845	-0.5	0.164	N/A	3.043
Development of carcinoma	1.422	1.725	0.064	1.085	1.212	0.473	-0.868	0.445
Development of cardiovascular tissue	N/A	0.868	N/A	N/A	0.381	-0.111	N/A	N/A
Development of colorectal tumor	1.822	0.937	0.645	1.345	1.886	1.323	N/A	N/A
Development of digestive organ tumor	2.406	1.922	-0.294	1.337	2.349	1.739	N/A	N/A
Development of endothelial tissue	N/A	N/A	N/A	N/A	0.426	-0.077	N/A	N/A
Development of epithelial tissue	N/A	N/A	N/A	N/A	N/A	0.258	N/A	N/A
Development of genital tumor	1.177	1.667	-0.113	0.558	-0.396	0.469	N/A	0
Development of head	N/A	N/A	-0.407	N/A	N/A	N/A	N/A	N/A
Development of hematopoietic system	N/A	N/A	N/A	N/A	N/A	N/A	-0.967	0.253
Development of intestinal tumor	N/A	N/A	N/A	0.689	N/A	N/A	N/A	N/A
Development of lung carcinoma	N/A	1.217	-0.059	N/A	N/A	-0.887	-1.055	N/A
Development of lung tumor	N/A	1.004	-0.202	N/A	N/A	-1.314	-0.881	0.417
Development of malignant tumor	0.062	0.914	-0.594	0.508	0.282	0.003	-1.44	0.072
Development of mononuclear leukocytes	3.387	3.257	N/A	2.88	3.985	3.448	2.725	3.778
Development of neuroepithelial tumor	N/A	N/A	N/A	N/A	-0.46	N/A	N/A	N/A
Development of non-small cell lung carcinoma	N/A	1.214	-0.143	N/A	N/A	-1.005	N/A	N/A
Development of vasculature	1.369	0.426	-0.302	2.134	-0.123	0.046	3.236	3.778
Dextran sodium sulfate-induced colitis	-0.667	-0.667	-1.734	-2.023	0.819	0.745	-0.399	-1.239
Diabetes mellitus	2.269	2.371	1.088	0.578	2.353	3.259	1.503	1.882
Diamond-Blackfan anemia	N/A	N/A	N/A	N/A	N/A	N/A	N/A	N/A
Differentiation of antigen presenting cells	N/A	N/A	N/A	3.349	N/A	N/A	N/A	N/A
Differentiation of bone	N/A	1.298	N/A	N/A	N/A	N/A	N/A	N/A
Differentiation of bone cells	1.112	1.221	N/A	N/A	0.937	N/A	N/A	N/A
Differentiation of bone marrow cells	N/A	N/A	N/A	N/A	N/A	N/A	-0.665	N/A
Differentiation of connective tissue cells	1.005	1.711	1.91	2.73	0.858	0.958	N/A	N/A
Differentiation of mononuclear leukocytes	3.448	3.315	2.727	3.157	N/A	N/A	N/A	N/A
Differentiation of phagocytes	N/A	N/A	N/A	2.917	N/A	N/A	N/A	N/A
Differentiation of progenitor cells	N/A	N/A	1.181	N/A	N/A	N/A	N/A	N/A
Differentiation of T lymphocytes	2.478	1.94	N/A	3.546	N/A	N/A	N/A	N/A
Digestive organ tumor	3.054	3.009	1.701	2.447	2.602	2.41	1.757	3.323
Digestive system cancer	2.571	2.833	1.811	2.124	1.918	2.471	1.211	1.965
Disorder of basal ganglia	0.372	N/A	-0.799	N/A	0.788	0.953	0.181	-0.23
Disorder of blood pressure	N/A	1.819	2.376	2.381	3.055	N/A	N/A	N/A
Disorder of pregnancy	N/A	1.786	-0.971	-0.971	1.236	N/A	N/A	N/A
Ductal carcinoma	1.19	N/A	0.728	N/A	N/A	N/A	N/A	N/A
Dyskeratosis congenita or aplastic anemia	N/A	N/A	N/A	N/A	N/A	N/A	N/A	N/A
Dyskinesia	N/A	N/A	0.881	N/A	-0.132	0.568	0.919	0.014
Encephalitis	0.28	0.287	1.715	2.91	-0.428	-1.145	1.894	2.183
Endocrine cancer	0.747	1	2.425	1.118	N/A	0.647	N/A	N/A
Endocrine carcinoma	0.747	1	2.425	1.109	N/A	0.647	N/A	N/A
Endocrine gland tumor	1.917	1.748	2.813	1.978	1.31	1.174	0.541	1.5
Endocytosis by eukaryotic cells	N/A	N/A	N/A	N/A	N/A	N/A	5.331	N/A
Endometrial adenocarcinoma	N/A	N/A	N/A	N/A	N/A	N/A	N/A	N/A
Endometrial cancer	N/A	N/A	N/A	N/A	N/A	N/A	N/A	N/A
Endometrial carcinoma	N/A	N/A	N/A	N/A	N/A	N/A	N/A	N/A
Endometrioid carcinoma	N/A	N/A	N/A	N/A	N/A	N/A	N/A	N/A
Endometrium tumor	N/A	N/A	N/A	N/A	N/A	N/A	N/A	N/A
Endothelial cell development	N/A	0.953	N/A	N/A	0.319	-0.114	N/A	N/A
Endotoxemia	N/A	N/A	N/A	N/A	N/A	N/A	N/A	3.376
Endotoxicosis	1.991	1.792	N/A	N/A	N/A	N/A	3.04	3.483
Endotoxin shock response	N/A	N/A	N/A	N/A	N/A	N/A	2.879	3.408
Engulfment of antigen presenting cells	N/A	N/A	N/A	N/A	N/A	N/A	4.143	N/A
Engulfment of blood cells	N/A	N/A	N/A	N/A	N/A	N/A	5.239	N/A
Engulfment of cells	N/A	N/A	N/A	N/A	1.589	N/A	6.455	N/A
Engulfment of leukocytes	N/A	N/A	N/A	N/A	N/A	N/A	5	N/A
Engulfment of myeloid cells	N/A	N/A	N/A	N/A	N/A	N/A	4.548	N/A
Engulfment of phagocytes	N/A	N/A	N/A	N/A	N/A	N/A	4.597	N/A
Enlargement of lymphoid organ	N/A	N/A	N/A	N/A	N/A	N/A	N/A	N/A
Enlargement of spleen	N/A	N/A	N/A	N/A	N/A	N/A	N/A	N/A
Enteritis	-1.001	-1.046	-1.985	-2.825	-0.128	-0.618	-1.714	-2.233
Eosinophilia	N/A	N/A	N/A	N/A	2.042	N/A	3.605	N/A
Epithelial neoplasm	1.826	2.121	0.783	1.937	0.907	1.469	0.845	2.008
Expansion of cells	N/A	0.698	N/A	1.048	N/A	N/A	N/A	2.292
Expansion of lymphocytes	N/A	N/A	N/A	N/A	N/A	N/A	N/A	1.515
Experimental autoimmune encephalomyelitis	0.782	0.777	1.801	2.802	-0.164	N/A	N/A	2.59
Experimental colitis	-0.998	-1.301	-1.821	-2.397	-0.136	-0.084	-0.696	-1.742
Experimentally-induced arthritis	N/A	1.349	N/A	1.745	N/A	N/A	1.951	2.455
Expression of protein	N/A	N/A	N/A	N/A	N/A	N/A	-1.572	-1.156
Expression of RNA	1.189	N/A	N/A	N/A	N/A	N/A	N/A	N/A
Extraadrenal retroperitoneal tumor	2.389	2.47	1.623	1.813	2.493	1.755	1.861	2.115
Extracranial solid tumor	2.168	2.369	1.197	3.271	0.833	1.749	2.258	4
Extrapancreatic malignant tumor	0.838	2.082	0.995	1.051	0.567	1.552	0.085	1.742
Extrapancreatic neuroendocrine tumor	N/A	N/A	0.692	N/A	N/A	N/A	N/A	N/A
Familial encephalopathy	N/A	N/A	N/A	N/A	0.651	N/A	1.114	0.963
Familial neurological disorder	N/A	N/A	N/A	0	0.976	0.988	0.668	1.243
Familial psychiatric disease	N/A	N/A	0.015	N/A	0.293	N/A	N/A	1.114
Fatty acid metabolism	N/A	N/A	N/A	0.136	-2.017	N/A	N/A	N/A
Female genital carcinoma	N/A	N/A	N/A	N/A	N/A	N/A	N/A	N/A
Female genital neoplasm	0.416	0.279	-1.012	-0.075	0.302	0.209	-0.168	0.629
Female genital tract adenocarcinoma	N/A	N/A	N/A	N/A	N/A	N/A	N/A	N/A
Female genital tract cancer	-0.478	-1	-1.633	-0.896	0	N/A	N/A	-1
Female genital tract serous carcinoma	N/A	N/A	N/A	N/A	N/A	N/A	N/A	N/A
Fibrosis	0.3	0.002	0.818	1.314	1.437	0.711	0.66	-0.325
Formation of cellular protrusions	N/A	N/A	-3.342	N/A	N/A	N/A	N/A	N/A
Formation of lymphoid tissue	N/A	N/A	N/A	0.94	N/A	N/A	N/A	N/A
Formation of solid tumor	1.111	1.77	-0.667	0.754	0.299	0.665	-1.108	0.754
Frequency of tumor	0.574	1.264	-0.925	0.868	0.32	0.335	-1.568	0.32
Function of antigen presenting cells	2.425	2.213	1.254	2.157	1.254	1.555	1.131	1.698
Function of blood cells	0.506	1.976	0.857	1.32	1.022	1.15	0.782	1.037
Function of dendritic cells	N/A	N/A	N/A	N/A	N/A	N/A	N/A	N/A
Function of immune system	N/A	N/A	N/A	N/A	N/A	N/A	N/A	N/A
Function of leukocytes	0.784	2.016	1.293	1.279	1.022	1.484	0.971	1.335
Function of lymphatic system cells	0.068	1.735	1.216	0.794	0.871	1.242	1.064	1.156
Function of lymphocytes	0.043	1.683	1.197	0.723	0.849	1.177	1.041	1.081
Function of macrophages	2.219	1.982	N/A	1.664	0.896	0.896	1.067	1.664
Function of mononuclear leukocytes	0.338	1.818	1.197	0.88	1.004	1.337	1.041	1.269
Function of myeloid cells	2.156	2.135	0.218	1.762	0.705	0.705	0.625	1.762
Function of phagocytes	2.178	2.157	0.863	1.993	0.99	1.289	0.651	1.555
Function of T lymphocytes	-0.008	1.607	1.28	0.767	0.632	0.802	0.74	0.82
Gastro-esophageal carcinoma	N/A	N/A	N/A	N/A	N/A	N/A	N/A	N/A
Gastroenteritis	-0.95	-1.078	-1.955	-2.916	0.247	-0.653	-1.954	-2.377
Gastroesophageal cancer	N/A	N/A	0.13	N/A	N/A	N/A	N/A	N/A
Gastrointestinal adenocarcinoma	0.218	0.649	N/A	-0.64	N/A	-0.447	0.128	0.128
Gastrointestinal carcinoma	1.709	1.168	-0.5	0.63	1.619	0.802	0.139	-0.108
Gastrointestinal tract cancer	2.017	1.904	0.399	1.423	1.346	1.024	-0.192	-0.223
Gastrointestinal tumor	1.762	1.006	-0.34	0.648	1.695	0.818	-0.399	0.757
Generation of reactive oxygen species	N/A	N/A	N/A	N/A	N/A	N/A	2.864	N/A
Generation of tumor	N/A	N/A	N/A	N/A	N/A	N/A	-1.367	0.254
Genital carcinoma	0	1	0.239	-0.216	0	0.239	N/A	-0.555
Genital tract cancer	0.283	0.429	-0.316	-0.471	1.031	0.233	-1.294	0.536
Genital tumor	2.122	1.71	0.247	0.495	1.366	0.543	-1.06	1.139
Genitourinary adenocarcinoma	-0.48	0.267	0.069	0.495	0.146	-0.45	-1.702	-1.363
Genitourinary carcinoma	0.099	0.501	0.683	0.875	-1.002	-0.851	-0.152	0.283
Genitourinary tumor	2.068	2.085	1.509	2.721	0.187	1.503	1.667	2.467
Glioma	0.072	1.393	-0.146	0.649	-0.344	0.606	1.212	1.772
Glioma cancer	-0.176	-0.218	-0.67	-0.457	-0.946	0.82	N/A	1
Glucose metabolism disorder	3.231	3.585	1.784	1.27	3.591	4.459	0.509	1.833
Gonadal tumor	N/A	1.518	0.507	N/A	N/A	0.517	-0.718	N/A
Grade 1-4 astrocytoma	N/A	N/A	N/A	N/A	N/A	N/A	N/A	N/A
Grade 3-4 glioma	N/A	N/A	N/A	N/A	N/A	N/A	N/A	N/A
Grade 3-4 glioma cancer	N/A	N/A	N/A	N/A	N/A	N/A	N/A	N/A
Grade 3-4 tumor	N/A	N/A	N/A	N/A	N/A	N/A	N/A	N/A
Grade 4 astrocytoma	N/A	N/A	N/A	N/A	N/A	N/A	N/A	N/A
Grade 4 high grade glioma	N/A	N/A	N/A	N/A	N/A	N/A	N/A	N/A
Grade 4 malignant glioma	N/A	N/A	N/A	N/A	N/A	N/A	N/A	N/A
Growth of connective tissue	2.518	2.297	1.949	2.646	0.644	1.22	2.481	3.844
Growth of epithelial tissue	1.996	1.497	0.21	1.278	0.875	0.9	N/A	N/A
Growth of lesion	N/A	1.961	N/A	N/A	1.036	3.74	3.806	4.375
Growth of malignant tumor	N/A	N/A	0.56	N/A	N/A	1.627	N/A	2.559
Growth of muscle tissue	N/A	N/A	N/A	N/A	N/A	2.61	4.754	4.325
Growth of solid tumor	N/A	0.726	N/A	N/A	N/A	2.429	N/A	N/A
Growth of tumor	2.729	1.968	1.529	2.915	0.991	3.747	3.805	4.376
Head and neck cancer	1.305	1.362	2.068	1.403	-0.207	0.152	-0.472	0.04
Head and neck carcinoma	2.425	2.63	1.387	2.236	2.219	1.937	N/A	-0.152
Head and neck tumor	1.424	1.966	1.354	0.96	-0.598	0.393	-0.421	0.588
Healing of lesion	N/A	N/A	N/A	N/A	N/A	N/A	N/A	N/A
Hematologic cancer	-1.268	-0.201	-1.331	-1.29	0.333	-0.369	-3.003	-1.442
Hematologic cancer of cells	-1.36	-0.168	-0.917	-1.138	0.702	0.375	-3.279	-1.61
Hematological or lymphatic system tumor	-1.18	0.171	-0.577	-0.693	0.883	-0.267	-1.741	-0.281
Hematopoiesis of mononuclear leukocytes	3.502	3.371	2.651	3	4.113	3.572	2.864	3.906
Hematopoietic neoplasm	-0.909	0.067	-0.803	-1.046	0.668	-0.378	-1.965	-0.54
Hemostasis	N/A	N/A	N/A	N/A	N/A	N/A	4.176	N/A
Hepato-pancreato-biliary cancer	1.379	1.72	1.712	1.765	1.187	1.886	1.768	2.678
Hepatobiliary carcinoma	1.159	1.68	1.679	1.315	N/A	1.869	1.583	2.37
Hepatobiliary neoplasm	N/A	1.045	0.99	N/A	N/A	1.361	N/A	N/A
Hepatobiliary system cancer	0.452	0.84	1.161	1.047	N/A	1.144	1.575	2.625
Hepatocellular carcinoma	N/A	N/A	1.665	N/A	N/A	N/A	N/A	N/A
Hereditary connective tissue disorder	N/A	N/A	N/A	N/A	N/A	-2.292	N/A	N/A
High grade astrocytoma	0.333	0.447	-0.186	0.043	N/A	1.633	N/A	N/A
High grade glioma	N/A	N/A	N/A	-0.567	N/A	N/A	N/A	N/A
Homeostasis of blood cells	3.032	2.888	2.615	3.501	3.812	3.418	2.783	4.262
Homeostasis of leukocytes	3.109	2.964	2.615	3.483	3.812	3.418	N/A	4.246
Homeostasis of mononuclear leukocytes	2.934	2.858	2.426	3.297	3.711	3.31	N/A	4.164
Homing of blood cells	1.653	0.986	0.825	2.571	1.715	2.135	N/A	N/A
Homing of cells	0.908	0.245	0.278	2.395	0.879	1.581	5.33	5.373
Homing of leukocytes	1.649	0.985	N/A	2.569	1.715	N/A	5.08	4.917
Huntington Disease	N/A	N/A	1.114	N/A	N/A	N/A	N/A	N/A
Hypersensitive reaction	2.092	1.214	1.999	2.728	1.539	0.561	3.19	3.817
Hypertension	N/A	1.057	1.698	1.353	2.418	N/A	N/A	N/A
Immune mediated inflammatory disease	0.664	0.471	0.591	1.301	-0.383	0.056	1.267	1.839
Immune response of antigen presenting cells	3.597	N/A	N/A	N/A	1.528	2.478	4.152	3.915
Immune response of brain	0.157	0.209	1.63	2.812	-0.509	-1.229	N/A	N/A
Immune response of cells	4.758	3.34	3.569	4.488	2.866	3.695	6.918	6.731
Immune response of dendritic cells	N/A	N/A	N/A	N/A	N/A	N/A	2.75	N/A
Immune response of leukocytes	3.838	2.475	2.45	3.699	2.291	2.622	5.041	5.138
Immune response of myeloid cells	3.627	N/A	N/A	3.635	1.75	2.484	4.577	4.759
Immune response of phagocytes	3.86	N/A	N/A	3.734	1.628	2.295	4.593	4.434
Immunodeficiency	-2.219	N/A	N/A	N/A	N/A	N/A	N/A	N/A
Incidence of tumor	0.373	0.9	-1.194	0.597	-0.008	0.029	-1.337	-0.123
Infarction	0.655	-0.13	N/A	N/A	0.756	-0.16	-1.927	-2.146
Infarction of heart	N/A	N/A	N/A	N/A	0.078	N/A	N/A	N/A
Infection by Bacilli	N/A	N/A	N/A	N/A	N/A	N/A	-3.008	-0.802
Infection by coronavirus	-1.568	-1.697	-3.205	-1.678	-2.316	-2.712	-1.084	-0.898
Infection by mycobacteria	N/A	N/A	N/A	N/A	N/A	N/A	N/A	-1.76
Infection by RNA virus	-2.67	-3.513	-2.063	-1.654	-3.535	-2.871	2.322	2.76
Infection by SARS coronavirus	-1.97	-1.97	N/A	N/A	N/A	N/A	-0.776	N/A
Infection of cells	N/A	N/A	N/A	N/A	N/A	N/A	3.605	3.367
Infection of leukocytes	N/A	N/A	N/A	N/A	N/A	N/A	-0.632	N/A
Infection of mammalia	-5.588	-5.751	-5.323	-4.625	-5.595	-6.391	-5.882	-5.508
Infiltration by neutrophils	0.193	1.244	N/A	2.71	0.66	1.123	1.24	0.415
Infiltration by T lymphocytes	1.027	1.393	0.515	1.72	1.065	N/A	N/A	N/A
Inflammation of absolute anatomical region	-0.707	-0.575	-0.798	-0.32	0.678	-0.8	-0.533	-0.302
Inflammation of airway	1.639	N/A	N/A	2.224	1.142	N/A	N/A	2.528
Inflammation of body cavity	-0.95	-0.438	-1.95	-1.612	0.659	-0.418	-2.108	-1.57
Inflammation of central nervous system	0.16	0.138	1.361	2.664	-0.277	-1.206	1.869	1.958
Inflammation of gastrointestinal tract	-1.017	-1.355	-2.063	-2.85	0.473	-0.664	-2.266	-2.685
Inflammation of joint	2.21	2.277	2.032	2.1	1.458	0.381	3.226	2.803
Inflammation of liver	-1.243	N/A	N/A	-1.226	N/A	N/A	N/A	N/A
Inflammation of lung	-0.294	-0.311	-0.707	0.029	0.128	0.284	-1.253	-0.46
Inflammation of organ	-1.08	-0.459	-0.526	-0.063	0.296	-0.882	-0.434	-0.008
Inflammation of respiratory system	0.245	0.012	-0.072	0.839	0.626	1.194	-0.102	0.426
Inflammation of respiratory system component	0.435	0.094	-0.1	0.917	0.739	1.458	0.035	0.513
Inflammation of the large intestine	-0.602	-0.809	-1.688	-2.589	0.492	-0.247	-1.654	-2.049
Inflammation of urinary tract	0.065	N/A	N/A	N/A	N/A	N/A	N/A	N/A
Inflammatory Bowel Disease	-1.134	-1.45	N/A	-1.033	-0.269	N/A	N/A	-1.451
Inflammatory response	2.363	2.355	0.901	3.338	1.51	2.493	5.139	5.199
Initiation of translation of protein	-0.2	N/A	N/A	N/A	N/A	N/A	N/A	-1.067
Innate immune response	3.163	3.093	N/A	N/A	2.591	2.947	2.82	2.63
Insulin resistance	N/A	N/A	N/A	N/A	N/A	N/A	1.661	2.229
Insulin-dependent diabetes mellitus	1.324	1.491	1.619	0.452	1.741	2.049	1.845	0.997
Interaction of blood cells	N/A	2.893	2.229	4.071	N/A	2.747	N/A	N/A
Interaction of endothelial cells	N/A	N/A	0.946	N/A	N/A	N/A	N/A	N/A
Interaction of leukocytes	4.493	3.313	2.404	4.027	N/A	3.382	N/A	N/A
Interaction of mononuclear leukocytes	4.509	N/A	N/A	N/A	N/A	N/A	N/A	N/A
Interaction of phagocytes	3.548	1.749	N/A	3.093	0.898	1.65	2.438	3.325
Interaction of tumor cell lines	0.914	N/A	-0.554	1.606	N/A	0.576	3.809	3.179
Internalization of cells	N/A	N/A	N/A	N/A	N/A	N/A	5.562	N/A
Interphase	N/A	N/A	N/A	N/A	N/A	N/A	N/A	-0.028
Intestinal adenocarcinoma	N/A	N/A	N/A	N/A	N/A	N/A	-0.447	N/A
Intestinal cancer	1.513	1.269	0.64	1.138	1.213	0.648	-0.358	0.117
Intestinal carcinoma	1.006	N/A	-0.266	0.21	N/A	N/A	0.063	N/A
Intestinal tumor	1.621	1.008	0.156	0.309	2.502	1.122	-0.014	1.126
Intraabdominal organ tumor	2.795	2.462	1.573	2.296	2.406	2.173	2.148	3.629
Intracranial lesion	-0.137	0.424	N/A	0.891	-1.874	-0.581	N/A	0.365
Intrathoracic malignant tumor	0.155	0.809	0.244	N/A	-0.044	0.86	1.429	2.994
Intrathoracic organ tumor	0.249	0.784	-0.005	N/A	-0.028	0.705	1.433	3.172
Invasion of cells	N/A	2.176	2.092	3.466	-0.905	1.307	N/A	N/A
Invasive cancer	N/A	N/A	-1.982	N/A	N/A	-1.463	N/A	N/A
Invasive tumor	1.926	1.315	2.088	3.575	-0.518	0.91	4.085	4.767
Large intestine adenocarcinoma	N/A	1.461	N/A	N/A	N/A	N/A	N/A	N/A
Large intestine carcinoma	1.65	0.827	0.645	0.894	1.646	0.845	0.529	0.669
Large intestine neoplasm	1.981	1.388	0.756	1.489	2.131	1.413	0.147	1.029
Leukemia	N/A	N/A	-2.081	N/A	N/A	N/A	N/A	N/A
Leukocyte migration	2.194	2.504	1.487	3.379	1.558	2.277	4.771	4.769
Leukopoiesis	3.713	3.388	2.91	3.551	3.591	3.703	2.512	3.889
Liquid tumor	-1.567	-1.643	-1.824	N/A	N/A	-2.389	N/A	-0.988
Liver cancer	N/A	0.951	1.211	N/A	N/A	1.07	1.553	2.608
Liver carcinoma	1.228	1.841	1.758	1.371	N/A	1.822	N/A	2.35
Liver Damage	0.287	0.129	N/A	N/A	0.066	N/A	-0.504	-0.247
Liver lesion	0.22	1.09	0.322	0.76	-0.022	0.676	1.987	1.57
Liver tumor	N/A	1.144	1.022	N/A	N/A	1.292	N/A	N/A
Lung adenocarcinoma	N/A	1.041	-0.393	N/A	N/A	-1.234	-0.851	N/A
Lung cancer	0.292	0.711	0.311	N/A	-0.287	0.756	1.826	3.151
Lung carcinoma	0.558	0.552	0.209	N/A	N/A	-0.859	-0.635	0.859
Lung injury	0.761	1.248	N/A	0.628	1.49	N/A	1.901	1.149
Lung tumor	0.471	0.795	0.035	N/A	-0.104	0.625	1.885	3.416
Lupus erythematosus	-1.29	-0.773	0.324	-0.192	-0.404	0	-1.46	-0.548
Lymphatic system tumor	-1.427	-0.019	-0.742	-0.334	0.954	0.342	-2.569	-0.736
Lymphocyte homeostasis	2.934	2.858	2.426	3.297	3.711	3.31	N/A	4.164
Lymphocyte migration	3.242	2.808	1.241	2.606	1.509	3.007	4.308	3.643
Lymphocytic cancer	-1.161	0.034	-0.934	-0.91	0.642	0.336	-3.016	-1.26
Lymphocytic leukemia	N/A	N/A	-1.391	N/A	N/A	N/A	N/A	N/A
Lymphocytic neoplasm	-1.269	-0.083	-0.934	-0.91	0.659	0.336	-3.016	-1.26
Lymphohematopoietic cancer	-1.31	-0.091	-1.004	-0.849	0.622	-0.355	-2.658	-1.042
Lymphohematopoietic neoplasia	-0.954	0.263	-0.426	-0.664	0.921	-0.261	-1.68	-0.214
Lymphoid cancer	-1.131	0.143	-0.585	-0.442	0.95	0.32	-2.53	-0.739
Lymphoma	-0.826	0.373	-0.277	-0.663	1.12	0.935	-2.946	-1.663
Lymphopoiesis	3.286	2.904	2.44	2.696	3.981	3.38	2.513	3.547
Lymphoproliferative disorder	-1.795	-0.492	-1.613	-1.634	0.26	-0.11	N/A	-1.479
Lymphoreticular neoplasm	-1.381	-0.348	-0.68	-1.101	0.39	-0.138	-2.828	-1.509
Male genital neoplasm	N/A	N/A	0.903	1.227	N/A	0.767	N/A	1.463
Malignant connective or soft tissue neoplasm	-0.857	-0.76	-1.455	-0.571	-1.069	-1.579	N/A	N/A
Malignant genitourinary solid tumor	-0.212	0.548	0.343	0.555	-0.637	-0.385	0.554	1.267
Malignant neoplasm of large intestine	1.513	1.269	0.681	1.009	0.892	0.672	-0.577	-0.079
Malignant neoplasm of male genital organ	N/A	N/A	1.073	0.517	N/A	0.521	N/A	1.45
Malignant neoplasm of respiratory system	0.391	0.797	0.311	2.393	-0.182	0.954	1.826	3.151
Malignant neoplasm of retroperitoneum	2.082	1.956	1.613	2.201	N/A	2.2	1.23	1.478
Malignant soft tissue neoplasm	-0.542	-0.415	0.1	0.362	-0.913	-0.831	N/A	N/A
Malignant solid organ tumor	0.33	0.04	0.735	0.638	-0.385	-0.632	N/A	N/A
Malignant solid tumor	1.194	1.729	0.976	1.973	0.167	1.834	0.847	2.874
Mammary tumor	0.832	1.432	1.014	3.03	-0.848	1.111	2.066	2.337
Mature B cell malignant tumor	N/A	1.958	1.758	N/A	N/A	N/A	1.446	1.976
Mature B-cell neoplasm	N/A	1.956	1.758	N/A	N/A	N/A	1.446	1.975
Mature lymphocytic neoplasm	1.766	1.816	1.242	2.923	1.296	1.078	0.479	2.178
Mature T-cell neoplasm	N/A	N/A	N/A	N/A	N/A	N/A	N/A	N/A
Mature T-cell or NK-cell neoplasm	N/A	N/A	N/A	N/A	N/A	N/A	N/A	N/A
Melanoma	1.252	0.659	-0.282	0.483	0.405	0.35	N/A	N/A
Metabolism of carbohydrate	N/A	N/A	N/A	N/A	-1.829	N/A	N/A	N/A
Metabolism of protein	2.379	2.885	N/A	N/A	1.093	N/A	3.835	3.556
Metabolism of reactive oxygen species	2.841	2.678	2.791	3.655	2.428	N/A	3.876	3.821
Metastasis	1.932	1.377	2.244	3.526	-0.449	1.172	4.117	4.815
Metastatic solid tumor	0.074	0.832	0.997	3.216	-1.058	1.827	3.321	4.11
Microtubule dynamics	0.662	-1.686	-2.586	0.879	N/A	0.039	N/A	N/A
Migration of antigen presenting cells	N/A	N/A	N/A	N/A	N/A	N/A	4.409	4.285
Migration of blood cells	N/A	2.532	N/A	3.419	N/A	2.287	N/A	N/A
Migration of cells	1.836	1.76	0.99	4.572	0.333	1.364	5.763	6.757
Migration of granulocytes	N/A	N/A	N/A	N/A	N/A	N/A	2.252	2.616
Migration of lymphatic system cells	3.246	2.813	1.3	2.61	1.611	3.069	4.291	3.636
Migration of mononuclear leukocytes	3.072	2.669	1.092	2.712	1.349	2.594	4.66	4.063
Migration of myeloid cells	N/A	N/A	N/A	N/A	N/A	N/A	3.078	N/A
Migration of phagocytes	1.758	1.648	1.003	2.189	N/A	1.737	4.369	4.661
Migration of tumor cell lines	N/A	N/A	N/A	N/A	N/A	N/A	N/A	5.53
Mitochondrial disorder	N/A	N/A	N/A	N/A	N/A	N/A	N/A	N/A
Mitochondrial respiratory chain deficiency	N/A	N/A	N/A	N/A	N/A	N/A	N/A	N/A
Mitosis	N/A	N/A	N/A	N/A	N/A	N/A	2.883	N/A
Mitosis of tumor cell lines	N/A	N/A	N/A	N/A	N/A	N/A	1.712	N/A
Mobilization of Ca2+	N/A	N/A	N/A	1.072	N/A	N/A	N/A	N/A
Morbidity or mortality	0.493	0.417	1.15	-3.6	2.37	-1.179	-5.777	-6.148
Morphology of blood cells	N/A	N/A	N/A	N/A	N/A	N/A	N/A	N/A
Morphology of body cavity	N/A	N/A	N/A	N/A	N/A	N/A	N/A	N/A
Morphology of bone	N/A	N/A	N/A	N/A	N/A	N/A	N/A	N/A
Morphology of cardiovascular system	N/A	N/A	N/A	N/A	N/A	N/A	N/A	N/A
Morphology of digestive system	N/A	N/A	N/A	N/A	N/A	N/A	N/A	N/A
Morphology of heart	N/A	N/A	N/A	N/A	N/A	N/A	N/A	N/A
Morphology of lesion	N/A	N/A	N/A	N/A	N/A	N/A	N/A	N/A
Morphology of leukocytes	N/A	N/A	N/A	N/A	N/A	N/A	N/A	N/A
Morphology of lymphatic system cells	N/A	N/A	N/A	N/A	N/A	N/A	N/A	N/A
Morphology of lymphocytes	N/A	N/A	N/A	N/A	N/A	N/A	N/A	N/A
Morphology of lymphoid organ	N/A	N/A	N/A	N/A	N/A	N/A	N/A	N/A
Morphology of lymphoid tissue	N/A	N/A	N/A	N/A	N/A	N/A	N/A	N/A
Morphology of mononuclear leukocytes	N/A	N/A	N/A	N/A	N/A	N/A	N/A	N/A
Morphology of nervous tissue	N/A	N/A	N/A	N/A	N/A	N/A	N/A	N/A
Morphology of neurons	N/A	N/A	N/A	N/A	N/A	N/A	N/A	N/A
Morphology of secondary lymphoid organ	N/A	N/A	N/A	N/A	N/A	N/A	N/A	N/A
Morphology of spleen	N/A	N/A	N/A	N/A	N/A	N/A	N/A	N/A
Motor dysfunction or movement disorder	2.508	2.979	1.266	1.453	0.891	0.949	-0.403	-0.048
Movement Disorders	2.344	2.638	0.872	1.13	0.707	0.715	-0.615	-0.318
Multiple cancers	-0.99	0.233	-0.249	0.873	-2.37	-1.426	0.293	1.114
Muscle tumor	N/A	N/A	-0.7	N/A	N/A	N/A	1.709	N/A
MYC mutation positive B-cell lymphoma	N/A	N/A	N/A	N/A	N/A	N/A	N/A	N/A
Myelitis	0.714	0.708	1.783	2.695	-0.239	-0.682	N/A	2.52
Myelodysplastic syndrome or leukemia	-1.388	-1.35	-2.095	N/A	N/A	N/A	N/A	N/A
Myeloid or lymphoid neoplasm	-1.517	-0.294	-0.649	-1.044	0.376	-0.293	-2.457	-0.608
Myocardial infarction	N/A	N/A	N/A	N/A	0.081	N/A	N/A	N/A
Neck neoplasm	N/A	N/A	N/A	N/A	N/A	N/A	N/A	N/A
Necrosis	0.201	0.845	0.888	0.546	3.114	1.281	-3.48	-3.671
Necrosis of epithelial tissue	1.838	1.986	2.741	1.328	2.823	2.309	1.302	0.516
Necrosis of kidney	2.174	N/A	N/A	N/A	N/A	N/A	N/A	N/A
Necrosis of liver	N/A	N/A	N/A	0.95	N/A	N/A	N/A	-0.406
Necrosis of malignant tumor	-2.036	N/A	N/A	N/A	N/A	N/A	N/A	N/A
Necrosis of tumor	-1.989	-1.088	N/A	-1.796	4.066	N/A	-4.799	-4.16
Neoplasia of blood cells	-1.45	-0.221	-0.388	-0.947	0.505	-0.221	-2.559	-0.653
Neoplasia of cells	1.147	1.392	1.199	1.99	0.376	0.856	1.788	3.125
Neoplasia of epithelial cells	N/A	N/A	0.215	N/A	N/A	N/A	N/A	N/A
Neoplasia of leukocytes	-1.063	0.082	-0.517	-0.583	0.887	0.489	-2.629	-0.649
Neovascularization	N/A	N/A	N/A	N/A	N/A	N/A	N/A	2.039
Nephritis	-0.249	0.629	N/A	-0.447	N/A	N/A	N/A	N/A
Nervous system neoplasm	0.204	1.944	1.096	1.311	-1.46	0.527	0.689	1.87
Neuroendocrine tumor	N/A	N/A	2.267	N/A	N/A	N/A	N/A	N/A
Neuroepithelial tumor	N/A	N/A	N/A	N/A	N/A	N/A	0.64	1.772
Neurological signs	N/A	N/A	0.272	N/A	0.221	1.239	-0.494	-0.48
Neuromuscular disease	2.293	2.489	1.388	1.727	1.511	2.212	3.063	2.82
Neuromuscular disease with neuropathy	N/A	N/A	N/A	N/A	N/A	N/A	2.55	2.201
Neuronal cell death	N/A	N/A	N/A	N/A	N/A	N/A	-0.2	-0.274
Non-colon gastrointestinal cancer	N/A	1.539	-0.243	0.825	N/A	0.647	N/A	N/A
Non-hematological solid tumor	2.026	2.292	0.753	1.833	0.218	1.3	1.027	2.762
Non-Hodgkin cutaneous lymphoma	N/A	N/A	N/A	N/A	N/A	N/A	N/A	N/A
Non-Hodgkin lymphoma	0.121	0.703	-0.058	0.723	1.578	1.993	-2.197	-0.705
Non-melanoma solid tumor	1.013	1.652	0.209	1.008	0.5	1.051	0.034	1.676
Non-small cell lung carcinoma	N/A	0.752	-0.56	N/A	N/A	-1.308	-0.917	0.452
Non-traumatic arthropathy	0.665	1.124	1.398	1.247	0.907	0.007	1.352	0.634
Nonhematologic malignant neoplasm	2.302	2.268	1.093	1.621	0.467	1.521	1.225	2.764
Nonpituitary endocrine tumor	1.912	1.884	2.396	1.885	1.48	1.193	0.539	1.034
Nonsense-mediated mRNA decay	N/A	N/A	N/A	N/A	N/A	N/A	N/A	N/A
Nonsquamous non-small cell lung carcinoma	N/A	1.041	-0.393	N/A	N/A	-1.234	-0.851	N/A
Occlusion of artery	2.875	2.095	1.99	2.327	0.914	2.533	N/A	2.227
Occlusion of blood vessel	3.106	2.33	2.265	2.463	1.174	2.664	N/A	2.182
Organismal death	0.439	0.324	1.259	-3.705	2.378	-1.173	-6.003	-6.399
Organization of cytoplasm	0.506	-1.88	-2.739	1.114	N/A	0.078	N/A	2.106
Organization of cytoskeleton	0.452	-1.934	-2.735	1.113	N/A	0.078	N/A	2.052
Organization of extracellular matrix	N/A	N/A	N/A	N/A	N/A	N/A	N/A	N/A
Ovarian cancer	N/A	-1	-1	N/A	N/A	N/A	N/A	N/A
Ovarian lesion	N/A	N/A	N/A	N/A	N/A	N/A	-0.137	N/A
Ovarian tumor	N/A	0.73	0	N/A	N/A	0.577	-0.137	N/A
Pancreatic adenocarcinoma	N/A	N/A	1.353	N/A	N/A	N/A	N/A	N/A
Pancreatic cancer	N/A	N/A	1.723	N/A	N/A	2.084	N/A	N/A
Pancreatic carcinoma	N/A	N/A	1.65	N/A	N/A	N/A	N/A	N/A
Pancreatic ductal adenocarcinoma	N/A	N/A	1.069	N/A	N/A	N/A	N/A	N/A
Pancreatic lesion	N/A	N/A	1.716	N/A	N/A	1.649	N/A	N/A
Pancreatic mass	N/A	N/A	1.716	2.049	N/A	1.649	N/A	N/A
Pancreatic tumor	N/A	N/A	1.716	N/A	N/A	1.516	N/A	N/A
Pancreaticobiliary cancer	N/A	N/A	1.525	N/A	N/A	N/A	N/A	N/A
Pancreaticobiliary carcinoma	N/A	N/A	1.583	N/A	N/A	N/A	N/A	N/A
Pancreaticobiliary neoplasm	N/A	N/A	1.629	1.96	N/A	1.587	N/A	N/A
Pancreatobiliary adenocarcinoma	N/A	N/A	1.31	N/A	N/A	N/A	N/A	N/A
Pancreatobiliary tumor	N/A	N/A	1.629	1.96	N/A	1.587	N/A	N/A
Paraproteinemia	N/A	N/A	N/A	N/A	N/A	N/A	N/A	N/A
Parasitic Infection	-3.375	-3.249	-2.559	-2.178	-3.502	-3.333	-3.887	-3.463
Pelvic adenocarcinoma	N/A	N/A	N/A	N/A	N/A	-0.152	N/A	N/A
Pelvic cancer	0.83	0.66	0.287	-0.241	1.167	0.47	-0.923	0.504
Pelvic carcinoma	0.378	0.64	0.563	0.198	-0.128	0.103	N/A	-0.478
Pelvic serous carcinoma	N/A	N/A	N/A	N/A	N/A	N/A	N/A	N/A
Pelvic tumor	2.086	1.577	0.719	0.753	1.467	0.764	-0.644	1.306
Peripheral arterial disease	N/A	N/A	0.692	N/A	0.243	0.283	0.283	0.651
Peripheral vascular disease	1.084	0.903	0.893	1.096	1.508	0.876	0.012	-1.378
Phagocytosis	N/A	N/A	N/A	N/A	N/A	N/A	6.864	N/A
Phagocytosis of blood cells	N/A	N/A	N/A	N/A	N/A	N/A	4.653	N/A
Phagocytosis of cells	N/A	N/A	N/A	N/A	N/A	N/A	6.568	N/A
Phagocytosis of leukocytes	N/A	N/A	N/A	N/A	N/A	N/A	4.376	N/A
Phagocytosis of myeloid cells	N/A	N/A	N/A	N/A	N/A	N/A	4.245	N/A
Phagocytosis of phagocytes	N/A	N/A	N/A	N/A	N/A	N/A	4.175	N/A
Phosphorylation of protein	N/A	0.231	N/A	N/A	N/A	N/A	N/A	N/A
Plasma cell dyscrasia	N/A	N/A	N/A	N/A	N/A	N/A	N/A	N/A
Plasma cell neoplasm	N/A	N/A	1.165	N/A	N/A	N/A	N/A	2.19
Polyarthritis	N/A	N/A	N/A	0.68	-0.227	N/A	0.764	1.416
Primary neoplasm	N/A	N/A	N/A	N/A	N/A	N/A	N/A	2.62
Production of antibody	0.316	0.316	-0.099	-0.785	1.536	0.684	-0.408	-0.53
Production of protein	0.935	0.925	0.474	-0.174	2.184	1.268	0.366	-0.041
Production of reactive oxygen species	N/A	N/A	N/A	3.815	2.609	N/A	3.074	3.57
Progression of tumor	N/A	0.399	N/A	N/A	N/A	0.341	1.148	1.98
Progressive encephalopathy	N/A	N/A	N/A	N/A	-1.026	N/A	-0.216	N/A
Progressive motor neuropathy	N/A	N/A	N/A	N/A	N/A	N/A	2.115	N/A
Progressive neurological disorder	1.098	1.686	N/A	N/A	1.256	0.517	1.695	1.035
Progressive neuromuscular disease	N/A	N/A	N/A	N/A	1.673	N/A	2.55	2.201
Progressive neuropathy	N/A	N/A	N/A	N/A	N/A	N/A	2.115	N/A
Proliferation of B lymphocytes	2.608	N/A	N/A	1.437	N/A	N/A	N/A	1.325
Proliferation of blood cells	1.955	1.549	-0.029	1.943	2.031	1.946	2.588	3.02
Proliferation of connective tissue cells	2.101	N/A	1.97	2.855	0.195	1.191	N/A	N/A
Proliferation of epithelial cells	N/A	1.047	N/A	1.542	N/A	0.935	N/A	N/A
Proliferation of fibroblast cell lines	N/A	N/A	N/A	N/A	N/A	N/A	N/A	3.212
Proliferation of immune cells	2.091	1.764	0.023	1.788	2.051	1.914	2.881	3.065
Proliferation of lymphatic system cells	1.531	1.663	-0.18	1.797	1.387	1.581	2.591	3.236
Proliferation of lymphocytes	1.645	1.535	-0.037	1.527	1.527	1.475	2.605	2.911
Proliferation of lymphoid cells	N/A	N/A	N/A	N/A	N/A	1.523	N/A	N/A
Proliferation of mononuclear leukocytes	1.772	1.65	-0.164	1.626	1.513	1.513	2.76	3.131
Proliferation of muscle cells	N/A	N/A	N/A	N/A	N/A	2.61	4.754	4.325
Proliferation of smooth muscle cells	N/A	N/A	N/A	N/A	N/A	2.385	4.456	3.894
Proliferation of tumor cells	2.165	N/A	N/A	N/A	N/A	2.021	N/A	2.542
Prostate cancer	N/A	N/A	0.818	0.282	N/A	0.521	N/A	1.216
Prostatic carcinoma	N/A	N/A	0.64	N/A	N/A	N/A	N/A	N/A
Prostatic tumor	N/A	N/A	0.737	1.068	N/A	0.619	N/A	1.428
Protein kinase cascade	0.06	-0.023	N/A	N/A	N/A	-0.223	2.654	1.272
Protozoan infection	N/A	N/A	N/A	N/A	N/A	N/A	-2.81	N/A
Psoriasis	-0.051	-0.605	-0.659	-0.922	-0.251	-0.579	0.44	0.765
Pulmonary fibrosis or aplastic anemia	N/A	-0.826	N/A	N/A	0.053	N/A	0.946	0.276
Quantity of antigen presenting cells	1.197	0.284	0.39	1.317	1.093	0.461	2.231	2.61
Quantity of B lymphocytes	2.043	1.603	1.305	0.148	1.921	1.276	0.79	0.122
Quantity of blood cells	2.269	1.544	2.395	1.32	2.111	2.029	2.575	2.516
Quantity of CD4+ T-lymphocytes	0.26	0.15	1.557	0.551	-0.165	N/A	N/A	N/A
Quantity of cells	0.811	-0.426	0.979	0.992	1.335	1.156	1.49	1.652
Quantity of connective tissue	0.763	N/A	1.658	2.05	-0.646	1.357	N/A	N/A
Quantity of cytokine	-0.002	N/A	N/A	0.109	-0.504	N/A	-0.406	-0.076
Quantity of dendritic cells	N/A	N/A	N/A	N/A	0.73	N/A	0.119	1.083
Quantity of eosinophils	N/A	N/A	N/A	-0.305	N/A	N/A	N/A	N/A
Quantity of granulocytes	-2.417	-2.33	-1.394	-1.029	-2.26	-1.95	-0.169	-0.849
Quantity of helper T lymphocytes	N/A	N/A	N/A	1.449	N/A	N/A	N/A	N/A
Quantity of hematopoietic cells	2.28	2.163	2.22	1.018	N/A	N/A	N/A	N/A
Quantity of hematopoietic progenitor cells	2.36	2.163	2.356	1.018	2.148	N/A	N/A	N/A
Quantity of IgG	1.793	1.212	N/A	-0.556	1.881	1.084	0.665	0.401
Quantity of IgG1	N/A	N/A	N/A	-0.832	N/A	N/A	N/A	N/A
Quantity of IgG2a	N/A	N/A	N/A	-0.123	N/A	N/A	N/A	N/A
Quantity of IgM	N/A	N/A	N/A	-0.44	N/A	N/A	N/A	N/A
Quantity of immunoglobulin	0.147	0.118	-0.362	-0.979	1.186	0.573	-0.499	-0.623
Quantity of interleukin	N/A	N/A	N/A	-0.346	-0.514	N/A	-0.616	-0.417
Quantity of leukocytes	1.961	1.059	1.875	0.604	1.912	1.697	2.648	2.03
Quantity of lymphatic system cells	2.795	2.43	2.814	0.882	2.629	2.195	2.116	2.067
Quantity of lymphocytes	2.885	2.398	2.675	0.876	2.912	2.221	2.068	1.93
Quantity of lymphoid cells	N/A	2.203	2.631	0.797	2.676	2.116	N/A	1.86
Quantity of lymphoid organ	N/A	1.684	N/A	0.653	N/A	0.591	N/A	N/A
Quantity of lymphoid tissue	2.073	1.305	2.127	0.254	1.878	0.315	N/A	N/A
Quantity of macrophages	1.713	0.625	N/A	1.232	0.979	N/A	2.009	1.914
Quantity of metal	0.062	N/A	N/A	0.725	N/A	N/A	N/A	N/A
Quantity of mononuclear leukocytes	2.88	2.485	2.676	0.729	2.817	2.278	2.291	1.855
Quantity of myeloid cells	-0.145	-0.773	-0.027	0.594	-0.614	-0.423	0.724	0.594
Quantity of neutrophils	-1.844	-2.22	-1.57	-0.947	-1.856	-1.626	0.109	-0.091
Quantity of phagocytes	0.309	-0.813	-0.379	0.544	-0.435	-0.642	1.385	1.18
Quantity of progenitor cells	1.823	1.945	2.042	0.501	1.873	0.26	N/A	N/A
Quantity of protein in blood	0.863	N/A	N/A	0.164	N/A	N/A	-0.802	0.025
Quantity of T lymphocytes	2.943	2.299	3.194	1.9	2.948	2.573	2.581	3.297
Recruitment of antigen presenting cells	N/A	N/A	N/A	N/A	N/A	N/A	4.18	N/A
Recruitment of blood cells	3.686	3.127	2.002	2.696	3.089	2.518	5.002	3.95
Recruitment of cells	3.961	3.359	2.281	3.198	3.192	2.912	5.205	4.227
Recruitment of granulocytes	3.229	3.126	2.101	2.958	2.461	2.141	3.677	3.755
Recruitment of leukocytes	3.801	3.266	2.346	3.041	3.181	2.736	5.083	4.275
Recruitment of lymphocytes	N/A	N/A	N/A	N/A	3.092	N/A	N/A	N/A
Recruitment of mononuclear leukocytes	N/A	N/A	N/A	N/A	3.809	N/A	4.307	3.112
Recruitment of myeloid cells	3.32	3.289	1.813	2.658	2.781	2.692	4.517	4.296
Recruitment of neutrophils	3.031	3.042	1.657	2.578	2.155	1.641	2.98	3.068
Recruitment of phagocytes	3.179	3.192	1.804	2.821	2.637	2.211	4.276	4.101
Refractory malignant tumor	N/A	N/A	N/A	N/A	N/A	N/A	N/A	N/A
Refractory tumor	N/A	N/A	N/A	N/A	N/A	N/A	N/A	N/A
Renal cancer	N/A	N/A	0.508	N/A	N/A	N/A	N/A	N/A
Renal lesion	N/A	N/A	-0.686	N/A	N/A	N/A	N/A	N/A
Renal tumor	N/A	N/A	0.718	N/A	N/A	N/A	N/A	N/A
Replication of RNA virus	-3.018	-2.695	N/A	N/A	-4.476	-2.881	-0.63	-0.394
Replication of virus	-3.344	-3.061	N/A	N/A	-4.619	-3.088	-0.827	-0.521
Respiratory system tumor	0.557	0.953	0.035	2.666	-0.014	0.795	1.885	3.496
Response of antigen presenting cells	3.414	N/A	N/A	3.478	1.302	2.41	4.259	3.792
Response of dendritic cells	N/A	N/A	N/A	N/A	N/A	N/A	2.796	N/A
Response of granulocytes	N/A	N/A	N/A	N/A	N/A	N/A	3.991	N/A
Response of liver	-1.756	-1.427	N/A	-1.402	N/A	N/A	-0.414	N/A
Response of lymphatic system cells	2.204	N/A	N/A	2.631	1.324	N/A	N/A	4.13
Response of lymphocytes	N/A	N/A	N/A	2.513	1.615	N/A	N/A	4.444
Response of mononuclear leukocytes	2.365	1.474	1.656	2.752	1.777	1.849	3.446	4.325
Response of myeloid cells	3.426	N/A	N/A	3.806	1.749	2.824	4.905	4.937
Response of phagocytes	3.666	N/A	2.885	4.01	1.636	2.711	5.021	4.817
Rheumatic Disease	1.756	1.727	1.979	1.901	1.216	0.273	2.528	2.384
Rheumatoid arthritis	0.616	0.66	0.972	0.119	0.228	-0.726	1.768	0.73
Sarcoma	N/A	N/A	N/A	N/A	N/A	N/A	-1.269	N/A
Sclerotic lesion	N/A	N/A	N/A	N/A	-0.319	N/A	0.423	0.876
Sepsis	0.41	N/A	N/A	1.131	0.217	0.232	N/A	1.963
Septicemia	N/A	1.559	N/A	N/A	N/A	N/A	N/A	3.392
Serous adenocarcinoma	N/A	N/A	N/A	N/A	N/A	N/A	N/A	N/A
Serous neoplasm	N/A	N/A	N/A	N/A	N/A	N/A	N/A	N/A
Severe COVID-19	N/A	N/A	N/A	N/A	N/A	N/A	N/A	N/A
Severe inflammatory disorder	-1.698	N/A	N/A	N/A	-1.254	N/A	N/A	N/A
Size of body	N/A	N/A	-1.347	N/A	N/A	-0.732	N/A	N/A
Size of lesion	N/A	N/A	N/A	N/A	N/A	N/A	N/A	N/A
Sjögren syndrome	N/A	N/A	N/A	N/A	N/A	N/A	N/A	N/A
Skin cancer	0.718	0.363	0.681	0.551	-0.031	-0.488	N/A	N/A
Skin lesion	0.777	1.342	1.694	1.774	0.998	0.084	N/A	N/A
Skin tumor	0.553	-0.164	0.717	0.485	0.125	-0.777	N/A	N/A
Smooth muscle tumor	N/A	N/A	N/A	N/A	N/A	N/A	N/A	N/A
Soft tissue neoplasm	-0.747	-0.391	0.096	N/A	-0.869	-1.027	N/A	N/A
Solid tumor	1.752	2.222	0.882	2.5	0.302	1.799	1.543	3.498
Squamous-cell carcinoma	N/A	N/A	0.275	N/A	N/A	N/A	N/A	N/A
Subcutaneous tumor	N/A	N/A	N/A	N/A	N/A	-0.096	N/A	N/A
Survival of organism	0.064	-0.647	-0.447	1.092	-0.278	0.007	0.735	0.876
Synthesis of nitric oxide	2.261	N/A	N/A	N/A	N/A	N/A	N/A	2.954
Synthesis of protein	1.301	N/A	N/A	N/A	N/A	N/A	1.533	1.701
Synthesis of reactive oxygen species	2.932	2.686	2.906	3.61	2.676	3.548	3.409	3.563
Systemic autoimmune syndrome	-0.125	0.111	1.035	-0.175	0.236	-0.015	1.605	0.718
Systemic inflammatory response syndrome and/or sepsis	N/A	0.822	N/A	1.265	N/A	0.39	N/A	1.966
Systemic lupus erythematosus	-0.971	-0.673	0.522	-0.051	0	-0.16	-1.164	-0.548
T cell development	2.765	2.788	2.535	3.184	3.556	3.432	N/A	N/A
T cell homeostasis	2.834	2.839	2.542	3.312	3.632	3.505	N/A	N/A
T cell migration	2.365	2.196	1.254	2.723	0.919	2.278	3.881	4.155
T-cell lymphoproliferative disorder	-1.859	N/A	-2.406	-1.344	-0.211	0.4	N/A	N/A
T-cell malignant neoplasm	-1.692	-0.875	-2.258	-1.184	-0.036	0.591	N/A	-2.087
T-cell non-Hodgkin lymphoma	N/A	0.06	-1.126	0.067	0.918	1.657	N/A	-1.457
Tauopathy	N/A	-1.109	N/A	N/A	N/A	N/A	-1.109	-0.64
Thoracic neoplasm	0.25	0.784	-0.004	N/A	-0.027	0.706	1.433	3.172
Thyroid cancer	N/A	N/A	N/A	N/A	N/A	N/A	N/A	N/A
Thyroid carcinoma	N/A	N/A	N/A	N/A	N/A	N/A	N/A	N/A
Thyroid gland tumor	N/A	N/A	N/A	N/A	N/A	N/A	N/A	N/A
Toxemia	1.304	1.146	N/A	1.665	N/A	N/A	2.234	2.884
Toxicity of cells	N/A	N/A	N/A	N/A	N/A	N/A	3.686	N/A
Translation	N/A	N/A	N/A	N/A	N/A	N/A	-2.008	-1.429
Translation of protein	N/A	N/A	N/A	N/A	N/A	N/A	-2.644	-1.97
Transmigration of cells	N/A	N/A	N/A	N/A	-0.622	N/A	3.329	3.542
Transmigration of leukocytes	N/A	N/A	N/A	N/A	N/A	N/A	3.283	N/A
Transport of molecule	N/A	N/A	N/A	N/A	-1.754	N/A	N/A	N/A
Tuberculosis	N/A	N/A	N/A	-2.408	N/A	N/A	-2.608	-1.103
Tumorigenesis of epithelial neoplasm	1.23	1.622	-0.05	1.353	1.104	0.755	-0.899	0.537
Tumorigenesis of gastrointestinal tumor	1.489	0.419	-0.266	0.752	N/A	0.922	N/A	N/A
Tumorigenesis of lymphocytes	-0.673	0.444	-0.182	-0.19	1.047	0.866	-2.572	-1.065
Tumorigenesis of non-small cell lung carcinoma	N/A	1.214	-0.143	N/A	N/A	-1.005	N/A	N/A
Tumorigenesis of reproductive tract	0.416	0.279	-1.012	-0.075	0.302	0.209	-0.168	0.629
Tumorigenesis of tissue	1.249	1.764	0.531	1.464	0.567	1.101	0.645	1.89
Undifferentiated malignant neoplasm	N/A	N/A	N/A	N/A	N/A	N/A	N/A	N/A
Upper gastrointestinal carcinoma	N/A	2.219	N/A	N/A	N/A	N/A	N/A	N/A
Upper gastrointestinal tract cancer	N/A	1.941	-0.243	1.141	N/A	1.026	N/A	N/A
Upper gastrointestinal tract tumor	N/A	1.531	-0.47	1.094	N/A	0.44	N/A	N/A
Urinary tract cancer	N/A	N/A	0.905	N/A	N/A	N/A	N/A	N/A
Urinary tract tumor	N/A	N/A	1.47	N/A	N/A	N/A	N/A	N/A
Uterine cancer	N/A	N/A	N/A	N/A	N/A	N/A	N/A	N/A
Uterine carcinoma	N/A	N/A	N/A	N/A	N/A	N/A	N/A	N/A
Uterine serous carcinoma	N/A	N/A	N/A	N/A	N/A	N/A	N/A	N/A
Uterine serous papillary cancer	N/A	N/A	N/A	N/A	N/A	N/A	N/A	N/A
Uterine tumor	-0.555	N/A	-1.982	-1.067	-0.743	N/A	N/A	N/A
Vascular lesion	0.797	0.539	N/A	N/A	0.008	0.518	0.375	1.127
Vascularization of absolute anatomical region	N/A	N/A	N/A	N/A	N/A	N/A	N/A	1.076
Vasculogenesis	0.895	-0.242	-1.168	1.707	-0.34	-0.274	2.817	3.151
Vaso-occlusion	3.163	2.293	2.427	2.62	1.022	2.724	N/A	2.295
Viral Infection	-3.554	-3.851	-2.242	-1.006	-5.007	-3.018	1.771	2.297
Visceral metastasis	N/A	N/A	N/A	N/A	-1.364	N/A	N/A	N/A
Visceromegaly	N/A	N/A	N/A	N/A	N/A	N/A	N/A	N/A
Wound	N/A	N/A	N/A	N/A	N/A	N/A	N/A	1.495

## Sheet: -log10(p-value)
© 2000-2022 QIAGEN. All rights reserved.
Diseases and Bio Functions	RPF D1 top10pct	RPF D2 top10pct	RPF D5 top10pct	RPF D7 top10pct	RNA D1 top10pct	RNA D2 top10pct	RNA D5 top10pct	RNA D7 top10pct
Abdominal adenocarcinoma	66.3464	60.0936	56.702	71.9069	45.7225	55.6615	19.3769	30.2626
Abdominal cancer	65.7365	60.2506	59.0834	73.3408	49.9382	55.3646	21.5332	30.9432
Abdominal carcinoma	70.5804	62.3118	62.1756	78.7582	50.5853	58.1615	21.3598	31.3338
Abdominal neoplasm	67.8193	59.5697	57.6449	73.27	52.251	58.5193	24.1807	32.4695
Abnormal growth in endometrium	26.7061	29.515	26.0014	19.6349	0	18.4855	0	0
Abnormal morphology of abdomen	31.6328	32.4698	26.4585	23.1747	21.9089	22.739	0	0
Abnormal morphology of body cavity	36.0376	36.2663	34.6239	25.5027	33.5234	30.1927	10.3765	16.0396
Abnormal morphology of cardiovascular system	0	0	0	0	20.0863	0	0	0
Abnormal morphology of heart	0	0	0	0	17.064	0	0	0
Abnormal morphology of immune system	27.6476	27.4765	21.1177	21.2239	22.7061	23.5103	10.7613	16.1803
Abnormal morphology of leukocytes	22.3489	25.3672	19.5333	18.6113	17.7963	21.7912	0	0
Abnormal morphology of lymphocytes	18.6101	21.7363	0	16.028	0	17.5476	0	0
Abnormal morphology of lymphoid organ	30.7725	30.5605	18.6711	20.9081	21.3684	21.3608	12.5334	14.1529
Abnormal morphology of mononuclear leukocytes	18.4395	22.8471	0	17.0691	15.5761	18.5998	0	0
Abnormal morphology of spleen	24.0698	29.5887	0	22.2244	16.6479	19.7559	10.3572	0
Abnormal morphology of T lymphocytes	0	21.9536	0	0	0	0	0	0
Abnormal morphology of thoracic cavity	0	0	0	0	25.0587	18.9551	0	0
Abnormal quantity of cytokine	0	0	0	15.4108	0	0	10.847	0
Abnormality of endometrium	26.9147	29.732	27.0807	20.1894	0	18.6565	0	0
Abnormality of large intestine	32.0734	31.8274	20.4897	20.3517	29.8996	25.3849	15.5566	23.3309
Abnormality of left ventricle	0	0	0	0	16.4931	0	0	0
Accumulation of antigen presenting cells	0	0	0	0	0	0	13.6481	15.1557
Accumulation of blood cells	30.2837	36.5109	28.098	25.2692	29.8841	26.5416	16.8119	25.4194
Accumulation of cells	32.4452	41.6438	29.7937	26.9965	32.0936	30.4208	16.9631	26.9694
Accumulation of granulocytes	0	0	0	0	15.7211	0	11.1506	0
Accumulation of leukocytes	30.2699	35.3503	26.1702	23.3766	31.1224	26.4604	17.2089	25.7027
Accumulation of lymphocytes	18.2033	0	0	0	18.3154	0	0	0
Accumulation of macrophages	0	0	0	0	0	0	13.8809	15.5971
Accumulation of mononuclear leukocytes	17.6451	0	0	0	17.7602	0	0	0
Accumulation of myeloid cells	22.2964	30.7456	18.5893	15.8926	21.1159	20.4884	17.3762	23.2678
Accumulation of phagocytes	18.3026	25.2933	0	14.9854	17.7602	20.5796	16.7555	21.0688
Accumulation of T lymphocytes	0	0	0	0	16.1547	0	0	0
Activation of antigen presenting cells	25.8032	26.1767	0	15.658	22.8005	19.9251	21.4249	21.6748
Activation of blood cells	52.1949	52.8161	41.4276	39.48	41.3558	45.518	28.839	32.0804
Activation of cells	57.6527	57.6367	46.2785	46.7634	44.0097	51.3432	26.0893	32.5418
Activation of granulocytes	0	0	0	0	0	0	12.6824	13.9374
Activation of leukocytes	50.0459	52.8382	41.4678	39.0594	41.3992	44.389	27.4304	32.7995
Activation of lymphatic system cells	33.8732	37.3343	28.185	26.1275	22.1737	28.8366	0	0
Activation of lymphocytes	34.2721	37.2271	28.0331	25.512	22.4424	27.7402	15.8569	19.5907
Activation of lymphoid cells	0	0	0	0	0	28.0698	0	0
Activation of macrophages	18.7209	0	0	0	17.8021	0	18.071	17.7241
Activation of mononuclear leukocytes	37.5632	38.9128	29.7206	28.09	25.4308	29.8438	16.4246	20.8871
Activation of myeloid cells	26.9043	28.3677	21.4246	22.9558	25.506	25.0624	22.792	23.9719
Activation of neuroglia	0	0	0	0	15.6165	0	0	0
Activation of neutrophils	0	0	0	0	0	0	13.3235	14.0863
Activation of phagocytes	31.5049	31.8542	23.8303	23.3139	26.8648	26.857	24.0588	26.0807
Activation of T lymphocytes	25.0063	29.5491	22.7648	18.5435	0	24.2242	11.4467	13.9025
Acute colitis	20.3452	23.839	0	0	18.1911	0	15.3168	21.2053
Acute enteritis	0	0	0	0	0	0	11.166	15.4802
Acute leukemia	0	0	18.617	0	0	0	0	0
Acute respiratory disorder	22.0568	22.4179	0	15.131	20.2059	0	0	13.5042
Adenocarcinoma	66.6594	61.3455	60.9927	73.54	47.6142	57.6815	22.7512	33.3815
Adhesion of blood cells	35.7777	36.749	27.5768	30.2744	24.9158	29.1633	16.7896	27.2367
Adhesion of immune cells	30.0585	32.1657	24.3154	28.0868	22.7376	27.0194	15.8324	25.4072
Adhesion of myeloid cells	0	0	0	0	0	0	0	13.8442
Adhesion of tumor cell lines	17.427	0	0	0	0	0	0	0
Advanced extracranial solid tumor	18.1783	27.8928	22.2443	18.2446	23.3959	23.7592	13.1109	17.9346
Advanced lung cancer	0	0	0	0	15.4773	0	0	0
Advanced malignant solid tumor	22.4354	31.9599	24.2633	19.6238	24.5873	28.5334	13.3124	19.6449
Advanced malignant tumor	32.2159	40.8253	29.9362	20.6957	29.8625	35.241	16.8686	21.69
Advanced stage peripheral arterial disease	0	0	18.5933	0	0	0	0	0
Advanced stage tumor	0	41.007	30.8001	0	0	0	17.0246	22.1574
Aggregation of blood cells	0	0	0	0	15.4158	0	0	0
Aggregation of cells	0	0	21.2689	0	18.7629	21.4006	0	13.1508
Airway hyperresponsiveness	0	0	0	15.1061	0	0	0	0
Allergy	18.3745	21.4231	0	0	21.3217	0	0	0
Alzheimer disease	0	0	0	0	0	0	11.3855	0
Alzheimer disease or frontotemporal dementia	0	0	0	0	0	0	11.3968	0
Amyloidosis	0	22.9789	0	0	16.7827	17.4615	17.5035	14.9939
Anaplastic carcinoma	0	0	19.7671	0	0	0	0	0
Anaplastic thyroid cancer	0	0	21.8441	0	0	0	0	0
Anaplastic thyroid carcinoma	0	0	21.1177	0	0	0	0	0
Anemia	0	21.2384	0	15.7935	17.8116	0	12.1913	16.9881
Angiogenesis	28.9684	39.8146	37.8983	28.1156	29.0101	38.1065	12.0309	21.8904
Anogenital cancer	49.3198	53.8483	50.8376	45.6929	31.7686	43.9897	16.7319	24.7311
Antibacterial response	0	0	0	0	16.0052	0	0	0
Antimicrobial response	39.4707	39.902	24.7725	25.9084	46.538	38.5184	24.9955	26.3382
Antiviral response	37.3785	34.8944	23.9352	28.2571	43.2487	33.6034	21.8194	21.0114
Aplastic anemia	0	0	0	0	0	0	14.211	0
Apoptosis	48.6883	48.2451	57.6374	35.2299	44.4807	50.9251	26.4572	34.1639
Apoptosis of antigen presenting cells	0	0	0	0	17.7616	17.9418	12.0324	14.2203
Apoptosis of blood cells	35.1942	32.3516	30.9079	30.2254	33.4055	34.1105	19.1985	27.3042
Apoptosis of leukocytes	36.0529	33.0903	31.0062	30.8699	34.1517	35.0027	18.0503	26.5311
Apoptosis of lymphatic system cells	25.7822	23.042	20.5082	19.5774	20.0014	21.0248	11.6471	18.1783
Apoptosis of lymphocytes	24.6362	22.8916	19.7516	20.2909	20.211	20.8494	11.7003	18.165
Apoptosis of lymphoid cells	0	0	0	0	0	0	12	18.5036
Apoptosis of macrophages	0	0	0	0	15.4524	0	11.397	15.608
Apoptosis of mononuclear leukocytes	26.4514	23.1215	19.5549	20.55	21.9688	22.5735	10.9884	18.5367
Apoptosis of myeloid cells	0	0	0	14.9716	18.6466	19.2061	12.752	18.2682
Apoptosis of neurons	0	0	0	0	0	0	0	13.4906
Apoptosis of phagocytes	17.8481	20.8283	0	18.2888	23.72	25.7464	13.9932	17.4886
Apoptosis of T lymphocytes	17.474	0	0	0	0	0	10.4823	15.6466
Apoptosis of tumor cell lines	24.9457	22.8217	22.4676	16.4634	18.0029	21.7324	11.0609	15.1489
Arteriosclerosis	26.3931	27.6342	22.4919	27.0412	28.1098	0	0	19.4559
Assembly of cells	0	21.1348	0	0	16.0952	17.876	0	0
Assembly of protein-protein complex	0	0	0	0	0	0	10.5682	0
Assembly of Respiratory chain complex I	0	0	0	0	0	0	11.1651	0
Asthma	0	0	0	0	18.2565	0	0	0
Astrocytoma	25.9594	28.8069	33.6827	26.6644	0	21.9217	0	0
Atherosclerosis	26.0244	27.2664	22.5774	27.1607	28.2307	25.6212	0	19.5024
Atherosclerotic lesion	0	0	0	0	17.6573	0	11.6896	16.4225
Autophagy	0	0	0	0	16.3152	0	13.5977	0
B cell cancer	26.1286	38.6868	42.7426	24.1351	18.4803	29.492	18.3552	22.464
B-cell leukemia	0	0	20.7726	0	0	0	0	0
B-cell lymphoma	0	27.9916	28.4233	16.4481	0	18.9035	13.5735	15.5867
B-cell lymphoproliferative disorder	25.9028	39.2821	0	0	0	0	0	0
B-cell neoplasm	25.6628	38.9931	40.6597	25.0197	16.5209	29.0361	16.7342	22.2879
Benign connective or soft tissue neoplasm	0	0	0	0	0	19.3926	0	0
Benign lesion	20.3657	32.8326	37.2006	22.0747	28.9068	38.8841	17.0921	19.0333
Benign oral disorder	17.9798	25.0889	0	16.9666	18.9668	22.6807	11.2615	14.8682
Benign pelvic disease	0	20.3818	26.6798	18.7625	24.0712	22.4565	10.3926	14.7032
Benign solid tumor	17.6956	29.9323	37.947	21.3621	26.5744	36.2707	17.9869	20.4877
Benign Tumors	17.508	30.0232	38.0278	0	26.3193	35.9327	18.1486	0
Binding of blood cells	36.349	37.8319	27.4754	28.9279	24.4556	29.8991	14.6649	24.3852
Binding of endothelial cells	0	0	19.107	0	0	0	0	0
Binding of leukocytes	30.8557	32.332	23.7232	27.2985	21.7256	26.2438	14.1189	22.8765
Binding of myeloid cells	18.5561	0	0	15.5942	16.9799	0	11.9383	17.7842
Binding of professional phagocytic cells	17.3716	0	0	15.5224	0	0	10.673	16.5098
Binding of tumor cell lines	21.136	24.2198	23.7173	17.4083	0	19.0788	11.0687	14.4046
Biosynthesis of reactive oxygen species	0	0	0	0	0	0	10.3419	0
Bleeding	0	0	0	15.6138	0	0	0	0
Blue round small cell tumor	0	0	20.9268	0	0	0	0	0
Brain astrocytoma	20.7123	21.7518	28.0957	22.574	0	17.7719	0	0
Brain glioma	32.0372	29.6283	35.2525	32.2305	15.3947	24.1151	0	14.1744
Brain lesion	35.106	31.6391	36.7692	33.6119	16.8791	25.6552	10.8495	16.1332
Brain tumor	32.6169	30.1733	36.6131	33.2561	16.1258	24.1769	0	15.1481
Breast cancer	28.7312	29.9158	29.0469	17.0487	22.7245	21.2967	19.4206	23.3904
Breast carcinoma	0	0	18.3624	0	0	0	0	0
Breast or colorectal cancer	40.1609	43.5756	40.4085	25.7992	31.4313	36.8325	14.0021	18.5189
Breast or gastric cancer	28.4444	37.1137	37.0791	24.9743	22.9817	26.9399	14.4412	19.1537
Breast or gynecological cancer	50.0971	55.6987	46.9961	39.8939	30.8598	40.1578	14.963	22.5751
Breast or ovarian cancer	32.2666	42.189	36.9224	22.884	27.2472	28.2004	20.719	23.1046
Breast or ovarian carcinoma	19.2094	27.0838	24.3989	15.1334	0	17.4824	11.4616	0
Breast or pancreatic cancer	38.1272	42.8269	42.191	25.2916	29.9252	35.6293	20.7818	24.8382
Cancer	78.8429	66.4714	68.6095	83.0321	64.9724	70.9269	42.9504	47.8591
Cancer of cells	36.8402	48.8482	45.9943	31.5725	20.5114	37.4875	13.2359	18.9759
Cancer of head	25.0882	22.1097	21.5102	14.8991	0	17.4281	0	0
Cancer of secretory structure	63.7903	59.0074	66.0712	68.0373	44.4025	67.6001	31.7217	36.4509
Carcinoma	83.25	66.8462	71.9227	88.5398	65.6425	75.9685	39.8524	48.3705
Cell cycle progression	19.9535	30.2365	20.645	18.0881	0	23.3767	14.3242	17.0886
Cell death of antigen presenting cells	22.0858	21.2962	0	18.6348	24.3135	23.6472	15.1038	18.9422
Cell death of blood cells	48.5806	43.0711	42.3794	38.9728	45.8724	43.9635	22.2329	36.5402
Cell death of cancer cells	25.0919	0	0	0	0	0	21.8107	28.7363
Cell death of connective tissue cells	19.9905	0	0	0	17.564	0	0	0
Cell death of epithelial cells	20.69	0	18.5558	16.1562	17.7462	18.2999	10.9171	16.8631
Cell death of immune cells	48.4838	42.8651	41.6018	39.1772	46.7515	45.4025	21.2548	35.9303
Cell death of liver	0	0	0	0	0	0	0	16.8415
Cell death of lymphatic system cells	28.5017	25.7519	24.2381	23.2184	22.7579	23.6629	13.8854	22.1322
Cell death of lymphocytes	27.2313	24.4569	22.8859	22.3846	22.851	22.88	13.814	22.0316
Cell death of macrophages	23.21	21.5781	0	20.0465	24.9161	21.9993	15.427	22.3102
Cell death of malignant tumor	25.7965	0	0	0	15.5739	0	22.0264	28.9402
Cell death of mononuclear leukocytes	29.1349	25.2906	23.2438	23.2142	25.1975	25.1798	13.1275	22.4683
Cell death of myeloid cells	22.9201	26.4588	21.9312	23.91	26.7951	26.5904	16.5012	23.6337
Cell death of osteosarcoma cells	0	0	0	0	0	0	33.5946	31.2274
Cell death of phagocytes	26.203	29.3911	24.472	24.7011	31.8281	31.6383	17.2746	21.7527
Cell death of T lymphocytes	20.1192	0	0	15.5911	16.8636	0	13.4449	19.0495
Cell death of tumor	30.173	22.2363	0	0	19.1257	0	23.0172	30.6224
Cell death of tumor cell lines	26.2005	27.804	25.9218	21.0168	20.4569	25.5814	14.8084	18.246
Cell death of tumor cells	27.6388	0	0	0	18.1773	0	23.3195	30.5737
Cell movement	68.2672	83.7211	66.7805	52.6574	46.5625	60.424	24.5603	38.749
Cell movement of antigen presenting cells	29.4395	33.0374	24.5863	28.0789	23.57	20.7212	14.8619	24.8917
Cell movement of blood cells	60.7978	73.833	52.7281	53.2553	48.4658	58.1556	27.1451	38.7706
Cell movement of connective tissue cells	0	0	18.8974	0	0	17.6618	0	0
Cell movement of dendritic cells	0	0	0	0	0	0	12.4866	14.9235
Cell movement of granulocytes	39.0522	37.0353	25.0824	26.0293	31.8614	28.5549	17.4192	23.8915
Cell movement of leukocytes	59.9902	66.0109	49.3783	46.7528	49.7857	53.932	27.6263	38.1527
Cell movement of lymphatic system cells	29.7656	34.2627	23.2597	23.1624	28.5113	24.9392	15.7058	21.9007
Cell movement of lymphocytes	28.6739	33.158	21.752	22.5817	27.4192	22.9776	15.8325	22.1626
Cell movement of lymphoid cells	0	0	0	0	27.7625	0	0	0
Cell movement of macrophages	21.6767	24.1787	0	20.4237	19.813	0	10.6003	18.1051
Cell movement of mononuclear leukocytes	31.8399	39.3874	25.959	25.7821	29.1947	30.3104	16.178	22.2674
Cell movement of myeloid cells	43.9109	48.4482	35.6907	35.8285	37.1048	36.4832	20.3315	27.7769
Cell movement of neutrophils	34.5386	33.1217	21.9507	22.4939	28.3283	23.572	15.8491	22.4009
Cell movement of phagocytes	42.4974	48.5762	35.8943	36.9907	35.353	35.6912	21.4696	29.8608
Cell movement of smooth muscle cells	0	0	0	0	0	0	0	13.0758
Cell movement of T lymphocytes	25.7369	26.1742	21.3625	16.7864	25.9279	17.9453	10.4823	13.2736
Cell movement of tumor cell lines	19.677	20.8363	18.9377	0	0	0	11.6168	18.9476
Cell proliferation of fibroblasts	0	0	0	15.242	0	0	0	0
Cell proliferation of T lymphocytes	38.1711	41.4436	29.0467	22.8316	27.6664	23.8318	13.2447	19.7234
Cell proliferation of tumor cell lines	23.7785	28.4434	20.3635	0	20.0465	25.5844	11.6806	14.7907
Cell survival	28.245	30.2377	37.1768	20.712	25.5284	31.2549	23.4661	29.8077
Cell transformation	17.6237	0	0	0	0	0	0	0
Cell viability	27.4824	26.783	34.4181	18.1902	26.1823	29.6633	21.6735	27.2365
Cell viability of blood cells	0	0	0	16.1897	15.5588	0	0	0
Cell viability of leukocytes	0	0	0	15.8538	16.6748	0	0	0
Cell-cell contact	0	20.5565	19.4435	0	0	18.1422	0	0
Cell-mediated response	22.9383	25.4379	19.371	19.037	25.0663	18.72	14.4332	16.6139
Cellular homeostasis	40.1956	37.3147	32.4003	21.2673	37.4508	28.0185	21.8725	24.4666
Cellular infiltration	54.422	55.3229	37.5679	41.6341	49.3517	38.6696	23.1431	32.4476
Cellular infiltration by blood cells	56.3714	55.3918	36.9086	41.7639	47.8906	39.8648	21.1569	29.2885
Cellular infiltration by granulocytes	35.2281	35.0477	18.9895	24.4088	29.93	24.0069	14.3414	23.5298
Cellular infiltration by leukocytes	55.7764	54.8009	36.3496	40.6255	47.9174	39.8754	20.622	28.7299
Cellular infiltration by lymphocytes	23.9554	27.8962	0	21.8276	20.9012	0	10.5358	15.1975
Cellular infiltration by lymphoid cells	24.2415	28.1819	18.1833	22.1097	21.814	16.9867	10.814	15.4853
Cellular infiltration by macrophages	19.0684	0	0	16.6055	18.6182	0	0	0
Cellular infiltration by mononuclear leukocytes	26.4896	31.7563	18.744	23.1059	22.8551	19.7667	11.3278	15.7288
Cellular infiltration by myeloid cells	39.3212	40.3691	24.4841	29.3916	35.8382	26.6603	16.4086	24.5019
Cellular infiltration by phagocytes	34.0228	36.9672	22.2784	26.0998	32.4208	23.4635	14.4676	22.1157
Central nervous system amyloidosis	0	0	0	0	0	0	11.6597	0
Central nervous system cancer	34.9163	34.9315	39.8593	35.2978	18.44	26.0537	11.0683	16.624
Central nervous system solid tumor	36.8569	36.1023	40.9493	38.9402	19.8651	26.9546	12.3912	19.0091
Central nervous system tumor	37.0557	0	41.1601	39.1438	20.0097	0	0	0
Cerebral disorder	18.311	0	0	0	0	0	0	0
Chemotaxis	29.7303	31.3803	29.604	26.1799	22.882	25.1157	15.2177	22.5249
Chemotaxis of antigen presenting cells	0	0	0	0	0	0	0	14.1397
Chemotaxis of blood cells	22.8472	0	0	0	0	0	0	0
Chemotaxis of leukocytes	22.4263	21.7654	0	18.827	17.8574	0	11.7024	18.3163
Chemotaxis of myeloid cells	0	0	0	15.5534	0	0	0	14.1063
Chemotaxis of phagocytes	0	0	0	16.3378	0	0	0	13.592
Chorea	0	0	0	0	0	0	23.7852	20.3483
Chronic bowel disorder	0	0	0	0	0	17.6272	0	0
Chronic colitis	0	0	0	17.4429	15.8517	18.1621	19.2955	21.3592
Chronic inflammatory arthropathy	37.6774	38.2849	26.8137	0	34.8551	26.5095	0	0
Chronic inflammatory disorder	42.1387	47.0808	35.3063	41.0794	39.46	37.5509	25.4418	34.4882
Chronic skin disorder	0	0	0	0	0	0	13.9835	13.2828
Colitis	32.753	31.4746	20.9815	20.8884	29.9256	24.3952	17.0083	22.8196
Colon adenocarcinoma	20.5423	0	22.6437	0	0	20.6166	0	0
Colon cancer	26.0186	26.9513	28.8697	17.4862	20.2959	26.5288	0	0
Colon carcinoma	22.6072	22.5139	25.4537	16.0053	17.0581	22.6238	0	0
Colon tumor	26.2405	27.5996	29.5604	18.1974	20.7001	26.9283	0	0
Colorectal adenocarcinoma	22.3794	22.6652	24.1847	15.1728	15.7258	23.515	0	0
Colorectal cancer	27.8338	32.501	31.332	18.1376	23.6787	30.985	0	0
Colorectal carcinoma	25.4786	25.5492	27.2114	17.5671	17.5115	26.5821	0	0
Colorectal lesion	0	34.2581	0	20.1861	0	31.7286	0	13.4226
Colorectal tumor	28.0236	34.0928	32.9382	20.0596	25.4941	31.5715	0	13.3139
Concentration of lipid	20.3563	0	0	15.3981	18.409	0	0	0
Congenital anemia	0	0	0	0	0	0	11.149	0
Congenital aplastic anemia	0	0	0	0	0	0	11.9747	0
Connective or soft tissue tumor	48.6782	45.2658	56.0789	41.718	29.391	51.1456	11.4393	13.2703
Connective tissue tumor	0	0	0	0	0	0	14.772	0
COVID-19	29.5851	26.7423	23.168	29.2775	37.8286	27.1382	26.5854	28.5801
Cutaneous melanoma	40.3145	38.8868	49.9331	34.9811	24.3418	43.785	0	0
Cutaneous T-cell lymphoma	0	0	0	0	0	0	12.3245	0
Cytokine and chemokine mediated signaling pathway	0	0	0	0	16.2499	0	0	15.3077
Cytolysis	0	0	0	19.6056	17.3416	0	16.1893	23.4185
Cytotoxicity	0	0	0	0	0	0	12.9943	0
Cytotoxicity of cells	0	0	0	0	0	0	10.8928	0
Damage of lung	19.6325	20.6177	0	14.7638	17.0941	0	13.2118	19.1619
Decay of mRNA	22.4689	0	0	0	18.2507	0	31.809	0
Decay of RNA	22.7173	0	0	0	18.5222	0	32.0532	28.7572
Degranulation	0	24.2351	0	15.512	0	17.5665	26.0607	22.6414
Degranulation of cells	23.1151	23.7534	25.1428	15.447	25.0984	17.5073	25.5139	22.1409
Degranulation of granulocytes	0	0	0	0	20.0781	0	22.946	0
Degranulation of leukocytes	19.9913	20.6733	21.11	0	22.8568	17.2004	22.8586	22.4913
Degranulation of myeloid cells	17.6859	0	19.1842	0	21.3516	0	21.5509	20.8525
Degranulation of neutrophils	0	0	0	0	20.0884	0	22.3705	21.5293
Degranulation of phagocytes	17.3964	0	19.7574	0	21.0553	17.1342	21.1928	21.4396
Delayed hypersensitive reaction	0	0	0	0	0	0	0	14.6789
Dementia	0	0	0	0	0	0	13.6577	0
Dermatitis	28.8868	33.2121	20.4523	17.4816	32.7055	27.9363	11.1518	15.6383
Development of abdomen	0	0	0	14.6379	0	0	0	0
Development of adenocarcinoma	27.0264	34.2865	33.7808	27.3004	18.467	26.1624	0	14.8614
Development of benign tumor	0	0	0	0	0	17.321	0	0
Development of body axis	0	0	19.0808	0	0	0	0	0
Development of body trunk	22.2301	25.9374	35.8604	28.0495	19.9607	27.3927	0	16.779
Development of carcinoma	39.5959	45.318	45.6185	39.5071	30.2673	44.0046	11.9265	20.2499
Development of cardiovascular tissue	0	20.5915	0	0	15.6148	17.3742	0	0
Development of colorectal tumor	25.4514	25.521	27.1843	17.5452	17.4918	26.7621	0	0
Development of digestive organ tumor	29.9903	33.6973	32.3829	24.3336	19.7204	31.276	0	0
Development of endothelial tissue	0	0	0	0	15.56	17.3323	0	0
Development of epithelial tissue	0	0	0	0	0	20.4277	0	0
Development of genital tumor	31.9739	40.7652	32.6249	28.7907	22.8133	30.8855	0	13.2888
Development of head	0	0	18.1982	0	0	0	0	0
Development of hematopoietic system	0	0	0	0	0	0	11.4526	13.1982
Development of intestinal tumor	0	0	0	17.665	0	0	0	0
Development of lung carcinoma	0	23.7646	28.3871	0	0	18.2982	12.1309	0
Development of lung tumor	0	24.7185	29.128	0	0	19.1453	13.172	13.0788
Development of malignant tumor	40.5469	46.9257	48.4652	42.3393	31.0797	44.9536	12.5919	22.21
Development of mononuclear leukocytes	32.863	37.0882	0	30.2634	23.307	25.8209	11.6453	14.4628
Development of neuroepithelial tumor	0	0	0	0	18.2007	0	0	0
Development of non-small cell lung carcinoma	0	23.4235	28.0163	0	0	17.9971	0	0
Development of vasculature	33.2083	40.4738	38.7118	29.0972	32.5679	39.4764	11.68	20.6739
Dextran sodium sulfate-induced colitis	25.4122	29.997	19.7908	23.0107	25.5557	26.4227	24.591	31.126
Diabetes mellitus	47.5582	46.2464	33.8419	29.3335	37.2377	36.1486	32.0363	35.3985
Diamond-Blackfan anemia	0	0	0	0	0	0	11.2524	0
Differentiation of antigen presenting cells	0	0	0	16.5799	0	0	0	0
Differentiation of bone	0	22.7287	0	0	0	0	0	0
Differentiation of bone cells	20.4651	22.7009	0	0	17.907	0	0	0
Differentiation of bone marrow cells	0	0	0	0	0	0	11.727	0
Differentiation of connective tissue cells	29.3262	27.3563	25.0594	20.5092	28.7784	27.3586	0	0
Differentiation of mononuclear leukocytes	32.7348	36.9499	30.9634	30.5666	0	0	0	0
Differentiation of phagocytes	0	0	0	16.8564	0	0	0	0
Differentiation of progenitor cells	0	0	19.3709	0	0	0	0	0
Differentiation of T lymphocytes	20.6188	20.9169	0	15.9896	0	0	0	0
Digestive organ tumor	62.6019	55.4603	50.1844	57.0115	42.6768	50.0659	18.2374	25.4147
Digestive system cancer	63.7033	58.1235	53.419	57.0977	42.8792	49.3503	16.9345	24.5283
Disorder of basal ganglia	19.2542	0	24.3257	0	38.8709	22.4288	28.304	25.2529
Disorder of blood pressure	0	22.8178	21.6387	16.9722	17.236	0	0	0
Disorder of pregnancy	0	27.276	25.7339	17.8541	19.7689	0	0	0
Ductal carcinoma	20.62	0	28.0141	0	0	0	0	0
Dyskeratosis congenita or aplastic anemia	0	0	0	0	0	0	13.5562	0
Dyskinesia	0	0	19.7534	0	28.5035	17.1816	23.8603	20.7122
Encephalitis	35.5208	35.8601	22.6825	20.3222	26.5813	21.2137	12.9595	17.025
Endocrine cancer	52.9211	46.479	55.3644	53.8469	36.8101	53.5511	0	26.1614
Endocrine carcinoma	52.6568	46.2424	55.7483	53.5851	36.867	53.6219	26.6142	25.965
Endocrine gland tumor	54.337	47.4175	57.5584	55.2398	37.622	56.8458	26.285	27.2421
Endocytosis by eukaryotic cells	0	0	0	0	0	0	11.4466	0
Endometrial adenocarcinoma	17.6776	0	0	0	0	0	0	0
Endometrial cancer	26.7343	29.3219	26.0247	19.6569	0	18.3329	0	0
Endometrial carcinoma	18.7947	0	0	0	0	0	0	0
Endometrioid carcinoma	18.3752	21.1297	0	0	0	0	0	0
Endometrium tumor	0	0	0	19.7076	0	0	0	0
Endothelial cell development	0	21.2909	0	0	15.7503	17.556	0	0
Endotoxemia	0	0	0	0	0	0	0	14.4191
Endotoxicosis	17.7768	20.7244	0	0	0	0	10.8346	14.5965
Endotoxin shock response	0	0	0	0	0	0	10.829	14.5502
Engulfment of antigen presenting cells	0	0	0	0	0	0	10.283	0
Engulfment of blood cells	0	0	0	0	0	0	10.8551	0
Engulfment of cells	0	0	0	0	16.844	0	12.3219	0
Engulfment of leukocytes	0	0	0	0	0	0	11.8764	0
Engulfment of myeloid cells	0	0	0	0	0	0	12.7121	0
Engulfment of phagocytes	0	0	0	0	0	0	12.3619	0
Enlargement of lymphoid organ	0	22.0852	0	15.3562	0	0	0	0
Enlargement of spleen	18.6595	22.0184	0	15.2615	0	0	0	0
Enteritis	33.2392	32.4842	19.38	19.2508	28.1261	25.0718	17.2072	23.4556
Eosinophilia	0	0	0	0	15.4279	0	11.8113	0
Epithelial neoplasm	83.1675	67.685	71.8153	89.0525	65.5181	75.3164	40.1613	47.8639
Expansion of cells	0	23.101	0	15.6298	0	0	0	14.3629
Expansion of lymphocytes	0	0	0	0	0	0	0	13.0848
Experimental autoimmune encephalomyelitis	29.4748	27.6326	18.5242	15.8898	20.8462	0	0	13.2862
Experimental colitis	26.7577	28.8603	20.6478	23.013	26.9147	25.4827	24.1389	30.9017
Experimentally-induced arthritis	0	21.3459	0	17.2204	0	0	13.2945	19.3589
Expression of protein	0	0	0	0	0	0	25.642	27.4748
Expression of RNA	18.2587	0	0	0	0	0	0	0
Extraadrenal retroperitoneal tumor	21.9754	25.6444	34.5063	21.1104	15.5839	26.4333	11.5145	15.7516
Extracranial solid tumor	72.8673	60.0123	62.8461	76.8063	57.5838	67.8362	33.4861	40.0753
Extrapancreatic malignant tumor	76.944	68.5763	73.7127	83.6363	60.7681	63.9656	34.6713	40.8564
Extrapancreatic neuroendocrine tumor	0	0	23.0957	0	0	0	0	0
Familial encephalopathy	0	0	0	0	21.7586	0	19.5134	16.2166
Familial neurological disorder	0	0	0	14.6688	22.3637	20.3264	24.1631	18.1536
Familial psychiatric disease	0	0	18.3388	0	26.0157	0	24.2449	21.2559
Fatty acid metabolism	0	0	0	14.973	15.784	0	0	0
Female genital carcinoma	27.0668	34.6159	28.8928	24.0115	16.3383	24.0807	0	0
Female genital neoplasm	37.1602	47.3811	38.1609	31.593	25.5979	34.8848	10.4487	15.3633
Female genital tract adenocarcinoma	27.0775	34.981	29.9912	22.8495	16.5627	23.6178	0	0
Female genital tract cancer	34.2219	43.5626	34.1826	29.3552	21.5847	30.5624	0	13.6975
Female genital tract serous carcinoma	20.2171	36.4807	36.4388	23.8088	25.31	30.6087	11.4938	0
Fibrosis	23.4288	32.0968	29.5539	21.2795	19.207	25.9845	11.8586	16.7587
Formation of cellular protrusions	0	0	22.2053	0	0	0	0	0
Formation of lymphoid tissue	0	0	0	16.977	0	0	0	0
Formation of solid tumor	65.2269	63.1295	71.0191	73.2158	46.3554	57.7771	22.2374	30.292
Frequency of tumor	41.4557	49.7152	51.6826	46.0994	32.0909	45.8476	14.5562	23.829
Function of antigen presenting cells	29.3917	25.895	25.5879	25.1762	27.5387	28.0585	17.6278	18.5772
Function of blood cells	60.0135	53.2668	47.9105	47.6162	42.0156	46.7673	21.392	30.7514
Function of dendritic cells	0	0	0	0	0	0	12.2491	0
Function of immune system	0	0	0	0	16.0666	0	0	0
Function of leukocytes	61.3875	54.3335	49.2819	49.0471	43.6812	46.9873	23.8408	32.0538
Function of lymphatic system cells	41.5525	37.9204	29.4504	28.9321	30.0222	29.0361	16.1126	22.7982
Function of lymphocytes	42.0409	36.9539	28.9918	26.6886	30.8257	28.0162	15.8196	21.5909
Function of macrophages	24.6151	20.9476	0	20.8937	22.5881	20.5946	12.6696	14.0405
Function of mononuclear leukocytes	43.7736	37.924	29.2785	27.5647	31.7484	28.9003	16.1023	22.437
Function of myeloid cells	27.8887	22.8737	21.8366	22.149	25.201	23.1408	13.3926	14.0062
Function of phagocytes	30.4348	28.9538	28.6907	26.9497	26.7355	29.0731	16.5572	18.4094
Function of T lymphocytes	32.1016	31.2447	23.8015	22.1915	24.3911	21.2321	12.2979	16.6947
Gastro-esophageal carcinoma	0	0	18.3253	0	0	0	0	0
Gastroenteritis	33.8424	33.0844	20.9065	21.5675	29.2606	25.7045	17.7262	25.1631
Gastroesophageal cancer	0	0	18.1131	0	0	0	0	0
Gastrointestinal adenocarcinoma	55.9209	50.7083	47.8347	48.2151	33.3368	41.0885	12.9718	19.006
Gastrointestinal carcinoma	59.7809	55.1031	53.2446	56.6307	36.6323	48.6224	14.5753	21.7863
Gastrointestinal tract cancer	56.6457	54.5884	52.876	54.7506	37.6096	47.455	14.7478	22.4463
Gastrointestinal tumor	56.6468	55.9345	53.2119	55.7522	39.5258	48.0215	15.6644	23.746
Generation of reactive oxygen species	0	0	0	0	0	0	11.3755	0
Generation of tumor	0	0	0	0	0	0	12.7315	22.394
Genital carcinoma	34.9529	36.4359	37.0951	34.6488	19.1434	30.6289	0	14.373
Genital tract cancer	41.962	46.7753	45.2877	39.1612	26.038	38.5154	11.443	18.704
Genital tumor	44.5067	51.48	49.12	42.3667	29.3383	42.4075	12.6193	19.6704
Genitourinary adenocarcinoma	39.9799	40.4676	40.5344	37.7968	25.4912	34.364	10.4506	17.9994
Genitourinary carcinoma	44.2952	39.7874	43.5125	48.0262	26.3015	34.7707	11.7023	20.5189
Genitourinary tumor	53.3708	53.5826	52.7	53.5323	36.2389	47.6101	18.1555	26.7672
Glioma	35.8504	34.8997	38.3094	35.025	18.0797	26.017	10.4176	16.6344
Glioma cancer	35.2495	34.3298	37.903	33.759	17.8078	26.2008	0	15.6962
Glucose metabolism disorder	54.6622	52.464	40.4989	34.3386	48.015	39.2591	37.7419	42.3864
Gonadal tumor	0	27.6927	23.8044	0	0	20.7923	11.2295	0
Grade 1-4 astrocytoma	20.2507	22.2431	28.6583	22.8741	0	18.0342	0	0
Grade 3-4 glioma	22.752	0	33.4625	0	0	0	0	0
Grade 3-4 glioma cancer	22.6557	25.4424	33.3452	27.1046	0	21.841	0	0
Grade 3-4 tumor	23.528	26.9882	34.4066	27.8303	0	23.2517	0	0
Grade 4 astrocytoma	20.1391	22.1321	28.085	22.3704	0	17.5943	0	0
Grade 4 high grade glioma	20.1391	22.1321	28.085	22.3704	0	17.5943	0	0
Grade 4 malignant glioma	20.1391	22.1321	28.085	22.3704	0	17.5943	0	0
Growth of connective tissue	23.2599	24.2055	23.9843	21.7625	18.3195	25.8171	10.4073	13.957
Growth of epithelial tissue	23.2349	32.2931	22.8252	19.9728	20.2268	29.2308	0	0
Growth of lesion	0	35.6603	0	0	27.2596	27.8702	14.4758	24.3983
Growth of malignant tumor	0	0	18.0787	0	0	17.143	0	14.8566
Growth of muscle tissue	0	0	0	0	0	18.7763	12.0568	14.7822
Growth of solid tumor	0	21.7138	0	0	0	17.6179	0	0
Growth of tumor	30.1751	35.43	29.2214	22.5715	26.7044	27.6618	14.295	24.1856
Head and neck cancer	60.2807	52.6863	56.3853	56.8981	42.2166	61.887	29.0474	29.165
Head and neck carcinoma	52.1949	47.8619	54.0037	51.8025	37.7476	57.6724	25.6466	25.0606
Head and neck tumor	73.2971	64.86	68.9519	69.7869	52.7539	72.1824	27.8763	34.233
Healing of lesion	0	0	0	0	0	0	10.9708	13.719
Hematologic cancer	42.2781	52.2776	50.6994	32.7667	30.9019	38.3049	24.6215	29.9267
Hematologic cancer of cells	35.9807	50.5469	45.7149	30.5547	26.33	38.8737	19.6825	30.5004
Hematological or lymphatic system tumor	45.468	55.3874	56.4361	35.0962	31.4788	40.9922	26.2601	32.7459
Hematopoiesis of mononuclear leukocytes	32.6142	36.8316	30.8409	30.0222	23.0826	25.5939	11.4544	14.2641
Hematopoietic neoplasm	43.3487	53.406	53.7669	33.4768	30.6439	39.2843	25.3237	31.8056
Hemostasis	0	0	0	0	0	0	10.6003	0
Hepato-pancreato-biliary cancer	30.0733	33.1643	35.7012	22.716	22.2761	30.9778	11.9712	17.4824
Hepatobiliary carcinoma	19.2796	23.0204	26.6452	15.6056	0	18.2297	10.888	13.4925
Hepatobiliary neoplasm	0	21.1953	20.2075	0	0	18.109	0	0
Hepatobiliary system cancer	18.318	23.7091	26.3407	15.3832	0	19.346	11.2316	13.9934
Hepatocellular carcinoma	0	0	18.6982	0	0	0	0	0
Hereditary connective tissue disorder	0	0	0	0	0	21.4205	0	0
High grade astrocytoma	25.2556	28.513	33.8347	25.9612	0	21.866	0	0
High grade glioma	0	0	0	26.1279	0	0	0	0
Homeostasis of blood cells	28.4573	33.7364	28.808	26.7738	18.1536	21.6032	10.7761	14.4035
Homeostasis of leukocytes	27.7395	33.9863	27.1914	25.6373	18.2022	21.7164	0	14.0262
Homeostasis of mononuclear leukocytes	27.3883	33.1657	26.3938	25.2902	17.481	21.3785	0	13.6494
Homing of blood cells	24.6608	23.9772	18.2313	19.585	19.5571	16.9434	0	0
Homing of cells	33.064	33.7617	30.5871	26.7072	24.7376	26.9261	15.7165	23.2533
Homing of leukocytes	23.9733	23.7948	0	19.4064	19.3753	0	12.1164	19.0253
Huntington Disease	0	0	20.4188	0	29.5676	0	23.5336	20.12
Hypersensitive reaction	24.1901	29.3961	24.4634	21.1601	25.381	21.1047	14.5802	23.9782
Hypertension	0	24.0518	22.0837	17.3237	16.9297	0	0	0
Immune mediated inflammatory disease	62.943	67.8772	47.0049	44.3543	63.6769	58.6039	37.4655	42.3978
Immune response of antigen presenting cells	18.1294	0	0	0	17.1034	17.6579	13.434	15.5749
Immune response of brain	35.9001	36.2394	23.0131	20.6381	26.9294	21.5318	0	0
Immune response of cells	30.5609	33.0487	22.8073	24.1671	29.5276	26.8379	22.0283	23.9438
Immune response of dendritic cells	0	0	0	0	0	0	10.676	0
Immune response of leukocytes	30.2365	29.4649	23.799	25.9969	27.0303	28.2799	22.938	26.4508
Immune response of myeloid cells	19.5227	0	0	14.8839	17.9183	17.3059	14.914	15.9045
Immune response of phagocytes	21.1079	0	0	17.0167	20.107	21.7135	16.856	18.2527
Immunodeficiency	17.7183	0	0	0	0	0	0	0
Incidence of tumor	47.0986	55.0096	55.3072	51.7225	38.0247	50.9529	17.2639	25.5734
Infarction	17.6092	20.5944	0	0	20.0334	22.3924	12.0601	14.5128
Infarction of heart	0	0	0	0	17.7158	0	0	0
Infection by Bacilli	0	0	0	0	0	0	14.3635	13.6431
Infection by coronavirus	33.458	29.503	24.4931	30.4387	40.0118	29.8329	30.4339	33.3037
Infection by mycobacteria	0	0	0	0	0	0	0	15.0273
Infection by RNA virus	37.6411	31.9991	21.1953	23.7042	32.0955	28.0217	31.0763	34.9793
Infection by SARS coronavirus	30.6774	27.798	23.6905	29.2842	0	27.1483	27.1824	29.1579
Infection of cells	0	0	0	0	0	0	14.1263	14.1115
Infection of leukocytes	0	0	0	0	0	0	10.671	0
Infection of mammalia	56.0805	55.0445	35.9076	29.187	43.2101	53.4159	25.202	32.0427
Infiltration by neutrophils	28.3182	30.3227	0	22.0629	24.3634	19.2547	12.1735	20.735
Infiltration by T lymphocytes	21.7376	24.5417	19.1105	16.8579	20.4599	0	0	0
Inflammation of absolute anatomical region	59.5015	63.516	45.2509	47.4745	49.6745	54.0244	26.9805	33.9232
Inflammation of airway	18.4937	0	0	16.9313	18.6754	0	0	13.8792
Inflammation of body cavity	54.5837	57.3651	37.5649	42.8622	43.1923	48.4654	26.4075	33.3436
Inflammation of central nervous system	37.2712	38.1619	23.5499	21.1825	30.9834	22.9423	15.3345	19.3879
Inflammation of gastrointestinal tract	33.9942	35.6919	22.2213	23.2433	30.0231	27.3207	19.8185	27.5627
Inflammation of joint	54.6002	56.5598	43.6722	42.485	56.6345	49.8052	28.2572	36.9172
Inflammation of liver	18.2873	0	0	16.3026	0	0	0	0
Inflammation of lung	34.7421	32.1891	21.9615	24.9888	29.2488	29.2697	16.6811	21.5247
Inflammation of organ	66.2669	69.2308	49.3447	47.7434	59.5545	60.4303	25.932	34.7629
Inflammation of respiratory system	40.5226	37.6244	27.6343	30.1408	33.712	32.2678	16.8062	23.8003
Inflammation of respiratory system component	39.7194	36.3364	27.383	29.8866	33.4472	31.5358	16.5701	23.5476
Inflammation of the large intestine	31.1494	30.4122	19.8474	19.3279	28.9278	23.9853	16.5555	22.1249
Inflammation of urinary tract	19.3064	0	0	0	0	0	0	0
Inflammatory Bowel Disease	19.7212	21.2953	0	16.1747	18.2288	0	0	15.3174
Inflammatory response	55.4058	50.9138	41.3241	40.2678	46.8941	43.357	27.3138	34.4723
Initiation of translation of protein	21.8662	0	0	0	0	0	32.6623	32.2302
Innate immune response	28.8938	25.4573	0	0	29.0809	23.7354	20.3167	18.88
Insulin resistance	0	0	0	0	0	0	12.93	13.5848
Insulin-dependent diabetes mellitus	42.6593	45.4408	37.7225	35.8738	37.6724	38.0204	43.3505	48.9843
Interaction of blood cells	0	38.3972	28.0114	29.4632	0	29.9079	0	0
Interaction of endothelial cells	0	0	19.5641	0	0	0	0	0
Interaction of leukocytes	30.8542	33.4607	24.7569	28.3698	0	26.2535	0	0
Interaction of mononuclear leukocytes	18.1022	0	0	0	0	0	0	0
Interaction of phagocytes	23.0343	22.2735	0	19.1721	16.6106	17.698	11.585	17.9759
Interaction of tumor cell lines	21.0698	0	23.153	16.9783	0	18.5983	10.5295	13.7189
Internalization of cells	0	0	0	0	0	0	11.9419	0
Interphase	0	0	0	0	0	0	0	14.1354
Intestinal adenocarcinoma	0	0	0	0	0	0	12.9355	0
Intestinal cancer	56.8675	52.7863	49.9113	48.3707	37.2598	43.6038	14.6092	19.9943
Intestinal carcinoma	58.5795	0	50.6133	51.4297	0	0	14.5697	0
Intestinal tumor	56.5504	53.7383	50.8535	49.2625	39.1083	44.1223	15.5221	20.7977
Intraabdominal organ tumor	67.2625	61.3324	56.9133	68.5853	50.9485	56.0724	22.8679	30.2934
Intracranial lesion	33.0118	30.3294	0	33.4199	16.2397	24.3144	0	15.2636
Intrathoracic malignant tumor	21.3727	26.3293	34.9889	0	16.8504	28.2002	15.5423	16.3178
Intrathoracic organ tumor	21.7994	26.7861	35.7695	0	17.2438	29.5597	15.864	17.4921
Invasion of cells	0	25.9014	25.0856	15.0609	16.7864	19.9836	0	0
Invasive cancer	0	0	20.1549	0	0	22.006	0	0
Invasive tumor	35.7151	42.4104	35.9501	19.015	25.1036	41.2687	16.4582	20.5305
Large intestine adenocarcinoma	54.2241	50.1402	47.7605	48.317	33.954	42.2504	12.9364	17.5199
Large intestine carcinoma	58.6324	53.7005	50.6628	51.4839	36.5865	45.4075	14.5837	19.3146
Large intestine neoplasm	56.0696	53.5978	50.3992	48.831	38.9956	43.7329	15.4175	20.7
Leukemia	0	0	21.4256	0	0	0	0	0
Leukocyte migration	60.4899	73.5508	52.4048	52.9452	48.5961	56.8893	27.1116	38.8152
Leukopoiesis	40.5399	44.7787	37.0453	35.1977	25.6849	32.2111	12.3527	17.1115
Liquid tumor	20.8526	23.716	23.8552	0	0	17.9752	0	13.0987
Liver cancer	0	23.9437	27.3958	0	0	20.1796	10.4523	13.3365
Liver carcinoma	18.0751	23.3929	27.8811	14.5297	0	19.5294	0	13.0909
Liver Damage	19.8115	20.9182	0	0	16.4397	0	11.8033	13.3283
Liver lesion	24.5835	31.4438	29.8404	22.2088	19.4096	26.7336	14.5112	18.3476
Liver tumor	0	21	21.245	0	0	18.1713	0	0
Lung adenocarcinoma	0	23.2537	27.8316	0	0	17.8472	12.1111	0
Lung cancer	21.3786	25.9078	34.7541	0	16.6733	27.7779	15.6639	16.288
Lung carcinoma	18.0479	22.1005	32.5043	0	0	24.5875	15.7301	15.1871
Lung injury	18.1019	20.8313	0	14.7505	16.075	0	11.0024	18.0343
Lung tumor	21.7754	26.985	35.745	0	17.3959	29.5448	15.983	17.6314
Lupus erythematosus	32.3706	37.7069	21.6801	18.9638	36.5342	33.5585	21.7914	30.04
Lymphatic system tumor	41.1038	55.1102	54.936	34.8487	28.3443	43.395	23.5548	35.3372
Lymphocyte homeostasis	27.1404	32.9055	25.7109	25.0494	17.2644	21.1523	0	13.4408
Lymphocyte migration	28.7744	31.288	22.9074	19.5952	27.9513	22.3924	14.0341	19.2823
Lymphocytic cancer	38.477	52.5323	50.2712	32.6845	26.8179	40.1739	22.5891	33.8035
Lymphocytic leukemia	0	0	19.762	0	0	0	0	0
Lymphocytic neoplasm	38.9007	52.327	50.7491	33.077	26.9282	40.5996	22.468	34.2223
Lymphohematopoietic cancer	43.532	53.3282	52.7029	33.3671	31.7471	39.2084	25.7141	31.0646
Lymphohematopoietic neoplasia	44.4508	54.288	55.3119	33.9382	31.3435	40.0437	26.0445	32.5614
Lymphoid cancer	39.8666	54.0994	52.8606	33.4183	28.0207	41.5602	23.5859	34.914
Lymphoma	30.2611	51.1853	42.7121	26.0488	30.1653	34.363	22.0772	27.7669
Lymphopoiesis	28.8802	33.4608	27.5523	27.2225	19.314	21.7954	10.4041	13.299
Lymphoproliferative disorder	39.6837	53.9035	51.2879	32.9712	27.8545	41.0789	0	33.5616
Lymphoreticular neoplasm	33.9833	49.551	44.328	26.1367	28.376	31.3515	22.836	23.3482
Male genital neoplasm	0	0	27.0614	19.6091	0	17.9228	0	13.9961
Malignant connective or soft tissue neoplasm	44.9619	43.0751	52.9133	39.3824	25.9561	47.1472	0	0
Malignant genitourinary solid tumor	52.1374	50.55	50.223	52.0342	34.0581	44.9002	16.6415	25.7524
Malignant neoplasm of large intestine	56.3123	52.8904	49.7013	48.1717	37.3494	43.4241	14.6493	20.0517
Malignant neoplasm of male genital organ	0	0	25.727	18.2877	0	17.0364	0	14.0766
Malignant neoplasm of respiratory system	22.4136	27.7503	34.1351	15.841	17.0533	28.9579	14.5327	15.4234
Malignant neoplasm of retroperitoneum	18.9288	21.2362	32.6998	17.7996	0	24.1041	10.9855	15.2043
Malignant soft tissue neoplasm	43.6853	40.0096	51.4577	37.2321	24.4207	44.2757	0	0
Malignant solid organ tumor	47.624	47.3202	55.6593	43.374	33.8532	53.8613	0	0
Malignant solid tumor	75.6056	62.2781	64.7344	80.2531	60.7975	68.6928	37.491	43.9331
Mammary tumor	29.7239	31.9243	31.0997	17.7226	23.254	21.5068	20.849	25.1182
Mature B cell malignant tumor	0	22.5576	22.691	0	0	0	11.5306	15.2935
Mature B-cell neoplasm	0	25.6997	23.0464	0	0	0	10.3261	15.2407
Mature lymphocytic neoplasm	23.811	37.6722	30.0651	18.4705	17.53	24.4807	13.7592	20.7254
Mature T-cell neoplasm	0	27.2336	0	0	16.7297	18.3994	0	0
Mature T-cell or NK-cell neoplasm	0	26.525	18.3385	0	16.2571	17.5282	0	13.392
Melanoma	50.311	45.8997	56.3799	38.5595	28.5223	51.1083	0	0
Metabolism of carbohydrate	0	0	0	0	18.3816	0	0	0
Metabolism of protein	23.138	21.0194	0	0	22.8977	0	34.1267	29.0305
Metabolism of reactive oxygen species	20.8227	23.0662	20.3071	25.5148	23.9622	0	22.7133	25.8599
Metastasis	30.7139	36.7053	26.6548	18.6009	26.2516	32.7966	16.4296	20.3975
Metastatic solid tumor	21.1014	27.5891	19.9342	17.2243	20.6243	26.3363	11.7557	18.1702
Microtubule dynamics	17.7258	27.1413	28.6681	17.8378	0	23.8205	0	0
Migration of antigen presenting cells	0	0	0	0	0	0	14.7865	19.0616
Migration of blood cells	0	73.7572	0	53.1408	0	57.0838	0	0
Migration of cells	62.1331	79.6789	55.6722	43.9115	47.033	58.7967	22.1464	33.0176
Migration of granulocytes	0	0	0	0	0	0	12.4028	13.1693
Migration of lymphatic system cells	29.8668	31.2874	23.4625	19.6774	28.5115	22.9249	14.217	19.4114
Migration of mononuclear leukocytes	28.1881	33.864	23.494	19.7596	26.3964	24.8324	14.5726	19.6131
Migration of myeloid cells	0	0	0	0	0	0	13.594	0
Migration of phagocytes	17.9748	23.0035	21.2269	17.2896	0	17.8889	16.3929	20.9156
Migration of tumor cell lines	0	0	0	0	0	0	0	13.2439
Mitochondrial disorder	0	0	0	0	0	0	11.5596	0
Mitochondrial respiratory chain deficiency	0	0	0	0	0	0	13.583	0
Mitosis	0	0	0	0	0	0	11.7901	0
Mitosis of tumor cell lines	0	0	0	0	0	0	10.3373	0
Mobilization of Ca2+	0	0	0	14.964	0	0	0	0
Morbidity or mortality	45.5927	47.4627	60.4672	33.8034	39.8701	46.0507	22.7546	26.335
Morphology of blood cells	28.1167	29.9561	24.4575	24.852	23.4703	25.2675	0	14.7431
Morphology of body cavity	42.2964	43.1747	43.061	30.3584	36.0712	33.4161	0	18.1147
Morphology of bone	18.8479	0	0	0	0	0	0	0
Morphology of cardiovascular system	0	0	19.5636	0	23.4069	18.1396	0	0
Morphology of digestive system	18.3403	20.921	0	16.3758	0	0	0	0
Morphology of heart	0	0	0	0	18.8413	0	0	0
Morphology of lesion	21.7037	24.7241	18.9149	17.6036	0	0	0	15.5788
Morphology of leukocytes	28.8132	29.2057	24.5876	23.0418	23.4824	24.1717	10.8745	16.3697
Morphology of lymphatic system cells	18.1794	21.4043	0	17.9972	15.6986	19.2842	0	0
Morphology of lymphocytes	18.6234	20.3611	0	16.1149	0	16.9797	0	0
Morphology of lymphoid organ	32.1393	31.8988	22.4691	19.7896	22.4298	20.528	12.5553	14.8422
Morphology of lymphoid tissue	34.2675	35.529	26.4571	24.4829	24.6268	24.7563	13.5764	16.7947
Morphology of mononuclear leukocytes	20.6442	23.0509	18.983	18.0659	17.7801	18.9319	0	0
Morphology of nervous tissue	0	0	0	0	0	0	11.1047	14.8167
Morphology of neurons	0	0	0	0	0	0	10.6471	0
Morphology of secondary lymphoid organ	0	0	0	23.2884	18.9874	0	10.6571	0
Morphology of spleen	26.7039	30.8351	20.4774	22.8734	18.6024	19.5637	10.3383	0
Motor dysfunction or movement disorder	20.9059	20.3147	22.5125	14.6939	32.0822	24.5218	25.9009	22.9015
Movement Disorders	21.2804	20.6844	22.6051	14.9868	32.242	24.9574	25.268	22.3442
Multiple cancers	33.2489	43.2056	39.8447	23.957	28.2143	28.3681	21.2603	24.2887
Muscle tumor	0	0	28.6489	0	0	0	11.8214	0
MYC mutation positive B-cell lymphoma	0	36.4983	33.0785	15.4828	0	17.9369	26.1945	14.7168
Myelitis	31.148	30.3813	20	16.846	22.8689	17.7573	0	14.6679
Myelodysplastic syndrome or leukemia	19.3176	21.1772	22.4624	0	0	0	0	0
Myeloid or lymphoid neoplasm	42.5084	51.8721	52.2062	32.7274	29.4206	38.7778	24.9603	30.9734
Myocardial infarction	0	0	0	0	17.3507	0	0	0
Neck neoplasm	49.6687	46.5108	54.1154	52.2042	33.814	53.6708	25.2924	24.9415
Necrosis	53.1169	56.0215	63.1119	40.5918	51.7608	56.3137	39.8646	50.4311
Necrosis of epithelial tissue	28.0895	24.4578	23.7836	19.6455	26.2322	24.5164	13.015	18.5884
Necrosis of kidney	17.3708	0	0	0	0	0	0	0
Necrosis of liver	0	0	0	19.9414	0	0	0	16.8097
Necrosis of malignant tumor	25.4436	0	0	0	0	0	0	0
Necrosis of tumor	29.9866	22.0566	0	15.6721	18.5263	0	22.8045	30.4171
Neoplasia of blood cells	40.2806	51.3629	52.2902	32.4912	28.6632	38.0525	24.1506	30.0245
Neoplasia of cells	41.047	50.4965	49.352	33.9246	23.5526	39.1457	15.4677	21.3112
Neoplasia of epithelial cells	0	0	20.1076	0	0	0	0	0
Neoplasia of leukocytes	37.6024	52.7093	52.1	32.6777	27.2308	40.8967	22.6319	34.1452
Neovascularization	0	0	0	0	0	0	0	14.9338
Nephritis	19.0164	20.2807	0	18.7904	0	0	0	0
Nervous system neoplasm	38.1725	38.3887	42.8914	39.5083	21.9436	29.5293	15.212	21.7551
Neuroendocrine tumor	0	0	22.4365	0	0	0	0	0
Neuroepithelial tumor	0	0	0	0	0	0	10.505	16.7404
Neurological signs	0	0	19.4788	0	29.9214	20.0756	25.6688	23.6061
Neuromuscular disease	23.5514	23.5675	25.6278	17.7077	39.2231	26.139	37.9469	31.9271
Neuromuscular disease with neuropathy	0	0	0	0	0	0	18.066	16.2338
Neuronal cell death	0	0	0	0	0	0	14.3081	20.1764
Non-colon gastrointestinal cancer	0	23.0882	27.4455	16.2267	0	23.016	0	0
Non-hematological solid tumor	82.8803	67.7349	72.7668	90.1583	71.8439	79.3537	43.8025	51.4519
Non-Hodgkin cutaneous lymphoma	0	0	0	0	0	0	14.033	0
Non-Hodgkin lymphoma	23.6913	35.6313	29.811	18.4788	24.4074	26.376	13.1507	17.4534
Non-melanoma solid tumor	82.4461	70.1237	75.164	91.4719	65.9501	74.7392	41.519	49.1008
Non-small cell lung carcinoma	0	22.6577	29.9081	0	0	19.3905	13.8592	14.743
Non-traumatic arthropathy	42.7467	44.6919	32.7557	32.2332	41.8187	36.7485	24.4834	29.6769
Nonhematologic malignant neoplasm	83.0075	67.5014	74.0384	91.4785	67.3869	76.2797	40.3208	49.0452
Nonpituitary endocrine tumor	51.6286	46.8694	57.2175	53.5564	36.6558	57.6031	27.1873	27.0881
Nonsense-mediated mRNA decay	23.3645	0	0	0	18.9468	0	33.0098	30.6905
Nonsquamous non-small cell lung carcinoma	0	23.377	27.9632	0	0	18.4223	12.0506	0
Occlusion of artery	28.0656	26.9136	23.0045	25.4481	25.5935	22.6864	0	16.0598
Occlusion of blood vessel	29.8181	28.6379	24.223	26.2363	26.395	23.0203	0	16.4505
Organismal death	44.272	45.4875	56.4715	32.6313	39.5021	43.8186	22.7594	26.1638
Organization of cytoplasm	20.5189	28.8833	28.3719	22.1017	0	24.6359	0	14.8248
Organization of cytoskeleton	20.6962	31.388	32.7378	22.6718	0	27.2225	0	14.199
Organization of extracellular matrix	0	0	0	0	0	19.1618	0	0
Ovarian cancer	0	23.3684	20.8767	0	0	18.616	12.0443	0
Ovarian lesion	0	0	0	0	0	0	11.9344	0
Ovarian tumor	0	24.5697	21.293	0	0	19.7059	11.7938	0
Pancreatic adenocarcinoma	0	0	21.6293	0	0	0	0	0
Pancreatic cancer	0	0	24.7197	0	0	18.2924	0	0
Pancreatic carcinoma	0	0	22.7354	0	0	0	0	0
Pancreatic ductal adenocarcinoma	0	0	19.3073	0	0	0	0	0
Pancreatic lesion	0	0	25.823	0	0	20.8867	0	0
Pancreatic mass	0	0	25.9578	14.6261	0	21.0062	0	0
Pancreatic tumor	0	0	26.0102	0	0	21.28	0	0
Pancreaticobiliary cancer	0	0	24.2742	0	0	0	0	0
Pancreaticobiliary carcinoma	0	0	22.2902	0	0	0	0	0
Pancreaticobiliary neoplasm	0	0	26.1195	14.9836	0	18.769	0	0
Pancreatobiliary adenocarcinoma	0	0	22.6762	0	0	0	0	0
Pancreatobiliary tumor	0	0	26.1195	14.9836	0	18.769	0	0
Paraproteinemia	0	0	18.4129	0	0	0	0	0
Parasitic Infection	24.7385	23.2223	19.511	14.969	19.4893	18.8999	13.9602	17.0199
Pelvic adenocarcinoma	33.1405	34.8527	33.284	29.9556	19.3439	31.9297	0	13.8678
Pelvic cancer	43.0428	42.3528	41.1227	42.1439	26.239	38.6354	10.27	16.9427
Pelvic carcinoma	35.343	33.8586	35.1803	38.582	19.6608	31.2879	0	13.8338
Pelvic serous carcinoma	20.2171	36.4807	36.4388	23.8088	25.31	30.6087	11.4938	0
Pelvic tumor	44.6343	45.2807	43.5157	43.955	28.9743	41.3407	11.2565	17.8944
Peripheral arterial disease	0	0	20.3735	0	17.5097	18.5327	12.22	14.0822
Peripheral vascular disease	19.1812	22.8472	23.3206	15.0251	23.7314	24.4383	13.1223	13.9894
Phagocytosis	0	0	0	0	0	0	14.6798	0
Phagocytosis of blood cells	0	0	0	0	0	0	10.5429	0
Phagocytosis of cells	0	0	0	0	0	0	13.9994	0
Phagocytosis of leukocytes	0	0	0	0	0	0	11.9041	0
Phagocytosis of myeloid cells	0	0	0	0	0	0	12.2715	0
Phagocytosis of phagocytes	0	0	0	0	0	0	11.5563	0
Phosphorylation of protein	0	20.3331	0	0	0	0	0	0
Plasma cell dyscrasia	0	0	18.1409	0	0	0	0	0
Plasma cell neoplasm	0	20.735	22.8159	0	0	0	14.9512	14.9498
Polyarthritis	0	0	0	17.5596	15.977	0	11.7205	17.1713
Primary neoplasm	0	0	0	0	0	0	0	14.315
Production of antibody	38.7109	35.808	25.0829	33.099	25.0507	31.3122	23.1012	29.5454
Production of protein	42.2949	37.9951	25.5116	32.1108	27.1972	32.82	22.6375	28.795
Production of reactive oxygen species	0	0	0	18.3448	18.3294	0	15.4598	16.7506
Progression of tumor	0	21.9206	0	0	0	18.8348	11.1433	13.396
Progressive encephalopathy	0	0	0	0	18.8851	0	15.2661	0
Progressive motor neuropathy	0	0	0	0	0	0	10.8086	0
Progressive neurological disorder	18.8234	23.6207	0	0	23.3654	19.9196	19.1126	16.3104
Progressive neuromuscular disease	0	0	0	0	16.0685	0	17.2853	15.5121
Progressive neuropathy	0	0	0	0	0	0	10.5827	0
Proliferation of B lymphocytes	17.6641	0	0	16.0233	0	0	0	13.2056
Proliferation of blood cells	47.9357	51.3914	39.7514	34.0414	36.2188	34.7474	17.4114	29.2649
Proliferation of connective tissue cells	19.2783	0	18.8146	18.2463	17.3232	23.0193	0	0
Proliferation of epithelial cells	0	20.4966	0	15.7921	0	20.6743	0	0
Proliferation of fibroblast cell lines	0	0	0	0	0	0	0	15.7457
Proliferation of immune cells	45.6829	47.2602	35.1042	30.8142	37.2433	33.2858	17.609	28.7496
Proliferation of lymphatic system cells	47.5428	50.6488	36.7978	32.834	35.8494	34.4937	18.9827	29.1335
Proliferation of lymphocytes	45.2784	47.4226	34.4427	29.7154	33.9382	30.5826	17.0181	28.1558
Proliferation of lymphoid cells	0	0	0	0	0	30.9413	0	0
Proliferation of mononuclear leukocytes	45.406	47.5354	34.1798	29.8975	35.4465	31.5891	17.3135	28.8178
Proliferation of muscle cells	0	0	0	0	0	18.734	11.5916	14.7059
Proliferation of smooth muscle cells	0	0	0	0	0	16.9726	11.0801	13.3978
Proliferation of tumor cells	17.4984	0	0	0	0	17.9971	0	16.4995
Prostate cancer	0	0	25.2273	17.6759	0	17.7351	0	13.7309
Prostatic carcinoma	0	0	20.0918	0	0	0	0	0
Prostatic tumor	0	0	25.8771	18.2209	0	17.714	0	13.7548
Protein kinase cascade	20.4015	20.6117	0	0	0	20.7802	10.7884	15.5331
Protozoan infection	0	0	0	0	0	0	10.5056	0
Psoriasis	17.713	28.0604	18.7376	15.6092	24.4984	22.0707	22.1247	24.9732
Pulmonary fibrosis or aplastic anemia	0	22.6261	0	0	15.7453	0	11.8568	13.8339
Quantity of antigen presenting cells	25.9917	30.9976	18.4257	24.0983	22.4153	17.166	19.8909	27.8348
Quantity of B lymphocytes	23.7103	21.1009	23.9601	22.951	16.0418	17.8359	11.877	19.694
Quantity of blood cells	64.5651	74.8117	58.4627	51.4306	52.7363	50.9985	24.9409	44.6723
Quantity of CD4+ T-lymphocytes	21.3428	24.8722	20.9349	16.131	18.0573	0	0	0
Quantity of cells	55.5579	66.8059	64.9059	44.4065	47.4701	53.4095	24.0858	37.3154
Quantity of connective tissue	22.3019	0	21.0255	17.8193	18.7073	18.3699	0	0
Quantity of cytokine	23.0959	0	0	17.8189	16.0448	0	12.1831	20.8498
Quantity of dendritic cells	0	0	0	0	16.096	0	10.4313	14.4824
Quantity of eosinophils	0	0	0	14.5854	0	0	0	0
Quantity of granulocytes	32.2129	33.7941	25.1707	25.7276	29.5499	29.0621	15.0958	24.6313
Quantity of helper T lymphocytes	0	0	0	14.8967	0	0	0	0
Quantity of hematopoietic cells	22.6947	24.8003	20.7372	18.5319	0	0	0	0
Quantity of hematopoietic progenitor cells	22.3118	24.4045	20.3668	18.18	17.0042	0	0	0
Quantity of IgG	24.5277	23.7404	0	23.0298	16.1559	20.1899	15.8495	23.0426
Quantity of IgG1	0	0	0	14.6917	0	0	0	0
Quantity of IgG2a	0	0	0	14.8885	0	0	0	0
Quantity of IgM	0	0	0	14.5854	0	0	0	0
Quantity of immunoglobulin	36.6474	34.4193	24.1924	32.3439	23.5845	29.2993	19.177	27.3316
Quantity of interleukin	0	0	0	14.6868	16.9016	0	12.3111	18.7197
Quantity of leukocytes	67.4154	75.5387	58.8637	52.1332	55.7982	53.2261	27.2253	47.1491
Quantity of lymphatic system cells	55.1322	61.0755	44.2377	39.473	39.524	39.8399	20.7544	34.0012
Quantity of lymphocytes	54.9534	58.3213	44.7261	38.9436	37.1007	38.4657	20.1383	33.0217
Quantity of lymphoid cells	0	59.4418	44.7739	39.9202	38.0682	38.9706	0	33.983
Quantity of lymphoid organ	0	21.7458	0	16.0112	0	17.1311	0	0
Quantity of lymphoid tissue	21.941	28.9982	20.2549	22.6661	16.1758	20.7526	0	0
Quantity of macrophages	19.4605	22.7808	0	17.1103	15.8624	0	14.9252	19.5043
Quantity of metal	18.0242	0	0	15.8415	0	0	0	0
Quantity of mononuclear leukocytes	56.4996	60.9208	46.83	39.6004	38.7177	39.5398	20.5078	33.51
Quantity of myeloid cells	38.7367	46.9164	36.1281	36.2913	34.1127	33.095	19.9492	32.6602
Quantity of neutrophils	24.4673	27.9863	22.3313	19.6984	21.167	25.0159	12.6897	22.3318
Quantity of phagocytes	37.2923	46.1862	33.3587	35.2849	31.2439	27.5306	21.9036	37.5317
Quantity of progenitor cells	25.5454	25.3357	21.7879	19.9702	19.2164	17.4639	0	0
Quantity of protein in blood	24.7424	0	0	16.5683	0	0	10.6517	16.4006
Quantity of T lymphocytes	43.9745	48.0892	35.0205	28.5735	30.6287	27.4533	14.6362	22.8697
Recruitment of antigen presenting cells	0	0	0	0	0	0	11.1481	0
Recruitment of blood cells	36.549	44.8319	34.3669	37.4823	31.9116	26.8637	22.7599	29.0482
Recruitment of cells	34.1498	42.571	33.8636	38.0362	28.6968	26.0439	22.465	29.4759
Recruitment of granulocytes	31.9047	39.9567	25.2998	31.6625	23.3551	19.0525	16.1953	20.6478
Recruitment of leukocytes	36.0237	43.6644	33.2153	35.7059	32.5673	25.786	23.1789	27.863
Recruitment of lymphocytes	0	0	0	0	16.0443	0	0	0
Recruitment of mononuclear leukocytes	0	0	0	0	20.011	0	11.4136	13.6191
Recruitment of myeloid cells	31.5365	37.3195	28.638	32.5525	26.779	18.7241	15.8897	21.1891
Recruitment of neutrophils	25.483	31.8734	21.636	23.2527	21.612	17.291	12.8155	16.7908
Recruitment of phagocytes	27.1224	32.7868	24.8893	25.6573	24.2603	19.5162	15.2609	19.1224
Refractory malignant tumor	0	0	0	0	0	0	0	13.1278
Refractory tumor	0	0	0	0	0	0	0	13.5242
Renal cancer	0	0	19.5669	0	0	0	0	0
Renal lesion	0	0	22.4362	0	0	0	0	0
Renal tumor	0	0	20.2741	0	0	0	0	0
Replication of RNA virus	26.5059	23.5763	0	0	20.1574	20.7865	14.7995	13.4038
Replication of virus	29.0975	25.2683	0	0	23.6023	22.4397	15.1808	16.4887
Respiratory system tumor	22.6089	28.3932	34.857	15.6776	17.5884	30.0388	15.1719	16.3533
Response of antigen presenting cells	18.6105	0	0	14.6325	17.6158	17.5539	13.6682	17.3291
Response of dendritic cells	0	0	0	0	0	0	11.6348	0
Response of granulocytes	0	0	0	0	0	0	10.786	0
Response of liver	19.6442	21.3555	0	17.6146	0	0	11.7321	0
Response of lymphatic system cells	17.3013	0	0	19.4154	15.7867	0	0	14.4027
Response of lymphocytes	0	0	0	18.7222	16.1559	0	0	14.6741
Response of mononuclear leukocytes	21.7273	22.7942	18.4491	23.9498	19.5514	19.4395	13.1347	17.6752
Response of myeloid cells	20.4282	0	0	16.9284	17.7806	17.6732	15.1681	17.0647
Response of phagocytes	23.3145	0	19.5349	20.2536	21.1768	22.7008	17.6614	20.5947
Rheumatic Disease	67.4973	72.693	51.1449	48.805	72.1379	69.6298	37.9314	48.9982
Rheumatoid arthritis	37.4884	38.0967	26.6357	29.5349	34.6673	26.3379	23.1714	27.0296
Sarcoma	0	0	0	0	0	0	14.3342	0
Sclerotic lesion	0	0	0	0	18.8223	0	11.1673	16.5978
Sepsis	23.2405	0	0	15.9346	16.7578	17.1389	0	13.1809
Septicemia	0	20.6672	0	0	0	0	0	13.9764
Serous adenocarcinoma	0	27.8503	30.8872	15.2882	17.6552	24.7187	0	0
Serous neoplasm	0	27.7219	0	0	17.5777	24.5998	0	0
Severe COVID-19	0	0	21.0286	20.0238	21.0076	17.7105	17.1228	16.722
Severe inflammatory disorder	17.374	0	0	0	15.5359	0	0	0
Size of body	0	0	19.1622	0	0	17.8611	0	0
Size of lesion	20.9368	23.5658	0	17.613	0	0	0	16.1387
Sjögren syndrome	0	20.8816	0	16.8745	16.3276	0	15.1305	18.0707
Skin cancer	46.8939	45.7571	52.96	41.3636	33.0208	52.2262	0	0
Skin lesion	49.8435	47.7765	53.6356	42.716	33.9946	54.0469	0	0
Skin tumor	47.3803	46.2309	53.1839	42.0763	33.4202	53.0251	0	0
Smooth muscle tumor	0	0	19.5931	0	0	19.2127	0	0
Soft tissue neoplasm	44.0477	40.6139	51.5597	0	24.6851	44.6287	0	0
Solid tumor	76.0339	62.4241	64.451	78.9152	64.5862	71.6302	40.1325	45.7769
Squamous-cell carcinoma	0	0	20.22	0	0	0	0	0
Subcutaneous tumor	0	0	0	0	0	17.7805	0	0
Survival of organism	50.9349	55.0928	47.5512	44.976	37.2857	49.1838	23.8395	33.2205
Synthesis of nitric oxide	18.8907	0	0	0	0	0	0	14.7098
Synthesis of protein	22.099	0	0	0	0	0	23.9495	24.9905
Synthesis of reactive oxygen species	21.9281	23.4169	20.5561	25.4955	25.1985	18.3023	22.7922	25.6805
Systemic autoimmune syndrome	68.8233	75.9586	52.9461	52.2195	72.4942	68.9563	51.1953	57.1357
Systemic inflammatory response syndrome and/or sepsis	0	20.8775	0	16.0326	0	17.2289	0	13.3069
Systemic lupus erythematosus	29.3962	35.1737	20.3835	18.1501	33.4422	30.0648	20.3311	27.5202
T cell development	26.642	30.6012	22.9943	23.2399	16.9651	19.4124	0	0
T cell homeostasis	26.8546	31.7503	24.515	23.8867	17.2146	20.0288	0	0
T cell migration	25.7598	29.6918	22.1159	17.1388	27.7007	19.7159	11.2989	15.2785
T-cell lymphoproliferative disorder	20.9164	0	18.3723	16.1938	16.4989	18.2649	0	0
T-cell malignant neoplasm	20.6299	29.2439	18.1007	15.9384	16.2399	17.9972	0	16.3078
T-cell non-Hodgkin lymphoma	0	28.1334	19.2864	14.6581	17.8298	19.8879	0	15.7956
Tauopathy	0	22.0245	0	0	17.6658	19.8071	14.8611	14.1684
Thoracic neoplasm	21.7612	27.1795	35.7133	0	17.3924	29.7305	15.6966	17.4826
Thyroid cancer	49.7807	45.4939	53.8525	52.0279	34.2093	53.2375	0	24.4821
Thyroid carcinoma	49.6879	45.4104	54.0682	51.9355	34.3878	53.4637	25.6394	24.1936
Thyroid gland tumor	50.0285	45.7175	53.8072	51.6528	34.1488	53.1574	25.5526	24.4697
Toxemia	18.6459	20.8328	0	14.9739	0	0	11.0471	15.4649
Toxicity of cells	0	0	0	0	0	0	12.3619	0
Translation	0	0	0	0	0	0	26.7195	25.6945
Translation of protein	0	0	0	0	0	0	26.8768	26.4381
Transmigration of cells	0	0	0	0	17.836	0	12.8699	14.5129
Transmigration of leukocytes	0	0	0	0	0	0	10.9445	0
Transport of molecule	0	0	0	0	19.3167	0	0	0
Tuberculosis	0	0	0	14.6838	0	0	17.8116	14.8321
Tumorigenesis of epithelial neoplasm	40.155	47.3788	48.3318	42.2137	31.4433	44.8233	13.4553	21.5248
Tumorigenesis of gastrointestinal tumor	24.9765	25.2505	27.1255	17.6703	0	26.2652	0	0
Tumorigenesis of lymphocytes	34.8042	52.8267	50.3847	31.9581	25.9165	39.9999	22.7644	31.0216
Tumorigenesis of non-small cell lung carcinoma	0	23.4545	28.0504	0	0	18.024	0	0
Tumorigenesis of reproductive tract	36.9397	47.4144	37.9352	31.6192	25.6182	34.9158	10.3098	15.2067
Tumorigenesis of tissue	84.4557	68.6929	71.8896	91.6285	66.5197	76.404	41.7703	49.1332
Undifferentiated malignant neoplasm	0	0	19.0005	0	0	0	0	0
Upper gastrointestinal carcinoma	0	20.3127	24.7414	0	0	19.3136	0	0
Upper gastrointestinal tract cancer	0	21.3274	25.4649	15.1997	0	20.2466	0	0
Upper gastrointestinal tract tumor	0	22.008	25.3689	15.2876	0	20.5251	0	0
Urinary tract cancer	0	0	21.3864	0	0	0	0	0
Urinary tract tumor	0	0	21.2439	0	0	0	0	0
Uterine cancer	26.223	30.0614	25.588	21.3002	0	20.3804	0	0
Uterine carcinoma	22.174	24.7671	23.3103	17.6771	0	0	0	0
Uterine serous carcinoma	0	31.4694	36.2221	21.0105	20.7597	29.5619	0	0
Uterine serous papillary cancer	17.6758	35.3035	34.9198	20.5224	18.9972	28.1268	0	0
Uterine tumor	28.7417	32.7102	29.2253	23.766	16.8441	24.3327	0	0
Vascular lesion	21.7379	20.5478	0	0	23.5334	21.6132	18.6736	22.2233
Vascularization of absolute anatomical region	0	0	0	0	0	0	0	13.81
Vasculogenesis	23.9441	34.9467	36.1871	23.8967	25.7298	35.5275	11.9286	20.4835
Vaso-occlusion	30.5938	28.9346	25.4009	27.4349	25.7997	23.73	0	16.3867
Viral Infection	51.9549	46.5464	28.1217	26.8313	44.2969	38.1733	37.9855	43.0174
Visceral metastasis	0	0	0	0	15.8331	0	0	0
Visceromegaly	22.3065	24.9375	19.5603	0	20.8652	20.22	10.316	0
Wound	0	0	0	0	0	0	0	14.8742

## Sheet: -log10(FDR)
© 2000-2022 QIAGEN. All rights reserved.
Diseases and Bio Functions	RPF D1 top10pct	RPF D2 top10pct	RPF D5 top10pct	RPF D7 top10pct	RNA D1 top10pct	RNA D2 top10pct	RNA D5 top10pct	RNA D7 top10pct
Abdominal adenocarcinoma	63.1844	57.1152	53.672	68.655	42.8727	52.6915	17.1451	27.7165
Abdominal cancer	62.614	57.2588	55.9133	70.0046	46.8454	52.4076	19.2266	28.3414
Abdominal carcinoma	67.2101	59.2298	58.9385	75.3172	47.4741	55.0289	19.0661	28.6948
Abdominal neoplasm	64.5392	56.6168	54.543	69.9638	49.0791	55.3531	21.6424	29.7752
Abnormal growth in endometrium	24.6842	27.4923	23.9638	17.6762	0	16.6274	0	0
Abnormal morphology of abdomen	29.485	30.3708	24.4072	21.1056	19.9159	20.7611	0	0
Abnormal morphology of body cavity	33.7734	34.0682	32.377	23.3667	31.0957	27.957	8.63716	14.1295
Abnormal morphology of cardiovascular system	0	0	0	0	18.1345	0	0	0
Abnormal morphology of heart	0	0	0	0	15.2244	0	0	0
Abnormal morphology of immune system	25.6026	25.5033	19.237	19.2172	20.6985	21.516	8.99839	14.2654
Abnormal morphology of leukocytes	20.4329	23.4337	17.6999	16.6779	15.9242	19.8368	0	0
Abnormal morphology of lymphocytes	16.7848	19.8955	0	14.1801	0	15.7367	0	0
Abnormal morphology of lymphoid organ	28.6385	28.5092	16.86	18.91	19.3839	19.4201	10.642	12.3262
Abnormal morphology of mononuclear leukocytes	16.6171	20.9755	0	15.1899	13.7942	16.7387	0	0
Abnormal morphology of spleen	22.1106	27.5631	0	20.1953	14.8271	17.8596	8.61877	0
Abnormal morphology of T lymphocytes	0	20.108	0	0	0	0	0	0
Abnormal morphology of thoracic cavity	0	0	0	0	22.9731	17.0805	0	0
Abnormal quantity of cytokine	0	0	0	13.5903	0	0	9.07648	0
Abnormality of endometrium	24.8853	27.702	25.0181	18.2109	0	16.7933	0	0
Abnormality of large intestine	29.9154	29.7504	18.6247	18.3677	27.6141	23.331	13.4954	21.1162
Abnormality of left ventricle	0	0	0	0	14.6772	0	0	0
Accumulation of antigen presenting cells	0	0	0	0	0	0	11.702	13.2817
Accumulation of blood cells	28.1612	34.2995	25.9948	23.1429	27.6014	24.437	14.6759	23.0973
Accumulation of cells	30.2727	39.3172	27.6417	24.8085	29.7148	28.1803	14.8183	24.5906
Accumulation of granulocytes	0	0	0	0	13.9348	0	9.35968	0
Accumulation of leukocytes	28.1493	33.1736	24.125	21.2939	28.7893	24.3611	15.0486	23.3679
Accumulation of lymphocytes	16.3892	0	0	0	16.4211	0	0	0
Accumulation of macrophages	0	0	0	0	0	0	11.9262	13.699
Accumulation of mononuclear leukocytes	15.8501	0	0	0	15.8936	0	0	0
Accumulation of myeloid cells	20.385	28.6911	16.7809	14.0517	19.1384	18.5739	15.2035	21.0555
Accumulation of phagocytes	16.4858	23.3623	0	13.1797	15.8936	18.6617	14.6261	18.9635
Accumulation of T lymphocytes	0	0	0	0	14.3501	0	0	0
Activation of antigen presenting cells	23.8061	24.2264	0	13.8259	20.7869	18.0232	19.1248	19.5481
Activation of blood cells	49.5431	50.1765	39.0107	36.9566	38.6387	42.8746	25.9	29.4076
Activation of cells	54.7812	54.7419	43.7773	44.0592	41.1995	48.5537	23.3832	29.8401
Activation of granulocytes	0	0	0	0	0	0	10.7847	12.1264
Activation of leukocytes	47.4366	50.1863	39.0473	36.5638	38.6744	41.7871	24.5563	30.0667
Activation of lymphatic system cells	31.67	35.0927	26.0782	23.9632	20.1764	26.6556	0	0
Activation of lymphocytes	32.0526	34.9926	25.9404	23.374	20.4378	25.5922	13.7728	17.5388
Activation of lymphoid cells	0	0	0	0	0	25.9057	0	0
Activation of macrophages	16.8908	0	0	0	15.929	0	15.8685	15.7461
Activation of mononuclear leukocytes	35.2608	36.6334	27.5706	25.8725	23.327	27.6201	14.3185	18.7874
Activation of myeloid cells	24.8764	26.3705	19.5332	20.8983	23.3967	23.0164	20.3869	21.7217
Activation of neuroglia	0	0	0	0	13.832	0	0	0
Activation of neutrophils	0	0	0	0	0	0	11.3928	12.2646
Activation of phagocytes	29.3611	29.7756	21.8642	21.2329	24.695	24.7396	21.5475	23.7328
Activation of T lymphocytes	23.0299	27.525	20.8323	16.6126	0	22.2041	9.63636	12.0925
Acute colitis	18.4831	21.9343	0	0	16.3036	0	13.2702	19.0961
Acute enteritis	0	0	0	0	0	0	9.37222	13.5903
Acute leukemia	0	0	16.8067	0	0	0	0	0
Acute respiratory disorder	20.1511	20.5585	0	13.3208	18.2487	0	0	11.7112
Adenocarcinoma	63.4762	58.2979	57.779	70.1716	44.6597	54.5989	20.3661	30.5976
Adhesion of blood cells	33.5264	34.5332	25.4977	27.9934	22.8355	26.9671	14.658	24.8469
Adhesion of immune cells	27.949	30.0753	22.3349	25.8716	20.727	24.8908	13.7561	23.0913
Adhesion of myeloid cells	0	0	0	0	0	0	0	12.0371
Adhesion of tumor cell lines	15.6374	0	0	0	0	0	0	0
Advanced extracranial solid tumor	16.3661	25.9051	20.3328	16.3233	21.3606	21.7536	11.195	15.9523
Advanced lung cancer	0	0	0	0	13.6997	0	0	0
Advanced malignant solid tumor	20.5146	29.8746	22.2854	17.6665	22.514	26.3567	11.383	17.5897
Advanced malignant tumor	30.0497	38.5073	27.7763	18.7033	27.5826	32.8924	14.7282	19.5613
Advanced stage peripheral arterial disease	0	0	16.784	0	0	0	0	0
Advanced stage tumor	0	38.6862	28.632	0	0	0	14.873	20.0062
Aggregation of blood cells	0	0	0	0	13.6409	0	0	0
Aggregation of cells	0	0	19.3818	0	16.851	19.4574	0	11.3794
Airway hyperresponsiveness	0	0	0	13.2968	0	0	0	0
Allergy	16.5539	19.5852	0	0	19.3401	0	0	0
Alzheimer disease	0	0	0	0	0	0	9.58144	0
Alzheimer disease or frontotemporal dementia	0	0	0	0	0	0	9.59173	0
Amyloidosis	0	21.1031	0	0	14.9571	15.6551	15.3235	13.1243
Anaplastic carcinoma	0	0	17.9221	0	0	0	0	0
Anaplastic thyroid cancer	0	0	19.9417	0	0	0	0	0
Anaplastic thyroid carcinoma	0	0	19.237	0	0	0	0	0
Anemia	0	19.408	0	13.9575	15.9363	0	10.3172	15.0322
Angiogenesis	26.8873	37.5218	35.5458	25.8957	26.7598	35.7115	10.1699	19.7537
Anogenital cancer	46.744	51.1367	48.1965	43.0098	29.4096	41.4097	14.6068	22.4449
Antibacterial response	0	0	0	0	14.2098	0	0	0
Antimicrobial response	37.1295	37.6065	22.7729	23.7564	43.656	36.1061	22.4102	23.9771
Antiviral response	35.0817	32.734	21.9666	26.0348	40.457	31.2852	19.4962	18.908
Aplastic anemia	0	0	0	0	0	0	12.24	0
Apoptosis	46.1178	45.735	54.543	32.8044	41.6412	48.177	23.708	31.3008
Apoptosis of antigen presenting cells	0	0	0	0	15.8936	16.1065	10.1702	12.3896
Apoptosis of blood cells	32.9579	30.2544	28.7335	27.9499	30.9932	31.7893	16.9722	24.9035
Apoptosis of leukocytes	33.7861	30.9736	28.8277	28.5722	31.6844	32.6573	15.8529	24.1594
Apoptosis of lymphatic system cells	23.7878	21.1632	18.6421	17.6265	18.0573	19.0926	9.81986	16.1816
Apoptosis of lymphocytes	22.6678	21.0169	17.9105	18.3096	18.2526	18.9208	9.86755	16.1712
Apoptosis of lymphoid cells	0	0	0	0	0	0	10.1401	16.4964
Apoptosis of macrophages	0	0	0	0	13.6758	0	9.59173	13.7088
Apoptosis of mononuclear leukocytes	24.437	21.2374	17.7196	18.5604	19.973	20.6022	9.2083	16.5264
Apoptosis of myeloid cells	0	0	0	13.1705	16.7382	17.3262	10.8492	16.267
Apoptosis of neurons	0	0	0	0	0	0	0	11.6994
Apoptosis of phagocytes	16.0442	19.0144	0	16.364	21.6686	23.6795	12.0326	15.5176
Apoptosis of T lymphocytes	15.6834	0	0	0	0	0	8.73494	13.7449
Apoptosis of tumor cell lines	22.972	20.9511	20.5481	14.6022	16.1209	19.7793	9.27785	13.2763
Arteriosclerosis	24.3801	25.6558	20.5701	24.8511	25.9016	0	0	17.4091
Assembly of cells	0	19.3081	0	0	14.2934	16.0446	0	0
Assembly of protein-protein complex	0	0	0	0	0	0	8.81447	0
Assembly of Respiratory chain complex I	0	0	0	0	0	0	9.37222	0
Asthma	0	0	0	0	16.3632	0	0	0
Astrocytoma	23.9595	26.8027	31.4668	24.4895	0	19.9622	0	0
Atherosclerosis	24.0201	25.2971	20.6532	24.9661	26.0154	23.5593	0	17.4539
Atherosclerotic lesion	0	0	0	0	15.795	0	9.85794	14.4939
Autophagy	0	0	0	0	14.5031	0	11.653	0
B cell cancer	24.1229	36.4126	40.3033	22.0311	16.5779	27.2868	16.1423	20.2844
B-cell leukemia	0	0	18.9014	0	0	0	0	0
B-cell lymphoma	0	25.9998	26.3111	14.588	0	17.0309	11.6344	13.6897
B-cell lymphoproliferative disorder	23.9042	36.9974	0	0	0	0	0	0
B-cell neoplasm	23.6727	36.7111	38.2608	22.8991	14.703	26.8487	14.6069	20.126
Benign connective or soft tissue neoplasm	0	0	0	0	0	17.5051	0	0
Benign lesion	18.5016	30.7248	34.8605	20.0547	26.6643	36.4526	14.9381	17.0043
Benign oral disorder	16.1741	23.1625	0	15.0938	17.0489	20.7068	9.46154	13.004
Benign pelvic disease	0	18.5794	24.622	16.8254	22.0148	20.4866	8.65233	12.854
Benign solid tumor	15.8962	27.8992	35.585	19.3495	24.4195	33.9028	15.792	18.4117
Benign Tumors	15.7157	27.9857	35.6625	0	24.1727	33.5713	15.9435	0
Binding of blood cells	34.0795	35.5805	25.3997	26.6959	22.3857	27.6731	12.6578	22.1215
Binding of endothelial cells	0	0	17.2849	0	0	0	0	0
Binding of leukocytes	28.7183	30.2364	21.7636	25.0994	19.7369	24.1585	12.1509	20.6762
Binding of myeloid cells	16.7317	0	0	13.7669	15.1444	0	10.0831	15.8048
Binding of professional phagocytic cells	15.5846	0	0	13.698	0	0	8.91186	14.5761
Binding of tumor cell lines	19.2494	22.3084	21.7589	15.5214	0	17.2021	9.28428	12.567
Biosynthesis of reactive oxygen species	0	0	0	0	0	0	8.60437	0
Bleeding	0	0	0	13.7837	0	0	0	0
Blue round small cell tumor	0	0	19.0525	0	0	0	0	0
Brain astrocytoma	18.8355	19.909	25.9943	20.5341	0	15.9453	0	0
Brain glioma	29.8813	27.6012	32.9855	29.9125	13.6207	22.0994	0	12.3457
Brain lesion	32.8721	29.5671	34.4529	31.2333	15.0476	23.5916	9.07806	14.2208
Brain tumor	30.4401	28.1327	34.2997	30.8943	14.3221	22.1582	0	13.2763
Breast cancer	26.6619	27.8842	26.9161	15.1705	20.7154	19.3572	17.1861	21.1708
Breast carcinoma	0	0	16.5602	0	0	0	0	0
Breast or colorectal cancer	37.7972	41.2122	38.0199	23.6493	29.0886	34.4546	12.0385	16.5101
Breast or gastric cancer	26.3818	34.8816	34.7481	22.8574	20.9559	24.8151	12.4564	17.1184
Breast or gynecological cancer	47.4821	52.855	44.486	37.3511	28.5391	37.6737	12.9357	20.3864
Breast or ovarian cancer	30.0983	39.8594	34.5973	20.8298	25.062	26.0319	18.45	20.8971
Breast or ovarian carcinoma	17.3705	25.1197	22.4157	13.3222	0	15.6742	9.6471	0
Breast or pancreatic cancer	35.8132	40.4853	39.7631	23.1619	27.634	33.2743	18.5068	22.5492
Cancer	75.2037	63.2755	65.1171	79.4528	61.4536	67.3927	39.122	44.4354
Cancer of cells	34.5628	46.3244	43.4976	29.272	18.5462	35.1063	11.3106	16.9532
Cancer of head	23.1104	20.2572	19.6166	13.1007	0	15.6227	0	0
Cancer of secretory structure	60.721	56.0786	62.658	64.856	41.573	64.2578	28.7227	33.4482
Carcinoma	79.1603	63.6046	68.1754	84.8356	62.0146	72.0821	36.4633	44.8596
Cell cycle progression	18.1017	28.1944	18.7769	16.1751	0	21.3852	12.3471	15.1272
Cell death of antigen presenting cells	20.179	19.463	0	16.7002	22.2539	21.6473	13.0731	16.9227
Cell death of blood cells	46.0206	40.7234	39.9477	36.4817	43.0122	41.3889	19.8817	33.5222
Cell death of cancer cells	23.1127	0	0	0	0	0	19.4908	26.2882
Cell death of connective tissue cells	18.1377	0	0	0	15.707	0	0	0
Cell death of epithelial cells	18.8154	0	16.7482	14.3043	15.8807	16.4479	9.14086	14.9099
Cell death of immune cells	45.929	40.5205	39.1776	36.668	43.8467	42.7714	18.9674	32.9423
Cell death of liver	0	0	0	0	0	0	0	14.8896
Cell death of lymphatic system cells	26.4358	23.8088	22.2615	21.146	20.7458	21.6616	11.9292	19.9851
Cell death of lymphocytes	25.1926	22.542	20.9486	20.3493	20.8343	20.9007	11.8621	19.8907
Cell death of macrophages	21.2711	19.7391	0	18.072	22.8355	20.0385	13.375	20.1461
Cell death of malignant tumor	23.8008	0	0	0	13.7929	0	19.6929	26.4707
Cell death of mononuclear leukocytes	27.0503	23.3607	21.2955	21.1435	23.1047	23.129	11.209	20.2865
Cell death of myeloid cells	20.9885	24.506	20.0276	21.815	24.6296	24.4821	14.3888	21.399
Cell death of osteosarcoma cells	0	0	0	0	0	0	30.4653	28.5948
Cell death of phagocytes	24.1944	27.3742	22.4848	22.5879	29.4657	29.3512	15.109	19.622
Cell death of T lymphocytes	18.2643	0	0	13.7648	15.033	0	11.5101	17.0189
Cell death of tumor	28.0598	20.3798	0	0	17.2042	0	20.578	28.0437
Cell death of tumor cell lines	24.1934	25.8189	23.8888	19.0158	18.4944	23.5243	12.7913	16.2478
Cell death of tumor cells	25.5955	0	0	0	16.2908	0	20.8576	28.0007
Cell movement	64.959	79.2241	63.3296	49.7191	43.6693	57.1908	22.005	35.6456
Cell movement of antigen presenting cells	27.3479	30.9261	22.5936	25.866	21.5251	18.7986	12.8423	22.5997
Cell movement of blood cells	57.8187	70.1142	49.9992	50.2781	45.4552	55.0289	24.3275	35.6479
Cell movement of connective tissue cells	0	0	17.0817	0	0	15.8417	0	0
Cell movement of dendritic cells	0	0	0	0	0	0	10.5965	13.0572
Cell movement of granulocytes	36.7171	34.8079	23.0785	23.8712	29.4957	26.3761	15.2417	21.6464
Cell movement of leukocytes	57.0623	62.8362	46.8102	44.0557	46.7106	51.0118	24.7399	35.0678
Cell movement of lymphatic system cells	27.6652	32.1141	21.3101	21.095	26.2838	22.8979	13.6371	19.7619
Cell movement of lymphocytes	26.6062	31.0377	19.8529	20.5402	25.2295	20.9943	13.7561	20.0093
Cell movement of lymphoid cells	0	0	0	0	25.5636	0	0	0
Cell movement of macrophages	19.7846	22.2695	0	18.4383	17.8728	0	8.84474	16.1157
Cell movement of mononuclear leukocytes	29.6901	37.1	23.9233	23.6342	26.9392	28.0723	14.082	20.1076
Cell movement of myeloid cells	41.4519	45.9335	33.4185	33.3875	34.5468	34.112	18.0739	25.3531
Cell movement of neutrophils	32.3167	31.0032	20.046	20.4571	26.1105	21.5749	13.7689	20.2281
Cell movement of phagocytes	40.0738	46.057	33.606	34.5377	32.8623	33.3331	19.1662	27.3352
Cell movement of smooth muscle cells	0	0	0	0	0	0	0	11.3096
Cell movement of T lymphocytes	23.7454	24.225	19.4733	14.9211	23.7993	16.1091	8.73494	11.496
Cell movement of tumor cell lines	17.8282	19.0197	17.1202	0	0	0	9.79273	16.9265
Cell proliferation of fibroblasts	0	0	0	13.428	0	0	0	0
Cell proliferation of T lymphocytes	35.8541	39.1199	26.9161	20.7838	25.4722	21.8233	11.3181	17.6631
Cell proliferation of tumor cell lines	21.8257	26.4434	18.5056	0	18.0973	23.5257	9.8506	12.9341
Cell survival	26.1856	28.1944	34.8397	18.7182	23.4171	28.9892	20.9994	27.287
Cell transformation	15.8297	0	0	0	0	0	0	0
Cell viability	25.4407	24.8264	32.1786	16.2725	24.0458	27.4467	19.3604	24.8469
Cell viability of blood cells	0	0	0	14.3357	13.7796	0	0	0
Cell viability of leukocytes	0	0	0	14.0148	14.8521	0	0	0
Cell-cell contact	0	18.7516	17.6129	0	0	16.2972	0	0
Cell-mediated response	21.0055	23.5032	17.5431	17.0937	22.9789	16.8558	12.45	14.6777
Cellular homeostasis	37.8286	35.0778	30.2133	19.2591	34.8586	25.8604	19.5458	22.1974
Cellular infiltration	51.7159	52.5162	35.2217	39.0548	46.3101	36.2493	20.6949	29.7607
Cellular infiltration by blood cells	53.5593	52.5717	34.5865	39.1736	44.9227	37.3975	18.8757	26.7872
Cellular infiltration by granulocytes	32.9894	32.8771	17.1702	22.2993	27.634	21.9956	12.3612	21.3027
Cellular infiltration by leukocytes	53.0081	52.0443	34.0447	38.0622	44.9358	37.4039	18.356	26.286
Cellular infiltration by lymphocytes	21.9988	25.9071	0	19.8106	18.9279	0	8.78387	13.3212
Cellular infiltration by lymphoid cells	22.2797	26.1861	16.3864	20.0867	19.8224	15.1946	9.04639	13.5942
Cellular infiltration by macrophages	17.2315	0	0	14.7412	16.7111	0	0	0
Cellular infiltration by mononuclear leukocytes	24.4737	29.681	16.9301	21.0402	20.837	17.8693	9.52582	13.8248
Cellular infiltration by myeloid cells	36.9831	38.0653	22.4955	27.1397	33.3383	24.5502	14.3045	22.2243
Cellular infiltration by phagocytes	31.8127	34.7422	20.3658	23.9375	30.0306	21.4706	12.4812	19.9728
Central nervous system amyloidosis	0	0	0	0	0	0	9.83138	0
Central nervous system cancer	32.6873	32.767	37.4741	32.8646	16.5398	23.9751	9.28428	14.6865
Central nervous system solid tumor	34.5768	33.9086	38.5468	36.4578	17.9236	24.8279	10.5036	16.9833
Central nervous system tumor	34.7701	0	38.7505	36.6437	18.0643	0	0	0
Cerebral disorder	16.4932	0	0	0	0	0	0	0
Chemotaxis	27.6317	29.3164	27.456	24.0093	20.8592	23.0666	13.1765	20.3385
Chemotaxis of antigen presenting cells	0	0	0	0	0	0	0	12.3141
Chemotaxis of blood cells	20.9168	0	0	0	0	0	0	0
Chemotaxis of leukocytes	20.5067	19.9217	0	16.8875	15.9788	0	9.86852	16.3136
Chemotaxis of myeloid cells	0	0	0	13.7281	0	0	0	12.2836
Chemotaxis of phagocytes	0	0	0	14.4797	0	0	0	11.7962
Chorea	0	0	0	0	0	0	21.2993	18.2776
Chronic bowel disorder	0	0	0	0	0	15.809	0	0
Chronic colitis	0	0	0	15.555	14.059	16.3161	17.0665	19.2443
Chronic inflammatory arthropathy	35.3663	36.0184	24.7543	0	32.3689	24.4084	0	0
Chronic inflammatory disorder	39.73	44.6253	33.0367	38.5108	36.7863	35.1662	22.8243	31.5794
Chronic skin disorder	0	0	0	0	0	0	12.0243	11.5043
Colitis	30.5719	29.4042	19.105	18.8931	27.634	22.3707	14.8611	20.624
Colon adenocarcinoma	18.6729	0	20.7171	0	0	18.6963	0	0
Colon cancer	24.0157	24.9909	26.7446	15.596	18.3348	24.426	0	0
Colon carcinoma	20.684	20.6534	23.4369	14.1604	15.2196	20.6512	0	0
Colon tumor	24.229	25.6238	27.4144	16.2785	18.7322	24.8054	0	0
Colorectal adenocarcinoma	20.4622	20.8007	22.2122	13.3606	13.9385	21.5193	0	0
Colorectal cancer	25.7857	30.3986	29.1493	16.2234	21.6289	28.7218	0	0
Colorectal carcinoma	23.4926	23.6098	25.1423	15.6735	15.6566	24.4756	0	0
Colorectal lesion	0	32.1115	0	18.2089	0	29.4388	0	11.6332
Colorectal tumor	25.9723	31.9481	30.7381	18.0838	23.3866	29.2898	0	11.5309
Concentration of lipid	18.4932	0	0	13.5785	16.5101	0	0	0
Congenital anemia	0	0	0	0	0	0	9.35917	0
Congenital aplastic anemia	0	0	0	0	0	0	10.116	0
Connective or soft tissue tumor	46.113	42.8861	53.118	39.1332	27.1248	48.3647	9.6311	11.4936
Connective tissue tumor	0	0	0	0	0	0	12.7599	0
COVID-19	27.49	24.7869	21.2209	27.0357	35.2069	25.0077	23.8271	26.1403
Cutaneous melanoma	37.9408	36.61	47.3492	32.5706	22.2805	41.2208	0	0
Cutaneous T-cell lymphoma	0	0	0	0	0	0	10.4418	0
Cytokine and chemokine mediated signaling pathway	0	0	0	0	14.4397	0	0	13.4235
Cytolysis	0	0	0	17.6509	15.4939	0	14.0913	21.1965
Cytotoxicity	0	0	0	0	0	0	11.0811	0
Cytotoxicity of cells	0	0	0	0	0	0	9.11756	0
Damage of lung	17.7857	18.8092	0	12.969	15.2536	0	11.2879	17.1249
Decay of mRNA	20.5469	0	0	0	16.3586	0	28.7935	0
Decay of RNA	20.7894	0	0	0	16.6186	0	29.0038	26.3007
Degranulation	0	22.3225	0	13.6886	0	15.7529	23.3627	20.4504
Degranulation of cells	21.1786	21.852	23.1347	13.6255	23.0093	15.6983	22.8896	19.9917
Degranulation of granulocytes	0	0	0	0	18.1276	0	20.5112	0
Degranulation of leukocytes	18.1377	18.863	19.2304	0	20.8371	15.4013	20.4368	20.3072
Degranulation of myeloid cells	15.8874	0	17.3593	0	19.3685	0	19.2411	18.7548
Degranulation of neutrophils	0	0	0	0	18.1352	0	20.0119	19.4065
Degranulation of phagocytes	15.6076	0	17.9143	0	19.0792	15.3395	18.9085	19.3228
Delayed hypersensitive reaction	0	0	0	0	0	0	0	12.8308
Dementia	0	0	0	0	0	0	11.7101	0
Dermatitis	26.8091	31.0862	18.5894	15.5925	30.3044	25.7823	9.35983	13.7378
Development of abdomen	0	0	0	12.8502	0	0	0	0
Development of adenocarcinoma	24.9954	32.1359	31.5625	25.0994	16.5657	24.0805	0	12.9983
Development of benign tumor	0	0	0	0	0	15.5183	0	0
Development of body axis	0	0	17.2596	0	0	0	0	0
Development of body trunk	20.3198	23.9895	33.5749	25.839	18.0179	25.2526	0	14.8324
Development of carcinoma	37.2515	42.9317	43.1304	36.979	27.9587	41.4192	10.0747	18.181
Development of cardiovascular tissue	0	18.7856	0	0	13.8311	15.5697	0	0
Development of colorectal tumor	23.4668	23.5828	25.1184	15.6539	15.639	24.6483	0	0
Development of digestive organ tumor	27.8826	31.5658	30.198	22.226	17.7827	29.0077	0	0
Development of endothelial tissue	0	0	0	0	13.7798	15.5287	0	0
Development of epithelial tissue	0	0	0	0	0	18.5145	0	0
Development of genital tumor	29.82	38.4502	30.4335	26.5612	20.7982	28.63	0	11.5085
Development of head	0	0	16.4004	0	0	0	0	0
Development of hematopoietic system	0	0	0	0	0	0	9.64027	11.4242
Development of intestinal tumor	0	0	0	15.767	0	0	0	0
Development of lung carcinoma	0	21.8621	26.2767	0	0	16.4472	10.2603	0
Development of lung tumor	0	22.7991	26.9936	0	0	17.2675	11.2494	11.3118
Development of malignant tumor	38.163	44.4742	45.9222	39.7262	28.7497	42.3285	10.698	20.0545
Development of mononuclear leukocytes	30.6798	34.8584	0	27.9852	21.2765	23.749	9.81914	12.623
Development of neuroepithelial tumor	0	0	0	0	16.312	0	0	0
Development of non-small cell lung carcinoma	0	21.5319	25.9254	0	0	16.1589	0	0
Development of vasculature	31.0163	38.1644	36.3367	26.8604	30.1735	37.0213	9.8506	18.589
Dextran sodium sulfate-induced colitis	23.4303	27.961	17.9448	20.9516	23.4425	24.3269	22.0299	28.4998
Diabetes mellitus	45.0184	43.8214	31.619	27.0866	34.6732	33.7839	29.0038	32.4247
Diamond-Blackfan anemia	0	0	0	0	0	0	9.45446	0
Differentiation of antigen presenting cells	0	0	0	14.7166	0	0	0	0
Differentiation of bone	0	20.8622	0	0	0	0	0	0
Differentiation of bone cells	18.5978	20.8354	0	0	16.0273	0	0	0
Differentiation of bone marrow cells	0	0	0	0	0	0	9.88988	0
Differentiation of connective tissue cells	27.2398	25.3844	23.057	18.5224	26.5384	25.2203	0	0
Differentiation of mononuclear leukocytes	30.5559	34.7294	28.787	28.2746	0	0	0	0
Differentiation of phagocytes	0	0	0	14.989	0	0	0	0
Differentiation of progenitor cells	0	0	17.5431	0	0	0	0	0
Differentiation of T lymphocytes	18.7484	19.0976	0	14.1458	0	0	0	0
Digestive organ tumor	59.58	52.6262	47.5951	53.8715	39.9198	47.3256	16.0271	23.0957
Digestive system cancer	60.6503	55.2176	50.6168	53.9375	40.1137	46.6252	14.7919	22.2479
Disorder of basal ganglia	17.4144	0	22.3438	0	36.224	20.4614	25.3787	22.94
Disorder of blood pressure	0	20.9483	19.7418	15.0984	15.3924	0	0	0
Disorder of pregnancy	0	25.3054	23.7054	15.9446	17.8299	0	0	0
Ductal carcinoma	18.7485	0	25.9249	0	0	0	0	0
Dyskeratosis congenita or aplastic anemia	0	0	0	0	0	0	11.6185	0
Dyskinesia	0	0	17.9113	0	26.2785	15.3833	21.3593	18.6236
Encephalitis	33.2746	33.6685	20.7536	18.3395	24.4243	19.2779	11.049	15.0664
Endocrine cancer	50.2498	44.0502	52.4518	50.8117	34.2665	50.6754	0	23.8102
Endocrine carcinoma	49.9921	43.8211	52.8	50.5651	34.3183	50.7355	23.8466	23.6204
Endocrine gland tumor	51.6381	44.9387	54.481	52.1724	35.0182	53.8345	23.5536	24.8469
Endocytosis by eukaryotic cells	0	0	0	0	0	0	9.63636	0
Endometrial adenocarcinoma	15.88	0	0	0	0	0	0	0
Endometrial cancer	24.711	27.3064	23.9841	17.6957	0	16.4789	0	0
Endometrial carcinoma	16.9637	0	0	0	0	0	0	0
Endometrioid carcinoma	16.5539	19.3039	0	0	0	0	0	0
Endometrium tumor	0	0	0	17.7425	0	0	0	0
Endothelial cell development	0	19.4596	0	0	13.9613	15.7433	0	0
Endotoxemia	0	0	0	0	0	0	0	12.5803
Endotoxicosis	15.9737	18.9123	0	0	0	0	9.06502	12.7515
Endotoxin shock response	0	0	0	0	0	0	9.06039	12.7062
Engulfment of antigen presenting cells	0	0	0	0	0	0	8.55066	0
Engulfment of blood cells	0	0	0	0	0	0	9.08265	0
Engulfment of cells	0	0	0	0	15.0164	0	10.4405	0
Engulfment of leukocytes	0	0	0	0	0	0	10.028	0
Engulfment of myeloid cells	0	0	0	0	0	0	10.8119	0
Engulfment of phagocytes	0	0	0	0	0	0	10.4768	0
Enlargement of lymphoid organ	0	20.2347	0	13.5385	0	0	0	0
Enlargement of spleen	16.8303	20.1708	0	13.4466	0	0	0	0
Enteritis	31.0449	30.3835	17.5504	17.3049	25.9156	23.0242	15.0486	21.2311
Eosinophilia	0	0	0	0	13.6521	0	9.96743	0
Epithelial neoplasm	79.1603	64.3922	68.168	85.2691	61.9482	71.5269	36.6564	44.4354
Expansion of cells	0	21.218	0	13.7987	0	0	0	12.5292
Expansion of lymphocytes	0	0	0	0	0	0	0	11.3169
Experimental autoimmune encephalomyelitis	27.3815	25.6555	16.7176	14.0499	18.8757	0	0	11.5069
Experimental colitis	24.7328	26.8547	18.7786	20.9522	24.7427	23.4272	21.617	28.3058
Experimentally-induced arthritis	0	19.5108	0	15.3379	0	0	11.3665	17.317
Expression of protein	0	0	0	0	0	0	23.0014	25.0666
Expression of RNA	16.4438	0	0	0	0	0	0	0
Extraadrenal retroperitoneal tumor	20.0709	23.7038	32.2619	19.108	13.8011	24.3358	9.6969	13.8451
Extracranial solid tumor	69.4622	57.0469	59.5842	73.4031	54.2869	64.4616	30.3779	36.9112
Extrapancreatic malignant tumor	73.3628	65.1933	69.6974	79.999	57.409	60.6532	31.4962	37.67
Extrapancreatic neuroendocrine tumor	0	0	21.1511	0	0	0	0	0
Familial encephalopathy	0	0	0	0	19.7685	0	17.2761	14.3005
Familial neurological disorder	0	0	0	12.8793	20.3635	18.4155	21.6303	16.1613
Familial psychiatric disease	0	0	16.5381	0	23.8832	0	21.701	19.1449
Fatty acid metabolism	0	0	0	13.1709	13.994	0	0	0
Female genital carcinoma	25.0343	32.4594	26.7659	21.9112	14.5243	22.0679	0	0
Female genital neoplasm	34.8718	44.9113	35.7924	29.2896	23.4809	32.5456	8.704	13.4768
Female genital tract adenocarcinoma	25.0435	32.8125	27.8292	20.8001	14.7439	21.6192	0	0
Female genital tract cancer	32.0071	41.2024	31.9502	27.1058	19.5988	28.3195	0	11.898
Female genital tract serous carcinoma	18.3581	34.276	34.1311	21.7209	23.2117	28.3608	9.67831	0
Fibrosis	21.4823	30.0081	27.4098	19.2698	17.283	23.911	10.0114	14.8134
Formation of cellular protrusions	0	0	20.2961	0	0	0	0	0
Formation of lymphoid tissue	0	0	0	15.1021	0	0	0	0
Formation of solid tumor	62.1229	60.0128	67.4298	69.9376	43.4845	54.6688	19.8825	27.7407
Frequency of tumor	39.0613	47.1821	49.0031	43.4095	29.7148	43.198	12.5635	21.5866
Function of antigen presenting cells	27.3036	23.9507	23.5668	23.0518	25.3468	25.8964	15.4429	16.5654
Function of blood cells	57.0733	50.6024	45.3771	44.8973	39.275	44.1049	19.0951	28.1613
Function of dendritic cells	0	0	0	0	0	0	10.3726	0
Function of immune system	0	0	0	0	14.2676	0	0	0
Function of leukocytes	58.3946	51.5925	46.7291	46.255	40.8803	44.3184	21.3486	29.388
Function of lymphatic system cells	39.1545	35.6665	27.3083	26.6977	27.7224	26.8487	14.0186	20.6049
Function of lymphocytes	39.6358	34.7312	26.863	24.5116	28.5081	25.8602	13.7452	19.4662
Function of macrophages	22.648	19.1256	0	18.8971	20.582	18.6755	10.7732	12.2217
Function of mononuclear leukocytes	41.3187	35.6677	27.1383	25.3588	29.3947	26.7172	14.0104	20.2619
Function of myeloid cells	25.839	21.0001	19.9353	20.1245	23.1047	21.152	11.4605	12.1895
Function of phagocytes	28.3103	26.944	26.5693	24.764	24.5743	26.8791	14.441	16.4036
Function of T lymphocytes	29.9416	29.1855	21.838	20.1654	22.3263	19.2951	10.4189	14.7547
Gastro-esophageal carcinoma	0	0	16.5258	0	0	0	0	0
Gastroenteritis	31.6415	30.9695	19.0332	19.5534	26.9998	23.6393	15.5364	22.8533
Gastroesophageal cancer	0	0	16.318	0	0	0	0	0
Gastrointestinal adenocarcinoma	53.1442	48.1459	45.3061	45.4651	30.9283	38.5778	11.0599	16.9818
Gastrointestinal carcinoma	56.8649	52.3137	50.4512	53.5286	34.0988	45.9121	12.5779	19.6516
Gastrointestinal tract cancer	53.8049	51.8397	50.1318	51.6996	35.0117	44.7727	12.7373	20.2689
Gastrointestinal tumor	53.8049	53.0811	50.4271	52.6677	36.8363	45.3254	13.6008	21.5088
Generation of reactive oxygen species	0	0	0	0	0	0	9.57245	0
Generation of tumor	0	0	0	0	0	0	10.83	20.2233
Genital carcinoma	32.7215	34.2335	34.7611	32.2456	17.2206	28.3759	0	12.5383
Genital tract cancer	39.5605	44.3353	42.8039	36.6566	23.9035	36.1061	9.6338	16.6891
Genital tumor	42.0224	48.8915	46.5721	39.7477	27.0748	39.8733	10.7242	17.6135
Genitourinary adenocarcinoma	37.6227	38.161	38.139	35.3315	23.3856	32.0389	8.70501	16.0143
Genitourinary carcinoma	41.8195	37.4973	41.0615	45.292	24.1569	32.4345	9.86852	18.4412
Genitourinary tumor	50.6858	50.8986	49.9858	50.5413	33.7202	44.921	15.9478	24.392
Glioma	33.5966	32.7372	35.9375	32.6109	16.1956	23.9419	8.67467	14.6956
Glioma cancer	33.0083	32.1773	35.5473	31.377	15.9336	24.1172	0	13.7933
Glucose metabolism disorder	51.9338	49.8536	38.1069	31.939	45.0191	36.8121	34.4876	39.1765
Gonadal tumor	0	25.713	21.8396	0	0	18.865	9.43358	0
Grade 1-4 astrocytoma	18.3896	20.3857	26.5407	20.8224	0	16.1921	0	0
Grade 3-4 glioma	20.8228	0	31.2489	0	0	0	0	0
Grade 3-4 glioma cancer	20.7302	23.5066	31.1361	24.9122	0	19.884	0	0
Grade 3-4 tumor	21.5803	25.0253	32.1695	25.6221	0	21.2615	0	0
Grade 4 astrocytoma	18.2832	20.2787	25.9888	20.3398	0	15.7798	0	0
Grade 4 high grade glioma	18.2832	20.2787	25.9888	20.3398	0	15.7798	0	0
Grade 4 malignant glioma	18.2832	20.2787	25.9888	20.3398	0	15.7798	0	0
Growth of connective tissue	21.3172	22.2951	22.0131	19.7469	16.424	23.747	8.66526	12.145
Growth of epithelial tissue	21.2947	30.1993	20.8891	18.001	18.267	27.0324	0	0
Growth of lesion	0	33.4752	0	0	25.0721	25.7182	12.4879	22.1318
Growth of malignant tumor	0	0	16.2853	0	0	15.3465	0	12.9947
Growth of muscle tissue	0	0	0	0	0	16.9069	10.191	12.9267
Growth of solid tumor	0	19.874	0	0	0	15.8007	0	0
Growth of tumor	28.06	33.2512	27.085	20.5331	24.5453	25.5157	12.3209	21.93
Head and neck cancer	57.3279	50.0645	53.4061	53.7775	39.4679	58.6026	26.0941	26.673
Head and neck carcinoma	49.5431	45.3606	51.1548	48.9433	35.1319	54.5989	23.0014	22.7568
Head and neck tumor	69.8542	61.7055	65.4138	66.5598	49.542	68.539	24.9774	31.3483
Healing of lesion	0	0	0	0	0	0	9.19259	11.9184
Hematologic cancer	39.8658	49.6783	48.0703	30.421	28.5782	35.9028	22.0544	27.396
Hematologic cancer of cells	33.7217	47.9993	43.2225	28.2654	24.1813	36.4459	17.4424	27.9329
Hematological or lymphatic system tumor	42.9614	52.5717	53.4351	32.6783	29.1296	38.4905	23.5373	30.0211
Hematopoiesis of mononuclear leukocytes	30.4396	34.6134	28.6707	27.752	21.0552	23.5336	9.641	12.4324
Hematopoietic neoplasm	40.9058	50.7286	50.9466	31.1016	28.3293	36.8332	22.7128	29.16
Hemostasis	0	0	0	0	0	0	8.84474	0
Hepato-pancreato-biliary cancer	27.9619	31.0421	33.4263	20.6698	20.2773	28.7172	10.1137	15.5142
Hepatobiliary carcinoma	17.4378	21.1426	24.5905	13.7774	0	16.3817	9.11366	11.7004
Hepatobiliary neoplasm	0	19.3667	18.3546	0	0	16.2659	0	0
Hepatobiliary system cancer	16.4993	21.811	24.294	13.5645	0	17.4607	9.43469	12.1786
Hepatocellular carcinoma	0	0	16.8861	0	0	0	0	0
Hereditary connective tissue disorder	0	0	0	0	0	19.4761	0	0
High grade astrocytoma	23.2751	26.5116	31.6141	23.8072	0	19.9077	0	0
High grade glioma	0	0	0	23.9632	0	0	0	0
Homeostasis of blood cells	26.393	31.6031	26.6848	24.5925	16.2684	19.655	9.01219	12.567
Homeostasis of leukocytes	25.693	31.8435	25.1239	23.4954	16.3124	19.7645	0	12.2084
Homeostasis of mononuclear leukocytes	25.3481	31.0421	24.3454	23.1619	15.6292	19.4366	0	11.8508
Homing of blood cells	22.691	22.0703	16.4327	17.6328	17.6219	15.1539	0	0
Homing of cells	30.8764	31.6265	28.421	24.528	22.659	24.8049	13.6459	21.0435
Homing of leukocytes	22.0154	21.8911	0	17.4581	17.4452	0	10.2471	16.9979
Huntington Disease	0	0	18.5568	0	27.2905	0	21.0622	18.0545
Hypersensitive reaction	22.2295	27.3778	22.4775	19.1563	23.2791	19.1714	12.5811	21.7252
Hypertension	0	22.1438	20.1768	15.438	15.0962	0	0	0
Immune mediated inflammatory disease	59.9058	64.5264	44.4903	41.6915	60.2453	55.4165	34.2656	39.1765
Immune response of antigen presenting cells	16.3182	0	0	0	15.2619	15.8387	11.5006	13.6803
Immune response of brain	33.6437	34.0435	21.071	18.6471	24.754	19.5849	0	0
Immune response of cells	28.4345	30.9356	20.8736	22.0613	27.256	24.7224	19.6929	21.6961
Immune response of dendritic cells	0	0	0	0	0	0	8.91395	0
Immune response of leukocytes	28.1196	27.4451	21.8369	23.8409	24.8518	26.1074	20.5075	24.0826
Immune response of myeloid cells	17.6769	0	0	13.0882	16.0375	15.5041	12.8918	13.9956
Immune response of phagocytes	19.2224	0	0	15.1396	18.1526	19.7629	14.7179	16.2529
Immunodeficiency	15.9171	0	0	0	0	0	0	0
Incidence of tumor	44.5734	52.2451	52.4168	48.8736	35.3968	48.1968	15.1007	23.2482
Infarction	15.816	18.7877	0	0	18.0855	20.4277	10.1932	12.671
Infarction of heart	0	0	0	0	15.8513	0	0	0
Infection by Bacilli	0	0	0	0	0	0	12.3817	11.8454
Infection by coronavirus	31.2592	27.4817	22.5031	28.1522	37.3022	27.6116	27.4659	30.5376
Infection by mycobacteria	0	0	0	0	0	0	0	13.1565
Infection by RNA virus	35.3329	29.9121	19.3125	21.6197	29.7148	25.8616	28.0931	32.0327
Infection by SARS coronavirus	28.5472	25.8143	21.7334	27.0399	0	25.0158	24.3541	26.6705
Infection of cells	0	0	0	0	0	0	12.1568	12.2879
Infection of leukocytes	0	0	0	0	0	0	8.91084	0
Infection of mammalia	53.2865	52.2718	33.6166	26.9477	40.4273	50.5644	22.6104	29.3838
Infiltration by neutrophils	26.2572	28.2775	0	20.0444	22.3003	17.3726	10.3018	18.6428
Infiltration by T lymphocytes	19.8422	22.6246	17.2874	14.9894	18.4961	0	0	0
Inflammation of absolute anatomical region	56.597	60.3808	42.7714	44.763	46.6165	51.0922	24.1836	31.1015
Inflammation of airway	16.6702	0	0	15.0596	16.7659	0	0	12.0702
Inflammation of body cavity	51.8703	54.4809	35.2217	40.225	40.4183	45.7622	23.6672	30.5687
Inflammation of central nervous system	34.9801	35.8979	21.5941	19.1772	28.6566	20.9604	13.2861	17.3444
Inflammation of gastrointestinal tract	31.7864	33.5047	20.3109	21.1675	27.7224	25.1844	17.5756	25.1468
Inflammation of joint	51.8794	53.6862	41.2132	39.86	53.3656	47.0726	25.3453	33.8834
Inflammation of liver	16.4714	0	0	14.4455	0	0	0	0
Inflammation of lung	32.5179	30.097	20.0557	22.87	26.9906	27.0691	14.5582	19.4059
Inflammation of organ	63.125	65.7753	46.7868	45.0169	56.2276	57.1908	23.2498	31.8419
Inflammation of respiratory system	38.1455	35.3803	25.5535	27.868	31.2804	29.9697	14.6725	21.5605
Inflammation of respiratory system component	37.3687	34.1362	25.3123	27.6243	31.0234	29.2569	14.4515	21.318
Inflammation of the large intestine	29.0081	28.3625	18.0004	17.3809	26.6827	21.9754	14.441	19.9799
Inflammation of urinary tract	17.4636	0	0	0	0	0	0	0
Inflammatory Bowel Disease	17.8714	19.463	0	14.3218	16.3379	0	0	13.432
Inflammatory response	52.654	48.3463	38.9109	37.7149	43.9774	40.8179	24.4516	31.5753
Initiation of translation of protein	19.9651	0	0	0	0	0	29.5936	29.5504
Innate immune response	26.8143	23.5203	0	0	26.828	21.7313	18.0623	16.862
Insulin resistance	0	0	0	0	0	0	11.0233	11.7899
Insulin-dependent diabetes mellitus	40.2281	43.0477	35.3732	33.4289	35.0628	35.6323	39.3972	45.4223
Interaction of blood cells	0	36.1256	25.9239	27.2087	0	27.6795	0	0
Interaction of endothelial cells	0	0	17.7264	0	0	0	0	0
Interaction of leukocytes	28.7183	31.333	22.7587	26.1451	0	24.1664	0	0
Interaction of mononuclear leukocytes	16.2925	0	0	0	0	0	0	0
Interaction of phagocytes	21.1002	20.4151	0	17.2275	14.7908	15.876	9.76308	15.9923
Interaction of tumor cell lines	19.1865	0	21.2072	15.1023	0	16.7382	8.7785	11.9184
Internalization of cells	0	0	0	0	0	0	10.0855	0
Interphase	0	0	0	0	0	0	0	12.3108
Intestinal adenocarcinoma	0	0	0	0	0	0	11.0275	0
Intestinal cancer	54.0065	50.1527	47.3327	45.6043	34.6844	41.0498	12.6069	17.9323
Intestinal carcinoma	55.6973	0	47.996	48.6194	0	0	12.5755	0
Intestinal tumor	53.7194	51.0338	48.2062	46.4614	36.4482	41.5315	13.4646	18.7036
Intraabdominal organ tumor	64.0569	58.2979	53.8681	65.3817	47.818	53.0891	20.4418	27.7407
Intracranial lesion	30.8264	28.2827	0	31.0499	14.4314	22.2928	0	13.3828
Intrathoracic malignant tumor	19.4829	24.3777	32.732	0	15.0209	26.0319	13.483	14.3955
Intrathoracic organ tumor	19.8994	24.8283	33.4866	0	15.3992	27.3477	13.778	15.5198
Invasion of cells	0	23.956	23.0789	13.2524	14.9598	18.0806	0	0
Invasive cancer	0	0	18.303	0	0	20.0439	0	0
Invasive tumor	33.4664	40.0749	33.6564	17.073	23.0126	38.7534	14.348	18.451
Large intestine adenocarcinoma	51.5322	47.6023	45.2366	45.5589	31.5064	39.7209	11.0275	15.5461
Large intestine carcinoma	55.7392	51.0029	48.0397	48.6547	34.058	42.7714	12.5831	17.2743
Large intestine neoplasm	53.2843	50.9071	47.7876	46.0476	36.3422	41.1739	13.3673	18.6133
Leukemia	0	0	19.5332	0	0	0	0	0
Leukocyte migration	57.5242	69.9569	49.6977	49.9943	45.5703	53.8632	24.3044	35.6723
Leukopoiesis	38.1594	42.4057	34.7172	32.7761	23.5641	29.9157	10.4688	15.1488
Liquid tumor	18.9736	21.8168	21.8879	0	0	16.138	0	11.329
Liver cancer	0	22.0379	25.3234	0	0	18.2732	8.70586	11.5518
Liver carcinoma	16.2666	21.5034	25.797	12.7463	0	17.6376	0	11.3221
Liver Damage	17.9607	19.0979	0	0	14.6247	0	9.96059	11.5445
Liver lesion	22.6177	29.3766	27.6845	20.1813	17.4782	24.6217	12.5217	16.3433
Liver tumor	0	19.177	19.359	0	0	16.3243	0	0
Lung adenocarcinoma	0	21.3674	25.7492	0	0	16.0177	10.2429	0
Lung cancer	19.4876	23.9611	32.5048	0	14.8515	25.6279	13.6008	14.3694
Lung carcinoma	16.2404	20.249	30.3151	0	0	22.5554	13.6576	13.3119
Lung injury	16.2925	19.0165	0	12.9565	14.2741	0	9.2213	16.0477
Lung tumor	19.8766	25.0234	33.4648	0	15.5451	27.3351	13.893	15.6562
Lupus erythematosus	30.2002	35.458	19.7821	17.023	34.0106	31.2433	19.4749	27.4992
Lymphatic system tumor	38.713	52.3137	52.0564	32.4418	26.1241	40.851	21.0786	32.3772
Lymphocyte homeostasis	25.1032	30.796	23.6854	22.9268	15.4188	19.2177	0	11.6506
Lymphocyte migration	26.7018	29.2266	20.9689	17.6417	25.7478	20.4277	12.068	17.2437
Lymphocytic cancer	36.1541	49.9162	47.6709	30.3452	24.6502	37.6854	20.2194	30.9916
Lymphocytic leukemia	0	0	17.918	0	0	0	0	0
Lymphocytic neoplasm	36.5687	49.7222	48.114	30.7217	24.754	38.1067	20.1028	31.3483
Lymphohematopoietic cancer	41.0852	50.6574	49.9858	31.002	29.3947	36.7653	23.0472	28.4446
Lymphohematopoietic neoplasia	41.9708	51.5546	52.4168	31.5457	29.004	37.5638	23.3545	29.8521
Lymphoid cancer	37.5126	51.3734	50.1241	31.0499	25.8148	39.0356	21.1048	31.9804
Lymphoma	28.1423	48.6127	40.2766	23.8886	27.8596	32.0389	19.7367	25.3471
Lymphopoiesis	26.8042	31.333	25.4749	25.0257	17.3876	19.8397	8.66299	11.5178
Lymphoproliferative disorder	37.3362	51.1848	48.628	30.6192	25.6534	38.5727	0	30.7592
Lymphoreticular neoplasm	31.7778	47.0225	41.8609	23.9682	26.1535	29.0752	20.4184	21.131
Male genital neoplasm	0	0	25.0003	17.653	0	16.0894	0	12.1803
Malignant connective or soft tissue neoplasm	42.4688	40.7243	50.1613	36.8685	23.8255	44.4716	0	0
Malignant genitourinary solid tumor	49.492	47.9993	47.6282	49.1476	31.6022	42.281	14.5207	23.4144
Malignant neoplasm of large intestine	53.5092	50.2324	47.128	45.4297	34.7629	40.8752	12.6437	17.9879
Malignant neoplasm of male genital organ	0	0	23.7	16.364	0	15.2434	0	12.2569
Malignant neoplasm of respiratory system	20.4952	25.7679	31.9076	14.0041	15.2158	26.7726	12.5416	13.5358
Malignant neoplasm of retroperitoneum	17.0939	19.4067	30.5062	15.8947	0	22.0898	9.20632	13.3269
Malignant soft tissue neoplasm	41.2345	37.7085	48.7913	34.775	22.3525	41.6794	0	0
Malignant solid organ tumor	45.0792	44.8567	52.7351	40.7304	31.4136	50.9526	0	0
Malignant solid tumor	72.1213	59.2125	61.3882	76.7249	57.409	65.2836	34.2656	40.6441
Mammary tumor	27.627	29.8407	28.919	15.8188	21.2251	19.5612	18.5708	22.8114
Mature B cell malignant tumor	0	20.6962	20.7609	0	0	0	9.71195	13.4104
Mature B-cell neoplasm	0	23.7579	21.1031	0	0	0	8.59114	13.3611
Mature lymphocytic neoplasm	21.8569	35.4257	27.9011	16.5432	15.674	22.4531	11.8088	18.635
Mature T-cell neoplasm	0	25.2656	0	0	14.906	16.5434	0	0
Mature T-cell or NK-cell neoplasm	0	24.571	16.5381	0	14.446	15.7183	0	11.6063
Melanoma	47.69	43.4891	53.4061	36.0858	26.2899	48.3358	0	0
Metabolism of carbohydrate	0	0	0	0	16.4838	0	0	0
Metabolism of protein	21.2002	19.1955	0	0	20.8734	0	30.9751	26.5566
Metabolism of reactive oxygen species	18.9448	21.1852	18.4502	23.3748	21.9075	0	20.3321	23.5186
Metastasis	28.5819	34.4917	24.5985	16.6688	24.109	30.4957	14.3214	18.3251
Metastatic solid tumor	19.217	25.6146	18.0862	15.3407	18.6579	24.2457	9.9164	16.1749
Microtubule dynamics	15.9237	25.1759	26.5486	15.9294	0	21.8134	0	0
Migration of antigen presenting cells	0	0	0	0	0	0	12.7727	17.0294
Migration of blood cells	0	70.1054	0	50.1769	0	54.0425	0	0
Migration of cells	59.1259	75.483	52.7361	41.2616	44.1041	55.587	19.7987	30.2767
Migration of granulocytes	0	0	0	0	0	0	10.514	11.397
Migration of lymphatic system cells	27.7627	29.2266	21.5092	17.7149	26.2838	20.9443	12.2445	17.3662
Migration of mononuclear leukocytes	26.1304	31.7232	21.5394	17.7931	24.2442	22.7926	12.5767	17.5596
Migration of myeloid cells	0	0	0	0	0	0	11.6507	0
Migration of phagocytes	16.17	21.1268	19.3431	15.4049	0	16.0565	14.2909	18.8141
Migration of tumor cell lines	0	0	0	0	0	0	0	11.4681
Mitochondrial disorder	0	0	0	0	0	0	9.73878	0
Mitochondrial respiratory chain deficiency	0	0	0	0	0	0	11.6411	0
Mitosis	0	0	0	0	0	0	9.94967	0
Mitosis of tumor cell lines	0	0	0	0	0	0	8.60154	0
Mobilization of Ca2+	0	0	0	13.1647	0	0	0	0
Morbidity or mortality	43.0816	44.9744	57.2759	31.4179	37.168	43.3947	20.3661	23.9771
Morphology of blood cells	26.0605	27.9216	22.473	22.7369	21.4319	23.2152	0	12.8896
Morphology of body cavity	39.8788	40.8208	40.6139	28.0747	33.562	31.1037	0	16.1238
Morphology of bone	17.0149	0	0	0	0	0	0	0
Morphology of cardiovascular system	0	0	17.7264	0	21.3701	16.2956	0	0
Morphology of digestive system	16.5207	19.0999	0	14.5167	0	0	0	0
Morphology of heart	0	0	0	0	16.927	0	0	0
Morphology of lesion	19.8105	22.8036	17.0983	15.7089	0	0	0	13.683
Morphology of leukocytes	26.7388	27.1931	22.5936	20.9778	21.4424	22.1545	9.10114	14.4449
Morphology of lymphatic system cells	16.3663	19.5673	0	16.0865	13.9131	17.4011	0	0
Morphology of lymphocytes	16.7962	18.5597	0	14.265	0	15.1884	0	0
Morphology of lymphoid organ	29.9773	29.8169	20.5484	17.8218	20.4267	18.6113	10.6627	12.9813
Morphology of lymphoid tissue	32.0504	33.3481	24.4072	22.3716	22.5518	22.7181	11.636	14.8454
Morphology of mononuclear leukocytes	18.7706	21.171	17.1645	16.1541	15.9103	17.0584	0	0
Morphology of nervous tissue	0	0	0	0	0	0	9.31772	12.959
Morphology of neurons	0	0	0	0	0	0	8.88971	0
Morphology of secondary lymphoid organ	0	0	0	21.2091	17.0683	0	8.89782	0
Morphology of spleen	24.6836	28.7791	18.6134	20.8224	16.6964	17.6707	8.60157	0
Motor dysfunction or movement disorder	19.0259	18.515	20.5894	12.9008	29.7096	22.4912	23.2264	20.6988
Movement Disorders	19.3927	18.8732	20.6798	13.1802	29.8554	22.9146	22.6701	20.1758
Multiple cancers	31.0524	40.8486	37.4629	21.8584	26.0014	26.1935	18.9698	22.0277
Muscle tumor	0	0	26.5331	0	0	0	9.97646	0
MYC mutation positive B-cell lymphoma	0	34.2891	30.8762	13.6603	0	16.1026	23.4801	12.8644
Myelitis	29.0081	28.3331	18.151	14.9796	20.8477	15.9316	0	12.8218
Myelodysplastic syndrome or leukemia	17.4738	19.3496	20.544	0	0	0	0	0
Myeloid or lymphoid neoplasm	40.081	49.2783	49.5131	30.3849	27.1517	36.3538	22.3811	28.3656
Myocardial infarction	0	0	0	0	15.502	0	0	0
Neck neoplasm	47.0875	44.0783	51.2462	49.29	31.3784	50.7734	22.6881	22.6467
Necrosis	50.4388	53.1581	59.8236	38.0337	48.61	53.3166	36.4633	46.443
Necrosis of epithelial tissue	26.035	22.542	21.8227	17.6856	24.0936	22.4873	11.1004	16.5751
Necrosis of kidney	15.5846	0	0	0	0	0	0	0
Necrosis of liver	0	0	0	17.9722	0	0	0	14.8591
Necrosis of malignant tumor	23.4604	0	0	0	0	0	0	0
Necrosis of tumor	27.8808	20.2071	0	13.839	16.6215	0	20.3911	27.8551
Neoplasia of blood cells	37.9103	48.785	49.5902	30.1642	26.4282	35.661	21.6233	27.4888
Neoplasia of cells	38.6596	47.9538	46.7891	31.5356	21.5094	36.7065	13.412	19.1982
Neoplasia of epithelial cells	0	0	18.2567	0	0	0	0	0
Neoplasia of leukocytes	35.2971	50.0816	49.4138	30.3414	25.0479	38.3995	20.2584	31.2928
Neovascularization	0	0	0	0	0	0	0	13.0664
Nephritis	17.1805	18.4828	0	16.8521	0	0	0	0
Nervous system neoplasm	35.8541	36.1197	40.4482	36.979	19.9491	27.3218	13.1725	19.6224
Neuroendocrine tumor	0	0	20.5202	0	0	0	0	0
Neuroepithelial tumor	0	0	0	0	0	0	8.75585	14.7977
Neurological signs	0	0	17.6472	0	27.6331	18.1704	23.0093	21.3739
Neuromuscular disease	21.6024	21.6727	23.6038	15.8051	36.5563	24.0588	34.6471	29.2749
Neuromuscular disease with neuropathy	0	0	0	0	0	0	15.8661	14.3164
Neuronal cell death	0	0	0	0	0	0	12.3325	18.1092
Non-colon gastrointestinal cancer	0	21.2062	25.3714	14.3707	0	21.0313	0	0
Non-hematological solid tumor	79.095	64.4141	68.8765	86.278	67.848	74.8653	39.6731	47.2878
Non-Hodgkin cutaneous lymphoma	0	0	0	0	0	0	12.068	0
Non-Hodgkin lymphoma	21.7411	33.4482	27.657	16.5503	22.3409	24.282	11.2295	15.4866
Non-melanoma solid tumor	78.74	66.6267	70.6716	87.4667	62.2552	71.0289	37.8667	45.4223
Non-small cell lung carcinoma	0	20.7943	27.7502	0	0	17.5041	11.9059	12.8896
Non-traumatic arthropathy	40.3117	42.3221	30.5578	29.9125	39.0861	34.3739	21.9338	27.1611
Nonhematologic malignant neoplasm	79.1253	64.2349	69.8471	87.4667	63.516	72.2684	36.7355	45.4223
Nonpituitary endocrine tumor	48.9956	44.4256	54.1565	50.5511	34.1173	54.546	24.3541	24.7022
Nonsense-mediated mRNA decay	21.4193	0	0	0	17.0301	0	29.9218	28.1062
Nonsquamous non-small cell lung carcinoma	0	21.4886	25.8773	0	0	16.5653	10.186	0
Occlusion of artery	26.0127	24.9545	21.0635	23.316	23.4784	20.7112	0	14.1485
Occlusion of blood vessel	27.7158	26.6352	22.2478	24.0636	24.2442	21.0333	0	14.5207
Organismal death	41.8005	43.091	53.4562	30.2982	36.8215	41.2492	20.3664	23.8102
Organization of cytoplasm	18.6505	26.8764	26.2633	20.0803	0	22.6007	0	12.966
Organization of cytoskeleton	18.8204	29.3225	30.542	20.6272	0	25.0882	0	12.3694
Organization of extracellular matrix	0	0	0	0	0	17.283	0	0
Ovarian cancer	0	21.4811	19.0045	0	0	16.7539	10.1809	0
Ovarian lesion	0	0	0	0	0	0	10.0803	0
Ovarian tumor	0	22.6514	19.4048	0	0	17.8118	9.95225	0
Pancreatic adenocarcinoma	0	0	19.7346	0	0	0	0	0
Pancreatic cancer	0	0	22.7242	0	0	16.4424	0	0
Pancreatic carcinoma	0	0	20.8041	0	0	0	0	0
Pancreatic ductal adenocarcinoma	0	0	17.4805	0	0	0	0	0
Pancreatic lesion	0	0	23.7931	0	0	18.9569	0	0
Pancreatic mass	0	0	23.9233	12.8401	0	19.0752	0	0
Pancreatic tumor	0	0	23.9711	0	0	19.3417	0	0
Pancreaticobiliary cancer	0	0	22.2951	0	0	0	0	0
Pancreaticobiliary carcinoma	0	0	20.3765	0	0	0	0	0
Pancreaticobiliary neoplasm	0	0	24.0773	13.1797	0	16.9017	0	0
Pancreatobiliary adenocarcinoma	0	0	20.7484	0	0	0	0	0
Pancreatobiliary tumor	0	0	24.0773	13.1797	0	16.9017	0	0
Paraproteinemia	0	0	16.6089	0	0	0	0	0
Parasitic Infection	22.7674	21.3371	17.6786	13.1688	17.5566	17.0285	12.0025	15.0626
Pelvic adenocarcinoma	30.9507	32.6942	31.0772	27.6881	17.415	29.6371	0	12.0597
Pelvic cancer	40.6039	40.0202	38.7167	39.5424	24.0984	36.2188	8.53857	14.9881
Pelvic carcinoma	33.0992	31.7196	32.9158	36.1039	17.7244	29.0169	0	12.0286
Pelvic serous carcinoma	18.3581	34.276	34.1311	21.7209	23.2117	28.3608	9.67831	0
Pelvic tumor	42.1456	42.8978	41.0615	41.2987	26.7266	38.8207	9.45753	15.9136
Peripheral arterial disease	0	0	18.5136	0	15.6558	16.6736	10.3447	12.2615
Peripheral vascular disease	17.3434	20.9755	21.3685	13.2176	21.6783	22.4122	11.2051	12.1756
Phagocytosis	0	0	0	0	0	0	12.671	0
Phagocytosis of blood cells	0	0	0	0	0	0	8.79008	0
Phagocytosis of cells	0	0	0	0	0	0	12.0373	0
Phagocytosis of leukocytes	0	0	0	0	0	0	10.0535	0
Phagocytosis of myeloid cells	0	0	0	0	0	0	10.3938	0
Phagocytosis of phagocytes	0	0	0	0	0	0	9.73653	0
Phosphorylation of protein	0	18.5326	0	0	0	0	0	0
Plasma cell dyscrasia	0	0	16.3448	0	0	0	0	0
Plasma cell neoplasm	0	18.922	20.881	0	0	0	12.9256	13.0813
Polyarthritis	0	0	0	15.6671	14.1825	0	9.88452	15.2072
Primary neoplasm	0	0	0	0	0	0	0	12.4823
Production of antibody	36.385	33.6186	23.0785	30.7404	22.9669	29.0386	20.6576	27.0345
Production of protein	39.8788	35.7363	23.492	29.7958	25.0164	30.5163	20.2602	26.3342
Production of reactive oxygen species	0	0	0	16.4187	16.4328	0	13.406	14.8067
Progression of tumor	0	20.0759	0	0	0	16.9643	9.35539	11.6094
Progressive encephalopathy	0	0	0	0	16.9697	0	13.2213	0
Progressive motor neuropathy	0	0	0	0	0	0	9.04191	0
Progressive neurological disorder	16.9914	21.7237	0	0	21.3318	18.0189	16.8917	14.3894
Progressive neuromuscular disease	0	0	0	0	14.2686	0	15.1173	13.6199
Progressive neuropathy	0	0	0	0	0	0	8.82806	0
Proliferation of B lymphocytes	15.8682	0	0	14.1764	0	0	0	11.4307
Proliferation of blood cells	45.3859	48.8083	37.3729	31.6454	33.7048	32.4143	15.2363	26.7682
Proliferation of connective tissue cells	17.4375	0	16.9998	16.3238	15.4766	21.0333	0	0
Proliferation of epithelial cells	0	18.6934	0	13.9571	0	18.7529	0	0
Proliferation of fibroblast cell lines	0	0	0	0	0	0	0	13.8404
Proliferation of immune cells	43.1671	44.8007	32.8423	28.5193	34.6734	30.9763	15.4265	26.2974
Proliferation of lymphatic system cells	45.008	48.0914	34.4786	30.4851	33.3449	32.1636	16.7645	26.6507
Proliferation of lymphocytes	42.7809	44.9387	32.2007	27.4558	31.4946	28.3371	14.8687	25.7201
Proliferation of lymphoid cells	0	0	0	0	0	28.6833	0	0
Proliferation of mononuclear leukocytes	42.904	45.0428	31.9499	27.6326	32.9512	29.3048	15.1432	26.3526
Proliferation of muscle cells	0	0	0	0	0	16.8678	9.76867	12.8557
Proliferation of smooth muscle cells	0	0	0	0	0	15.1823	9.29411	11.6103
Proliferation of tumor cells	15.707	0	0	0	0	16.1589	0	14.5672
Prostate cancer	0	0	23.2164	15.7756	0	15.9103	0	11.9286
Prostatic carcinoma	0	0	18.2419	0	0	0	0	0
Prostatic tumor	0	0	23.8456	16.3008	0	15.8902	0	11.9515
Protein kinase cascade	18.5364	18.8041	0	0	0	18.8552	9.0226	13.6397
Protozoan infection	0	0	0	0	0	0	8.75585	0
Psoriasis	15.9127	26.0673	16.9246	13.78	22.4268	20.1073	19.7807	22.6754
Pulmonary fibrosis or aplastic anemia	0	20.7637	0	0	13.9572	0	10.0108	12.0286
Quantity of antigen presenting cells	23.9903	28.94	16.6209	21.9961	20.4136	15.3687	17.6452	25.4071
Quantity of B lymphocytes	21.7588	19.2761	21.9901	20.8951	14.2455	16.0073	10.028	17.6354
Quantity of blood cells	61.4788	71.0137	55.3321	48.6194	49.542	48.2343	22.3678	41.3533
Quantity of CD4+ T-lymphocytes	19.454	22.9482	19.0595	14.2801	16.1742	0	0	0
Quantity of cells	52.7979	63.5878	61.5275	41.7371	44.5286	50.5644	21.5692	34.2653
Quantity of connective tissue	20.3893	0	19.148	15.9129	16.7966	16.5149	0	0
Quantity of cytokine	21.1607	0	0	15.9129	14.2471	0	10.3102	18.7539
Quantity of dendritic cells	0	0	0	0	14.2934	0	8.68748	12.6416
Quantity of eosinophils	0	0	0	12.8012	0	0	0	0
Quantity of granulocytes	30.0487	31.657	23.1612	23.5817	27.2755	26.8703	13.0668	22.348
Quantity of helper T lymphocytes	0	0	0	13.0992	0	0	0	0
Quantity of hematopoietic cells	20.768	22.8775	18.867	16.6022	0	0	0	0
Quantity of hematopoietic progenitor cells	20.3969	22.4908	18.5079	16.2635	15.1677	0	0	0
Quantity of IgG	22.5633	21.8401	0	20.9674	14.3504	18.2824	13.7689	20.8375
Quantity of IgG1	0	0	0	12.8995	0	0	0	0
Quantity of IgG2a	0	0	0	13.0919	0	0	0	0
Quantity of IgM	0	0	0	12.8012	0	0	0	0
Quantity of immunoglobulin	34.3727	32.2648	22.2185	30.0199	21.538	27.0964	16.9534	24.9271
Quantity of interleukin	0	0	0	12.8955	15.069	0	10.4309	16.7032
Quantity of leukocytes	64.1864	71.6438	55.7137	49.2306	52.5556	50.4003	24.3747	43.7632
Quantity of lymphatic system cells	52.3883	58.0557	41.7747	36.9544	36.8363	37.3767	18.4823	31.1593
Quantity of lymphocytes	52.2173	55.4041	42.2549	36.4578	34.5468	36.06	17.8869	30.2767
Quantity of lymphoid cells	0	56.5012	42.2985	37.3723	35.434	36.5352	0	31.1513
Quantity of lymphoid organ	0	19.9041	0	14.1653	0	15.3372	0	0
Quantity of lymphoid tissue	20.0377	26.987	18.4	20.6231	14.3684	18.8288	0	0
Quantity of macrophages	17.6157	20.9133	0	15.23	14.0689	0	12.9013	17.4542
Quantity of metal	16.2175	0	0	14.0041	0	0	0	0
Quantity of mononuclear leukocytes	53.6781	57.9152	44.3244	37.0625	36.0773	37.0807	18.2447	30.717
Quantity of myeloid cells	36.4078	44.4687	33.8316	33.8424	31.6526	30.7883	17.7007	29.9432
Quantity of neutrophils	22.5042	25.9959	20.4164	17.7345	19.1881	22.9715	10.7907	20.1656
Quantity of phagocytes	34.9983	43.772	31.1473	32.8556	28.9076	25.3865	19.5735	34.4645
Quantity of progenitor cells	23.5567	23.4034	19.8877	17.9997	17.2912	15.6566	0	0
Quantity of protein in blood	22.77	0	0	14.7061	0	0	8.89339	14.4733
Quantity of T lymphocytes	41.5114	45.5835	32.7611	26.3464	28.3171	25.3112	12.6323	20.6717
Recruitment of antigen presenting cells	0	0	0	0	0	0	9.35917	0
Recruitment of blood cells	34.2769	42.4555	32.1322	35.0211	29.5424	24.7445	20.3664	26.5698
Recruitment of cells	31.9374	40.2325	31.6384	35.5667	26.4594	23.967	20.1028	26.9698
Recruitment of granulocytes	29.7529	37.6585	23.2874	29.3533	21.323	17.1769	14.0953	18.5647
Recruitment of leukocytes	33.7621	41.2978	31.0107	33.2688	30.1735	23.7175	20.7216	25.4313
Recruitment of lymphocytes	0	0	0	0	14.2471	0	0	0
Recruitment of mononuclear leukocytes	0	0	0	0	18.0644	0	9.60643	11.8223
Recruitment of myeloid cells	29.3907	35.0802	26.524	30.2224	24.6156	16.8589	13.8017	19.0819
Recruitment of neutrophils	23.4957	29.7931	19.7402	21.1752	19.6247	15.49	10.9114	14.8428
Recruitment of phagocytes	25.0868	30.6808	22.8883	23.5134	22.2023	17.6254	13.2179	17.0886
Refractory malignant tumor	0	0	0	0	0	0	0	11.3573
Refractory tumor	0	0	0	0	0	0	0	11.7302
Renal cancer	0	0	17.7277	0	0	0	0	0
Renal lesion	0	0	20.5202	0	0	0	0	0
Renal tumor	0	0	18.4182	0	0	0	0	0
Replication of RNA virus	24.4885	21.6804	0	0	18.2016	18.8603	12.7841	11.6153
Replication of virus	27.0146	23.3396	0	0	21.5542	20.4711	13.1431	14.5576
Respiratory system tumor	20.6846	26.3946	32.6052	13.8435	15.7293	27.808	13.1359	14.4298
Response of antigen presenting cells	16.7848	0	0	12.8456	15.7556	15.7422	11.7192	15.3637
Response of dendritic cells	0	0	0	0	0	0	9.80971	0
Response of granulocytes	0	0	0	0	0	0	9.02122	0
Response of liver	17.7964	19.5194	0	15.7177	0	0	9.89382	0
Response of lymphatic system cells	15.516	0	0	17.4658	13.9958	0	0	12.567
Response of lymphocytes	0	0	0	16.7864	14.3504	0	0	12.8271
Response of mononuclear leukocytes	19.833	20.9257	16.6434	21.853	17.6174	17.5498	11.2149	15.6986
Response of myeloid cells	18.562	0	0	15.0577	15.9103	15.8522	13.1339	15.1047
Response of phagocytes	21.3705	0	17.7005	18.2737	19.1965	20.7242	15.474	18.5134
Rheumatic Disease	64.2434	69.1504	48.4914	46.0302	67.9659	66.1414	34.6471	45.4223
Rheumatoid arthritis	35.1889	35.8353	24.5826	27.2778	32.1855	24.2457	20.7187	24.6473
Sarcoma	0	0	0	0	0	0	12.3556	0
Sclerotic lesion	0	0	0	0	16.9092	0	9.37237	14.6628
Sepsis	21.299	0	0	14.0927	14.9332	15.3433	0	11.4078
Septicemia	0	18.8578	0	0	0	0	0	12.1635
Serous adenocarcinoma	0	25.8639	28.7149	13.4718	15.794	22.682	0	0
Serous neoplasm	0	25.7408	0	0	15.7196	22.5662	0	0
Severe COVID-19	0	0	19.15	18.0506	19.033	15.8876	14.9666	14.7806
Severe inflammatory disorder	15.5861	0	0	0	13.7575	0	0	0
Size of body	0	0	17.3382	0	0	16.0307	0	0
Size of lesion	19.0546	21.6721	0	15.7172	0	0	0	14.225
Sjögren syndrome	0	19.0632	0	15.0049	14.5145	0	13.098	16.0827
Skin cancer	44.3734	43.3501	50.1919	38.7897	30.616	49.4279	0	0
Skin lesion	47.2458	45.2796	50.8244	40.0848	31.5428	51.1025	0	0
Skin tumor	44.8503	43.8132	50.4075	39.4804	31.0041	50.2179	0	0
Smooth muscle tumor	0	0	17.753	0	0	17.3317	0	0
Soft tissue neoplasm	41.5805	38.3017	48.8869	0	22.6083	42.0211	0	0
Solid tumor	72.5039	59.3252	61.1347	75.4329	61.1132	68.0448	36.6564	42.4257
Squamous-cell carcinoma	0	0	18.3661	0	0	0	0	0
Subcutaneous tumor	0	0	0	0	0	15.9529	0	0
Survival of organism	48.308	52.3119	45.0319	42.2998	34.7048	46.4662	21.3486	30.4629
Synthesis of nitric oxide	17.0567	0	0	0	0	0	0	12.8585
Synthesis of protein	20.1911	0	0	0	0	0	21.4434	22.6897
Synthesis of reactive oxygen species	20.0259	21.5264	18.689	23.3614	23.1047	16.4493	20.3869	23.3521
Systemic autoimmune syndrome	65.4851	71.9389	50.1861	49.2935	68.0212	65.5092	46.7649	52.6706
Systemic inflammatory response syndrome and/or sepsis	0	19.06	0	14.1837	0	15.4289	0	11.5249
Systemic lupus erythematosus	27.3064	33.0011	18.5226	16.2347	31.0223	27.8316	18.0739	25.1081
T cell development	24.6231	28.5483	21.0546	21.1658	15.1306	17.5238	0	0
T cell homeostasis	24.8282	29.6766	22.5237	21.7952	15.372	18.1247	0	0
T cell migration	23.7669	27.6633	20.2078	15.2574	25.5042	17.8207	9.49785	13.3966
T-cell lymphoproliferative disorder	19.0353	0	16.5693	14.3388	14.682	16.4159	0	0
T-cell malignant neoplasm	18.7573	27.2299	16.3065	14.0955	14.4314	16.1589	0	14.388
T-cell non-Hodgkin lymphoma	0	26.1389	17.4605	12.8694	15.9534	17.9883	0	13.888
Tauopathy	0	20.1759	0	0	15.8024	17.9086	12.8423	12.3408
Thoracic neoplasm	19.8636	25.2128	33.4358	0	15.5427	27.5116	13.6298	15.5142
Thyroid cancer	47.1885	43.0939	51.0133	49.1476	31.7364	50.4023	0	22.2073
Thyroid carcinoma	47.1012	43.0207	51.2093	49.0659	31.9105	50.5985	23.0014	21.9352
Thyroid gland tumor	47.425	43.314	50.9776	48.8139	31.6844	50.3411	22.9216	22.1977
Toxemia	16.8178	19.0172	0	13.1709	0	0	9.26504	13.5761
Toxicity of cells	0	0	0	0	0	0	10.4768	0
Translation	0	0	0	0	0	0	23.9423	23.3629
Translation of protein	0	0	0	0	0	0	24.0898	24.0733
Transmigration of cells	0	0	0	0	15.9585	0	10.9646	12.671
Transmigration of leukocytes	0	0	0	0	0	0	9.16731	0
Transport of molecule	0	0	0	0	17.389	0	0	0
Tuberculosis	0	0	0	12.8934	0	0	15.6193	12.9723
Tumorigenesis of epithelial neoplasm	37.7946	44.9113	45.7937	39.6064	29.0974	42.2099	11.5191	19.4059
Tumorigenesis of gastrointestinal tumor	23.0014	23.3229	25.0613	15.7712	0	24.1764	0	0
Tumorigenesis of lymphocytes	32.5776	50.181	47.7788	29.646	23.7899	37.5243	20.3664	28.4077
Tumorigenesis of non-small cell lung carcinoma	0	21.5618	25.956	0	0	16.1829	0	0
Tumorigenesis of reproductive tract	34.6568	44.9387	35.5764	29.3129	23.4993	32.5735	8.57659	13.3281
Tumorigenesis of tissue	79.9715	65.2752	68.1754	87.4667	62.7457	72.2684	38.0389	45.4223
Undifferentiated malignant neoplasm	0	0	17.1802	0	0	0	0	0
Upper gastrointestinal carcinoma	0	18.5139	22.7445	0	0	17.4294	0	0
Upper gastrointestinal tract cancer	0	19.4932	23.4467	13.3866	0	18.3367	0	0
Upper gastrointestinal tract tumor	0	20.1614	23.3551	13.4718	0	18.6095	0	0
Urinary tract cancer	0	0	19.4961	0	0	0	0	0
Urinary tract tumor	0	0	19.359	0	0	0	0	0
Uterine cancer	24.213	28.0224	23.5668	19.2891	0	18.4683	0	0
Uterine carcinoma	20.2649	22.8453	21.3595	15.7756	0	0	0	0
Uterine serous carcinoma	0	29.4006	33.9201	19.011	18.7905	27.3477	0	0
Uterine serous papillary cancer	15.879	33.1288	32.6655	18.5341	17.0768	25.9605	0	0
Uterine tumor	26.6708	30.606	27.0871	21.6798	15.0164	22.3096	0	0
Vascular lesion	19.8422	18.7438	0	0	21.4918	19.6638	16.458	20.0656
Vascularization of absolute anatomical region	0	0	0	0	0	0	0	12.0058
Vasculogenesis	21.9887	32.7802	33.8878	21.8035	23.607	33.1758	10.0756	18.4093
Vaso-occlusion	28.4656	26.9262	23.3856	25.2313	23.6751	21.7273	0	14.4606
Viral Infection	49.3157	44.1101	26.0167	24.6477	41.4771	35.7748	34.6471	39.7564
Visceral metastasis	0	0	0	0	14.0413	0	0	0
Visceromegaly	20.3927	23.0123	17.724	0	18.8933	18.3113	8.58198	0
Wound	0	0	0	0	0	0	0	13.0089
