# Supplementary material for: SARS-CoV-2 infection engenders heterogeneous ribonucleoprotein interactions to impede translation elongation in the lungs
Source: Exp Mol Med. 2023 Nov 1;55(12):2541–52. doi: 10.1038/s12276-023-01110-0 (PMC10767024; doi:10.1038/s12276-023-01110-0)
Supplement: Supplementary file 6 — Supplementary Table 5 [file 12276_2023_1110_MOESM6_ESM.xlsx]

## Sheet: Nodes_information
GO ID	GO term	Associated genes (%)	Number of associated genes	List of associated genes	List of all genes associated to GO term	p-value	Adjusted p-value corrected with Bonferroni step down	-log10(adjusted p-value)
GO:0000165	MAPK cascade	8.66983	73	[Adam8, Ager, Akt1, App, Bcl10, Bmp2, C3, Ccl11, Ccl12, Ccl2, Ccl4, Ccl5, Ccl6, Ccl8, Ccl9, Ccr1, Ccr7, Cd24a, Cd40, Cd74, Cd81, Chil1, Clec7a, Csf1r, Csk, Cspg4, Ctsh, Cx3cl1, Eif2ak2, F2r, F2rl1, Ffar4, Fpr2, Gpr183, Havcr2, Hmgb1, Igfbp4, Ighm, Il18, Il1b, Il1rn, Irak4, Itch, Itgav, Jak2, Kit, Lyn, Map2k3, Mapk8, Marco, Mecom, Mif, Myd88, Ncf1, P2rx7, Pik3cg, Pja2, Prkcz, Ptger4, Ripk1, Ripk2,…	[Abca7, Abl1, Abl2, Ace2, Ackr3, Acta2, Adam17, Adam8, Adam9, Adcyap1, Adipoq, Adora1, Adra1a, Adra1b, Adra1d, Adra2a, Adra2b, Adra2c, Adrb2, Adrb3, Ager, Agt, Aida, Ajuba, Akap12, Akap13, Akt1, Alk, Alkal1, Alkal2, Alox12b, Alox15, Angpt1, Ankrd26, Ankrd6, Apc, Apela, Apip, Apoe, App, Ar, Araf, Arhgef5, Arl6ip5, Arrb1, Arrb2, Ash1l, Atf3, Atp6ap1, Atp6ap2, Atp6v0c, Avp, Avpi1, Avpr1b, Axin1, Ban…	5.19e-30	6.59e-28	-27.1811
GO:0001817	regulation of cytokine production	19.7128	151	[Adam8, Afap1l2, Ager, Agtr1a, Aif1, Akirin2, Alox5, Anxa1, App, Arg1, Arg2, Atg9a, B2m, Bcl10, Bcl6, Bst2, Btk, C1qbp, C3, C3ar1, Casp4, Ccl2, Ccl4, Ccl5, Ccr2, Ccr5, Ccr7, Cd14, Cd24a, Cd274, Cd3e, Cd40, Cd47, Cd74, Cd81, Chia1, Chil1, Clec4a2, Clec4e, Clec4n, Clec5a, Clec7a, Cmklr1, Csf1r, Csk, Cx3cl1, Cx3cr1, Cyba, Cybb, Ddx1, Ddx21, Ddx3x, Ddx58, Dhx36, Eif2ak2, F2r, F2rl1, Fadd, Fcer1g, Ffa…	[Abcc8, Abcd1, Abcd2, Abl1, Abl2, Ackr1, Acod1, Acp5, Adam17, Adam33, Adam8, Adcy7, Adcyap1, Adipoq, Adora2b, Adra2a, Afap1l2, Ager, Agpat1, Agpat2, Agt, Agtr1a, Agtr2, Aif1, Aim2, Aire, Akap12, Akap8, Akirin2, Alox5, Alox8, Angpt1, Ankrd2, Ankrd42, Anxa1, Anxa4, Apoa1, Apoa2, Apod, App, Appl1, Appl2, Aqp4, Arfgef2, Arg1, Arg2, Arhgef2, Arid5a, Arnt, Arrb1, Arrb2, Atf2, Atf4, Atg5, Atg9a, Atp2b1,…	4.03e-119	8.02e-117	-116.096
GO:0001819	positive regulation of cytokine production	24.0891	119	[Adam8, Afap1l2, Ager, Agtr1a, Aif1, Akirin2, Anxa1, App, B2m, Bcl10, C3, C3ar1, Casp4, Ccl2, Ccl4, Ccl5, Ccr2, Ccr5, Ccr7, Cd14, Cd274, Cd3e, Cd40, Cd74, Cd81, Chia1, Chil1, Clec4e, Clec4n, Clec5a, Clec7a, Csf1r, Cx3cl1, Cyba, Cybb, Ddx1, Ddx21, Ddx3x, Ddx58, Dhx36, Eif2ak2, F2r, F2rl1, Fadd, Fcer1g, Fgr, G3bp1, Gapdh, Gbp5, Havcr2, Hc, Hk1, Hmgb1, Hmgb2, Hpse, Icosl, Ido1, Ifi204, Ifih1, Il18, …	[Abcc8, Abl1, Abl2, Adam17, Adam8, Adcyap1, Adipoq, Adora2b, Adra2a, Afap1l2, Ager, Agpat1, Agpat2, Agt, Agtr1a, Agtr2, Aif1, Aim2, Aire, Akap12, Akirin2, Alox8, Ankrd42, Anxa1, Apoa2, App, Appl1, Arfgef2, Arhgef2, Arid5a, Arnt, Atf2, Atf4, Atp6ap2, B2m, Batf, Bcl10, Bcl3, Bmpr1a, Brca1, Bsg, Btnl2, C1qtnf3, C1qtnf4, C3, C3ar1, C5ar1, Cadm1, Camp, Card11, Card9, Carmil2, Casp1, Casp4, Casp8, Ccbe…	8e-103	1.58e-100	-99.8003
GO:0001959	regulation of cytokine-mediated signaling pathway	21.6667	26	[Adar, Arg1, Casp4, Ccl5, Cd24a, Cd74, Csf1, Ecm1, F2rl1, Fadd, Il1r1, Il1rn, Irak2, Irgm1, Mavs, Otulin, Parp14, Parp9, Ripk1, Ripk2, Tbk1, Trem2, Trim32, Ttll12, Ythdf2, Zbp1]	[Adam17, Adar, Adipoq, Angpt1, Apoa1, Arg1, Axl, C1qtnf4, Cactin, Casp1, Casp4, Cav1, Ccdc3, Ccl5, Cd24a, Cd300lf, Cd74, Cdc37, Cnot7, Cpne1, Crebrf, Csf1, Cxcr4, Cyld, Dcst1, Dnaja3, Ecm1, Edn1, F2rl1, Fadd, Gas6, Gfi1, Gps2, H2bc21, Hif1a, Hipk1, Hpx, Igf2bp1, Ikbke, Il1f5, Il1r1, Il1r2, Il1rn, Il6, Il6st, Il7, Irak1, Irak2, Irak3, Irf3, Irf7, Irgm1, Irgm2, Isg15, Laptm5, Lsm14a, Mavs, Mbd4, Me…	4.47e-21	3.62e-19	-18.4415
GO:0001961	positive regulation of cytokine-mediated signaling pathway	30	15	[Casp4, Cd74, Csf1, Fadd, Il1r1, Irgm1, Mavs, Parp14, Parp9, Ripk1, Ripk2, Tbk1, Trem2, Trim32, Zbp1]	[Adam17, Axl, C1qtnf4, Casp1, Casp4, Cd300lf, Cd74, Cpne1, Crebrf, Csf1, Cxcr4, Edn1, Fadd, Gas6, Gfi1, Hif1a, Hpx, Igf2bp1, Ikbke, Il1r1, Il7, Irf3, Irf7, Irgm1, Irgm2, Laptm5, Lsm14a, Mavs, Mbd4, Med1, Mmp12, Nlrc5, Pafah1b1, Parp14, Parp9, Prkn, Ripk1, Ripk2, Tbk1, Ticam2, Traf2, Trem2, Trim32, Trim44, Trim6, Tslp, Txk, Ube2k, Wnt5a, Zbp1]	5.45e-15	2.13e-13	-12.6724
GO:0002221	pattern recognition receptor signaling pathway	33.9394	56	[Ap3b1, App, Bcl10, Bpifb1, C1qbp, Cd14, Cd180, Cd40, Cd86, Clec4e, Cyba, Ddx3x, Ddx58, F2rl1, Havcr2, Hmgb1, Ifi35, Ifih1, Irak2, Irf1, Lacc1, Lbp, Ltf, Lyn, Mavs, Myd88, Ninj1, Nlrx1, Nmi, Otulin, Pja2, Reg3g, Rela, Ripk2, Rnf125, Rnf135, Rsad2, Sec14l1, Slc15a3, Slc15a4, Smpdl3b, Tifa, Tlr1, Tlr13, Tlr2, Tlr3, Tlr4, Tlr5, Tlr6, Tlr7, Tlr8, Tlr9, Trem2, Tril, Trim30a, Zc3hav1]	[Acod1, Alpk1, Ankrd17, Ap3b1, App, Appl1, Appl2, Arf6, Arrb2, Bcl10, Bpifb1, C1qbp, Cactin, Cav1, Cd14, Cd180, Cd300a, Cd300ld3, Cd300lf, Cd36, Cd40, Cd86, Clec4e, Clpb, Colec12, Cyba, Dab2ip, Ddx3x, Ddx58, Ddx60, Dhx58, Epg5, Erbin, Esr1, F2rl1, Fcna, Fcnb, Ffar2, Flot1, Gfi1, Gm6377, Gpatch3, Gpr108, Gps2, Gramd4, Havcr2, Hmgb1, Hspd1, Ifi35, Ifih1, Inava, Irak1, Irak2, Irak3, Irf1, Irf3, Irf4…	1.52e-56	2.82e-54	-53.55
GO:0002224	toll-like receptor signaling pathway	35.0427	41	[Ap3b1, App, Bcl10, Bpifb1, Cd14, Cd180, Cd40, Cd86, Cyba, Ddx3x, F2rl1, Havcr2, Hmgb1, Ifi35, Irak2, Irf1, Lbp, Ltf, Lyn, Myd88, Ninj1, Nmi, Pja2, Reg3g, Ripk2, Rsad2, Slc15a4, Smpdl3b, Tlr1, Tlr13, Tlr2, Tlr3, Tlr4, Tlr5, Tlr6, Tlr7, Tlr8, Tlr9, Trem2, Tril, Trim30a]	[Acod1, Ap3b1, App, Appl1, Appl2, Arf6, Arrb2, Bcl10, Bpifb1, Cactin, Cav1, Cd14, Cd180, Cd300a, Cd300ld3, Cd300lf, Cd36, Cd40, Cd86, Colec12, Cyba, Dab2ip, Ddx3x, Epg5, Esr1, F2rl1, Flot1, Gfi1, Gm6377, Gpr108, Gps2, Gramd4, Havcr2, Hmgb1, Hspd1, Ifi35, Irak1, Irak2, Irak3, Irf1, Irf3, Irf4, Irf7, Lbp, Lgals9, Lgr4, Lrrc14, Lrrc19, Lrrfip2, Ltf, Ly96, Lyn, Mapkapk2, Mapkapk3, Mfhas1, Myd88, Nepn…	3.73e-42	6.53e-40	-39.1849
GO:0002253	activation of immune response	15.3153	68	[Bcl10, Bmx, Btk, C1qa, C1qb, C1qbp, C1qc, C1ra, C1rl, C2, C3, C3ar1, C4b, C6, C7, Ccr7, Cd247, Cd3e, Cd47, Cd55, Cd79a, Cd79b, Cd81, Cfb, Cfd, Cfh, Cfp, Cmklr1, Cr1l, Csk, Cxcl10, Fcer1g, Fpr1, Fpr2, Fyn, H2-Ab1, Hc, Hmgb1, Icosl, Ifi204, Ighm, Il1b, Itk, Klrk1, Lgals3, Lyn, Matr3, Mavs, Nono, Pqbp1, Prkcb, Rela, Ripk2, Serping1, Skap1, Sting1, Tbk1, Tec, Themis, Themis2, Tlr2, Tlr4, Tlr9, Trbc2…	[A2m, AI182371, Abl1, Ada, Aim2, Apcs, Appl1, Appl2, Bag6, Bax, Bcar1, Bcl10, Bcl2, Bcl2a1d, Bik, Blk, Blnk, Bmx, Braf, Braf-rs1, Btk, Btn1a1, Btn2a2, Btnl1, Btnl10, Btnl2, Btnl4, Btnl6, Btnl9, C1qa, C1qb, C1qbp, C1qc, C1ra, C1rb, C1rl, C1s1, C1s2, C2, C3, C3ar1, C4a, C4b, C4bp, C5ar1, C5ar2, C6, C7, C8a, C8b, C8g, C9, Cacnb3, Cacnb4, Card11, Carmil2, Cblb, Ccr7, Cd160, Cd19, Cd22, Cd226, Cd247, …	1.4e-43	2.48e-41	-40.6047
GO:0002285	lymphocyte activation involved in immune response	15.4206	33	[Anxa1, Bcl6, Ccr2, Ccr7, Cd180, Cd40, Cd74, Cd81, Clec4d, Clec4e, Eif2ak4, F2rl1, Fcer1g, Gpr183, Havcr2, Hmgb1, Icosl, Il18, Il18r1, Irf1, Lgals3, Loxl3, Ly9, Mtor, Prkcz, Ptger4, Ripk2, Slamf6, Slc11a1, Slc15a4, Stat3, Tgfb1, Tlr4]	[Abl1, Ada, Aicda, Anxa1, Ap1g1, Apbb1ip, Aplf, Atad5, Atp7a, Atp7b, Batf, Bcl3, Bcl6, Ccl19, Ccl20, Ccr2, Ccr6, Ccr7, Cd160, Cd180, Cd19, Cd244a, Cd28, Cd40, Cd40lg, Cd46, Cd74, Cd81, Cdh17, Ceacam1, Clcf1, Clec4d, Clec4e, Coro1a, Cracr2a, Cracr2b, Dll1, Dock10, Dock11, Eif2ak4, Entpd7, Eomes, Ercc1, Exo1, Exosc3, Exosc6, F2rl1, Fcer1g, Fgl2, Foxp1, Foxp3, Gadd45g, Gapt, Gata3, Gm13271, Gm13275,…	1.65e-21	1.4e-19	-18.8536
GO:0002286	T cell activation involved in immune response	22.0472	28	[Anxa1, Bcl6, Ccr2, Ccr7, Cd74, Cd81, Clec4d, Clec4e, Eif2ak4, F2rl1, Fcer1g, Gpr183, Havcr2, Hmgb1, Il18, Il18r1, Irf1, Lgals3, Loxl3, Ly9, Mtor, Prkcz, Ptger4, Ripk2, Slamf6, Slc11a1, Stat3, Tgfb1]	[Anxa1, Apbb1ip, Atp7a, Atp7b, Batf, Bcl3, Bcl6, Ccl19, Ccl20, Ccr2, Ccr6, Ccr7, Cd46, Cd74, Cd81, Ceacam1, Clec4d, Clec4e, Cracr2a, Cracr2b, Eif2ak4, Entpd7, Eomes, F2rl1, Fcer1g, Fgl2, Foxp1, Foxp3, Gadd45g, Gata3, Gm13271, Gm13275, Gm13276, Gm13278, Gm13283, Gm13287, Gm2023, Gpr183, H2-Ea, H2-M3, Havcr2, Hlx, Hmgb1, Icam1, Ifna1, Ifna11, Ifna12, Ifna13, Ifna14, Ifna15, Ifna16, Ifna2, Ifna4, If…	7.88e-23	7.17e-21	-20.1446
GO:0002520	immune system development	8.83929	99	[Adam8, Adar, Ager, Anxa1, Ap3b1, App, B2m, Bcl6, Btk, C1qc, C3ar1, Ccl5, Ccr1, Ccr2, Ccr7, Cd24a, Cd274, Cd3d, Cd3e, Cd3g, Cd40, Cd74, Cd79a, Cd79b, Cd81, Cd86, Cd8a, Clec4d, Clec4e, Clec5a, Csf1, Csf1r, Cxcl13, Cxcl15, Cyp26b1, Dclre1c, Dhrs7b, Dhx36, Eif2ak2, F2rl1, Fadd, Fasn, Fcer1g, Gpr183, H2-Aa, H2-Ab1, H2-DMa, Havcr2, Hmgb1, Hmgb2, Icosl, Ido1, Ighm, Il18, Il18r1, Il1b, Il1rl2, Il2ra, Ir…	[3830403N18Rik, 4930474N05Rik, 5830411N06Rik, Abca15, Abcb10, Abi1, Abl1, Abl2, Ace, Acin1, Acod1, Acp6, Actn1, Acvr1b, Acvr2a, Ada, Adam17, Adam8, Adar, Add1, Add2, Adgrf4, Adgrf5, Adgrg3, Adipoq, Adrm1, Ager, Agpat5, Ahctf1, Ahr, Ahsp, Aicda, Aire, Alas1, Alas2, Angpt1, Angpt2, Ank1, Ankle1, Ankrd54, Anln, Anxa1, Anxa2, Ap2a2, Ap3b1, Ap3d1, Apc, Apcs, Aplf, Apobec3, App, Arhgef7, Arid4a, Arih2,…	5.28e-42	9.18e-40	-39.0371
GO:0002521	leukocyte differentiation	11.6719	74	[Adam8, Ager, Anxa1, Ap3b1, App, B2m, Bcl6, Btk, C1qc, Ccl5, Ccr1, Ccr2, Ccr7, Cd24a, Cd3d, Cd3e, Cd3g, Cd74, Cd79a, Cd79b, Cd81, Cd8a, Clec4d, Clec4e, Csf1, Csf1r, Cyp26b1, Dclre1c, Dhrs7b, F2rl1, Fadd, Fasn, Fcer1g, Gpr183, H2-Aa, H2-Ab1, H2-DMa, Hmgb1, Ighm, Il18, Il18r1, Il1b, Il1rl2, Il2ra, Irf1, Itk, Kit, Loxl3, Ltf, Ly9, Lyn, Mr1, Mtor, Ninj1, Nrros, Pf4, Pirb, Prdm1, Prkcz, Ptger4, Ripk1,…	[5830411N06Rik, Abl1, Abl2, Acin1, Ada, Adam17, Adam8, Adgrg3, Adipoq, Adrm1, Ager, Ahr, Aire, Ankle1, Anxa1, Anxa2, Ap3b1, Ap3d1, Apc, Apcs, App, Armc5, Asxl2, Atg5, Atm, Atp11c, Atp6ap1, Atp7a, Atp7b, Axl, Azi2, Azin2, B2m, Bad, Bak1, Batf, Batf2, Batf3, Bax, Bcl11a, Bcl11b, Bcl2, Bcl2a1d, Bcl3, Bcl6, Bik, Blk, Blm, Bmi1, Bmp4, Braf, Braf-rs1, Btk, Btn2a2, Btnl1, Btnl6, C1qc, Calcr, Camk4, Car2…	4.26e-39	6.99e-37	-36.1553
GO:0002573	myeloid leukocyte differentiation	12.605	30	[Adam8, Ap3b1, App, C1qc, Ccl5, Ccr1, Ccr7, Cd74, Cd81, Csf1, Csf1r, Dhrs7b, F2rl1, Fadd, Fasn, Fcer1g, Gpr183, Kit, Ltf, Lyn, Mtor, Ninj1, Nrros, Pf4, Pirb, Ripk1, Tgfb1, Tlr2, Trem2, Tspan2]	[Acin1, Adam8, Adipoq, Anxa2, Ap3b1, Apc, Apcs, App, Asxl2, Atp6ap1, Batf, Batf2, Batf3, Bmp4, C1qc, Calcr, Camk4, Car2, Cartpt, Casp8, Cbfa2t3, Ccl19, Ccl3, Ccl5, Ccn4, Ccr1, Ccr7, Cd101, Cd109, Cd300lf, Cd4, Cd74, Cd81, Cdk6, Ceacam1, Cebpa, Cebpb, Cebpe, Chuk, Cited2, Cldn18, Clec2d, Clec2g, Clec2i, Creb1, Csf1, Csf1r, Csf2, Csf3, Ctnnb1, Ctnnbip1, Cul4a, Dcstamp, Dhrs2, Dhrs7b, Dlk1, Efna2, E…	3.9e-17	2.19e-15	-14.6604
GO:0002685	regulation of leukocyte migration	21.2389	48	[Adam8, Ager, Aif1, Akt1, Anxa1, App, C1qbp, C3ar1, Camk1d, Ccl12, Ccl2, Ccl4, Ccl5, Ccr1, Ccr2, Ccr7, Cd74, Cd81, Cmklr1, Csf1, Csf1r, Cx3cl1, Cx3cr1, Cxcl10, Cxcl13, Ecm1, F2rl1, Fadd, Fpr2, Hc, Hmgb1, Il1b, Il1r1, Jam3, Lbp, Lgals3, Lyn, Mif, Myd88, Pla2g7, Ptafr, Ptger4, Rarres2, Selp, Tgfb1, Thbs1, Tlr2, Trem2]	[2610528A11Rik, Abr, Ada, Adam10, Adam17, Adam8, Adora1, Adora3, Adtrp, Ager, Aif1, Aire, Akirin1, Akt1, Ano6, Anxa1, Aoc3, Apod, App, Bcr, Bdkrb1, Bst1, C1qbp, C3ar1, C5ar1, C5ar2, Calr, Camk1d, Capn1, Ccl1, Ccl12, Ccl19, Ccl2, Ccl20, Ccl21a, Ccl24, Ccl25, Ccl27a, Ccl28, Ccl3, Ccl4, Ccl5, Ccl7, Ccn3, Ccr1, Ccr1l1, Ccr2, Ccr6, Ccr7, Cd200, Cd200r1, Cd300a, Cd74, Cd81, Cd9, Cd99, Cd99l2, Cmklr1, C…	1.11e-37	1.78e-35	-34.749
GO:0002687	positive regulation of leukocyte migration	25.4777	40	[Adam8, Ager, Aif1, App, C1qbp, C3ar1, Camk1d, Ccl12, Ccl2, Ccl4, Ccl5, Ccr1, Ccr2, Ccr7, Cd74, Cmklr1, Csf1, Csf1r, Cx3cl1, Cx3cr1, Cxcl10, Cxcl13, F2rl1, Fadd, Fpr2, Hmgb1, Il1b, Il1r1, Jam3, Lbp, Lgals3, Pla2g7, Ptafr, Ptger4, Rarres2, Selp, Tgfb1, Thbs1, Tlr2, Trem2]	[Adam10, Adam17, Adam8, Adora3, Ager, Aif1, Akirin1, Ano6, Aoc3, App, Bdkrb1, C1qbp, C3ar1, C5ar1, Calr, Camk1d, Ccl1, Ccl12, Ccl19, Ccl2, Ccl20, Ccl21a, Ccl24, Ccl27a, Ccl3, Ccl4, Ccl5, Ccl7, Ccr1, Ccr1l1, Ccr2, Ccr6, Ccr7, Cd74, Cd99, Cd99l2, Cmklr1, Creb3, Csf1, Csf1r, Cx3cl1, Cx3cr1, Cxcl10, Cxcl12, Cxcl13, Cxcl14, Cxcl17, Cxcr2, Dapk2, Defb25, Dnm1l, Dock8, Dysf, Edn1, Edn2, Edn3, Ednra, F2r…	7.06e-35	1.08e-32	-31.9668
GO:0002688	regulation of leukocyte chemotaxis	24.6154	32	[Aif1, App, C1qbp, C3ar1, Camk1d, Ccl12, Ccl2, Ccl4, Ccl5, Ccr1, Ccr2, Ccr7, Cd74, Cmklr1, Csf1, Csf1r, Cx3cl1, Cx3cr1, Cxcl10, Cxcl13, F2rl1, Fpr2, Hc, Hmgb1, Il1b, Jam3, Lbp, Lyn, Mif, Pla2g7, Rarres2, Thbs1]	[Adam10, Adam17, Aif1, Akirin1, Ano6, App, Bst1, C1qbp, C3ar1, C5ar1, C5ar2, Calr, Camk1d, Ccl1, Ccl12, Ccl19, Ccl2, Ccl21a, Ccl27a, Ccl3, Ccl4, Ccl5, Ccl7, Ccn3, Ccr1, Ccr1l1, Ccr2, Ccr6, Ccr7, Cd74, Cmklr1, Creb3, Csf1, Csf1r, Cx3cl1, Cx3cr1, Cxcl10, Cxcl12, Cxcl13, Cxcl14, Cxcl17, Cxcr2, Cyp19a1, Dapk2, Ddt, Defb25, Dnm1l, Dpp4, Dusp1, Dysf, Edn1, Edn2, Edn3, Ednra, F2rl1, F7, Fpr2, Gas6, Gm20…	1.45e-27	1.68e-25	-24.7748
GO:0002690	positive regulation of leukocyte chemotaxis	26.4706	27	[Aif1, App, C1qbp, C3ar1, Camk1d, Ccl2, Ccl4, Ccl5, Ccr1, Ccr2, Ccr7, Cd74, Cmklr1, Csf1, Csf1r, Cx3cl1, Cx3cr1, Cxcl10, Cxcl13, F2rl1, Fpr2, Hmgb1, Il1b, Lbp, Pla2g7, Rarres2, Thbs1]	[Adam10, Adam17, Aif1, Akirin1, Ano6, App, C1qbp, C3ar1, C5ar1, Calr, Camk1d, Ccl1, Ccl19, Ccl2, Ccl21a, Ccl27a, Ccl3, Ccl4, Ccl5, Ccl7, Ccr1, Ccr1l1, Ccr2, Ccr6, Ccr7, Cd74, Cmklr1, Creb3, Csf1, Csf1r, Cx3cl1, Cx3cr1, Cxcl10, Cxcl12, Cxcl13, Cxcl14, Cxcl17, Cxcr2, Dapk2, Defb25, Dnm1l, Dysf, Edn1, Edn2, Edn3, Ednra, F2rl1, F7, Fpr2, Gas6, Gm2023, Gpsm3, Hmgb1, Il12a, Il1b, Il23a, Il34, Il4, Lbp,…	2.35e-24	2.35e-22	-21.6287
GO:0002694	regulation of leukocyte activation	11.0335	79	[Adam8, Ager, Aif1, Anxa1, Ap3b1, Arg1, Arg2, Bcl10, Bcl6, Btk, Ccl2, Ccl5, Ccr2, Ccr7, Cd177, Cd24a, Cd274, Cd3e, Cd40, Cd47, Cd74, Cd81, Cd86, Clec4d, Clec7a, Cnr2, Csk, Cx3cl1, Cyp26b1, F2rl1, Fadd, Fcer1g, Fer, Fgr, Gpr183, H2-Aa, H2-Ab1, H2-DMa, Havcr2, Hmgb1, Icosl, Ido1, Ighm, Il18, Il1b, Il1rl2, Il2ra, Irf1, Itch, Klrk1, Lbp, Lgals3, Lilrb4a, Loxl3, Lyn, Mif, Myd88, Pag1, Pja2, Prdm1, Prk…	[Abl1, Abr, Ada, Adam8, Adgrf5, Adk, Adora2a, Adora2b, Adora3, Adrm1, Ager, Ahr, Aif1, Ankle1, Anxa1, Ap1g1, Ap3b1, Ap3d1, Aplf, Arg1, Arg2, Atad5, Atm, Atp11c, Axl, BC053393, Bad, Bank1, Bcl10, Bcl2, Bcl6, Bcr, Bik, Blk, Blm, Bloc1s3, Bloc1s6, Bmi1, Bmp4, Bpi, Braf, Braf-rs1, Bst1, Btk, Btla, Btn1a1, Btn2a2, Btnl2, Card11, Carmil2, Casp3, Cav1, Cbfb, Cblb, Ccdc88b, Ccl19, Ccl2, Ccl20, Ccl21a, Cc…	5.12e-40	8.6e-38	-37.0656
GO:0002696	positive regulation of leukocyte activation	11.8257	57	[Adam8, Ager, Aif1, Anxa1, Ap3b1, Bcl10, Bcl6, Ccl2, Ccl5, Ccr2, Ccr7, Cd177, Cd24a, Cd274, Cd3e, Cd40, Cd47, Cd74, Cd81, Cd86, Clec4d, Clec7a, F2rl1, Fadd, Fcer1g, Fgr, Gpr183, H2-Aa, H2-Ab1, H2-DMa, Havcr2, Hmgb1, Icosl, Ighm, Il18, Il1b, Il1rl2, Il2ra, Irf1, Klrk1, Lbp, Mif, Myd88, Prkcq, Prkcz, Ptafr, Ripk2, Tgfb1, Thbs1, Tlr4, Tlr6, Tlr9, Trbc2, Trem2, Vnn1, Vtcn1, Zbtb1]	[Ada, Adam8, Adk, Adora2b, Adora3, Ager, Aif1, Anxa1, Ap1g1, Ap3b1, Ap3d1, Atad5, Atp11c, Axl, BC053393, Bad, Bcl10, Bcl2, Bcl6, Blm, Bloc1s3, Bloc1s6, Bmi1, Bst1, Btn2a2, Btnl2, Card11, Carmil2, Cav1, Cbfb, Ccdc88b, Ccl19, Ccl2, Ccl21a, Ccl5, Ccr2, Ccr7, Cd160, Cd177, Cd1d1, Cd209e, Cd226, Cd244a, Cd24a, Cd27, Cd274, Cd276, Cd28, Cd300lb, Cd320, Cd38, Cd3e, Cd4, Cd40, Cd40lg, Cd46, Cd47, Cd5, Cd…	2.44e-30	3.2e-28	-27.4948
GO:0002699	positive regulation of immune effector process	20.5993	55	[Anxa1, Arg1, B2m, Btk, C3, C6, Ccl2, Ccr2, Ccr7, Cd177, Cd24a, Cd40, Cd74, Cd81, Cd86, Clec7a, Ddx1, Ddx21, Ddx58, Dhx36, F2rl1, Fadd, Fbxo38, Fcer1g, Fcgr1, Fer, Fgr, Hk1, Il18, Il18r1, Il1b, Il1r1, Irf1, Kit, Klrk1, Lacc1, Lbp, Lilrb4a, Lyn, Mavs, Mif, Mr1, P2rx7, Prkcz, Ptafr, Ripk2, Rsad2, Slamf6, Spon2, Tgfb1, Tlr2, Tlr4, Tlr9, Trem2, Zbtb1]	[Adora2b, Adora3, Ankrd17, Anxa1, Ap1g1, Appl2, Arg1, Arid5a, Atad5, B2m, Bik, Blk, Btk, C3, C6, Cadm1, Ccl19, Ccl2, Ccr2, Ccr7, Cd160, Cd177, Cd1d1, Cd1d2, Cd226, Cd244a, Cd24a, Cd27, Cd28, Cd300a, Cd36, Cd37, Cd40, Cd46, Cd74, Cd81, Cd84, Cd86, Clcf1, Clec7a, Clnk, Crhr1, Crtam, Cxcl1, D6Wsu163e, Ddx1, Ddx21, Ddx58, Ddx60, Dennd1b, Dhx36, Dhx58, Dnajb9, Enpp3, Ephb2, Exosc3, Exosc6, F2rl1, Fadd…	2.23e-42	3.93e-40	-39.4055
GO:0002700	regulation of production of molecular mediator of immune response	21.5116	37	[Arg1, B2m, Bcl6, Bst2, Ccr2, Cd40, Cd74, Cd81, Cd86, Clec7a, Ddx1, Ddx21, Ddx58, Dhx36, F2rl1, Fcer1g, Hk1, Ighm, Il18, Il18r1, Il1b, Il1r1, Kit, Lacc1, Mavs, Mif, Prkcz, Rsad2, Slc15a4, Spon2, Tgfb1, Tlr2, Tlr3, Tlr4, Tlr9, Tnfrsf1b, Tril]	[Angpt1, Aplf, Apoa1, Apoa2, Arg1, Arid5a, Atad5, Atg5, B2m, Bcl6, Bst2, Ccl20, Ccr2, Cd160, Cd22, Cd226, Cd244a, Cd27, Cd28, Cd36, Cd37, Cd40, Cd40lg, Cd74, Cd81, Cd86, Cd96, Cgas, Clcf1, Clec7a, Clic1, Clnk, Cuedc2, Ddx1, Ddx21, Ddx58, Dennd1b, Dhx36, Dnajb9, Ephb2, Exosc3, Exosc6, F2rl1, Fcer1g, Fcgr2b, Ffar2, Ffar3, Foxp1, Foxp3, Fzd5, Gata3, Gpi1, Gprc5b, H2-M3, H2-T23, Hfe, Hk1, Hmces, Hmox…	2.03e-29	2.51e-27	-26.5998
GO:0002702	positive regulation of production of molecular mediator of immune response	23.1405	28	[B2m, Cd40, Cd74, Cd81, Cd86, Clec7a, Ddx1, Ddx21, Ddx58, Dhx36, F2rl1, Fcer1g, Hk1, Il18, Il18r1, Il1b, Il1r1, Kit, Lacc1, Mavs, Mif, Prkcz, Rsad2, Spon2, Tgfb1, Tlr2, Tlr4, Tlr9]	[Arid5a, Atad5, B2m, Cd160, Cd226, Cd244a, Cd27, Cd28, Cd36, Cd37, Cd40, Cd74, Cd81, Cd86, Clcf1, Clec7a, Clnk, Ddx1, Ddx21, Ddx58, Dennd1b, Dhx36, Dnajb9, Ephb2, Exosc3, Exosc6, F2rl1, Fcer1g, Ffar2, Ffar3, Foxp1, Fzd5, Gata3, Gpi1, Gprc5b, H2-M3, H2-T23, Hk1, Hmces, Hpx, Ifng, Il10, Il13, Il17a, Il17f, Il18, Il18r1, Il1b, Il1r1, Il2, Il21, Il33, Il4, Il4ra, Il5, Il6, Inava, Kit, Klk1b5, Klk5, K…	1.88e-23	1.79e-21	-20.748
GO:0002703	regulation of leukocyte mediated immunity	20	54	[Ager, Arg1, B2m, Bcl6, Bst2, Btk, C3, Ccl2, Ccr2, Cd177, Cd24a, Cd40, Cd55, Cd81, Clec7a, Cr1l, Cx3cr1, Ddx1, Ddx21, Ddx58, Dhx36, F2rl1, Fadd, Fbxo38, Fcer1g, Fcgr1, Fer, Fgr, Havcr2, Hmgb1, Il18, Il18r1, Il1b, Il1r1, Kit, Klrk1, Lyn, Mavs, Mr1, P2rx7, Prkcz, Ptafr, Rsad2, Slamf6, Slc15a4, Tap1, Tgfb1, Tlr2, Tlr3, Tlr4, Tlr9, Tnfrsf1b, Trem2, Zbtb1]	[Abr, Adora2b, Adora3, Ager, Ahr, Ap1g1, Aplf, Arg1, Arid5a, Arrb2, Atad5, B2m, Bcl6, Bcr, Bik, Blk, Bst2, Btk, C3, C4bp, Cadm1, Ccl2, Ccl20, Ccr2, Cd160, Cd177, Cd1d1, Cd1d2, Cd226, Cd24a, Cd28, Cd300a, Cd40, Cd46, Cd55, Cd55b, Cd81, Cd84, Cd96, Ceacam1, Clcf1, Clec12b, Clec2d, Clec4g, Clec7a, Clic1, Clnk, Cr1l, Cr2, Crhr1, Crk, Crtam, Cx3cr1, Cxcl1, Cxcl5, D6Wsu163e, D7Zem1, D7Zem2, D7Zem3, Ddx…	6.89e-41	1.18e-38	-37.9287
GO:0002705	positive regulation of leukocyte mediated immunity	22.7273	35	[Arg1, B2m, Btk, C3, Ccl2, Cd177, Cd24a, Cd40, Cd81, Clec7a, Ddx1, Ddx21, Ddx58, Dhx36, F2rl1, Fadd, Fbxo38, Fcer1g, Fcgr1, Il18, Il18r1, Il1b, Il1r1, Kit, Klrk1, Mavs, Mr1, P2rx7, Prkcz, Ptafr, Rsad2, Slamf6, Tgfb1, Trem2, Zbtb1]	[Ap1g1, Arg1, Arid5a, Atad5, B2m, Btk, C3, Cadm1, Ccl2, Cd160, Cd177, Cd1d1, Cd1d2, Cd226, Cd24a, Cd28, Cd40, Cd81, Clcf1, Clec7a, Clnk, Crtam, Cxcl1, Ddx1, Ddx21, Ddx58, Dennd1b, Dhx36, Exosc3, Exosc6, F2rl1, Fadd, Fam49b, Fbxo38, Fcer1a, Fcer1g, Fcer2a, Fcgr1, Fcgr3, Foxp3, Fzd5, Gata3, Gm11127, H2-Bl, H2-D1, H2-Ea, H2-K1, H2-K2, H2-M3, H2-Q1, H2-Q10, H2-Q2, H2-Q4, H2-Q9, H2-T23, Hmces, Hpx, Hs…	9.25e-29	1.13e-26	-25.9474
GO:0002706	regulation of lymphocyte mediated immunity	17.2589	34	[Ager, Arg1, B2m, Bcl6, Btk, C3, Ccr2, Cd24a, Cd40, Cd55, Cd81, Cr1l, Fadd, Fbxo38, Fcer1g, Fcgr1, Havcr2, Hmgb1, Il18, Il18r1, Il1b, Il1r1, Klrk1, Mr1, P2rx7, Prkcz, Rsad2, Slamf6, Slc15a4, Tap1, Tgfb1, Tnfrsf1b, Trem2, Zbtb1]	[Ager, Ahr, Ap1g1, Aplf, Arg1, Arid5a, Arrb2, Atad5, B2m, Bcl6, Btk, C3, C4bp, Cadm1, Ccl20, Ccr2, Cd160, Cd1d1, Cd1d2, Cd226, Cd24a, Cd28, Cd40, Cd46, Cd55, Cd55b, Cd81, Cd96, Ceacam1, Clcf1, Clec12b, Clec2d, Clec4g, Clic1, Clnk, Cr1l, Cr2, Crk, Crtam, D7Zem1, D7Zem2, D7Zem3, Dennd1b, Dpp4, Dusp22, Exosc3, Exosc6, Fadd, Fam49b, Fbxo38, Fcer1a, Fcer1g, Fcer2a, Fcgr1, Fcgr2b, Fcgr3, Foxj1, Foxp3, …	8.89e-24	8.53e-22	-21.069
GO:0002708	positive regulation of lymphocyte mediated immunity	17.8295	23	[B2m, Btk, C3, Cd24a, Cd40, Cd81, Fadd, Fbxo38, Fcer1g, Fcgr1, Il18, Il18r1, Il1b, Il1r1, Klrk1, Mr1, P2rx7, Prkcz, Rsad2, Slamf6, Tgfb1, Trem2, Zbtb1]	[Ap1g1, Arid5a, Atad5, B2m, Btk, C3, Cadm1, Cd160, Cd1d1, Cd1d2, Cd226, Cd24a, Cd28, Cd40, Cd81, Clcf1, Clnk, Crtam, Dennd1b, Exosc3, Exosc6, Fadd, Fam49b, Fbxo38, Fcer1a, Fcer1g, Fcer2a, Fcgr1, Fcgr3, Foxp3, Fzd5, Gata3, Gm11127, H2-Bl, H2-D1, H2-Ea, H2-K1, H2-K2, H2-M3, H2-Q1, H2-Q10, H2-Q2, H2-Q4, H2-Q9, H2-T23, Hmces, Hpx, Hspa8, Hspd1, Ifng, Ighg1, Ighg2a, Ighg2b, Il12a, Il12b, Il18, Il18r1,…	8.69e-17	4.52e-15	-14.345
GO:0002718	regulation of cytokine production involved in immune response	34.7368	33	[Arg1, B2m, Bcl6, Bst2, Ccr2, Cd74, Cd81, Clec7a, Ddx1, Ddx21, Ddx58, Dhx36, F2rl1, Fcer1g, Hk1, Il18, Il18r1, Il1b, Il1r1, Kit, Lacc1, Mavs, Mif, Prkcz, Rsad2, Spon2, Tgfb1, Tlr2, Tlr3, Tlr4, Tlr9, Tnfrsf1b, Tril]	[Angpt1, Apoa1, Apoa2, Arg1, Arid5a, Atg5, B2m, Bcl6, Bst2, Ccl20, Ccr2, Cd160, Cd226, Cd36, Cd74, Cd81, Cd96, Clec7a, Clic1, Clnk, Cuedc2, Ddx1, Ddx21, Ddx58, Dennd1b, Dhx36, F2rl1, Fcer1g, Ffar2, Ffar3, Foxp3, Fzd5, Gata3, Gprc5b, H2-M3, H2-T23, Hfe, Hk1, Hmox1, Ifnb1, Il10, Il18, Il18r1, Il1b, Il1r1, Il21, Il4, Il6, Inava, Irak3, Jak3, Kit, Lacc1, Laptm5, Malt1, Map3k7, Mavs, Mif, Nepn, Nlrp3,…	6.09e-34	9.02e-32	-31.0448
GO:0002720	positive regulation of cytokine production involved in immune response	38.7097	24	[B2m, Cd74, Cd81, Clec7a, Ddx1, Ddx21, Ddx58, Dhx36, F2rl1, Fcer1g, Hk1, Il18, Il18r1, Il1b, Il1r1, Kit, Lacc1, Mavs, Mif, Prkcz, Rsad2, Spon2, Tlr2, Tlr4]	[Arid5a, B2m, Cd160, Cd226, Cd36, Cd74, Cd81, Clec7a, Clnk, Ddx1, Ddx21, Ddx58, Dennd1b, Dhx36, F2rl1, Fcer1g, Ffar2, Ffar3, Fzd5, Gata3, Gprc5b, H2-M3, H2-T23, Hk1, Il18, Il18r1, Il1b, Il1r1, Il21, Il4, Il6, Inava, Kit, Lacc1, Laptm5, Malt1, Map3k7, Mavs, Mif, Nlrp3, Nod2, Nr4a3, Prkcz, Rsad2, Sash3, Scimp, Sema7a, Sirt1, Slamf1, Sphk2, Spon2, Tek, Ticam1, Tlr2, Tlr4, Tnfrsf14, Tnfsf4, Traf2, Tr…	2.52e-26	2.77e-24	-23.5568
GO:0002757	immune response-activating signal transduction	10.2339	35	[Bcl10, Bmx, Btk, C3ar1, Ccr7, Cd247, Cd3e, Cd47, Cd79a, Cd79b, Cd81, Cmklr1, Csk, Fcer1g, Fpr1, Fpr2, Fyn, H2-Ab1, Icosl, Ighm, Itk, Klrk1, Lgals3, Lyn, Prkcb, Rela, Ripk2, Skap1, Tec, Themis, Themis2, Tlr2, Tlr4, Trbc2, Vtcn1]	[Abl1, Ada, Appl1, Appl2, Bag6, Bax, Bcar1, Bcl10, Bcl2, Bcl2a1d, Bik, Blk, Blnk, Bmx, Braf, Braf-rs1, Btk, Btn1a1, Btn2a2, Btnl1, Btnl10, Btnl2, Btnl4, Btnl6, Btnl9, C3ar1, C5ar1, C5ar2, Cacnb3, Cacnb4, Card11, Carmil2, Cblb, Ccr7, Cd160, Cd19, Cd22, Cd226, Cd247, Cd276, Cd28, Cd300a, Cd38, Cd3e, Cd47, Cd79a, Cd79b, Cd81, Ceacam1, Clec2i, Cmklr1, Cmtm3, Cr2, Crkl, Csk, Ctla4, Cyld, Dennd1b, Dgkz…	6.74e-17	3.64e-15	-14.4388
GO:0002761	regulation of myeloid leukocyte differentiation	11.8519	16	[Adam8, C1qc, Ccl5, Ccr1, Cd74, Csf1, Csf1r, Fadd, Ltf, Lyn, Mtor, Ninj1, Pf4, Ripk1, Tgfb1, Trem2]	[Acin1, Adam8, Adipoq, Apc, Apcs, Asxl2, Atp6ap1, C1qc, Car2, Cartpt, Casp8, Ccl3, Ccl5, Ccr1, Cd101, Cd4, Cd74, Cdk6, Ceacam1, Cebpb, Cldn18, Clec2d, Clec2g, Clec2i, Creb1, Csf1, Csf1r, Ctnnb1, Ctnnbip1, Cul4a, Dcstamp, Dlk1, Esrra, Evi2b, Fadd, Fbn1, Fbxw7, Fes, Fgfr3, Fos, Foxp1, Fshb, Fshr, Fstl3, Gata2, Gfi1b, Gnas, Gpr137, Gpr137b, Gpr55, Gpr68, Gsk3b, Hax1, Hcls1, Hoxa7, Hsf1, Id2, Ifnb1, …	2.46e-09	2.7e-08	-7.56821
GO:0002764	immune response-regulating signaling pathway	11.6343	42	[Bcl10, Bmx, Btk, C3ar1, Ccr7, Cd247, Cd3e, Cd40, Cd47, Cd79a, Cd79b, Cd81, Clec4d, Clec4e, Cmklr1, Csk, Ctsh, Fcer1g, Fcgr1, Fer, Fpr1, Fpr2, Fyn, H2-Ab1, Icosl, Ighm, Itk, Kit, Klrk1, Lgals3, Lyn, Prkcb, Rela, Ripk2, Skap1, Tec, Themis, Themis2, Tlr2, Tlr4, Trbc2, Vtcn1]	[Abl1, Ada, Appl1, Appl2, Bag6, Bax, Bcar1, Bcl10, Bcl2, Bcl2a1d, Bik, Blk, Blnk, Bmx, Braf, Braf-rs1, Btk, Btla, Btn1a1, Btn2a2, Btnl1, Btnl10, Btnl2, Btnl4, Btnl6, Btnl9, C3ar1, C5ar1, C5ar2, Cacnb3, Cacnb4, Card11, Carmil2, Cblb, Ccr7, Cd160, Cd19, Cd22, Cd226, Cd247, Cd276, Cd28, Cd300a, Cd38, Cd3e, Cd40, Cd47, Cd79a, Cd79b, Cd81, Ceacam1, Clec12b, Clec2i, Clec4d, Clec4e, Cmklr1, Cmtm3, Cr2, …	3.22e-22	2.77e-20	-19.5582
GO:0002768	immune response-regulating cell surface receptor signaling pathway	11.1732	40	[Bcl10, Bmx, Btk, C3ar1, Ccr7, Cd247, Cd3e, Cd40, Cd47, Cd79a, Cd79b, Cd81, Clec4d, Clec4e, Cmklr1, Csk, Fcer1g, Fcgr1, Fer, Fpr1, Fpr2, Fyn, H2-Ab1, Icosl, Ighm, Itk, Kit, Klrk1, Lgals3, Lyn, Prkcb, Rela, Ripk2, Skap1, Tec, Themis, Themis2, Tlr2, Trbc2, Vtcn1]	[Abl1, Ada, Appl1, Appl2, Bag6, Bax, Bcar1, Bcl10, Bcl2, Bcl2a1d, Bik, Blk, Blnk, Bmx, Braf, Braf-rs1, Btk, Btla, Btn1a1, Btn2a2, Btnl1, Btnl10, Btnl2, Btnl4, Btnl6, Btnl9, C3ar1, C5ar1, C5ar2, Cacnb3, Cacnb4, Card11, Carmil2, Cblb, Ccr7, Cd160, Cd19, Cd22, Cd226, Cd247, Cd276, Cd28, Cd300a, Cd38, Cd3e, Cd40, Cd47, Cd79a, Cd79b, Cd81, Ceacam1, Clec12b, Clec2i, Clec4d, Clec4e, Cmklr1, Cmtm3, Cr2, …	1.49e-20	1.16e-18	-17.936
GO:0002819	regulation of adaptive immune response	22.2222	48	[Ager, Anxa1, Arg1, B2m, Bcl6, Btk, C3, Ccr2, Ccr7, Cd24a, Cd274, Cd40, Cd55, Cd74, Cd81, Clec4n, Clec7a, Cr1l, Eif2ak4, Fadd, Fbxo38, Fcer1g, Fcgr1, H2-Ab1, H2-DMa, Havcr2, Hmgb1, Il18, Il18r1, Il1b, Il1r1, Irf1, Loxl3, Mif, Mr1, P2rx7, Prkcq, Prkcz, Ripk2, Rsad2, Skap1, Slc11a1, Slc15a4, Tgfb1, Tnfrsf1b, Trem2, Trim27, Zbtb1]	[Ada, Adcy7, Ager, Ahr, Alox15, Anxa1, Aplf, Arg1, Arid5a, Atad5, B2m, Bcl6, Btk, C3, C4bp, Card9, Ccl19, Ccl20, Ccr2, Ccr6, Ccr7, Cd160, Cd1d1, Cd1d2, Cd226, Cd24a, Cd274, Cd28, Cd4, Cd40, Cd44, Cd46, Cd48, Cd55, Cd55b, Cd74, Cd81, Ceacam1, Clcf1, Clec4g, Clec4n, Clec7a, Clic1, Cr1l, Cr2, Dennd1b, Dpp4, Dusp10, Dusp22, Eif2ak4, Exosc3, Exosc6, Fadd, Fam49b, Fbxo38, Fcer1a, Fcer1g, Fcer2a, Fcgr1,…	1.12e-38	1.83e-36	-35.7374
GO:0002821	positive regulation of adaptive immune response	25.5639	34	[B2m, Btk, C3, Ccr2, Cd24a, Cd274, Cd40, Cd74, Cd81, Clec4n, Clec7a, Eif2ak4, Fadd, Fbxo38, Fcer1g, Fcgr1, H2-Ab1, H2-DMa, Il18, Il18r1, Il1b, Il1r1, Mif, Mr1, P2rx7, Prkcq, Prkcz, Ripk2, Rsad2, Skap1, Slc11a1, Tgfb1, Trem2, Zbtb1]	[Ada, Arid5a, Atad5, B2m, Btk, C3, Card9, Ccr2, Cd1d1, Cd1d2, Cd226, Cd24a, Cd274, Cd28, Cd4, Cd40, Cd44, Cd74, Cd81, Clcf1, Clec4n, Clec7a, Dennd1b, Eif2ak4, Exosc3, Exosc6, Fadd, Fam49b, Fbxo38, Fcer1a, Fcer1g, Fcer2a, Fcgr1, Fcgr3, Foxp3, Fzd5, Gata3, Gm11127, H2-Ab1, H2-Bl, H2-D1, H2-DMa, H2-Ea, H2-K1, H2-K2, H2-M3, H2-Q1, H2-Q10, H2-Q2, H2-Q4, H2-Q9, H2-T23, Hmces, Hpx, Hspa8, Hspd1, Ifng, I…	7.87e-30	9.83e-28	-27.0073
GO:0002822	regulation of adaptive immune response based on somatic recombination of immune receptors built from immunoglobulin superfamily domains	21.5	43	[Ager, Anxa1, Arg1, B2m, Bcl6, Btk, C3, Ccr2, Ccr7, Cd24a, Cd274, Cd40, Cd55, Cd81, Clec4n, Clec7a, Cr1l, Fadd, Fbxo38, Fcer1g, Fcgr1, H2-Ab1, H2-DMa, Havcr2, Hmgb1, Il18, Il18r1, Il1b, Il1r1, Irf1, Loxl3, Mr1, P2rx7, Prkcq, Prkcz, Ripk2, Rsad2, Slc11a1, Slc15a4, Tgfb1, Tnfrsf1b, Trem2, Zbtb1]	[Ada, Ager, Ahr, Anxa1, Aplf, Arg1, Arid5a, Atad5, B2m, Bcl6, Btk, C3, C4bp, Card9, Ccl19, Ccl20, Ccr2, Ccr6, Ccr7, Cd1d1, Cd1d2, Cd226, Cd24a, Cd274, Cd28, Cd4, Cd40, Cd46, Cd55, Cd55b, Cd81, Ceacam1, Clcf1, Clec4g, Clec4n, Clec7a, Clic1, Cr1l, Cr2, Dennd1b, Dpp4, Dusp22, Exosc3, Exosc6, Fadd, Fam49b, Fbxo38, Fcer1a, Fcer1g, Fcer2a, Fcgr1, Fcgr2b, Fcgr3, Foxj1, Foxp3, Fut7, Fzd5, Gata3, Gm11127,…	4.71e-34	7.02e-32	-31.1535
GO:0002824	positive regulation of adaptive immune response based on somatic recombination of immune receptors built from immunoglobulin superfamily domains	23.8095	30	[B2m, Btk, C3, Ccr2, Cd24a, Cd274, Cd40, Cd81, Clec4n, Clec7a, Fadd, Fbxo38, Fcer1g, Fcgr1, H2-Ab1, H2-DMa, Il18, Il18r1, Il1b, Il1r1, Mr1, P2rx7, Prkcq, Prkcz, Ripk2, Rsad2, Slc11a1, Tgfb1, Trem2, Zbtb1]	[Ada, Arid5a, Atad5, B2m, Btk, C3, Card9, Ccr2, Cd1d1, Cd1d2, Cd226, Cd24a, Cd274, Cd28, Cd4, Cd40, Cd81, Clcf1, Clec4n, Clec7a, Dennd1b, Exosc3, Exosc6, Fadd, Fam49b, Fbxo38, Fcer1a, Fcer1g, Fcer2a, Fcgr1, Fcgr3, Foxp3, Fzd5, Gata3, Gm11127, H2-Ab1, H2-Bl, H2-D1, H2-DMa, H2-Ea, H2-K1, H2-K2, H2-M3, H2-Q1, H2-Q10, H2-Q2, H2-Q4, H2-Q9, H2-T23, Hmces, Hpx, Hspa8, Hspd1, Ifng, Ighg1, Ighg2a, Ighg2b,…	1.92e-25	2.07e-23	-22.6837
GO:0002833	positive regulation of response to biotic stimulus	26.506	44	[Adam8, Akirin2, Arg1, Cd180, Cd24a, Cd274, Cd74, Cyba, F2rl1, Fadd, Fbxo38, Fpr2, Gbp5, Havcr2, Hmgb1, Hmgb2, Ifi204, Ifi35, Irgm1, Klrk1, Lbp, Ly86, Matr3, Mavs, Mif, Mr1, Nmi, Nono, Parp9, Polr3b, Polr3c, Polr3f, Pqbp1, Slamf6, Slc15a4, Sting1, Tbk1, Tlr2, Tlr4, Tlr8, Tlr9, Xrcc5, Zbp1, Zc3hav1]	[Acod1, Adam8, Aim2, Akirin2, Ankrd17, Ap1g1, Arg1, Bmp6, Cadm1, Card9, Cd160, Cd180, Cd226, Cd24a, Cd274, Cd40lg, Cd74, Cgas, Clnk, Coch, Crtam, Cxcl1, Cyba, Ddx60, Dhx58, Dhx9, Ereg, F2rl1, Fadd, Fbxo38, Fcna, Fcnb, Ffar2, Fpr2, Gbp5, Grn, Gsdme, H2-M3, H2-T23, Havcr2, Hexim1, Hmgb1, Hmgb2, Hpx, Hrg, Hsp90aa1, Hspd1, Ifi202b, Ifi203, Ifi204, Ifi205, Ifi206, Ifi207, Ifi208, Ifi209, Ifi211, Ifi21…	3.98e-39	6.57e-37	-36.1822
GO:0004707	MAP kinase activity	9.67742	33	[Adam8, Ager, App, Bcl10, Bmp2, Ccr7, Cd24a, Cd40, Cd74, Cd81, Csk, Cspg4, Eif2ak2, F2r, Ighm, Il1b, Il1rn, Jak2, Kit, Lyn, Map2k3, Mapk8, Mif, P2rx7, Pik3cg, Ripk1, Ripk2, Tgfb1, Thbs1, Tlr4, Tlr6, Tlr9, Trp73]	[Adam8, Adam9, Adipoq, Adora1, Adra2a, Adra2b, Ager, Agt, Aida, Ajuba, Akap13, Alk, Apoe, App, Araf, Arhgef5, Arrb1, Avpi1, Axin1, Bcl10, Bmp2, Bmp4, Bmp7, Braf, Braf-rs1, C1qtnf2, Cartpt, Cav1, Cav3, Cblc, Cbs, Ccl19, Ccr7, Cd24a, Cd300a, Cd40, Cd40lg, Cd74, Cd81, Cdk12, Cdk5rap3, Ceacam1, Chrna7, Crkl, Csk, Cspg4, Cxcl17, Dab2, Dab2ip, Dkk1, Dnaja1, Drd4, Dtnbp1, Dupd1, Dusp1, Dusp10, Dusp14, D…	2.79e-15	1.17e-13	-12.9309
GO:0005125	cytokine activity	10.0418	24	[Aimp1, Bmp2, Ccl11, Ccl12, Ccl2, Ccl4, Ccl5, Ccl6, Ccl8, Ccl9, Csf1, Cx3cl1, Cxcl10, Cxcl13, Cxcl15, Cxcl9, Hmgb1, Il18, Il1b, Il1rn, Mif, Pf4, Ppbp, Tgfb1]	[2610528A11Rik, Acer1, Aimp1, Areg, Bmp1, Bmp10, Bmp15, Bmp2, Bmp3, Bmp4, Bmp5, Bmp6, Bmp7, Bmp8a, Bmp8b, C1qtnf4, Ccl1, Ccl11, Ccl12, Ccl17, Ccl19, Ccl2, Ccl20, Ccl21a, Ccl21b, Ccl21c, Ccl21d, Ccl22, Ccl24, Ccl25, Ccl26, Ccl27a, Ccl28, Ccl3, Ccl4, Ccl5, Ccl6, Ccl7, Ccl8, Ccl9, Cd40lg, Cd70, Cer1, Cklf, Clcf1, Cmtm2a, Cmtm2b, Cmtm3, Cmtm5, Cmtm7, Cmtm8, Cntf, Crlf1, Crlf2, Csf1, Csf2, Csf3, Ctf1,…	8.75e-12	1.93e-10	-9.71543
GO:0007162	negative regulation of cell adhesion	10.7492	33	[Adam15, Adam8, Ager, Akt1, Anxa1, Arg1, Arg2, Bcl6, Bmp2, Cd24a, Cd274, Cd74, Cd86, H2-Aa, H2-Ab1, Havcr2, Hmgb1, Ido1, Il1rn, Il2ra, Irf1, Itch, Jak2, Jam3, Lgals3, Loxl3, Pag1, Sftpd, Tgfb1, Thbs1, Tnfaip8l2, Vtcn1, Ythdf2]	[Abat, Abca12, Abl1, Abl2, Acer2, Actn4, Acvrl1, Adam10, Adam15, Adam8, Adamts18, Adipoq, Adora2a, Adrb2, Adtrp, Ager, Ajap1, Akna, Akt1, Alox12, Angpt1, Angpt2, Anxa1, Ap1ar, Apoa1, Apod, Arg1, Arg2, Arhgap6, Ass1, Atp5b, B4galnt2, Bcar1, Bcas3, Bcl6, Bmp2, Bmp4, Bmp6, Btla, Btn1a1, Btn2a2, C1qtnf1, Cask, Casp3, Cbfb, Cblb, Cbll1, Ccl25, Ccl28, Ccm2l, Cd24a, Cd274, Cd276, Cd300a, Cd44, Cd74, Cd8…	1.25e-16	6.38e-15	-14.1949
GO:0008009	chemokine activity	31.9149	15	[Ccl11, Ccl12, Ccl2, Ccl4, Ccl5, Ccl6, Ccl8, Ccl9, Cx3cl1, Cxcl10, Cxcl13, Cxcl15, Cxcl9, Pf4, Ppbp]	[2610528A11Rik, Ccl1, Ccl11, Ccl12, Ccl17, Ccl19, Ccl2, Ccl20, Ccl21a, Ccl21b, Ccl21c, Ccl21d, Ccl22, Ccl24, Ccl25, Ccl26, Ccl27a, Ccl28, Ccl3, Ccl4, Ccl5, Ccl6, Ccl7, Ccl8, Ccl9, Cklf, Cmtm2a, Cx3cl1, Cxcl1, Cxcl10, Cxcl11, Cxcl12, Cxcl13, Cxcl14, Cxcl15, Cxcl16, Cxcl17, Cxcl2, Cxcl3, Cxcl5, Cxcl9, Gm10591, Gm13304, Gm2023, Pf4, Ppbp, Xcl1]	1.91e-15	8.6e-14	-13.0656
GO:0009617	response to bacterium	11.8367	116	[Akirin2, Akt1, Ang, App, Arg1, Arg2, B2m, Bcl10, Bmp2, Bpifa1, C3, Ccl12, Ccl2, Ccl5, Ccr7, Cd14, Cd180, Cd24a, Cd274, Cd40, Cd47, Cd79b, Cd86, Cfd, Clec4d, Clec4e, Cnr2, Cx3cl1, Cx3cr1, Cxcl10, Cxcl13, Cxcl15, Cxcl9, Cyba, Eif2ak2, F2r, F2rl1, Fcer1g, Fcgr1, Fer, Fgr, Fpr2, Gbp5, Ggt5, Havcr2, Hck, Hmgb1, Hmgb2, Ido1, Ifi204, Ifit1, Ifit3, Ighm, Iigp1, Il18, Il1b, Irak2, Irf5, Irgm1, Itgav, Jak…	[1300017J02Rik, 1810065E05Rik, 2210407C18Rik, 2610528A11Rik, 9530003J23Rik, AA467197, AY761185, Abca1, Abcc2, Abcc8, Abcd2, Abcg2, Abl1, Abr, Ace, Acod1, Acp5, Adam17, Adam9, Adamts13, Adamts4, Adamts5, Adamts9, Adgrb1, Adgrl2, Adh5, Adh7, Adipoq, Adipor2, Adm, Aicda, Akap12, Akap8, Akirin2, Akt1, Alad, Aldoa, Alpk1, Alpl, Amy1, Ang, Ang2, Ang3, Ang4, Ang5, Ang6, Angpt2, Angpt4, Ankrd1, Ankrd17, …	1.58e-63	3.05e-61	-60.5153
GO:0009967	positive regulation of signal transduction	8.55911	139	[Adam8, Afap1l2, Ager, Agtr1a, App, Bcl10, Bmp2, Bmpr1b, C1qbp, C3, Casp4, Ccl11, Ccl12, Ccl2, Ccl4, Ccl5, Ccl6, Ccl8, Ccl9, Ccr1, Ccr7, Cd14, Cd180, Cd24a, Cd3e, Cd40, Cd74, Cd81, Cd86, Cd8a, Chil1, Clec4d, Clec4n, Clec7a, Csf1, Csf1r, Csk, Cspg4, Ctsh, Cx3cl1, Cx3cr1, Cyba, Ddx1, Ddx21, Ddx3x, Dhx36, Eif2ak2, F2r, F2rl1, Fadd, Ffar4, Fgr, Fpr2, Fyn, Gapdh, Gpr183, Havcr2, Hmgb1, Hpse, Ifi35, Ig…	[1700037H04Rik, 4930503L19Rik, 9330182L06Rik, Aak1, Abca7, Abl1, Abl2, Abra, Ackr3, Acpp, Acta2, Actn4, Acvr1, Acvr1b, Acvr2a, Acvr2b, Acvrl1, Ada, Adam17, Adam8, Adam9, Adamts20, Adamts3, Adcyap1, Adcyap1r1, Adgra2, Adgrg1, Adgrv1, Adipoq, Adipor1, Adora1, Adora2a, Adora2b, Adora3, Adra1a, Adra1b, Adra1d, Adra2a, Adra2b, Adra2c, Adrb1, Adrb2, Adrb3, Adrm1, Afap1l2, Afdn, Agap2, Ager, Ago1, Ago3,…	2.4e-59	4.55e-57	-56.3416
GO:0010506	regulation of autophagy	9.81132	26	[Ager, Akt1, Eif2ak4, Hmgb1, Iigp1, Irgm1, Lamp3, Mid2, Mtor, Ripk2, Stat3, Sting1, Tbk1, Tlr2, Tlr9, Trem2, Trim12a, Trim12c, Trim13, Trim21, Trim27, Trim30a, Trim30c, Trim30d, Trim5, Trim65]	[5330417C22Rik, Acer2, Adra1a, Adra1d, Adrb2, Ager, Akt1, Ambra1, Atf6, Atg16l1, Atg7, Atm, Atp13a2, Atp6v0a1, Bag3, Bcl2, Bcl2l11, Becn1, Bid, Bmf, Bnip3, Bnip3l, Bok, Calcoco2, Casp1, Chmp4b, Cisd2, Clec16a, Cln3, Cptp, Ctsa, Cttn, Dap, Dapk1, Dapl1, Dcaf12, Dcn, Ddit3, Depdc5, Depp1, Dhrsx, Dnm1l, Dram1, Dram2, Ehmt2, Eif2ak4, Eif4g1, Eif4g2, Epm2a, Ercc4, Fbxl2, Fbxo7, Fbxw7, Fez1, Fez2, Flcn…	1.98e-12	4.96e-11	-10.3044
GO:0010508	positive regulation of autophagy	14.7059	20	[Ager, Eif2ak4, Hmgb1, Irgm1, Mid2, Ripk2, Sting1, Tbk1, Tlr2, Tlr9, Trim12a, Trim12c, Trim13, Trim21, Trim27, Trim30a, Trim30c, Trim30d, Trim5, Trim65]	[5330417C22Rik, Adrb2, Ager, Ambra1, Atf6, Atg16l1, Atg7, Bag3, Bcl2l11, Becn1, Bid, Bnip3, Bnip3l, Calcoco2, Clec16a, Dapk1, Dcn, Ddit3, Dhrsx, Eif2ak4, Epm2a, Fbxo7, Flcn, Foxo1, Foxo3, Fyco1, Gm5560, Gnai3, Gpsm1, Gsk3a, Gsk3b, Hif1a, Hmgb1, Hmox1, Hspb8, Htt, Ifng, Ikbkg, Il4, Irgm1, Irgm2, Kat5, Kdr, Larp1, Lrrk2, Lrsam1, Map2k1, Map3k7, Mapk3, Mefv, Mid2, Mtdh, Nod1, Nod2, Nprl2, Optn, Ormd…	4.1e-13	1.15e-11	-10.9405
GO:0010628	positive regulation of gene expression	10.9873	138	[Adam8, Adar, Afap1l2, Ager, Agtr1a, Aif1, Akirin2, Akt1, Anxa1, App, B2m, Bcl10, Bmp2, C1qbp, C3, C3ar1, Casp4, Ccl2, Ccl4, Ccl5, Ccr2, Ccr5, Ccr7, Cd14, Cd274, Cd3e, Cd40, Cd74, Cd81, Cd86, Chia1, Chil1, Clec4e, Clec4n, Clec5a, Clec7a, Csf1, Csf1r, Ctsh, Cx3cl1, Cyba, Cybb, Cyp26b1, Ddx1, Ddx21, Ddx3x, Ddx58, Dhx36, Eif2ak2, Eif2ak4, F2r, F2rl1, Fadd, Fcer1g, Fgr, G3bp1, Gapdh, Gbp5, Havcr2, Hc…	[Abcc8, Abcf1, Abl1, Abl2, Acta1, Acta2, Actc1, Actg1, Actg2, Acvr1b, Adam17, Adam19, Adam2, Adam3, Adam8, Adar, Adcyap1, Adipoq, Adm2, Adora2b, Adra2a, Adtrp, Afap1l2, Afdn, Ager, Ago1, Ago2, Ago3, Agpat1, Agpat2, Agr2, Agt, Agtr1a, Agtr2, Ahi1, Aif1, Aim2, Aire, Akap12, Akap6, Akirin2, Akt1, Akt2, Aldh1a1, Aldh1a2, Alox12, Alox12b, Alox8, Amh, Angel2, Angpt1, Angptl8, Ank2, Ank3, Ankrd42, Anxa1…	9.96e-73	1.94e-70	-69.7115
GO:0022407	regulation of cell-cell adhesion	13.4228	60	[Adam8, Ager, Aif1, Akt1, Alox5, Anxa1, Ap3b1, Arg1, Arg2, Bcl10, Bcl6, Bmp2, Ccl2, Ccl5, Ccr2, Ccr5, Ccr7, Cd24a, Cd274, Cd3e, Cd47, Cd74, Cd81, Cd86, Cx3cl1, Cxcl13, Fadd, H2-Aa, H2-Ab1, H2-DMa, Havcr2, Hmgb1, Icosl, Ido1, Il18, Il1b, Il1rl2, Il1rn, Il2ra, Irf1, Itch, Jak2, Lgals3, Loxl3, Lyn, Pag1, Prkcq, Prkcz, Ptafr, Rela, Ripk2, Selp, Sftpd, Skap1, Tgfb1, Tnfaip8l2, Vnn1, Vtcn1, Ythdf2, Zbt…	[Abat, Abca12, Abl1, Abl2, Ada, Adam19, Adam8, Adamts18, Adipoq, Adk, Adora2a, Adrb2, Adtrp, Afdn, Ager, Aif1, Akna, Akt1, Alox12, Alox15, Alox5, Ank3, Anxa1, Ap3b1, Ap3d1, Apoa1, Arg1, Arg2, Ass1, B4galnt2, Bad, Bcl10, Bcl6, Bik, Blk, Blm, Bmi1, Bmp2, Bmp4, Bmp6, Bmp7, Btla, Btn1a1, Btn2a2, Btnl2, C1qtnf1, Capn1, Card11, Carmil2, Casp3, Cav1, Cbfb, Cblb, Ccdc88b, Ccl19, Ccl2, Ccl21a, Ccl25, Ccl2…	4.64e-35	7.14e-33	-32.1462
GO:0022408	negative regulation of cell-cell adhesion	14.2857	29	[Adam8, Akt1, Anxa1, Arg1, Arg2, Bcl6, Bmp2, Cd24a, Cd274, Cd74, Cd86, H2-Aa, H2-Ab1, Havcr2, Hmgb1, Ido1, Il1rn, Il2ra, Irf1, Itch, Jak2, Lgals3, Loxl3, Pag1, Sftpd, Tgfb1, Tnfaip8l2, Vtcn1, Ythdf2]	[Abat, Abca12, Abl1, Abl2, Adam8, Adamts18, Adipoq, Adora2a, Adrb2, Adtrp, Akna, Akt1, Alox12, Anxa1, Apoa1, Arg1, Arg2, Ass1, B4galnt2, Bcl6, Bmp2, Bmp4, Bmp6, Btla, Btn1a1, Btn2a2, C1qtnf1, Casp3, Cbfb, Cblb, Ccl25, Ccl28, Ccm2l, Cd24a, Cd274, Cd276, Cd300a, Cd44, Cd74, Cd80, Cd86, Cd9, Cdh1, Cdkn2a, Ceacam1, Cebpb, Clec4g, Crtam, Ctla4, Cxcl12, Dlg1, Dlg5, Dtx1, Dusp22, Dusp3, Epb41l5, Epcam, …	4.21e-18	2.61e-16	-15.5831
GO:0022409	positive regulation of cell-cell adhesion	16.3636	45	[Adam8, Ager, Aif1, Alox5, Anxa1, Ap3b1, Bcl10, Bcl6, Ccl2, Ccl5, Ccr2, Ccr5, Ccr7, Cd24a, Cd274, Cd3e, Cd47, Cd74, Cd81, Cd86, Cx3cl1, Cxcl13, Fadd, H2-Aa, H2-Ab1, H2-DMa, Havcr2, Hmgb1, Icosl, Il18, Il1b, Il1rl2, Il2ra, Irf1, Prkcq, Prkcz, Ptafr, Rela, Ripk2, Selp, Skap1, Tgfb1, Vnn1, Vtcn1, Zbtb1]	[Ada, Adam19, Adam8, Adk, Afdn, Ager, Aif1, Alox15, Alox5, Ank3, Anxa1, Ap3b1, Ap3d1, Bad, Bcl10, Bcl6, Blm, Bmi1, Bmp7, Btn2a2, Btnl2, Capn1, Card11, Carmil2, Cav1, Cbfb, Ccdc88b, Ccl19, Ccl2, Ccl21a, Ccl5, Ccr2, Ccr5, Ccr7, Cd160, Cd1d1, Cd209e, Cd244a, Cd24a, Cd27, Cd274, Cd276, Cd28, Cd3e, Cd4, Cd40lg, Cd44, Cd46, Cd47, Cd5, Cd59b, Cd6, Cd74, Cd80, Cd81, Cd83, Cd86, Cdh1, Cited2, Cnksr3, Coro…	3.72e-30	4.79e-28	-27.3193
GO:0030098	lymphocyte differentiation	12.0181	53	[Adam8, Anxa1, Ap3b1, B2m, Bcl6, Btk, Ccr2, Ccr7, Cd24a, Cd3d, Cd3e, Cd3g, Cd74, Cd79a, Cd79b, Cd8a, Clec4d, Clec4e, Cyp26b1, Dclre1c, Fadd, Fcer1g, Gpr183, H2-Aa, H2-Ab1, H2-DMa, Hmgb1, Ighm, Il18, Il18r1, Il1b, Il1rl2, Il2ra, Irf1, Itk, Kit, Loxl3, Ly9, Mr1, Mtor, Prdm1, Prkcz, Ptger4, Ripk2, Rsad2, Slamf6, Stat3, Tgfb1, Themis, Tlr9, Traf3ip2, Vnn1, Zbtb1]	[5830411N06Rik, Abl1, Abl2, Ada, Adam17, Adam8, Adgrg3, Adrm1, Ahr, Aire, Ankle1, Anxa1, Ap3b1, Ap3d1, Apc, Armc5, Atg5, Atm, Atp11c, Atp7a, Atp7b, Axl, B2m, Bad, Bak1, Batf, Bax, Bcl11a, Bcl11b, Bcl2, Bcl2a1d, Bcl3, Bcl6, Blm, Bmi1, Bmp4, Braf, Braf-rs1, Btk, Btn2a2, Btnl1, Btnl6, Card11, Carmil2, Cbfb, Ccl19, Ccl20, Ccr2, Ccr6, Ccr7, Ccr9, Cd19, Cd1d1, Cd24a, Cd27, Cd28, Cd3d, Cd3e, Cd3g, Cd4, …	1.42e-28	1.71e-26	-25.7681
GO:0030099	myeloid cell differentiation	9.02935	40	[Adam8, Adar, Ap3b1, App, B2m, Bcl6, C1qc, Ccl5, Ccr1, Ccr7, Cd74, Cd81, Clec5a, Csf1, Csf1r, Dhrs7b, F2rl1, Fadd, Fasn, Fcer1g, Gpr183, Hmgb1, Hmgb2, Jak2, Kit, Ltf, Lyar, Lyn, Mtor, Ninj1, Nrros, Pf4, Pirb, Pml, Ripk1, Stat3, Tgfb1, Tlr2, Trem2, Tspan2]	[Abcb10, Abi1, Acin1, Actn1, Acvr1b, Acvr2a, Adam8, Adar, Add1, Adgrf4, Adgrf5, Adipoq, Ahsp, Alas1, Alas2, Ank1, Ankle1, Ankrd54, Anxa2, Ap3b1, Apc, Apcs, App, Arid4a, Asxl2, Atp6ap1, Atpif1, B2m, BC052040, Batf, Batf2, Batf3, Bcl6, Bmp4, Bpgm, Brd1, C1qc, Calcr, Camk4, Car2, Cartpt, Casp3, Casp8, Cbfa2t3, Cbfb, Ccl19, Ccl21b, Ccl21c, Ccl21d, Ccl3, Ccl5, Ccn4, Ccr1, Ccr7, Cd101, Cd109, Cd300lf, …	3.03e-17	1.76e-15	-14.755
GO:0030217	T cell differentiation	14.658	45	[Adam8, Anxa1, Ap3b1, B2m, Bcl6, Ccr2, Ccr7, Cd3d, Cd3e, Cd3g, Cd74, Cd8a, Clec4d, Clec4e, Cyp26b1, Fadd, Fcer1g, Gpr183, H2-Aa, H2-DMa, Hmgb1, Il18, Il18r1, Il1b, Il1rl2, Il2ra, Irf1, Itk, Kit, Loxl3, Ly9, Mr1, Mtor, Prdm1, Prkcz, Ptger4, Ripk2, Rsad2, Slamf6, Stat3, Tgfb1, Themis, Traf3ip2, Vnn1, Zbtb1]	[5830411N06Rik, Abl1, Abl2, Ada, Adam17, Adam8, Adrm1, Aire, Ankle1, Anxa1, Ap3b1, Ap3d1, Apc, Armc5, Atg5, Atp7a, Atp7b, B2m, Bad, Batf, Bcl11a, Bcl11b, Bcl2, Bcl2a1d, Bcl3, Bcl6, Blm, Bmi1, Bmp4, Braf, Braf-rs1, Btn2a2, Btnl1, Btnl6, Card11, Carmil2, Cbfb, Ccl19, Ccl20, Ccr2, Ccr6, Ccr7, Ccr9, Cd1d1, Cd27, Cd28, Cd3d, Cd3e, Cd3g, Cd4, Cd44, Cd46, Cd74, Cd83, Cd8a, Cdk6, Cdkn2a, Chd3, Chd7, Clec…	4.85e-28	5.73e-26	-25.2421
GO:0030334	regulation of cell migration	8.09426	79	[Adam15, Adam8, Ager, Aif1, Akt1, Anxa1, App, Bmp2, Bst2, C1qbp, C3ar1, Camk1d, Ccl11, Ccl12, Ccl2, Ccl4, Ccl5, Ccr1, Ccr2, Ccr5, Ccr7, Cd274, Cd40, Cd74, Cd81, Clec7a, Cmklr1, Csf1, Csf1r, Ctsh, Cx3cl1, Cx3cr1, Cxcl10, Cxcl13, Ddx58, Dpep1, Ecm1, F2r, F2rl1, Fadd, Fer, Fgr, Fpr2, Gpr183, Hc, Hmgb1, Hyal1, Ifitm1, Il18, Il1b, Il1r1, Il1rn, Itgav, Jak2, Jam3, Kit, Lbp, Lgals3, Lyn, Map2k3, Mapk8, …	[2610528A11Rik, Abcc1, Abcc8, Abhd2, Abhd6, Abi3, Abl1, Abr, Acan, Ace, Ackr3, Acta2, Actg1, Actn4, Actr3, Acvr1, Acvr1b, Acvr1c, Acvrl1, Ada, Adam10, Adam15, Adam17, Adam8, Adam9, Adamts1, Adamts9, Adarb1, Adgra2, Adgrb1, Adgrg1, Adgrg3, Adipoq, Adipor1, Adipor2, Adora1, Adora2b, Adora3, Adra2a, Adtrp, Afdn, Ager, Ago2, Agt, Aif1, Aire, Ajuba, Akap12, Akirin1, Akt1, Akt2, Akt3, Aldoa, Alox12, Am…	1.69e-30	2.23e-28	-27.652
GO:0030335	positive regulation of cell migration	11.3946	67	[Adam8, Ager, Aif1, Akt1, Anxa1, App, Bmp2, C1qbp, C3ar1, Camk1d, Ccl11, Ccl12, Ccl2, Ccl4, Ccl5, Ccr1, Ccr2, Ccr7, Cd274, Cd40, Cd74, Clec7a, Cmklr1, Csf1, Csf1r, Ctsh, Cx3cl1, Cx3cr1, Cxcl10, Cxcl13, F2r, F2rl1, Fadd, Fer, Fgr, Fpr2, Hmgb1, Hyal1, Il18, Il1b, Il1r1, Itgav, Jak2, Jam3, Kit, Lbp, Lgals3, Lyn, Map2k3, Mapk8, Mif, Mtor, Nfe2l2, Pik3cg, Pla2g7, Plaa, Ptafr, Ptger4, Ptgs2, Rarres2, S…	[Abcc1, Abl1, Ackr3, Acta2, Actg1, Actn4, Actr3, Acvr1, Acvr1b, Adam10, Adam17, Adam8, Adam9, Adamts1, Adgra2, Adora2b, Adora3, Adra2a, Ager, Ago2, Agt, Aif1, Akap12, Akirin1, Akt1, Akt2, Akt3, Aldoa, Alox12, Amot, Amotl1, Angpt1, Angpt4, Angptl3, Ano6, Anxa1, Anxa3, Aoc3, Apc, Apela, App, Aqp1, Arf6, Arhgap5, Arhgef2, Arhgef39, Arpc2, Atm, Atoh8, Atp5a1, Atp5b, Atp7a, Atp7b, Atp8a1, Bag4, Bcar1,…	1.12e-34	1.69e-32	-31.7724
GO:0030593	neutrophil chemotaxis	25.2252	28	[C1qbp, C3ar1, Camk1d, Ccl11, Ccl12, Ccl2, Ccl4, Ccl5, Ccl6, Ccl8, Ccl9, Ccr7, Cd74, Cx3cl1, Cxcl10, Cxcl13, Cxcl15, Cxcl9, Dpep1, Fcer1g, Il1b, Jam3, Lbp, Lgals3, Pf4, Ppbp, S100a8, S100a9]	[Bsg, Bst1, C1qbp, C3ar1, C5ar1, C5ar2, Camk1d, Ccl1, Ccl11, Ccl12, Ccl17, Ccl19, Ccl2, Ccl20, Ccl21a, Ccl21b, Ccl21c, Ccl21d, Ccl22, Ccl24, Ccl25, Ccl26, Ccl3, Ccl4, Ccl5, Ccl6, Ccl7, Ccl8, Ccl9, Ccr7, Cd74, Cklf, Cmtm2a, Csf3r, Cx3cl1, Cxadr, Cxcl1, Cxcl10, Cxcl11, Cxcl13, Cxcl15, Cxcl2, Cxcl3, Cxcl5, Cxcl9, Cxcr1, Cxcr2, Dapk2, Dnm1l, Dpep1, Dpp4, Dysf, Edn1, Edn2, Edn3, Ednra, Fcer1g, Fcgr3, …	1.41e-24	1.45e-22	-21.8379
GO:0030595	leukocyte chemotaxis	21.7573	52	[Adam8, Aif1, Alox5, Anxa1, App, C1qbp, C3ar1, Camk1d, Ccl11, Ccl12, Ccl2, Ccl4, Ccl5, Ccl6, Ccl8, Ccl9, Ccr1, Ccr2, Ccr7, Cd74, Cmklr1, Cnr2, Csf1, Csf1r, Cx3cl1, Cx3cr1, Cxcl10, Cxcl13, Cxcl15, Cxcl9, Dpep1, F2rl1, Fcer1g, Fpr2, Gpr183, Hc, Hmgb1, Il1b, Jam3, Kit, Lbp, Lgals3, Lyn, Mif, Ninj1, Pf4, Pla2g7, Ppbp, Rarres2, S100a8, S100a9, Thbs1]	[2610528A11Rik, Adam10, Adam17, Adam8, Aif1, Akirin1, Alox5, Ano6, Anxa1, App, Arhgef5, Bsg, Bst1, C1qbp, C3ar1, C5ar1, C5ar2, Calca, Calr, Camk1d, Ccl1, Ccl11, Ccl12, Ccl17, Ccl19, Ccl2, Ccl20, Ccl21a, Ccl21b, Ccl21c, Ccl21d, Ccl22, Ccl24, Ccl25, Ccl26, Ccl27a, Ccl3, Ccl4, Ccl5, Ccl6, Ccl7, Ccl8, Ccl9, Ccn3, Ccr1, Ccr1l1, Ccr2, Ccr3, Ccr6, Ccr7, Cd74, Ch25h, Chga, Cklf, Cmklr1, Cmtm2a, Cnr2, Cor…	2.28e-41	3.92e-39	-38.4067
GO:0031098	stress-activated protein kinase signaling cascade	10.1754	29	[Ager, Akt1, App, Bcl10, Bmp2, Ccr7, Clec7a, Eif2ak2, F2rl1, Hmgb1, Il1b, Il1rn, Irak4, Itch, Lyn, Map2k3, Mapk8, Mecom, Myd88, Ncf1, Pja2, Ptger4, Ripk1, Ripk2, Tlr3, Tlr4, Tlr6, Tlr9, Trem2]	[Ager, Agt, Aida, Akr1b3, Akt1, Ankrd6, App, Arhgef5, Arl6ip5, Axin1, Bcl10, Bmp2, Card9, Casr, Cav3, Cbs, Ccdc88c, Ccl19, Ccl21a, Ccn2, Ccr7, Cd27, Cd40lg, Cdc42, Cdc42ep5, Cdc42se1, Clec7a, Cops5, Cracr2a, Cracr2b, Crhr2, Cryab, Cyld, Dab2, Dab2ip, Dact1, Dixdc1, Dkk1, Dlg1, Dnaja1, Dtnbp1, Dusp1, Dusp10, Dusp15, Dusp19, Dusp22, Dusp3, Dvl2, Dvl3, Eda2r, Edar, Edn1, Egfr, Eif2ak2, Emc10, Epha4,…	3.94e-14	1.38e-12	-11.86
GO:0031331	positive regulation of cellular catabolic process	8.10811	36	[Adam8, Ager, Akt1, App, Cd81, Dhx36, Dtx3l, Eif2ak4, Hmgb1, Il1b, Irgm1, Itch, Mapk8, Mid2, Mif, P2rx7, Ripk2, Rnf19b, Sting1, Tbk1, Tlr2, Tlr9, Tnfrsf1b, Trem2, Trim12a, Trim12c, Trim13, Trim21, Trim27, Trim30a, Trim30c, Trim30d, Trim5, Trim65, Ythdf2, Zc3hav1]	[5330417C22Rik, Aadac, Abca2, Abcd1, Abcd2, Abhd5, Acsl5, Adam8, Adam9, Adra1b, Adra2a, Adrb2, Agbl4, Ager, Ago2, Agtpbp1, Akt1, Akt2, Ambra1, Amer1, Ankib1, Apoa1, Apoa4, Apoa5, Apoc2, Apoe, Apoh, App, Arih1, Arih2, Atf6, Atg16l1, Atg7, Atm, Atpif1, Atxn3, Aurka, Axin1, Bag2, Bag3, Bag6, Bax, Bbs7, Bcap31, Bcl2l11, Becn1, Bid, Bnip3, Bnip3l, Btg2, Calcoco2, Cav1, Cbfa2t3, Ccdc22, Cd81, Cdc20, Cd…	3.53e-14	1.27e-12	-11.896
GO:0031347	regulation of defense response	18.6469	113	[Adam8, Adar, Ager, Akirin2, Alox5, Anxa1, App, Arg1, Arg2, Bcl6, Btk, C1qbp, C3, Casp4, Ccl5, Ccr1, Ccr2, Ccr5, Ccr7, Cd24a, Cd47, Cd74, Cd81, Cnr2, Ctss, Cx3cl1, Cx3cr1, Cyba, Ddx58, Dtx3l, Eif2ak4, F2rl1, Fadd, Fcer1g, Fcgr1, Ffar4, Fgr, Fpr2, Gbp5, Havcr2, Hmgb1, Hmgb2, Ido1, Ifi204, Ifi35, Il1b, Il1r1, Il1rl2, Il2ra, Irf1, Irgm1, Itch, Jak2, Klrk1, Lacc1, Lbp, Lyar, Lyn, Matr3, Mavs, Mif, My…	[A2m, Abcc1, Abhd12, Abr, Ace, Acod1, Acp5, Ada, Adam8, Adamts12, Adar, Adcyap1, Adipoq, Adora1, Adora2a, Adora2b, Adora3, Adrb2, Ager, Agt, Ahsg, Aim2, Akirin2, Akna, Aldh2, Alox15, Alox5, Alox5ap, Anxa1, Aoah, Aoc3, Ap1g1, Apoa1, Apobec3, Apoe, App, Appl1, Appl2, Arel1, Arg1, Arg2, Arrb2, Ash1l, Atm, Bap1, Bcl6, Bcl6b, Bcr, Brd4, Bst1, Btk, C1qbp, C1qtnf12, C1qtnf3, C2cd4a, C2cd4b, C3, Cactin, …	6.18e-84	1.21e-81	-80.917
GO:0031348	negative regulation of defense response	14.4068	34	[Adar, Alox5, Arg1, Arg2, C1qbp, Ccr1, Cd24a, Cnr2, Cx3cl1, Cx3cr1, Ffar4, Fpr2, Havcr2, Il2ra, Itch, Lyar, Nlrx1, Nmi, Otulin, Parp14, Pcbp2, Ptger4, Rnf125, Sec14l1, Serping1, Smpdl3b, Tap1, Tnfaip8l2, Tnfrsf1a, Tnfrsf1b, Trem2, Trim21, Ttll12, Ythdf2]	[A2m, Abr, Acod1, Acp5, Ada, Adar, Adcyap1, Adipoq, Adora1, Adora2a, Adrb2, Alox5, Aoah, Apoa1, Apoe, Arg1, Arg2, Arrb2, Ash1l, Bcr, C1qbp, C1qtnf12, C1qtnf3, Cactin, Calcrl, Cck, Ccn3, Ccr1, Cd200, Cd200r1, Cd24a, Cd276, Cd44, Cd96, Cdh5, Ceacam1, Chrna7, Clec12b, Clec2d, Cnot7, Cnr2, Crk, Cst7, Ctla2a, Cx3cl1, Cx3cr1, Cxcl17, Cyp19a1, D1Ertd622e, D7Zem1, D7Zem2, D7Zem3, Dcst1, Dhx58, Dnaja3, Dr…	3.75e-21	3.07e-19	-18.5122
GO:0031349	positive regulation of defense response	24.8175	68	[Adam8, Ager, Akirin2, App, Arg1, Btk, C3, Ccl5, Ccr2, Ccr5, Ccr7, Cd24a, Cd47, Cd74, Cd81, Ctss, Cx3cl1, Cyba, F2rl1, Fadd, Fcer1g, Fcgr1, Fpr2, Gbp5, Havcr2, Hmgb1, Hmgb2, Ido1, Ifi204, Ifi35, Il1b, Irgm1, Jak2, Klrk1, Lbp, Matr3, Mavs, Mif, Ninj1, Nmi, Nono, Park7, Parp9, Pik3cg, Polr3b, Polr3c, Polr3f, Pqbp1, Ptger4, Ptgs2, Ripk1, Ripk2, S100a8, S100a9, Slamf6, Slc15a4, Sting1, Tbk1, Tlr2, Tl…	[Abcc1, Ace, Adam8, Adora2b, Adora3, Ager, Aim2, Akirin2, Alox5ap, Aoc3, Ap1g1, App, Arg1, Btk, C2cd4a, C2cd4b, C3, Cadm1, Card9, Cck, Cckbr, Ccl1, Ccl24, Ccl3, Ccl5, Ccn4, Ccr2, Ccr5, Ccr7, Cd160, Cd226, Cd24a, Cd28, Cd47, Cd74, Cd81, Cdk19, Cebpa, Cebpb, Cgas, Clnk, Clock, Cnr1, Coch, Crh, Crtam, Ctsc, Ctss, Cx3cl1, Cxcl1, Cyba, Ddt, Dhx9, Ednra, Egfr, Ereg, Ets1, F2rl1, Fabp4, Fadd, Fcer1a, Fc…	2.39e-58	4.5e-56	-55.3467
GO:0031663	lipopolysaccharide-mediated signaling pathway	38.8889	21	[Akt1, Bcl10, Ccl12, Ccl5, Cd14, Cd180, Cx3cl1, Il18, Il1b, Irak2, Lbp, Ltf, Ly86, Lyn, Mif, Myd88, Ptafr, Ripk2, Tgfb1, Tlr4, Trem2]	[Acod1, Akt1, Bcl10, Bmp6, Bpi, Cactin, Ccl12, Ccl3, Ccl5, Cd14, Cd180, Cd6, Cd84, Cx3cl1, Il18, Il1b, Irak1, Irak2, Irf3, Lbp, Ltf, Ly86, Ly96, Lyn, Malt1, Mapk1, Mapk14, Mapk3, Mif, Mtdh, Myd88, Nfkbia, Nfkbil1, Nos3, Prdx2, Prkca, Prkce, Ptafr, Ptpn22, Ripk2, Sash1, Scarb1, Scimp, Spi1, Stat1, Tgfb1, Ticam1, Tlr4, Tnf, Tnfaip3, Traf6, Trem2, Trib1, Tut4]	3.11e-23	2.89e-21	-20.5389
GO:0032102	negative regulation of response to external stimulus	10.25	41	[Adar, Aif1, Alox5, Arg1, Arg2, C1qbp, Ccl12, Ccr1, Cd24a, Cnr2, Cx3cl1, Cx3cr1, Cxcl13, Ffar4, Fpr2, Havcr2, Hc, Il2ra, Itch, Ltf, Lyar, Mif, Nlrx1, Nmi, Otulin, Parp14, Pcbp2, Ptger4, Rnf125, Sec14l1, Serping1, Smpdl3b, Tap1, Thbs1, Tnfaip8l2, Tnfrsf1a, Tnfrsf1b, Trem2, Trim21, Ttll12, Ythdf2]	[A2m, Abat, Abcc8, Abr, Acod1, Acp5, Ada, Adamts18, Adar, Adcyap1, Adipoq, Adora1, Adora2a, Adrb2, Adtrp, Aif1, Ajap1, Alox12, Alox5, Angpt2, Anxa2, Anxa5, Aoah, Aph1b, Aph1c, Apoa1, Apoe, Apoh, Arg1, Arg2, Arrb2, Ash1l, Bace1, Bbs2, Bbs4, Bcr, C1qbp, C1qtnf1, C1qtnf12, C1qtnf3, C5ar2, Cacnb3, Cactin, Calcrl, Cartpt, Cask, Cck, Ccl12, Ccn3, Ccr1, Cd109, Cd200, Cd200r1, Cd24a, Cd276, Cd34, Cd44, C…	1.19e-19	8.55e-18	-17.0679
GO:0032103	positive regulation of response to external stimulus	20.4651	88	[Adam8, Ager, Aif1, Akirin2, App, Arg1, Btk, C1qbp, C3, C3ar1, Camk1d, Ccl2, Ccl4, Ccl5, Ccr1, Ccr2, Ccr5, Ccr7, Cd180, Cd24a, Cd47, Cd74, Cd81, Cmklr1, Csf1, Csf1r, Ctss, Cx3cl1, Cx3cr1, Cxcl10, Cxcl13, Cyba, F2rl1, Fadd, Fcer1g, Fcgr1, Fpr2, Gbp5, Havcr2, Hmgb1, Hmgb2, Ido1, Ifi204, Ifi35, Il1b, Irgm1, Jak2, Klrk1, Lbp, Ly86, Matr3, Mavs, Mif, Ninj1, Nmi, Nono, Park7, Parp9, Pik3cg, Pla2g7, Pol…	[Abcc1, Ace, Acod1, Adam10, Adam17, Adam8, Adora2b, Adora3, Ager, Aif1, Aim2, Akirin1, Akirin2, Akt2, Alox5ap, Ankrd17, Ano6, Aoc3, Ap1g1, Apoh, App, Arg1, Artn, Bmp6, Bmpr2, Braf, Braf-rs1, Btk, C1qbp, C2cd4a, C2cd4b, C3, C3ar1, C5ar1, Cadm1, Calr, Camk1d, Card9, Casr, Ccl1, Ccl19, Ccl2, Ccl21a, Ccl24, Ccl27a, Ccl3, Ccl4, Ccl5, Ccl7, Ccn4, Ccr1, Ccr1l1, Ccr2, Ccr4, Ccr5, Ccr6, Ccr7, Cd160, Cd180…	3.8e-68	7.37e-66	-65.1324
GO:0032479	regulation of type I interferon production	33.6842	32	[Atg9a, Cd14, Ddx3x, Ddx58, Dhx36, G3bp1, Gapdh, Havcr2, Hmgb1, Hmgb2, Ifih1, Irf1, Irf5, Mavs, Myd88, Nlrx1, Nmi, Polr3b, Polr3c, Polr3f, Pqbp1, Rnf125, Rnf135, Sting1, Tbk1, Tlr2, Tlr3, Tlr4, Tlr7, Tlr8, Tlr9, Zc3hav1]	[Acod1, Atg9a, Cactin, Cd14, Cgas, Chuk, Crebbp, Ddx3x, Ddx58, Dhx33, Dhx36, Dhx58, Dhx9, Flot1, Flt3, G3bp1, Gapdh, Gbp3, Gbp4, Gpatch3, Havcr2, Hmgb1, Hmgb2, Hsp90aa1, Hspd1, Ifih1, Ifnar1, Ilrun, Irak1, Irf1, Irf3, Irf5, Irf7, Irf8, Mavs, Mmp12, Myd88, Nlrc3, Nlrx1, Nmi, Nploc4, Oas2, Oas3, Peli3, Plcg2, Pola1, Polr3a, Polr3b, Polr3c, Polr3d, Polr3f, Polr3g, Ppm1b, Pqbp1, Ptpn11, Ptpn22, Ptprs…	1.92e-32	2.79e-30	-29.5545
GO:0032481	positive regulation of type I interferon production	44.2623	27	[Cd14, Ddx3x, Ddx58, Dhx36, G3bp1, Gapdh, Hmgb1, Hmgb2, Ifih1, Irf1, Irf5, Mavs, Myd88, Polr3b, Polr3c, Polr3f, Pqbp1, Rnf135, Sting1, Tbk1, Tlr2, Tlr3, Tlr4, Tlr7, Tlr8, Tlr9, Zc3hav1]	[Cd14, Cgas, Chuk, Ddx3x, Ddx58, Dhx33, Dhx36, Dhx58, Dhx9, Flot1, Flt3, G3bp1, Gapdh, Hmgb1, Hmgb2, Hsp90aa1, Hspd1, Ifih1, Ifnar1, Irak1, Irf1, Irf3, Irf5, Irf7, Mavs, Mmp12, Myd88, Oas2, Oas3, Plcg2, Polr3a, Polr3b, Polr3c, Polr3d, Polr3f, Polr3g, Pqbp1, Ptpn11, Ptpn22, Riok3, Rnf135, Setd2, Stat1, Sting1, Syk, Tbk1, Ticam1, Tlr2, Tlr3, Tlr4, Tlr7, Tlr8, Tlr9, Tomm70a, Trim15, Trim56, Zbtb20, …	2.02e-31	2.83e-29	-28.549
GO:0032496	response to lipopolysaccharide	16.7901	68	[Akirin2, Akt1, Arg1, B2m, Bcl10, Ccl12, Ccl2, Ccl5, Ccr7, Cd14, Cd180, Cd274, Cd40, Cd86, Cnr2, Cx3cl1, Cx3cr1, Cxcl10, Cxcl13, Cxcl15, Cxcl9, Eif2ak2, F2r, Fer, Ggt5, Havcr2, Hmgb1, Hmgb2, Ido1, Il18, Il1b, Irak2, Jak2, Klrk1, Lbp, Lias, Lilrb4a, Ltf, Ly86, Lyn, Mapk8, Mif, Myd88, Nos2, P2rx7, Pf4, Plaa, Ppbp, Ptafr, Ptger2, Ptger4, Ptgir, Ptgs2, Rela, Ripk2, S100a8, S100a9, Sgms1, Slc11a1, Slp…	[AY761185, Abca1, Abcc2, Abcc8, Abcg2, Abl1, Abr, Ace, Acod1, Acp5, Adam17, Adam9, Adamts13, Adh5, Adipor2, Adm, Aicda, Akap12, Akap8, Akirin2, Akt1, Alad, Aldoa, Alpl, Ankrd1, Apob, Arg1, Arid5a, Ass1, Atp1b1, Atp2a2, Atp4b, Axl, B2m, Bcl10, Bcr, Bdkrb1, Bmp6, Bpi, Cactin, Camp, Capn2, Casp1, Casp3, Casp9, Ccl12, Ccl2, Ccl3, Ccl5, Ccr7, Cd14, Cd180, Cd274, Cd300lb, Cd36, Cd40, Cd6, Cd68, Cd80, C…	2.76e-46	4.98e-44	-43.3031
GO:0032642	regulation of chemokine production	29.2929	29	[Ager, Aif1, App, Arg2, Ccl5, Cd24a, Cd74, Chia1, Clec7a, Csf1r, Eif2ak2, F2rl1, Havcr2, Hc, Hmgb1, Il18, Il1b, Lbp, Mavs, Mif, Myd88, Ripk2, Tlr2, Tlr3, Tlr4, Tlr7, Tlr9, Trem2, Trim32]	[Ackr1, Adam17, Adcyap1, Adipoq, Adora2b, Ager, Aif1, Aire, Alox8, Apod, App, Arg2, C1qtnf3, Card9, Ccl5, Cd24a, Cd74, Cd84, Chia1, Clec7a, Csf1r, Cxcl5, Defb25, Egr1, Eif2ak2, Elane, Epha2, Erbin, F2rl1, Ffar2, Ffar3, Foxp1, Gstp1, Havcr2, Hc, Hdac1, Hdac1-ps, Hmgb1, Ifng, Il17a, Il17f, Il17ra, Il18, Il1b, Il1rl1, Il33, Il4, Il4ra, Il6, Il6ra, Il7, Klf4, Lbp, Lgals9, Lpl, Lrp1, Map2k5, Mapk9, Ma…	1.73e-27	1.97e-25	-24.706
GO:0032647	regulation of interferon-alpha production	51.7241	15	[Ddx3x, Ddx58, Dhx36, Havcr2, Hmgb1, Ifih1, Mavs, Nmi, Tbk1, Tlr3, Tlr4, Tlr7, Tlr8, Tlr9, Zc3hav1]	[Chuk, Ddx3x, Ddx58, Dhx36, Dhx9, Flt3, Gbp3, Gbp4, Havcr2, Hmgb1, Hspd1, Ifih1, Irf3, Irf7, Mavs, Mmp12, Nlrc3, Nmi, Ptpn22, Ptprs, Setd2, Stat1, Tbk1, Tlr3, Tlr4, Tlr7, Tlr8, Tlr9, Zc3hav1]	2.64e-19	1.82e-17	-16.7401
GO:0032648	regulation of interferon-beta production	37.7049	23	[Atg9a, Ddx3x, Ddx58, Hmgb1, Hmgb2, Ifih1, Irf1, Mavs, Nlrx1, Nmi, Polr3b, Polr3c, Polr3f, Rnf135, Sting1, Tbk1, Tlr2, Tlr3, Tlr4, Tlr7, Tlr8, Tlr9, Zc3hav1]	[Atg9a, Cactin, Crebbp, Ddx3x, Ddx58, Dhx58, Dhx9, Flot1, Hmgb1, Hmgb2, Hsp90aa1, Ifih1, Ifnar1, Irf1, Irf3, Irf7, Mavs, Nlrc3, Nlrx1, Nmi, Oas2, Oas3, Polr3a, Polr3b, Polr3c, Polr3d, Polr3f, Polr3g, Ppm1b, Ptpn11, Ptpn22, Ptprs, Pycard, Rel, Relb, Riok3, Rnf135, Rnf216, Sirpa, Sting1, Tbk1, Ticam1, Ticam2, Tirap, Tlr2, Tlr3, Tlr4, Tlr7, Tlr8, Tlr9, Tomm70a, Traf3, Traf3ip1, Traip, Trim38, Trim56…	5.84e-25	6.13e-23	-22.2127
GO:0032651	regulation of interleukin-1 beta production	31.5217	29	[Ager, App, Arg2, Casp4, Ccr5, Ccr7, Clec7a, Cx3cr1, F2r, F2rl1, Ffar4, Gbp5, Hk1, Hmgb1, Ifi204, Jak2, Myd88, P2rx7, Pml, Ripk2, S1pr3, Serpinb1a, Stat3, Tlr2, Tlr4, Tlr6, Tlr8, Tmem106a, Trem2]	[Acp5, Ager, Aim2, Apoa1, App, Aqp4, Arg2, Arrb2, Casp1, Casp4, Casp8, Ccl19, Ccl3, Ccr5, Ccr7, Cd36, Chrna7, Clec7a, Cptp, Cx3cr1, Egr1, Errfi1, F2r, F2rl1, Ffar1, Ffar4, Fxyd1, Fzd5, Gbp5, Ghrl, Ghsr, Git1, Gm2023, Gsdmd, Gstp1, Hk1, Hmgb1, Hspb1, Ifi202b, Ifi203, Ifi204, Ifi205, Ifi211, Ifnar1, Ifng, Igf1, Il17a, Il6, Inava, Isl1, Jak2, Lilra5, Lpl, Malt1, Mefv, Mndal, Myd88, Naip5, Nlrc3, Nlr…	1.56e-28	1.85e-26	-25.7326
GO:0032652	regulation of interleukin-1 production	29.2035	33	[Ager, Anxa1, App, Arg2, Casp4, Ccr5, Ccr7, Clec7a, Cx3cl1, Cx3cr1, F2r, F2rl1, Ffar4, Gbp5, Havcr2, Hk1, Hmgb1, Ifi204, Jak2, Myd88, P2rx7, Pml, Ptger4, Ripk2, S1pr3, Serpinb1a, Stat3, Tlr2, Tlr4, Tlr6, Tlr8, Tmem106a, Trem2]	[Acp5, Ager, Aim2, Anxa1, Apoa1, App, Aqp4, Arg2, Arrb2, Casp1, Casp4, Casp8, Ccl19, Ccl20, Ccl3, Ccr5, Ccr7, Cd36, Ceacam1, Chrna7, Clec7a, Cptp, Cx3cl1, Cx3cr1, Egr1, Errfi1, F2r, F2rl1, Ffar1, Ffar4, Fxyd1, Fzd5, Gas6, Gbp5, Ghrl, Ghsr, Git1, Gm2023, Gsdmd, Gstp1, Havcr2, Hdac1, Hdac1-ps, Hdac2, Hdac3, Hk1, Hmgb1, Hspb1, Ifi202b, Ifi203, Ifi204, Ifi205, Ifi211, Ifnar1, Ifng, Igf1, Il16, Il17a,…	4.34e-31	5.95e-29	-28.2253
GO:0032675	regulation of interleukin-6 production	26.8293	44	[Afap1l2, Ager, Aif1, Akirin2, App, Ccr5, Cd24a, Cd47, Cd74, Clec7a, Csk, Cyba, Ddx58, F2r, F2rl1, Fcer1g, Havcr2, Hmgb1, Ifih1, Il1b, Il1rap, Il1rl2, Lbp, Mavs, Myd88, Nlrx1, Nos2, P2rx7, Ptafr, Ripk2, Spon2, Stat3, Tlr1, Tlr2, Tlr3, Tlr4, Tlr6, Tlr7, Tlr8, Tlr9, Tmem106a, Tnfrsf1a, Trem2, Trim30a]	[Adcyap1, Adora2b, Afap1l2, Ager, Aif1, Akirin2, App, Aqp4, Arhgef2, Arid5a, Arrb1, Arrb2, Bank1, Bpi, Bsg, C1qtnf3, C1qtnf4, C5ar2, Capn2, Card9, Ccr5, Cd200, Cd200r1, Cd24a, Cd300ld, Cd36, Cd47, Cd74, Cd84, Cebpb, Chrna7, Clec7a, Crhr2, Csk, Cyba, Ddx58, Dhx9, Ereg, F2r, F2rl1, Fcer1g, Flt3, Foxj1, Foxp3, Gas6, Gba, Ghrl, Ghsr, Grk2, Havcr2, Hgf, Hmgb1, Hspd1, Hyal2, Ifih1, Ifng, Il10, Il16, Il…	2.22e-39	3.68e-37	-36.4345
GO:0032677	regulation of interleukin-8 production	39.5062	32	[Afap1l2, Anxa1, Bcl10, Cd14, Cd74, Chil1, Clec7a, Ddx58, F2r, F2rl1, Fadd, Hmgb1, Il18, Il1b, Lbp, Mavs, Myd88, Nos2, Park7, Ptger4, Rela, Ripk1, Stat3, Tlr1, Tlr2, Tlr3, Tlr4, Tlr5, Tlr6, Tlr7, Tlr8, Tlr9]	[Adipoq, Afap1l2, Anxa1, Anxa4, Apoa2, Arrb1, Bcl10, Bcl3, Bpi, C5ar2, Cactin, Camp, Cd14, Cd2, Cd244a, Cd74, Chil1, Clec7a, Crip2, Crp, Ddit3, Ddx58, Elane, F2r, F2rl1, F3, Fadd, Fcna, Fcnb, Ffar2, Gdf2, Hmgb1, Hyal2, Il17d, Il17f, Il18, Il1b, Il6, Klf4, Lamtor5, Lbp, Lep, Map2k5, Mapkbp1, Mavs, Myd88, Nlrp10, Nod1, Nod2, Nos2, Olfr54, Otud7b, Park7, Prg3, Prkd2, Ptger4, Ptpn22, Ptprc, Pycard, R…	4.4e-35	6.82e-33	-32.1663
GO:0032680	regulation of tumor necrosis factor production	27.2222	49	[Ager, App, Arg2, Ccl2, Ccl4, Ccr2, Ccr5, Ccr7, Cd14, Cd24a, Cd47, Clec4a2, Clec7a, Cx3cl1, Cx3cr1, Cyba, Cybb, Ddx58, Fadd, Fcer1g, Havcr2, Hmgb1, Ifih1, Il18, Jak2, Lbp, Ltf, Mavs, Mif, Myd88, Pf4, Ptafr, Ptger4, Ripk1, Ripk2, Spon2, Stat3, Thbs1, Tlr1, Tlr2, Tlr3, Tlr4, Tlr6, Tlr9, Tmem106a, Tnfrsf1a, Trem2, Trim27, Trim30a]	[Abcc8, Acp5, Adipoq, Ager, Akap12, Akap8, Angpt1, App, Arfgef2, Arg2, Arhgef2, Arid5a, Arrb2, Axl, Bcl3, Bpi, C1qtnf4, C5ar2, Cactin, Card9, Ccl19, Ccl2, Ccl3, Ccl4, Ccr2, Ccr5, Ccr7, Cd14, Cd2, Cd209b, Cd24a, Cd300ld, Cd34, Cd36, Cd47, Cd84, Chrna7, Cidea, Clec4a2, Clec7a, Clu, Cx3cl1, Cx3cr1, Cyba, Cybb, Cyp2j6, Ddt, Ddx58, Dhx9, Dicer1, Ephb2, Errfi1, Fadd, Fcer1g, Fcgr3, Flt3, Foxp1, Foxp3, …	3.8e-44	6.8e-42	-41.1677
GO:0032722	positive regulation of chemokine production	35.6164	26	[Ager, Aif1, App, Ccl5, Cd74, Chia1, Clec7a, Csf1r, Eif2ak2, F2rl1, Havcr2, Hc, Hmgb1, Il18, Il1b, Lbp, Mavs, Mif, Myd88, Ripk2, Tlr2, Tlr3, Tlr4, Tlr7, Tlr9, Trim32]	[Adam17, Adcyap1, Adipoq, Adora2b, Ager, Aif1, Aire, Alox8, App, Card9, Ccl5, Cd74, Cd84, Chia1, Clec7a, Csf1r, Defb25, Egr1, Eif2ak2, F2rl1, Ffar2, Ffar3, Havcr2, Hc, Hdac1, Hdac1-ps, Hmgb1, Ifng, Il17a, Il17f, Il17ra, Il18, Il1b, Il1rl1, Il33, Il4, Il4ra, Il6, Il6ra, Il7, Lbp, Lgals9, Lpl, Lrp1, Mapk9, Mavs, Mbp, Mcoln2, Mif, Myd88, Nod2, Oas3, P2ry2, Postn, Pycard, Ripk2, Selenok, Syk, Ticam1,…	2.68e-27	3.03e-25	-24.5192
GO:0032728	positive regulation of interferon-beta production	48.7805	20	[Ddx3x, Ddx58, Hmgb1, Hmgb2, Ifih1, Irf1, Mavs, Polr3b, Polr3c, Polr3f, Rnf135, Sting1, Tbk1, Tlr2, Tlr3, Tlr4, Tlr7, Tlr8, Tlr9, Zc3hav1]	[Ddx3x, Ddx58, Dhx58, Dhx9, Flot1, Hmgb1, Hmgb2, Hsp90aa1, Ifih1, Ifnar1, Irf1, Irf3, Irf7, Mavs, Oas2, Oas3, Polr3a, Polr3b, Polr3c, Polr3d, Polr3f, Polr3g, Ptpn11, Ptpn22, Riok3, Rnf135, Sting1, Tbk1, Ticam1, Tlr2, Tlr3, Tlr4, Tlr7, Tlr8, Tlr9, Tomm70a, Trim56, Zbtb20, Zc3hav1, Zfp64, Zfp90]	1.16e-24	1.2e-22	-21.9192
GO:0032732	positive regulation of interleukin-1 production	29.7297	22	[Ager, App, Casp4, Ccr5, Ccr7, Clec7a, F2rl1, Gbp5, Havcr2, Hk1, Hmgb1, Ifi204, Jak2, Myd88, P2rx7, Ripk2, Stat3, Tlr2, Tlr4, Tlr6, Tlr8, Tmem106a]	[Ager, Aim2, App, Casp1, Casp4, Casp8, Ccl19, Ccl20, Ccl3, Ccr5, Ccr7, Cd36, Clec7a, Egr1, F2rl1, Fzd5, Gbp5, Gm2023, Gsdmd, Havcr2, Hdac1, Hdac1-ps, Hdac2, Hk1, Hmgb1, Hspb1, Ifi202b, Ifi203, Ifi204, Ifi205, Ifi211, Ifnar1, Ifng, Il16, Il17a, Il6, Inava, Isl1, Jak2, Lgals9, Lilra5, Lpl, Malt1, Mndal, Myd88, Naip5, Nlrc4, Nlrp10, Nlrp1a, Nlrp1b, Nlrp2, Nlrp3, Nod1, Nod2, P2rx7, Panx1, Panx2, Panx…	2.7e-21	2.24e-19	-18.6502
GO:0032755	positive regulation of interleukin-6 production	32.7103	35	[Ager, Aif1, Akirin2, App, Ccr5, Cd74, Clec7a, Cyba, Ddx58, F2r, F2rl1, Fcer1g, Hmgb1, Ifih1, Il1b, Il1rap, Il1rl2, Lbp, Mavs, Myd88, Nos2, P2rx7, Ptafr, Ripk2, Spon2, Stat3, Tlr1, Tlr2, Tlr3, Tlr4, Tlr6, Tlr7, Tlr8, Tlr9, Tmem106a]	[Adcyap1, Adora2b, Ager, Aif1, Akirin2, App, Arhgef2, Arid5a, Bsg, C1qtnf4, Card9, Ccr5, Cd36, Cd74, Clec7a, Crhr2, Cyba, Ddx58, Dhx9, Ereg, F2r, F2rl1, Fcer1g, Grk2, Hmgb1, Hspd1, Hyal2, Ifih1, Ifng, Il16, Il17a, Il17d, Il17f, Il17ra, Il17rc, Il1a, Il1b, Il1f6, Il1f8, Il1f9, Il1rap, Il1rl2, Il33, Il6, Il6ra, Inava, Isl1, Laptm5, Lbp, Lep, Lgals9, Lilra5, Lpl, Mapk13, Mavs, Mbp, Mmp8, Myd88, Ncl,…	7.06e-35	1.07e-32	-31.9696
GO:0032757	positive regulation of interleukin-8 production	47.619	30	[Afap1l2, Bcl10, Cd14, Cd74, Chil1, Clec7a, Ddx58, F2r, F2rl1, Fadd, Hmgb1, Il18, Il1b, Lbp, Mavs, Myd88, Nos2, Park7, Ptger4, Rela, Ripk1, Stat3, Tlr1, Tlr2, Tlr3, Tlr4, Tlr5, Tlr7, Tlr8, Tlr9]	[Adipoq, Afap1l2, Apoa2, Bcl10, Camp, Cd14, Cd2, Cd244a, Cd74, Chil1, Clec7a, Ddit3, Ddx58, Elane, F2r, F2rl1, F3, Fadd, Fcna, Fcnb, Ffar2, Gdf2, Hmgb1, Hyal2, Il17d, Il18, Il1b, Il6, Lamtor5, Lbp, Lep, Mavs, Myd88, Nlrp10, Nod1, Nod2, Nos2, Olfr54, Park7, Prg3, Prkd2, Ptger4, Pycard, Rab1a, Rela, Ripk1, Rnase4, Serpine1, Stat3, Syk, Tirap, Tlr1, Tlr2, Tlr3, Tlr4, Tlr5, Tlr7, Tlr8, Tlr9, Tnf, Vam…	5.02e-36	7.89e-34	-33.103
GO:0032944	regulation of mononuclear cell proliferation	17.6	44	[Ager, Aif1, Anxa1, Arg1, Arg2, Bcl6, Btk, Ccl5, Ccr2, Ccr7, Cd24a, Cd274, Cd3e, Cd40, Cd74, Cd81, Cd86, Csf1, Fadd, Gpr183, H2-Aa, H2-Ab1, Havcr2, Hmgb1, Icosl, Ido1, Ighm, Il18, Il1b, Il2ra, Irf1, Itch, Lgals3, Lyn, Mif, Myd88, Prkcq, Ripk2, Sftpd, Tgfb1, Tlr4, Tlr9, Tnfrsf1b, Vtcn1]	[Ada, Adk, Ager, Ahr, Aif1, Anxa1, Arg1, Arg2, Atad5, Atm, Bcl2, Bcl6, Bik, Blk, Blm, Bmi1, Bmp4, Bst1, Btk, Btla, Btn1a1, Btn2a2, Btnl2, Card11, Carmil2, Casp3, Cblb, Ccdc88b, Ccl19, Ccl5, Ccr2, Ccr7, Cd1d1, Cd209a, Cd209e, Cd22, Cd244a, Cd24a, Cd274, Cd276, Cd28, Cd300a, Cd320, Cd38, Cd3e, Cd4, Cd40, Cd40lg, Cd44, Cd46, Cd59b, Cd6, Cd74, Cd80, Cd81, Cd86, Cdkn1a, Cdkn2a, Ceacam1, Cebpb, Chrnb2,…	6.79e-31	9.17e-29	-28.0375
GO:0032946	positive regulation of mononuclear cell proliferation	21.0884	31	[Ager, Aif1, Anxa1, Bcl6, Ccl5, Ccr2, Ccr7, Cd24a, Cd274, Cd3e, Cd40, Cd74, Cd81, Cd86, Csf1, Fadd, Gpr183, Havcr2, Hmgb1, Icosl, Ighm, Il18, Il1b, Il2ra, Mif, Myd88, Prkcq, Ripk2, Tlr4, Tlr9, Vtcn1]	[Ada, Adk, Ager, Aif1, Anxa1, Atad5, Bcl2, Bcl6, Blm, Bmi1, Bst1, Btnl2, Card11, Carmil2, Ccdc88b, Ccl19, Ccl5, Ccr2, Ccr7, Cd1d1, Cd209e, Cd244a, Cd24a, Cd274, Cd276, Cd28, Cd320, Cd38, Cd3e, Cd4, Cd40, Cd40lg, Cd46, Cd59b, Cd6, Cd74, Cd80, Cd81, Cd86, Cdkn1a, Chrnb2, Clcf1, Coro1a, Csf1, D7Zem1, D7Zem2, D7Zem3, Dhps, Dnaja3, Efnb1, Ephb2, Epo, Fadd, Fgf10, Foxp3, Gm2023, Gpam, Gpr183, H2-T23, H…	1.57e-24	1.6e-22	-21.7951
GO:0034121	regulation of toll-like receptor signaling pathway	34.7826	24	[App, Bpifb1, Cyba, Ddx3x, F2rl1, Hmgb1, Ifi35, Irf1, Lbp, Ltf, Lyn, Ninj1, Pja2, Rsad2, Slc15a4, Smpdl3b, Tlr1, Tlr2, Tlr3, Tlr5, Tlr6, Tlr9, Trem2, Trim30a]	[Acod1, App, Appl1, Appl2, Arf6, Arrb2, Bpifb1, Cactin, Cav1, Cd300a, Cd300ld3, Cd300lf, Cd36, Cyba, Dab2ip, Ddx3x, Esr1, F2rl1, Flot1, Gfi1, Gm6377, Gpr108, Gps2, Gramd4, Hmgb1, Ifi35, Irak3, Irf1, Irf4, Irf7, Lbp, Lgr4, Lrrc14, Ltf, Lyn, Mfhas1, Nfkbil1, Ninj1, Nlrp6, Nod2, Nr1d1, Nr1h3, Otud4, Pdpk1, Peli1, Pja2, Ptpn22, Ptprs, Rab7b, Rsad2, Rtn4, Sarm1, Slc15a4, Smpdl3b, Ticam2, Tirap, Tlr1, …	5.36e-25	5.68e-23	-22.2459
GO:0034123	positive regulation of toll-like receptor signaling pathway	57.1429	16	[Cyba, Ddx3x, F2rl1, Hmgb1, Ifi35, Lbp, Ltf, Ninj1, Pja2, Rsad2, Slc15a4, Tlr1, Tlr2, Tlr3, Tlr5, Tlr9]	[Cav1, Cd300ld3, Cyba, Ddx3x, F2rl1, Flot1, Hmgb1, Ifi35, Lbp, Ltf, Mfhas1, Ninj1, Nr1h3, Peli1, Pja2, Ptpn22, Rsad2, Rtn4, Slc15a4, Ticam2, Tirap, Tlr1, Tlr2, Tlr3, Tlr5, Tlr9, Treml4, Wdfy1]	1.82e-21	1.53e-19	-18.8145
GO:0042098	T cell proliferation	15.859	36	[Ager, Aif1, Anxa1, Arg1, Arg2, Ccl5, Ccr2, Ccr7, Cd24a, Cd274, Cd3e, Cd81, Cd86, Fadd, Fyn, H2-Aa, H2-Ab1, Havcr2, Hmgb1, Icosl, Ido1, Il18, Il1b, Il2ra, Irf1, Itch, Lgals3, Lilrb4a, P2rx7, Prkcq, Ripk2, Sftpd, Slc11a1, Tgfb1, Tnfrsf1b, Vtcn1]	[Abl1, Adk, Ager, Aif1, Anxa1, Arg1, Arg2, Armc5, Bax, Blm, Bmi1, Bmp4, Btla, Btn1a1, Btn2a2, Btnl2, Card11, Carmil2, Casp3, Cblb, Ccdc88b, Ccl19, Ccl5, Ccnd3, Ccr2, Ccr7, Cd151, Cd1d1, Cd209a, Cd209e, Cd244a, Cd24a, Cd274, Cd276, Cd28, Cd3e, Cd4, Cd40lg, Cd44, Cd46, Cd59b, Cd6, Cd80, Cd81, Cd86, Cdkn2a, Ceacam1, Cebpb, Clec2i, Clec4g, Clic1, Coro1a, Crip3, Crtam, Ctla4, Ctnnb1, Ctps, Cxcl12, Cxc…	8.37e-24	8.12e-22	-21.0903
GO:0042110	T cell activation	14.4161	79	[Adam8, Ager, Aif1, Anxa1, Ap3b1, Arg1, Arg2, B2m, Bcl10, Bcl6, Ccl2, Ccl5, Ccr2, Ccr7, Cd24a, Cd274, Cd3d, Cd3e, Cd3g, Cd47, Cd74, Cd81, Cd86, Cd8a, Clec4a2, Clec4d, Clec4e, Csk, Cyp26b1, Eif2ak4, F2rl1, Fadd, Fcer1g, Fyn, Gpr183, H2-Aa, H2-Ab1, H2-DMa, Havcr2, Hmgb1, Icosl, Ido1, Il18, Il18r1, Il1b, Il1rl2, Il2ra, Irf1, Itch, Itgav, Itk, Kit, Lgals3, Lilrb4a, Loxl3, Ly9, Mr1, Mtor, Nedd4, P2rx7…	[5830411N06Rik, Abl1, Abl2, Ada, Adam17, Adam8, Adk, Adora2a, Adrm1, Ager, Aif1, Aire, Ankle1, Anxa1, Ap3b1, Ap3d1, Apbb1ip, Apc, Arg1, Arg2, Armc5, Atg5, Atp7a, Atp7b, Azi2, Azin2, B2m, Bad, Batf, Bax, Bcl10, Bcl11a, Bcl11b, Bcl2, Bcl2a1d, Bcl3, Bcl6, Blm, Bmi1, Bmp4, Braf, Braf-rs1, Btla, Btn1a1, Btn2a2, Btnl1, Btnl2, Btnl6, Card11, Carmil2, Casp3, Cav1, Cbfb, Cblb, Ccdc88b, Ccl19, Ccl2, Ccl20,…	9.1e-49	1.66e-46	-45.7809
GO:0042379	chemokine receptor binding	22.8916	19	[Ccl11, Ccl12, Ccl2, Ccl4, Ccl5, Ccl6, Ccl8, Ccl9, Ccrl2, Cx3cl1, Cx3cr1, Cxcl10, Cxcl13, Cxcl15, Cxcl9, Itch, Pf4, Ppbp, Stat3]	[2610528A11Rik, Ccl1, Ccl11, Ccl12, Ccl17, Ccl19, Ccl2, Ccl20, Ccl21a, Ccl21b, Ccl21c, Ccl21d, Ccl22, Ccl24, Ccl25, Ccl26, Ccl27a, Ccl28, Ccl3, Ccl4, Ccl5, Ccl6, Ccl7, Ccl8, Ccl9, Ccrl2, Cklf, Cmtm2a, Cnih4, Creb3, Cx3cl1, Cx3cr1, Cxcl1, Cxcl10, Cxcl11, Cxcl12, Cxcl13, Cxcl14, Cxcl15, Cxcl16, Cxcl17, Cxcl2, Cxcl3, Cxcl5, Cxcl9, Defb1, Defb10, Defb11, Defb14, Defb2, Defb3, Defb33, Defb37, Defb38, …	3.24e-16	1.62e-14	-13.7901
GO:0043408	regulation of MAPK cascade	8.54922	66	[Adam8, Ager, Akt1, App, Bcl10, Bmp2, C3, Ccl11, Ccl12, Ccl2, Ccl4, Ccl5, Ccl6, Ccl8, Ccl9, Ccr1, Ccr7, Cd24a, Cd40, Cd74, Cd81, Chil1, Clec7a, Csf1r, Csk, Cspg4, Cx3cl1, Eif2ak2, F2r, F2rl1, Ffar4, Fpr2, Gpr183, Havcr2, Hmgb1, Igfbp4, Ighm, Il1b, Il1rn, Itch, Jak2, Kit, Lyn, Map2k3, Marco, Mecom, Mif, Myd88, Ncf1, P2rx7, Pik3cg, Pja2, Prkcz, Ripk1, Ripk2, Tgfb1, Thbs1, Tlr13, Tlr2, Tlr3, Tlr4, T…	[Abca7, Abl1, Abl2, Ace2, Ackr3, Acta2, Adam17, Adam8, Adam9, Adcyap1, Adipoq, Adora1, Adra1a, Adra1b, Adra1d, Adra2a, Adra2b, Adra2c, Adrb2, Adrb3, Ager, Agt, Aida, Ajuba, Akap12, Akap13, Akt1, Alk, Alkal1, Alkal2, Alox12b, Alox15, Angpt1, Ankrd26, Ankrd6, Apc, Apela, Apip, Apoe, App, Ar, Araf, Arhgef5, Arl6ip5, Arrb1, Arrb2, Ash1l, Atf3, Atp6ap1, Atp6ap2, Atp6v0c, Avpi1, Avpr1b, Axin1, Bank1, B…	9.58e-27	1.07e-24	-23.9696
GO:0043410	positive regulation of MAPK cascade	10.7206	61	[Adam8, Ager, App, Bcl10, Bmp2, C3, Ccl11, Ccl12, Ccl2, Ccl4, Ccl5, Ccl6, Ccl8, Ccl9, Ccr1, Ccr7, Cd24a, Cd40, Cd74, Cd81, Chil1, Clec7a, Csf1r, Csk, Cspg4, Cx3cl1, Eif2ak2, F2r, F2rl1, Ffar4, Fpr2, Gpr183, Havcr2, Hmgb1, Igfbp4, Ighm, Il1b, Il1rn, Jak2, Kit, Map2k3, Marco, Mif, Myd88, Ncf1, P2rx7, Pik3cg, Pja2, Prkcz, Ripk1, Ripk2, Tgfb1, Thbs1, Tlr2, Tlr3, Tlr4, Tlr6, Tlr9, Tmem106a, Trem2, Trp…	[Abca7, Abl1, Abl2, Ackr3, Acta2, Adam17, Adam8, Adam9, Adcyap1, Adora1, Adra1a, Adra1b, Adra1d, Adra2a, Adra2b, Adra2c, Adrb2, Adrb3, Ager, Agt, Ajuba, Akap12, Akap13, Alk, Alkal1, Alkal2, Alox12b, Alox15, Angpt1, Ankrd6, Apela, Apoe, App, Ar, Araf, Arhgef5, Arl6ip5, Arrb1, Arrb2, Atp6ap1, Atp6v0c, Avpi1, Avpr1b, Axin1, Bank1, Bcar3, Bcl10, Bmp2, Bmp4, Bmper, Bnip2, Braf, Braf-rs1, C1qtnf1, C1qt…	4.63e-30	5.93e-28	-27.2269
GO:0045088	regulation of innate immune response	25.2475	51	[Adam8, Adar, Akirin2, Arg1, Ccr1, Cd74, Fadd, Fgr, Fpr2, Gbp5, Havcr2, Hmgb1, Hmgb2, Ifi204, Ifi35, Irf1, Irgm1, Klrk1, Lbp, Lyar, Matr3, Mavs, N4bp1, Nlrx1, Nmi, Nono, Parp14, Parp9, Polr3b, Polr3c, Polr3f, Pqbp1, Rnf135, Serpinb1a, Serping1, Slamf6, Slc15a4, Smpdl3b, Sting1, Tap1, Tbk1, Tlr2, Tlr4, Tlr8, Tlr9, Trem2, Trim21, Ttll12, Xrcc5, Ythdf2, Zbp1]	[A2m, Acod1, Adam8, Adar, Aim2, Akirin2, Ap1g1, Apoe, Appl1, Appl2, Arg1, Arrb2, Cactin, Cadm1, Card9, Casp8, Ccr1, Cd160, Cd226, Cd74, Cd96, Cdc37, Ceacam1, Cgas, Clec12b, Clec2d, Clnk, Cnot7, Coch, Crk, Crtam, D7Zem1, D7Zem2, D7Zem3, Dcst1, Dhx58, Dhx9, Dnaja3, Drd2, Dusp10, Ereg, Fadd, Fam3a, Fcna, Fcnb, Ffar2, Fgr, Fpr2, Gbp5, Gfer, Grn, H2-M3, H2-T23, Havcr2, Hexim1, Hmgb1, Hmgb2, Hpx, Hsp90…	4.16e-44	7.41e-42	-41.1304
GO:0045089	positive regulation of innate immune response	27.0492	33	[Adam8, Akirin2, Cd74, Fadd, Fpr2, Gbp5, Havcr2, Hmgb1, Hmgb2, Ifi204, Ifi35, Irgm1, Klrk1, Lbp, Matr3, Mavs, Nmi, Nono, Parp9, Polr3b, Polr3c, Polr3f, Pqbp1, Slamf6, Slc15a4, Sting1, Tbk1, Tlr2, Tlr4, Tlr8, Tlr9, Xrcc5, Zbp1]	[Adam8, Aim2, Akirin2, Ap1g1, Cadm1, Card9, Cd160, Cd226, Cd74, Cgas, Clnk, Coch, Crtam, Dhx9, Ereg, Fadd, Fcna, Fcnb, Ffar2, Fpr2, Gbp5, H2-M3, H2-T23, Havcr2, Hexim1, Hmgb1, Hmgb2, Hpx, Hsp90aa1, Ifi202b, Ifi203, Ifi204, Ifi205, Ifi206, Ifi207, Ifi208, Ifi209, Ifi211, Ifi213, Ifi214, Ifi35, Igf2bp1, Ikbke, Il12a, Il12b, Il18rap, Il21, Irf3, Irf7, Irgm1, Irgm2, Klrb1c, Klrd1, Klre1, Klrk1, Lag3,…	7.22e-30	9.1e-28	-27.041
GO:0045619	regulation of lymphocyte differentiation	12	24	[Adam8, Anxa1, Ap3b1, Bcl6, Ccr2, Ccr7, Cd24a, Cd74, Cyp26b1, H2-Aa, H2-DMa, Hmgb1, Il18, Il1rl2, Il2ra, Irf1, Loxl3, Prdm1, Prkcz, Ripk2, Tgfb1, Tlr9, Vnn1, Zbtb1]	[Abl1, Ada, Adam8, Adrm1, Ankle1, Anxa1, Ap3b1, Ap3d1, Atp11c, Axl, Bad, Bcl6, Bmp4, Braf, Braf-rs1, Btn2a2, Card11, Carmil2, Cbfb, Ccl19, Ccl20, Ccr2, Ccr6, Ccr7, Cd1d1, Cd24a, Cd27, Cd28, Cd44, Cd46, Cd74, Cd83, Cdkn2a, Clptm1, Crtam, Ctla2a, Ctla4, Cyld, Cyp26b1, Dicer1, Drosha, Dtx1, Dusp10, Duxbl1, Duxbl2, Duxbl3, Egr3, Erbb2, Fanca, Fancd2, Fas, Fbxo7, Fgl2, Flt3, Flt3l, Foxj1, Foxn1, Foxn2…	1.79e-13	5.74e-12	-11.2409
GO:0045621	positive regulation of lymphocyte differentiation	15.3846	18	[Adam8, Anxa1, Ap3b1, Bcl6, Ccr2, Ccr7, Cd74, H2-Aa, H2-DMa, Il18, Il1rl2, Il2ra, Irf1, Prkcz, Ripk2, Tgfb1, Vnn1, Zbtb1]	[Ada, Adam8, Anxa1, Ap3b1, Ap3d1, Atp11c, Axl, Bad, Bcl6, Btn2a2, Carmil2, Cbfb, Ccl19, Ccr2, Ccr7, Cd1d1, Cd27, Cd46, Cd74, Cd83, Cyld, Dusp10, Egr3, Flt3l, Foxp3, Gas6, Gata3, Gli3, Gm2023, H2-Aa, H2-DMa, H2-Ea, H2-M3, Hlx, Hsp90aa1, Ifng, Ihh, Il10, Il12a, Il15, Il15ra, Il18, Il1f8, Il1rl2, Il2, Il21, Il23a, Il2ra, Il2rg, Il4, Il4i1, Il4i1b, Il4ra, Il6, Il7, Il7r, Inpp5d, Irf1, Itpkb, Lck, Lef…	2.82e-12	6.78e-11	-10.1691
GO:0045637	regulation of myeloid cell differentiation	8.58369	20	[Adam8, B2m, C1qc, Ccl5, Ccr1, Cd74, Csf1, Csf1r, Fadd, Hmgb1, Hmgb2, Ltf, Lyn, Mtor, Ninj1, Pf4, Ripk1, Stat3, Tgfb1, Trem2]	[Abcb10, Acin1, Acvr1b, Acvr2a, Adam8, Adipoq, Ankrd54, Apc, Apcs, Asxl2, Atp6ap1, B2m, Brd1, C1qc, Car2, Cartpt, Casp8, Ccl21b, Ccl21c, Ccl21d, Ccl3, Ccl5, Ccr1, Cd101, Cd4, Cd74, Cdc73, Cdk6, Ceacam1, Cebpb, Cib1, Cldn18, Clec2d, Clec2g, Clec2i, Cnot4, Creb1, Csf1, Csf1r, Csf3, Csf3r, Ctnnb1, Ctnnbip1, Ctr9, Cul4a, Dcstamp, Dlk1, Dll1, Eif6, Esrra, Ets1, Evi2b, Fadd, Fam210b, Fas, Fbn1, Fbxw7, …	7.59e-09	6.83e-08	-7.16563
GO:0045785	positive regulation of cell adhesion	11.4967	53	[Adam8, Ager, Aif1, Alox5, Anxa1, Ap3b1, Bcl10, Bcl6, C1qbp, Ccl2, Ccl5, Ccr2, Ccr5, Ccr7, Cd24a, Cd274, Cd3e, Cd47, Cd74, Cd81, Cd86, Csf1, Cx3cl1, Cxcl13, Fadd, H2-Aa, H2-Ab1, H2-DMa, Havcr2, Hmgb1, Hyal1, Icosl, Il18, Il1b, Il1rl2, Il2ra, Irf1, Itgav, Jak2, Ninj1, Prkcq, Prkcz, Ptafr, Ptger4, Rela, Ripk2, Selp, Skap1, Tgfb1, Thbs1, Vnn1, Vtcn1, Zbtb1]	[Abi3bp, Abl1, Ada, Adam19, Adam8, Adam9, Adgrg1, Adk, Afdn, Ager, Agr2, Aif1, Alox15, Alox5, Angpt1, Ank3, Anxa1, Ap3b1, Ap3d1, Apbb1ip, Apc, Apoa1, Arl2, Arpc2, Atm, Bad, Bag4, Bcl10, Bcl6, Blm, Bmi1, Bmp7, Braf, Braf-rs1, Btn2a2, Btnl2, C1qbp, Calr, Capn1, Card11, Carmil1, Carmil2, Cass4, Cav1, Cbfb, Ccdc80, Ccdc88b, Ccl19, Ccl2, Ccl21a, Ccl25, Ccl28, Ccl5, Ccn1, Ccna2, Ccr2, Ccr5, Ccr7, Cd160…	1.27e-27	1.49e-25	-24.8281
GO:0046631	alpha-beta T cell activation	18.75	33	[Ager, Anxa1, Ap3b1, Arg2, Bcl6, Ccr2, Ccr7, Cd24a, Cd274, Cd3e, Cd81, Clec4a2, Gpr183, H2-Ab1, Hmgb1, Il18, Il18r1, Irf1, Itch, Itk, Lilrb4a, Loxl3, Ly9, Mtor, Prdm1, Prkcq, Prkcz, Ptger4, Ripk2, Rsad2, Slamf6, Stat3, Tgfb1]	[Abl1, Abl2, Ada, Adora2a, Ager, Ankle1, Anxa1, Ap3b1, Ap3d1, Arg2, Armc5, Atp7a, Atp7b, Batf, Bcl11b, Bcl2, Bcl3, Bcl6, Blm, Braf, Braf-rs1, Btla, Cbfb, Cblb, Ccl19, Ccl20, Ccr2, Ccr6, Ccr7, Cd160, Cd1d1, Cd244a, Cd24a, Cd274, Cd28, Cd300a, Cd3e, Cd44, Cd80, Cd81, Cd83, Cdh26, Clec4a2, Clec4f, Cracr2a, Cracr2b, Crtam, Ctsl, Dock2, Elf4, Entpd7, Eomes, Foxp1, Foxp3, Fut7, Gadd45g, Gata3, Gli3, Gm…	2.62e-24	2.59e-22	-21.5864
GO:0046651	lymphocyte proliferation	15.1335	51	[Ager, Aif1, Anxa1, Arg1, Arg2, Bcl6, Btk, Ccl5, Ccr2, Ccr7, Cd180, Cd24a, Cd274, Cd3e, Cd40, Cd74, Cd79a, Cd81, Cd86, Fadd, Fyn, Gpr183, H2-Aa, H2-Ab1, Havcr2, Hmgb1, Icosl, Ido1, Ighm, Il18, Il1b, Il2ra, Irf1, Itch, Lgals3, Lilrb4a, Lyn, Mif, Myd88, P2rx7, Prkcq, Ripk2, Sftpd, Slamf6, Slc11a1, Tbk1, Tgfb1, Tlr4, Tlr9, Tnfrsf1b, Vtcn1]	[Abl1, Ada, Adk, Ager, Ahr, Aif1, Anxa1, Arg1, Arg2, Armc5, Atad5, Atm, Azi2, Azin2, Bax, Bcl2, Bcl6, Bik, Blk, Blm, Bmi1, Bmp4, Bst1, Btk, Btla, Btn1a1, Btn2a2, Btnl2, Card11, Carmil2, Casp3, Cblb, Ccdc88b, Ccl19, Ccl5, Ccnd3, Ccr2, Ccr7, Cd151, Cd180, Cd19, Cd1d1, Cd209a, Cd209e, Cd22, Cd244a, Cd24a, Cd27, Cd274, Cd276, Cd28, Cd300a, Cd320, Cd38, Cd3e, Cd4, Cd40, Cd40lg, Cd44, Cd46, Cd59b, Cd6,…	2.11e-32	3.04e-30	-29.5165
GO:0048246	macrophage chemotaxis	31.25	15	[C3ar1, Ccl12, Ccl2, Ccl5, Ccr7, Cmklr1, Csf1, Csf1r, Cx3cl1, Hc, Lgals3, Mif, Ninj1, Rarres2, Thbs1]	[Akirin1, C3ar1, C5ar1, Ccl12, Ccl2, Ccl21a, Ccl3, Ccl5, Ccr7, Cklf, Cmklr1, Cmtm2a, Csf1, Csf1r, Cx3cl1, Cxcl17, Cyp19a1, Ddt, Edn2, Ednrb, Gpr35, Hc, Il34, Lgals3, Mapk1, Mapk3, Mdk, Mif, Mmp28, Mst1, Mstn, Mtus1, Myo9b, Ninj1, Nup85, Ptk2, Ptk2b, Ptprj, Rarres2, Rpl13a, Slamf1, Slamf8, Stap1, Stk4, Tafa4, Thbs1, Tnfsf18, Trpv4]	2.73e-15	1.2e-13	-12.9197
GO:0048247	lymphocyte chemotaxis	25	15	[Adam8, Ccl11, Ccl12, Ccl2, Ccl4, Ccl5, Ccl6, Ccl8, Ccl9, Ccr2, Ccr7, Cx3cl1, Cxcl10, Cxcl13, Gpr183]	[2610528A11Rik, Adam10, Adam17, Adam8, Ccl1, Ccl11, Ccl12, Ccl17, Ccl19, Ccl2, Ccl20, Ccl21a, Ccl21b, Ccl21c, Ccl21d, Ccl22, Ccl24, Ccl25, Ccl26, Ccl27a, Ccl3, Ccl4, Ccl5, Ccl6, Ccl7, Ccl8, Ccl9, Ccr2, Ccr7, Ch25h, Cklf, Cmtm2a, Cx3cl1, Cxcl10, Cxcl11, Cxcl12, Cxcl13, Cxcl14, Cxcl16, Cxcr3, Cyp7b1, Gas6, Gm10591, Gm13304, Gm2023, Gpr183, Hsd3b7, Lgals9, Msmp, Oxsr1, Padi2, Ptk2b, Slc12a2, Slc8b1,…	1.1e-13	3.62e-12	-11.4415
GO:0048534	hematopoietic or lymphoid organ development	8.52273	90	[Adam8, Adar, Ager, Anxa1, Ap3b1, App, B2m, Bcl6, Btk, C1qc, Ccl5, Ccr1, Ccr2, Ccr7, Cd24a, Cd3d, Cd3e, Cd3g, Cd74, Cd79a, Cd79b, Cd81, Cd8a, Clec4d, Clec4e, Clec5a, Csf1, Csf1r, Cxcl13, Cxcl15, Cyp26b1, Dclre1c, Dhrs7b, Dhx36, Eif2ak2, F2rl1, Fadd, Fasn, Fcer1g, Gpr183, H2-Aa, H2-Ab1, H2-DMa, Hmgb1, Hmgb2, Ighm, Il18, Il18r1, Il1b, Il1rl2, Il2ra, Irf1, Itk, Jak2, Jam3, Kit, Loxl3, Ltf, Ly9, Lyar…	[3830403N18Rik, 4930474N05Rik, 5830411N06Rik, Abca15, Abcb10, Abi1, Abl1, Abl2, Ace, Acin1, Acp6, Actn1, Acvr1b, Acvr2a, Ada, Adam17, Adam8, Adar, Add1, Add2, Adgrf4, Adgrf5, Adgrg3, Adipoq, Adrm1, Ager, Agpat5, Ahctf1, Ahr, Ahsp, Aire, Alas1, Alas2, Angpt1, Angpt2, Ank1, Ankle1, Ankrd54, Anln, Anxa1, Anxa2, Ap2a2, Ap3b1, Ap3d1, Apc, Apcs, Apobec3, App, Arhgef7, Arid4a, Arih2, Arl11, Armc5, Armc6…	1.06e-36	1.67e-34	-33.7772
GO:0050672	negative regulation of lymphocyte proliferation	16.8421	16	[Arg1, Arg2, Btk, Cd24a, Cd274, Cd86, H2-Aa, H2-Ab1, Havcr2, Ido1, Il2ra, Itch, Lyn, Sftpd, Tgfb1, Vtcn1]	[Arg1, Arg2, Atm, Bik, Blk, Bmp4, Btk, Btla, Btn1a1, Btn2a2, Casp3, Cblb, Cd24a, Cd274, Cd276, Cd300a, Cd44, Cd80, Cd86, Cdkn2a, Ceacam1, Cebpb, Clec4g, Crtam, Ctla4, Dlg1, Dlg5, Erbb2, Fcgr2b, Foxj1, Foxp3, Gal, Ggta1, Glmn, Gnrh1, Gpnmb, H2-Aa, H2-Ab1, H2-M3, Havcr2, Ido1, Ihh, Il10, Il2, Il20rb, Il2ra, Il4i1, Il4i1b, Inpp5d, Itch, Laptm5, Lgals7, Lgals9, Lrrc32, Lst1, Lyn, Mad1l1, Marchf7, Ndf…	1.12e-11	2.35e-10	-9.62812
GO:0050727	regulation of inflammatory response	16.7131	60	[Adam8, Ager, Alox5, Anxa1, App, Bcl6, Btk, C3, Casp4, Ccl5, Ccr2, Ccr5, Ccr7, Cd24a, Cd47, Cd81, Cnr2, Ctss, Cx3cl1, Cx3cr1, Fcer1g, Fcgr1, Ffar4, Fpr2, Ido1, Ifi35, Il1b, Il1r1, Il1rl2, Il2ra, Jak2, Lacc1, Lbp, Lyn, Mif, Myd88, Ninj1, Nlrx1, Nmi, Otulin, Park7, Pik3cg, Ptger4, Ptgs2, Rela, Ripk1, S100a8, S100a9, Smpdl3b, Sting1, Tlr2, Tlr3, Tlr4, Tlr6, Tlr9, Tnfaip8l2, Tnfrsf1a, Tnfrsf1b, Trem2…	[Abcc1, Abhd12, Abr, Ace, Acod1, Acp5, Ada, Adam8, Adamts12, Adcyap1, Adipoq, Adora1, Adora2a, Adora2b, Adora3, Adrb2, Ager, Agt, Ahsg, Akna, Aldh2, Alox15, Alox5, Alox5ap, Anxa1, Aoah, Aoc3, Apoa1, Apoe, App, Arel1, Ash1l, Atm, Bap1, Bcl6, Bcl6b, Bcr, Brd4, Bst1, Btk, C1qtnf12, C1qtnf3, C2cd4a, C2cd4b, C3, Calcrl, Casp1, Casp12, Casp4, Ccl1, Ccl24, Ccl3, Ccl5, Ccn3, Ccn4, Ccr2, Ccr5, Ccr7, Cd200…	1.15e-40	1.95e-38	-37.7108
GO:0050728	negative regulation of inflammatory response	10.8108	16	[Alox5, Cd24a, Cnr2, Cx3cl1, Cx3cr1, Ffar4, Fpr2, Il2ra, Nlrx1, Otulin, Ptger4, Smpdl3b, Tnfaip8l2, Tnfrsf1a, Tnfrsf1b, Trem2]	[Abr, Acod1, Acp5, Ada, Adcyap1, Adipoq, Adora1, Adora2a, Adrb2, Alox5, Aoah, Apoa1, Apoe, Ash1l, Bcr, C1qtnf12, C1qtnf3, Calcrl, Ccn3, Cd200, Cd200r1, Cd24a, Cd276, Cd44, Cdh5, Chrna7, Cnr2, Cst7, Ctla2a, Cx3cl1, Cx3cr1, Cxcl17, Cyp19a1, D1Ertd622e, Dusp10, Enpp3, Ets1, Fcgr2b, Fem1a, Fem1al, Ffar4, Fndc4, Foxf1, Foxp3, Fpr2, Gata3, Ghrl, Ghsr, Git1, Gper1, Gpr17, Gpr31, Gpr31b, Gps2, Gpx1, Gpx2…	9.44e-09	7.55e-08	-7.12213
GO:0050729	positive regulation of inflammatory response	27.4648	39	[Adam8, Ager, App, Btk, C3, Ccl5, Ccr2, Ccr5, Ccr7, Cd24a, Cd47, Cd81, Ctss, Cx3cl1, Fcer1g, Fcgr1, Ido1, Ifi35, Il1b, Jak2, Lbp, Mif, Ninj1, Nmi, Park7, Pik3cg, Ptger4, Ptgs2, Ripk1, S100a8, S100a9, Tlr2, Tlr3, Tlr4, Tlr6, Tlr9, Tnfrsf1a, Trem2, Zbp1]	[Abcc1, Ace, Adam8, Adora2b, Adora3, Ager, Alox5ap, Aoc3, App, Btk, C2cd4a, C2cd4b, C3, Ccl1, Ccl24, Ccl3, Ccl5, Ccn4, Ccr2, Ccr5, Ccr7, Cd24a, Cd28, Cd47, Cd81, Cdk19, Cebpa, Cebpb, Clock, Cnr1, Ctsc, Ctss, Cx3cl1, Ddt, Dhx9, Ednra, Egfr, Ets1, Fabp4, Fcer1a, Fcer1g, Fcgr1, Fcgr3, Fem1a, Ffar2, Ffar3, Fgfr1, Gm37013, Gpr4, Gprc5b, Gpsm3, Grn, H2-T23, Hspd1, Hyal2, Ido1, Ifi35, Ifng, Igf2bp1, Igh…	2.02e-35	3.15e-33	-32.5015
GO:0050778	positive regulation of immune response	17.5516	119	[Adam8, Akirin2, Anxa1, Arg1, B2m, Bcl10, Bmx, Btk, C1qa, C1qb, C1qbp, C1qc, C1ra, C1rl, C2, C3, C3ar1, C4b, C6, C7, Ccr2, Ccr7, Cd177, Cd247, Cd24a, Cd274, Cd3e, Cd40, Cd47, Cd55, Cd74, Cd79a, Cd79b, Cd81, Cfb, Cfd, Cfh, Cfp, Clec4n, Clec7a, Cmklr1, Cr1l, Csk, Cxcl10, Cyba, Eif2ak4, F2rl1, Fadd, Fbxo38, Fcer1g, Fcgr1, Fgr, Fpr1, Fpr2, Fyn, Gbp5, H2-Ab1, H2-DMa, Havcr2, Hc, Hmgb1, Hmgb2, Icosl, I…	[A2m, AI182371, Abl1, Acod1, Ada, Adam8, Adora2b, Adora3, Aim2, Akirin2, Anxa1, Ap1g1, Apcs, Appl1, Appl2, Arg1, Arid5a, Atad5, B2m, Bag6, Bax, Bcar1, Bcl10, Bcl2, Bcl2a1d, Bik, Blk, Blnk, Bmx, Braf, Braf-rs1, Btk, Btn1a1, Btn2a2, Btnl1, Btnl10, Btnl2, Btnl4, Btnl6, Btnl9, C1qa, C1qb, C1qbp, C1qc, C1ra, C1rb, C1rl, C1s1, C1s2, C2, C3, C3ar1, C4a, C4b, C4bp, C5ar1, C5ar2, C6, C7, C8a, C8b, C8g, C9…	1.65e-85	3.24e-83	-82.4888
GO:0050851	antigen receptor-mediated signaling pathway	8.16993	25	[Bcl10, Bmx, Btk, Ccr7, Cd247, Cd3e, Cd79a, Cd79b, Cd81, Fyn, H2-Ab1, Icosl, Ighm, Itk, Lgals3, Lyn, Prkcb, Rela, Ripk2, Skap1, Tec, Themis, Themis2, Trbc2, Vtcn1]	[Abl1, Ada, Bax, Bcar1, Bcl10, Bcl2, Bcl2a1d, Bik, Blk, Blnk, Bmx, Braf, Braf-rs1, Btk, Btn1a1, Btn2a2, Btnl1, Btnl10, Btnl2, Btnl4, Btnl6, Btnl9, Cacnb3, Cacnb4, Card11, Carmil2, Cblb, Ccr7, Cd160, Cd19, Cd22, Cd226, Cd247, Cd276, Cd28, Cd300a, Cd38, Cd3e, Cd79a, Cd79b, Cd81, Ceacam1, Clec2i, Cmtm3, Crkl, Ctla4, Cyld, Dennd1b, Dgkz, Dusp22, Dusp3, Efna2, Eif2b1, Eif2b2, Eif2b3, Eif2b4, Eif2b5, E…	2.8e-10	4.75e-09	-8.32314
GO:0050863	regulation of T cell activation	14.7493	50	[Adam8, Ager, Aif1, Anxa1, Ap3b1, Arg1, Arg2, Bcl10, Bcl6, Ccl2, Ccl5, Ccr2, Ccr7, Cd24a, Cd274, Cd3e, Cd47, Cd74, Cd81, Cd86, Csk, Cyp26b1, Fadd, H2-Aa, H2-Ab1, H2-DMa, Havcr2, Hmgb1, Icosl, Ido1, Il18, Il1b, Il1rl2, Il2ra, Irf1, Itch, Lgals3, Loxl3, Pag1, Prdm1, Prkcq, Prkcz, Ripk2, Sftpd, Tgfb1, Tnfaip8l2, Tnfrsf1b, Vnn1, Vtcn1, Zbtb1]	[Abl1, Ada, Adam8, Adk, Adora2a, Adrm1, Ager, Aif1, Ankle1, Anxa1, Ap3b1, Ap3d1, Arg1, Arg2, Bad, Bcl10, Bcl6, Blm, Bmi1, Bmp4, Braf, Braf-rs1, Btla, Btn1a1, Btn2a2, Btnl2, Card11, Carmil2, Casp3, Cav1, Cbfb, Cblb, Ccdc88b, Ccl19, Ccl2, Ccl20, Ccl21a, Ccl5, Ccr2, Ccr6, Ccr7, Cd160, Cd1d1, Cd209a, Cd209e, Cd244a, Cd24a, Cd27, Cd274, Cd276, Cd28, Cd300a, Cd3e, Cd4, Cd40lg, Cd44, Cd46, Cd47, Cd5, Cd…	3.16e-31	4.39e-29	-28.3579
GO:0050866	negative regulation of cell activation	14.2222	32	[Anxa1, Arg1, Arg2, Bcl6, Btk, Ccr2, Cd24a, Cd274, Cd74, Cd86, Cnr2, Cx3cl1, Fer, Fgr, H2-Aa, H2-Ab1, Havcr2, Hmgb1, Ido1, Il2ra, Irf1, Itch, Lgals3, Lilrb4a, Loxl3, Lyn, Pag1, Sftpd, Tgfb1, Tnfaip8l2, Trem2, Vtcn1]	[Abat, Abr, Adamts18, Adgrf5, Adora2a, Adrb2, Alox12, Anxa1, Apoe, Arg1, Arg2, Atm, Axl, Bank1, Bcl6, Bcr, Bik, Blk, Bmp4, Bpi, Btk, Btla, Btn1a1, Btn2a2, C1qtnf1, Casp3, Cbfb, Cblb, Ccr2, Cd200, Cd24a, Cd274, Cd276, Cd300a, Cd300lf, Cd37, Cd44, Cd74, Cd80, Cd84, Cd86, Cd9, Cdkn2a, Ceacam1, Cebpb, Clec4g, Clnk, Cnr1, Cnr2, Crtam, Cst7, Ctla4, Cx3cl1, Cygb, Dlg1, Dlg5, Dtx1, Dusp22, Dusp3, Emilin1…	8.48e-20	6.19e-18	-17.2083
GO:0050867	positive regulation of cell activation	11.8712	59	[Adam8, Ager, Aif1, Anxa1, Ap3b1, Bcl10, Bcl6, Ccl2, Ccl5, Ccr2, Ccr7, Cd177, Cd24a, Cd274, Cd3e, Cd40, Cd47, Cd74, Cd81, Cd86, Clec4d, Clec7a, F2rl1, Fadd, Fcer1g, Fgr, Gpr183, H2-Aa, H2-Ab1, H2-DMa, Havcr2, Hmgb1, Icosl, Ighm, Il18, Il1b, Il1rl2, Il2ra, Irf1, Jak2, Klrk1, Lbp, Mif, Myd88, Prkcq, Prkcz, Ptafr, Ripk2, Selp, Tgfb1, Thbs1, Tlr4, Tlr6, Tlr9, Trbc2, Trem2, Vnn1, Vtcn1, Zbtb1]	[Acta2, Ada, Adam8, Adk, Adora2b, Adora3, Ager, Aif1, Anxa1, Ap1g1, Ap3b1, Ap3d1, Atad5, Atp11c, Axl, BC053393, Bad, Bcl10, Bcl2, Bcl6, Blm, Bloc1s3, Bloc1s6, Bmi1, Bst1, Btn2a2, Btnl2, Capn3, Card11, Carmil2, Cav1, Cbfb, Ccdc88b, Ccl19, Ccl2, Ccl21a, Ccl5, Ccn2, Ccr2, Ccr7, Cd160, Cd177, Cd1d1, Cd209e, Cd226, Cd244a, Cd24a, Cd27, Cd274, Cd276, Cd28, Cd300lb, Cd320, Cd38, Cd3e, Cd4, Cd40, Cd40lg,…	1.71e-31	2.43e-29	-28.6135
GO:0050868	negative regulation of T cell activation	17.9688	23	[Anxa1, Arg1, Arg2, Bcl6, Cd24a, Cd274, Cd74, Cd86, H2-Aa, H2-Ab1, Havcr2, Hmgb1, Ido1, Il2ra, Irf1, Itch, Lgals3, Loxl3, Pag1, Sftpd, Tgfb1, Tnfaip8l2, Vtcn1]	[Adora2a, Anxa1, Arg1, Arg2, Bcl6, Bmp4, Btla, Btn1a1, Btn2a2, Casp3, Cbfb, Cblb, Cd24a, Cd274, Cd276, Cd300a, Cd44, Cd74, Cd80, Cd86, Cdkn2a, Ceacam1, Cebpb, Clec4g, Crtam, Ctla4, Dlg1, Dlg5, Dtx1, Dusp22, Dusp3, Erbb2, Fgl1, Fgl2, Foxj1, Foxp3, Gli3, Glmn, Gnrh1, Gpnmb, H2-Aa, H2-Ab1, H2-M3, Havcr2, Hfe, Hlx, Hmgb1, Hspb1, Ido1, Ifnb1, Ihh, Il2, Il20rb, Il2ra, Il4, Il4i1, Il4i1b, Il4ra, Irf1, I…	7.26e-17	3.85e-15	-14.415
GO:0050870	positive regulation of T cell activation	17.8744	37	[Adam8, Ager, Aif1, Anxa1, Ap3b1, Bcl10, Bcl6, Ccl2, Ccl5, Ccr2, Ccr7, Cd24a, Cd274, Cd3e, Cd47, Cd74, Cd81, Cd86, Fadd, H2-Aa, H2-Ab1, H2-DMa, Havcr2, Hmgb1, Icosl, Il18, Il1b, Il1rl2, Il2ra, Irf1, Prkcq, Prkcz, Ripk2, Tgfb1, Vnn1, Vtcn1, Zbtb1]	[Ada, Adam8, Adk, Ager, Aif1, Anxa1, Ap3b1, Ap3d1, Bad, Bcl10, Bcl6, Blm, Bmi1, Btn2a2, Btnl2, Card11, Carmil2, Cav1, Cbfb, Ccdc88b, Ccl19, Ccl2, Ccl21a, Ccl5, Ccr2, Ccr7, Cd160, Cd1d1, Cd209e, Cd244a, Cd24a, Cd27, Cd274, Cd276, Cd28, Cd3e, Cd4, Cd40lg, Cd46, Cd47, Cd5, Cd59b, Cd6, Cd74, Cd80, Cd81, Cd83, Cd86, Coro1a, Cyld, D7Zem1, D7Zem2, D7Zem3, Dhps, Dnaja3, Dock8, Dpp4, Dusp10, Efnb1, Efnb2,…	2.34e-26	2.6e-24	-23.5851
GO:0050900	leukocyte migration	18.7013	72	[Adam8, Ager, Aif1, Aimp1, Akt1, Alox5, Anxa1, App, C1qbp, C3ar1, Camk1d, Ccl11, Ccl12, Ccl2, Ccl4, Ccl5, Ccl6, Ccl8, Ccl9, Ccr1, Ccr2, Ccr7, Cd177, Cd24a, Cd47, Cd74, Cd81, Cmklr1, Cnr2, Csf1, Csf1r, Cx3cl1, Cx3cr1, Cxcl10, Cxcl13, Cxcl15, Cxcl9, Dpep1, Ecm1, F2rl1, Fadd, Fcer1g, Fer, Fpr2, Gp2, Gpr183, Hc, Hmgb1, Il1b, Il1r1, Irak4, Jam3, Kit, Lbp, Lgals3, Lyn, Mif, Myd88, Ninj1, Pf4, Pla2g7, P…	[2610528A11Rik, Abr, Ada, Adam10, Adam17, Adam8, Add2, Adora1, Adora3, Adtrp, Ager, Aif1, Aimp1, Aire, Akirin1, Akt1, Alox5, Ano6, Anxa1, Aoc3, Apod, App, Arhgef5, Artn, B4galt1, Bcr, Bdkrb1, Bsg, Bst1, C1qbp, C3ar1, C5ar1, C5ar2, Cadm1, Calca, Calr, Camk1d, Capn1, Ccl1, Ccl11, Ccl12, Ccl17, Ccl19, Ccl2, Ccl20, Ccl21a, Ccl21b, Ccl21c, Ccl21d, Ccl22, Ccl24, Ccl25, Ccl26, Ccl27a, Ccl28, Ccl3, Ccl4,…	1.73e-52	3.17e-50	-49.4984
GO:0050920	regulation of chemotaxis	15.4812	37	[Ager, Aif1, App, C1qbp, C3ar1, Camk1d, Ccl12, Ccl2, Ccl4, Ccl5, Ccr1, Ccr2, Ccr7, Cd74, Cmklr1, Csf1, Csf1r, Cx3cl1, Cx3cr1, Cxcl10, Cxcl13, F2rl1, Fpr2, Gpr183, Hc, Hmgb1, Il1b, Jam3, Lbp, Lyn, Mif, Pla2g7, Rarres2, Tgfb1, Thbs1, Trem2, Usp14]	[Adam10, Adam17, Adgra2, Ager, Agrn, Aif1, Akirin1, Akt2, Angpt2, Ano6, App, Artn, Bmpr2, Bst1, C1qbp, C3ar1, C5ar1, C5ar2, Calr, Camk1d, Casr, Ccl1, Ccl12, Ccl19, Ccl2, Ccl21a, Ccl27a, Ccl3, Ccl4, Ccl5, Ccl7, Ccn3, Ccr1, Ccr1l1, Ccr2, Ccr4, Ccr6, Ccr7, Cd74, Cdh13, Cmklr1, Coro1b, Creb3, Csf1, Csf1r, Cttn, Cx3cl1, Cx3cr1, Cxcl10, Cxcl12, Cxcl13, Cxcl14, Cxcl17, Cxcr2, Cxcr3, Cxcr4, Cyp19a1, Dapk…	4.67e-24	4.58e-22	-21.3394
GO:0050921	positive regulation of chemotaxis	19.1083	30	[Ager, Aif1, App, C1qbp, C3ar1, Camk1d, Ccl2, Ccl4, Ccl5, Ccr1, Ccr2, Ccr7, Cd74, Cmklr1, Csf1, Csf1r, Cx3cl1, Cx3cr1, Cxcl10, Cxcl13, F2rl1, Fpr2, Hmgb1, Il1b, Lbp, Pla2g7, Rarres2, Tgfb1, Thbs1, Trem2]	[Adam10, Adam17, Ager, Aif1, Akirin1, Akt2, Ano6, App, Artn, Bmpr2, C1qbp, C3ar1, C5ar1, Calr, Camk1d, Casr, Ccl1, Ccl19, Ccl2, Ccl21a, Ccl27a, Ccl3, Ccl4, Ccl5, Ccl7, Ccr1, Ccr1l1, Ccr2, Ccr4, Ccr6, Ccr7, Cd74, Cdh13, Cmklr1, Creb3, Csf1, Csf1r, Cttn, Cx3cl1, Cx3cr1, Cxcl10, Cxcl12, Cxcl13, Cxcl14, Cxcl17, Cxcr2, Cxcr3, Cxcr4, Dapk2, Defb25, Dnm1l, Dscam, Dysf, Edn1, Edn2, Edn3, Ednra, F2rl1, F7…	1.9e-22	1.69e-20	-19.7721
GO:0051249	regulation of lymphocyte activation	10.6845	64	[Adam8, Ager, Aif1, Anxa1, Ap3b1, Arg1, Arg2, Bcl10, Bcl6, Btk, Ccl2, Ccl5, Ccr2, Ccr7, Cd24a, Cd274, Cd3e, Cd40, Cd47, Cd74, Cd81, Cd86, Clec7a, Csk, Cyp26b1, Fadd, Fgr, Gpr183, H2-Aa, H2-Ab1, H2-DMa, Havcr2, Hmgb1, Icosl, Ido1, Ighm, Il18, Il1b, Il1rl2, Il2ra, Irf1, Itch, Lgals3, Loxl3, Lyn, Mif, Myd88, Pag1, Prdm1, Prkcq, Prkcz, Ripk2, Sftpd, Slc15a4, Tgfb1, Themis2, Tlr4, Tlr9, Tnfaip8l2, Tnf…	[Abl1, Ada, Adam8, Adk, Adora2a, Adrm1, Ager, Ahr, Aif1, Ankle1, Anxa1, Ap1g1, Ap3b1, Ap3d1, Aplf, Arg1, Arg2, Atad5, Atm, Atp11c, Axl, Bad, Bank1, Bcl10, Bcl2, Bcl6, Bik, Blk, Blm, Bloc1s3, Bloc1s6, Bmi1, Bmp4, Braf, Braf-rs1, Bst1, Btk, Btla, Btn1a1, Btn2a2, Btnl2, Card11, Carmil2, Casp3, Cav1, Cbfb, Cblb, Ccdc88b, Ccl19, Ccl2, Ccl20, Ccl21a, Ccl5, Ccr2, Ccr6, Ccr7, Cd160, Cd19, Cd1d1, Cd209a, …	1.85e-31	2.61e-29	-28.5838
GO:0051250	negative regulation of lymphocyte activation	15.6627	26	[Anxa1, Arg1, Arg2, Bcl6, Btk, Cd24a, Cd274, Cd74, Cd86, Fgr, H2-Aa, H2-Ab1, Havcr2, Hmgb1, Ido1, Il2ra, Irf1, Itch, Lgals3, Loxl3, Lyn, Pag1, Sftpd, Tgfb1, Tnfaip8l2, Vtcn1]	[Adora2a, Anxa1, Arg1, Arg2, Atm, Axl, Bank1, Bcl6, Bik, Blk, Bmp4, Btk, Btla, Btn1a1, Btn2a2, Casp3, Cbfb, Cblb, Cd24a, Cd274, Cd276, Cd300a, Cd44, Cd74, Cd80, Cd86, Cdkn2a, Ceacam1, Cebpb, Clec4g, Clnk, Crtam, Ctla4, Dlg1, Dlg5, Dtx1, Dusp22, Dusp3, Erbb2, Fas, Fbxo7, Fcgr2b, Fgl1, Fgl2, Fgr, Flt3, Foxj1, Foxp3, Gal, Ggta1, Gli3, Glmn, Gnrh1, Gpnmb, H2-Aa, H2-Ab1, H2-M3, Havcr2, Hfe, Hlx, Hmgb1…	2.31e-17	1.39e-15	-14.8579
GO:0051251	positive regulation of lymphocyte activation	10.9785	46	[Adam8, Ager, Aif1, Anxa1, Ap3b1, Bcl10, Bcl6, Ccl2, Ccl5, Ccr2, Ccr7, Cd24a, Cd274, Cd3e, Cd40, Cd47, Cd74, Cd81, Cd86, Clec7a, Fadd, Gpr183, H2-Aa, H2-Ab1, H2-DMa, Havcr2, Hmgb1, Icosl, Ighm, Il18, Il1b, Il1rl2, Il2ra, Irf1, Mif, Myd88, Prkcq, Prkcz, Ripk2, Tgfb1, Tlr4, Tlr9, Trbc2, Vnn1, Vtcn1, Zbtb1]	[Ada, Adam8, Adk, Ager, Aif1, Anxa1, Ap1g1, Ap3b1, Ap3d1, Atad5, Atp11c, Axl, Bad, Bcl10, Bcl2, Bcl6, Blm, Bloc1s3, Bloc1s6, Bmi1, Bst1, Btn2a2, Btnl2, Card11, Carmil2, Cav1, Cbfb, Ccdc88b, Ccl19, Ccl2, Ccl21a, Ccl5, Ccr2, Ccr7, Cd160, Cd1d1, Cd209e, Cd244a, Cd24a, Cd27, Cd274, Cd276, Cd28, Cd320, Cd38, Cd3e, Cd4, Cd40, Cd40lg, Cd46, Cd47, Cd5, Cd59b, Cd6, Cd74, Cd80, Cd81, Cd83, Cd86, Cdkn1a, Ch…	3.39e-23	3.12e-21	-20.506
GO:0051272	positive regulation of cellular component movement	10.7765	68	[Adam8, Ager, Aif1, Akt1, Anxa1, App, Bcl6, Bmp2, C1qbp, C3ar1, Camk1d, Ccl11, Ccl12, Ccl2, Ccl4, Ccl5, Ccr1, Ccr2, Ccr7, Cd274, Cd40, Cd74, Clec7a, Cmklr1, Csf1, Csf1r, Ctsh, Cx3cl1, Cx3cr1, Cxcl10, Cxcl13, F2r, F2rl1, Fadd, Fer, Fgr, Fpr2, Hmgb1, Hyal1, Il18, Il1b, Il1r1, Itgav, Jak2, Jam3, Kit, Lbp, Lgals3, Lyn, Map2k3, Mapk8, Mif, Mtor, Nfe2l2, Pik3cg, Pla2g7, Plaa, Ptafr, Ptger4, Ptgs2, Rarr…	[Abcc1, Abl1, Ackr3, Acta2, Actg1, Actn4, Actr3, Acvr1, Acvr1b, Adam10, Adam17, Adam8, Adam9, Adamts1, Adgra2, Adora2b, Adora3, Adra2a, Ager, Ago2, Agt, Aif1, Akap12, Akirin1, Akt1, Akt2, Akt3, Aldoa, Alox12, Amot, Amotl1, Angpt1, Angpt4, Angptl3, Ano6, Anxa1, Anxa3, Aoc3, Apc, Apela, App, Aqp1, Arf6, Arhgap5, Arhgef2, Arhgef39, Arpc2, Atm, Atoh8, Atp2a1, Atp5a1, Atp5b, Atp7a, Atp7b, Atp8a1, Bag4…	1.11e-33	1.64e-31	-30.7863
GO:0060326	cell chemotaxis	17.737	58	[Ackr2, Adam8, Agtr1a, Aif1, Alox5, Anxa1, App, C1qbp, C3ar1, Camk1d, Ccl11, Ccl12, Ccl2, Ccl4, Ccl5, Ccl6, Ccl8, Ccl9, Ccr1, Ccr2, Ccr5, Ccr7, Ccrl2, Cd74, Cmklr1, Cnr2, Csf1, Csf1r, Cx3cl1, Cx3cr1, Cxcl10, Cxcl13, Cxcl15, Cxcl9, Dpep1, F2rl1, Fcer1g, Fpr2, Gpr183, Hc, Hmgb1, Hmgb2, Il1b, Jam3, Kit, Lbp, Lgals3, Lyn, Mif, Ninj1, Pf4, Pla2g7, Ppbp, Prkcq, Rarres2, S100a8, S100a9, Thbs1]	[2610528A11Rik, Abcc1, Ackr2, Ackr3, Ackr4, Adam10, Adam17, Adam8, Agtr1a, Aif1, Akirin1, Alox5, Ano6, Anxa1, App, Arhgef16, Arhgef5, Arrb2, Bcar1, Bin2, Bsg, Bst1, C1qbp, C3ar1, C5ar1, C5ar2, Calca, Calr, Camk1d, Ccl1, Ccl11, Ccl12, Ccl17, Ccl19, Ccl2, Ccl20, Ccl21a, Ccl21b, Ccl21c, Ccl21d, Ccl22, Ccl24, Ccl25, Ccl26, Ccl27a, Ccl28, Ccl3, Ccl4, Ccl5, Ccl6, Ccl7, Ccl8, Ccl9, Ccn3, Ccr1, Ccr10, Cc…	8.16e-41	1.39e-38	-37.8578
GO:0060759	regulation of response to cytokine stimulus	23.0769	30	[Adar, Arg1, Casp4, Ccl5, Cd24a, Cd74, Csf1, Ddx58, Ecm1, F2rl1, Fadd, Ifih1, Il1r1, Il1rn, Irak2, Irgm1, Mavs, Otulin, Parp14, Parp9, Ripk1, Ripk2, Tbk1, Tlr2, Tlr4, Trem2, Trim32, Ttll12, Ythdf2, Zbp1]	[Adam17, Adar, Adipoq, Angpt1, Apoa1, Arg1, Axl, C1qtnf4, Cactin, Casp1, Casp4, Cav1, Ccdc3, Ccl5, Cd24a, Cd300lf, Cd74, Cdc37, Cnot7, Cpne1, Crebrf, Csf1, Cxcr4, Cyld, Dcst1, Ddx58, Dhx9, Dnaja3, Ecm1, Edn1, F2rl1, Fadd, Gas6, Gfi1, Gps2, H2bc21, Hif1a, Hipk1, Hpx, Ifih1, Igf2bp1, Ikbke, Il1f5, Il1r1, Il1r2, Il1rn, Il6, Il6st, Il7, Irak1, Irak2, Irak3, Irf3, Irf7, Irgm1, Irgm2, Isg15, Klf4, Lapt…	5.21e-25	5.58e-23	-22.2537
GO:0060760	positive regulation of response to cytokine stimulus	33.9286	19	[Casp4, Cd74, Csf1, Ddx58, Fadd, Ifih1, Il1r1, Irgm1, Mavs, Parp14, Parp9, Ripk1, Ripk2, Tbk1, Tlr2, Tlr4, Trem2, Trim32, Zbp1]	[Adam17, Axl, C1qtnf4, Casp1, Casp4, Cd300lf, Cd74, Cpne1, Crebrf, Csf1, Cxcr4, Ddx58, Dhx9, Edn1, Fadd, Gas6, Gfi1, Hif1a, Hpx, Ifih1, Igf2bp1, Ikbke, Il1r1, Il7, Irf3, Irf7, Irgm1, Irgm2, Laptm5, Lsm14a, Mavs, Mbd4, Med1, Mmp12, Nlrc5, Pafah1b1, Parp14, Parp9, Prkn, Ripk1, Ripk2, Taf9, Tbk1, Ticam2, Tlr2, Tlr4, Traf2, Trem2, Trim32, Trim44, Trim6, Tslp, Txk, Ube2k, Wnt5a, Zbp1]	8.34e-20	6.17e-18	-17.2095
GO:0062207	regulation of pattern recognition receptor signaling pathway	31.9588	31	[App, Bpifb1, C1qbp, Cyba, Ddx3x, F2rl1, Hmgb1, Ifi35, Irf1, Lbp, Ltf, Lyn, Ninj1, Nlrx1, Pja2, Rnf125, Rsad2, Sec14l1, Slc15a3, Slc15a4, Smpdl3b, Tlr1, Tlr2, Tlr3, Tlr4, Tlr5, Tlr6, Tlr9, Trem2, Trim30a, Zc3hav1]	[Acod1, Ankrd17, App, Appl1, Appl2, Arf6, Arrb2, Bpifb1, C1qbp, Cactin, Cav1, Cd300a, Cd300ld3, Cd300lf, Cd36, Cyba, Dab2ip, Ddx3x, Ddx60, Dhx58, Erbin, Esr1, F2rl1, Flot1, Gfi1, Gm6377, Gpatch3, Gpr108, Gps2, Gramd4, Hmgb1, Ifi35, Irak3, Irf1, Irf4, Irf7, Lbp, Lgr4, Lrrc14, Ltf, Lyn, Mfhas1, Nfkbil1, Ninj1, Nlrp6, Nlrx1, Nod2, Nop53, Nploc4, Nr1d1, Nr1h3, Otud4, Pdpk1, Peli1, Peli3, Pja2, Ptpn22…	1.21e-30	1.63e-28	-27.7884
GO:0062208	positive regulation of pattern recognition receptor signaling pathway	44.186	19	[Cyba, Ddx3x, F2rl1, Hmgb1, Ifi35, Lbp, Ltf, Ninj1, Pja2, Rsad2, Slc15a3, Slc15a4, Tlr1, Tlr2, Tlr3, Tlr4, Tlr5, Tlr9, Zc3hav1]	[Ankrd17, Cav1, Cd300ld3, Cyba, Ddx3x, Ddx60, Dhx58, F2rl1, Flot1, Hmgb1, Ifi35, Lbp, Ltf, Mfhas1, Ninj1, Nr1h3, Peli1, Peli3, Pja2, Ptpn22, Pum1, Pum2, Rsad2, Rtn4, Slc15a3, Slc15a4, Slc46a2, Ticam2, Tirap, Tlr1, Tlr2, Tlr3, Tlr4, Tlr5, Tlr9, Treml4, Trim15, Usp15, Usp17le, Wdfy1, Zc3hav1, Zcchc3, Zdhhc5]	1.94e-22	1.71e-20	-19.7675
GO:0070098	chemokine-mediated signaling pathway	26.7442	23	[Ackr2, Ccl11, Ccl12, Ccl2, Ccl4, Ccl5, Ccl6, Ccl8, Ccl9, Ccr1, Ccr2, Ccr5, Ccr7, Ccrl2, Cx3cl1, Cx3cr1, Cxcl10, Cxcl13, Cxcl15, Cxcl9, Pf4, Ppbp, Trem2]	[Ackr1, Ackr2, Ackr3, Ackr4, Ccl1, Ccl11, Ccl12, Ccl17, Ccl19, Ccl2, Ccl20, Ccl21a, Ccl21b, Ccl21c, Ccl21d, Ccl22, Ccl24, Ccl25, Ccl26, Ccl3, Ccl4, Ccl5, Ccl6, Ccl7, Ccl8, Ccl9, Ccr1, Ccr10, Ccr1l1, Ccr2, Ccr3, Ccr4, Ccr5, Ccr6, Ccr7, Ccr8, Ccr9, Ccrl2, Cib1, Cx3cl1, Cx3cr1, Cxcl1, Cxcl10, Cxcl11, Cxcl12, Cxcl13, Cxcl15, Cxcl17, Cxcl2, Cxcl3, Cxcl5, Cxcl9, Cxcr1, Cxcr2, Cxcr3, Cxcr4, Cxcr5, Cxcr6…	4.91e-21	3.92e-19	-18.4062
GO:0070302	regulation of stress-activated protein kinase signaling cascade	10.1523	20	[Ager, Akt1, App, Bmp2, Clec7a, Eif2ak2, F2rl1, Hmgb1, Il1b, Itch, Lyn, Mecom, Myd88, Ncf1, Pja2, Ripk1, Ripk2, Tlr3, Tlr4, Trem2]	[Ager, Aida, Akt1, Ankrd6, App, Arl6ip5, Axin1, Bmp2, Card9, Cav3, Ccl19, Ccl21a, Ccn2, Cd27, Cdc42, Cdc42se1, Clec7a, Cops5, Cracr2a, Cracr2b, Crhr2, Cyld, Dab2ip, Dact1, Dixdc1, Dlg1, Dnaja1, Dusp1, Dusp10, Dusp15, Dusp19, Dusp22, Dusp3, Eda2r, Edar, Egfr, Eif2ak2, Emc10, Ephb1, Ezr, F2rl1, Fas, Fcgr2b, Fgf15, Fktn, Flt4, Foxm1, Foxo1, Gadd45a, Gadd45b, Gadd45g, Gdf6, Gm15621, Gm2023, Gps2, Gre…	4.04e-10	6.06e-09	-8.21739
GO:0070304	positive regulation of stress-activated protein kinase signaling cascade	12.5	16	[Ager, App, Bmp2, Clec7a, Eif2ak2, F2rl1, Hmgb1, Il1b, Lyn, Myd88, Ncf1, Pja2, Ripk1, Ripk2, Tlr3, Tlr4]	[Ager, Ankrd6, App, Arl6ip5, Axin1, Bmp2, Card9, Ccl19, Ccl21a, Ccn2, Cd27, Cdc42, Clec7a, Cracr2a, Cracr2b, Crhr2, Dab2ip, Dixdc1, Dusp15, Dusp19, Dusp22, Eda2r, Edar, Eif2ak2, Emc10, F2rl1, Fcgr2b, Fgf15, Flt4, Gadd45a, Gadd45b, Gadd45g, Gdf6, Gm2023, Hand2, Hipk2, Hmgb1, Hmgcr, Hras, Il1a, Il1b, Il3, Inava, Klhdc10, Lep, Lmnb1, Ltbr, Lyn, Map2k7, Map3k10, Map3k11, Map3k3, Map3k4, Map3k5, Map3k…	1.11e-09	1.56e-08	-7.80734
GO:0070371	ERK1 and ERK2 cascade	10.7735	39	[Ager, App, Bmp2, C3, Ccl11, Ccl12, Ccl2, Ccl4, Ccl5, Ccl6, Ccl8, Ccl9, Ccr1, Cd74, Chil1, Csf1r, Csk, Ctsh, Cx3cl1, F2r, F2rl1, Ffar4, Fpr2, Gpr183, Havcr2, Hmgb1, Il1b, Itgav, Lyn, Marco, Mif, Prkcz, Ptger4, Ripk2, Tgfb1, Tlr2, Tlr4, Tlr9, Trem2]	[Abca7, Abl1, Abl2, Ace2, Ackr3, Acta2, Adam17, Adcyap1, Adipoq, Adra1a, Adra1d, Ager, Agt, Akap12, Alkal1, Alkal2, Alox15, Angpt1, Ankrd26, Apela, Apip, Apoe, App, Arrb1, Arrb2, Atf3, Atp6ap1, Atp6v0c, Avp, Bmp2, Bmp4, Bmper, Braf, Braf-rs1, Btn2a2, C1ql4, C1qtnf3, C3, C5ar1, C5ar2, Calcr, Camk2d, Camk2n1, Card9, Casr, Cav1, Cavin3, Cckbr, Ccl1, Ccl11, Ccl12, Ccl17, Ccl19, Ccl2, Ccl20, Ccl21a, C…	1.68e-19	1.2e-17	-16.9225
GO:0070663	regulation of leukocyte proliferation	17.2285	46	[Ager, Aif1, Anxa1, Arg1, Arg2, Bcl6, Btk, Ccl12, Ccl5, Ccr2, Ccr7, Cd24a, Cd274, Cd3e, Cd40, Cd74, Cd81, Cd86, Csf1, Csf1r, Fadd, Gpr183, H2-Aa, H2-Ab1, Havcr2, Hmgb1, Icosl, Ido1, Ighm, Il18, Il1b, Il2ra, Irf1, Itch, Lgals3, Lyn, Mif, Myd88, Prkcq, Ripk2, Sftpd, Tgfb1, Tlr4, Tlr9, Tnfrsf1b, Vtcn1]	[Ada, Adk, Ager, Ahr, Aif1, Anxa1, Arg1, Arg2, Atad5, Atm, Bcl2, Bcl6, Bik, Blk, Blm, Bmi1, Bmp4, Bst1, Btk, Btla, Btn1a1, Btn2a2, Btnl2, Card11, Carmil2, Casp3, Cblb, Ccdc88b, Ccl12, Ccl19, Ccl5, Ccr2, Ccr7, Cd1d1, Cd209a, Cd209e, Cd22, Cd244a, Cd24a, Cd274, Cd276, Cd28, Cd300a, Cd320, Cd38, Cd3e, Cd4, Cd40, Cd40lg, Cd44, Cd46, Cd59b, Cd6, Cd74, Cd80, Cd81, Cd86, Cdkn1a, Cdkn2a, Ceacam1, Cebpb, …	7.67e-32	1.1e-29	-28.96
GO:0070664	negative regulation of leukocyte proliferation	16.6667	17	[Arg1, Arg2, Btk, Ccl12, Cd24a, Cd274, Cd86, H2-Aa, H2-Ab1, Havcr2, Ido1, Il2ra, Itch, Lyn, Sftpd, Tgfb1, Vtcn1]	[Arg1, Arg2, Atm, Bik, Blk, Bmp4, Btk, Btla, Btn1a1, Btn2a2, Casp3, Cblb, Ccl12, Cd24a, Cd274, Cd276, Cd300a, Cd44, Cd80, Cd86, Cdkn2a, Ceacam1, Cebpb, Clec4g, Crip2, Crp, Crtam, Ctla4, Dlg1, Dlg5, Enpp3, Erbb2, Fcgr2b, Foxj1, Foxp3, Gal, Ggta1, Glmn, Gnrh1, Gpnmb, Grem1, Gstp1, H2-Aa, H2-Ab1, H2-M3, Havcr2, Ido1, Ihh, Il10, Il2, Il20rb, Il2ra, Il33, Il4i1, Il4i1b, Inpp5d, Itch, Laptm5, Lgals7, L…	3.01e-12	6.93e-11	-10.1596
GO:0070665	positive regulation of leukocyte proliferation	20.7547	33	[Ager, Aif1, Anxa1, Bcl6, Ccl5, Ccr2, Ccr7, Cd24a, Cd274, Cd3e, Cd40, Cd74, Cd81, Cd86, Csf1, Csf1r, Fadd, Gpr183, Havcr2, Hmgb1, Icosl, Ighm, Il18, Il1b, Il2ra, Lyn, Mif, Myd88, Prkcq, Ripk2, Tlr4, Tlr9, Vtcn1]	[Ada, Adk, Ager, Aif1, Anxa1, Atad5, Bcl2, Bcl6, Blm, Bmi1, Bst1, Btnl2, Card11, Carmil2, Ccdc88b, Ccl19, Ccl5, Ccr2, Ccr7, Cd1d1, Cd209e, Cd244a, Cd24a, Cd274, Cd276, Cd28, Cd320, Cd38, Cd3e, Cd4, Cd40, Cd40lg, Cd46, Cd59b, Cd6, Cd74, Cd80, Cd81, Cd86, Cdkn1a, Chrnb2, Clcf1, Coro1a, Csf1, Csf1r, D7Zem1, D7Zem2, D7Zem3, Dhps, Dnaja3, Efnb1, Ephb2, Epo, Fadd, Fgf10, Flt3l, Foxp3, Gm2023, Gpam, Gpr…	8.31e-26	9.06e-24	-23.043
GO:0071219	cellular response to molecule of bacterial origin	20.3125	52	[Akt1, Arg1, B2m, Bcl10, Ccl12, Ccl2, Ccl5, Cd14, Cd180, Cd274, Cd40, Cd86, Cx3cl1, Cx3cr1, Cxcl10, Cxcl13, Cxcl15, Cxcl9, Havcr2, Hmgb1, Hmgb2, Il18, Il1b, Irak2, Jak2, Klrk1, Lbp, Lilrb4a, Ltf, Ly86, Lyn, Mapk8, Mif, Myd88, Nos2, Pf4, Plaa, Ppbp, Ptafr, Rela, Ripk2, Sgms1, Spon2, Tgfb1, Tlr1, Tlr2, Tlr4, Tlr5, Tlr6, Tlr9, Tnfrsf1b, Trem2]	[AY761185, Abca1, Abcc2, Abl1, Acod1, Adam9, Adamts13, Aicda, Akap8, Akt1, Ankrd1, Arg1, Arid5a, Ass1, Axl, B2m, Bcl10, Bcr, Bmp6, Bpi, Cactin, Camp, Capn2, Casp1, Ccl12, Ccl2, Ccl3, Ccl5, Cd14, Cd180, Cd274, Cd300lb, Cd36, Cd40, Cd6, Cd68, Cd80, Cd84, Cd86, Cdc73, Cdk19, Cdk4, Cebpb, Cebpe, Chmp5, Cmpk2, Cpeb1, Ctr9, Ctsg, Cx3cl1, Cx3cr1, Cxcl1, Cxcl10, Cxcl11, Cxcl13, Cxcl15, Cxcl16, Cxcl2, Cxc…	9.61e-40	1.61e-37	-36.7944
GO:0071222	cellular response to lipopolysaccharide	19.8381	49	[Akt1, Arg1, B2m, Bcl10, Ccl12, Ccl2, Ccl5, Cd14, Cd180, Cd274, Cd40, Cd86, Cx3cl1, Cx3cr1, Cxcl10, Cxcl13, Cxcl15, Cxcl9, Havcr2, Hmgb1, Hmgb2, Il18, Il1b, Irak2, Jak2, Klrk1, Lbp, Lilrb4a, Ltf, Ly86, Lyn, Mapk8, Mif, Myd88, Nos2, Pf4, Plaa, Ppbp, Ptafr, Rela, Ripk2, Sgms1, Spon2, Tgfb1, Tlr4, Tlr5, Tlr9, Tnfrsf1b, Trem2]	[AY761185, Abca1, Abcc2, Abl1, Acod1, Adam9, Adamts13, Aicda, Akap8, Akt1, Ankrd1, Arg1, Arid5a, Ass1, Axl, B2m, Bcl10, Bcr, Bmp6, Bpi, Cactin, Camp, Capn2, Casp1, Ccl12, Ccl2, Ccl3, Ccl5, Cd14, Cd180, Cd274, Cd300lb, Cd36, Cd40, Cd6, Cd68, Cd80, Cd84, Cd86, Cdc73, Cdk19, Cdk4, Cebpb, Cebpe, Chmp5, Cmpk2, Cpeb1, Ctr9, Ctsg, Cx3cl1, Cx3cr1, Cxcl1, Cxcl10, Cxcl11, Cxcl13, Cxcl15, Cxcl16, Cxcl2, Cxc…	6.02e-37	9.57e-35	-34.019
GO:0071396	cellular response to lipid	8.95062	58	[Adam15, Agtr1a, Akt1, Anxa1, App, Arg1, B2m, Bcl10, Ccl12, Ccl2, Ccl5, Cd14, Cd180, Cd274, Cd40, Cd86, Cx3cl1, Cx3cr1, Cxcl10, Cxcl13, Cxcl15, Cxcl9, Cyp26b1, Havcr2, Hmgb1, Hmgb2, Il18, Il1b, Irak2, Jak2, Klrk1, Lbp, Lilrb4a, Ltf, Ly86, Lyn, Mapk8, Mif, Myd88, Nedd4, Nos2, Park7, Pf4, Plaa, Ppbp, Ptafr, Rela, Ripk2, Sgms1, Spon2, Tgfb1, Tlr4, Tlr5, Tlr9, Tnfrsf1b, Trem2, Xrcc5, Yes1]	[AY761185, Aacs, Abca1, Abcb1a, Abcb4, Abcc2, Abcg2, Abhd2, Abl1, Abl2, Acod1, Adam15, Adam9, Adamts13, Adcy1, Adcy2, Adcy3, Adcy5, Adcy6, Adcy8, Adcyap1, Add1, Adipor2, Adnp2, Adtrp, Agtr1a, Agtr1b, Agtr2, Ahr, Aicda, Aifm1, Akap13, Akap8, Akr1c18, Akr1c6, Akt1, Aldh1a1, Aldh1a2, Alox12, Ankrd1, Anxa1, App, Aqp1, Ar, Arg1, Arid1a, Arid5a, Arntl, Ass1, Atm, Atp1a1, Atp1a2, Atp1a3, Atp2b1, Axl, B2…	1.63e-24	1.64e-22	-21.7847
GO:0071621	granulocyte chemotaxis	24.8175	34	[Anxa1, C1qbp, C3ar1, Camk1d, Ccl11, Ccl12, Ccl2, Ccl4, Ccl5, Ccl6, Ccl8, Ccl9, Ccr7, Cd74, Cmklr1, Csf1, Csf1r, Cx3cl1, Cxcl10, Cxcl13, Cxcl15, Cxcl9, Dpep1, Fcer1g, Il1b, Jam3, Lbp, Lgals3, Pf4, Ppbp, Rarres2, S100a8, S100a9, Thbs1]	[Akirin1, Anxa1, Bsg, Bst1, C1qbp, C3ar1, C5ar1, C5ar2, Camk1d, Ccl1, Ccl11, Ccl12, Ccl17, Ccl19, Ccl2, Ccl20, Ccl21a, Ccl21b, Ccl21c, Ccl21d, Ccl22, Ccl24, Ccl25, Ccl26, Ccl3, Ccl4, Ccl5, Ccl6, Ccl7, Ccl8, Ccl9, Ccr3, Ccr7, Cd74, Cklf, Cmklr1, Cmtm2a, Csf1, Csf1r, Csf3r, Cx3cl1, Cxadr, Cxcl1, Cxcl10, Cxcl11, Cxcl13, Cxcl15, Cxcl17, Cxcl2, Cxcl3, Cxcl5, Cxcl9, Cxcr1, Cxcr2, Dapk2, Dnm1l, Dpep1, D…	2.34e-29	2.88e-27	-26.54
GO:0071622	regulation of granulocyte chemotaxis	27.5862	16	[C1qbp, C3ar1, Camk1d, Ccl2, Ccl5, Ccr7, Cd74, Cmklr1, Csf1, Csf1r, Cx3cl1, Il1b, Jam3, Lbp, Rarres2, Thbs1]	[Akirin1, Bst1, C1qbp, C3ar1, C5ar1, C5ar2, Camk1d, Ccl19, Ccl2, Ccl21a, Ccl5, Ccr7, Cd74, Cmklr1, Csf1, Csf1r, Cx3cl1, Cxcl17, Cxcr2, Dapk2, Dnm1l, Dpp4, Dysf, Edn1, Ednra, Gm2023, Il1b, Il23a, Il34, Il4, Jam3, Lbp, Mapk1, Mapk3, Mcu, Mdk, Mospd2, Mpp1, Mstn, Nckap1l, Nod2, Ptk2, Ptprj, Rac1, Rac2, Rarres2, Ripor2, S100a11, S100a14, Sell, Slamf1, Slit2, Thbs1, Thbs4, Tirap, Tnfsf18, Trpv4, Xcl1]	2.95e-15	1.21e-13	-12.9169
GO:0071674	mononuclear cell migration	20.9677	39	[Adam8, Ager, Aif1, Akt1, Alox5, Anxa1, App, C1qbp, C3ar1, Ccl11, Ccl12, Ccl2, Ccl4, Ccl5, Ccl6, Ccl8, Ccl9, Ccr1, Ccr2, Ccr7, Cd47, Cmklr1, Csf1, Csf1r, Cx3cl1, Cx3cr1, Cxcl10, Cxcl13, Ecm1, Fadd, Fpr2, Gpr183, Hmgb1, Lgals3, Lyn, Pla2g7, Rarres2, Tgfb1, Thbs1]	[2610528A11Rik, Adam10, Adam17, Adam8, Adtrp, Ager, Aif1, Aire, Akirin1, Akt1, Alox5, Ano6, Anxa1, Apod, App, Arhgef5, Artn, C1qbp, C3ar1, C5ar1, Cadm1, Calca, Calr, Ccl1, Ccl11, Ccl12, Ccl17, Ccl19, Ccl2, Ccl20, Ccl21a, Ccl21b, Ccl21c, Ccl21d, Ccl22, Ccl24, Ccl25, Ccl26, Ccl27a, Ccl3, Ccl4, Ccl5, Ccl6, Ccl7, Ccl8, Ccl9, Ccn3, Ccr1, Ccr1l1, Ccr2, Ccr6, Ccr7, Cd200, Cd200r1, Cd47, Cd99, Cd99l2, Cd…	1.65e-30	2.19e-28	-27.6597
GO:0071675	regulation of mononuclear cell migration	26.0504	31	[Adam8, Ager, Aif1, Akt1, App, C1qbp, C3ar1, Ccl12, Ccl2, Ccl4, Ccl5, Ccr1, Ccr2, Ccr7, Cmklr1, Csf1, Csf1r, Cx3cl1, Cx3cr1, Cxcl10, Cxcl13, Ecm1, Fadd, Fpr2, Hmgb1, Lgals3, Lyn, Pla2g7, Rarres2, Tgfb1, Thbs1]	[2610528A11Rik, Adam10, Adam17, Adam8, Adtrp, Ager, Aif1, Aire, Akirin1, Akt1, Ano6, Apod, App, C1qbp, C3ar1, C5ar1, Calr, Ccl1, Ccl12, Ccl2, Ccl20, Ccl21a, Ccl27a, Ccl3, Ccl4, Ccl5, Ccl7, Ccn3, Ccr1, Ccr1l1, Ccr2, Ccr6, Ccr7, Cd200, Cd200r1, Cd99l2, Cmklr1, Creb3, Crk, Crkl, Csf1, Csf1r, Cx3cl1, Cx3cr1, Cxcl10, Cxcl12, Cxcl13, Cxcl14, Cxcl17, Defb25, Dock8, Dusp1, Ecm1, Fadd, Fpr2, Gas6, Gcsam, …	1.45e-27	1.67e-25	-24.7771
GO:0071677	positive regulation of mononuclear cell migration	27.7778	20	[Adam8, Ager, Aif1, App, C1qbp, Ccl2, Ccl4, Ccl5, Ccr1, Ccr2, Ccr7, Cx3cr1, Cxcl10, Cxcl13, Fadd, Fpr2, Hmgb1, Lgals3, Pla2g7, Tgfb1]	[Adam10, Adam17, Adam8, Ager, Aif1, Ano6, App, C1qbp, Calr, Ccl1, Ccl2, Ccl20, Ccl21a, Ccl27a, Ccl3, Ccl4, Ccl5, Ccl7, Ccr1, Ccr1l1, Ccr2, Ccr6, Ccr7, Cd99l2, Creb3, Cx3cr1, Cxcl10, Cxcl12, Cxcl13, Cxcl14, Cxcl17, Defb25, Dock8, Fadd, Fpr2, Gas6, Hmgb1, Il12a, Il4, Itga4, Itgb3, Jam2, Lgals3, Lgals9, Lgmn, Madcam1, Med23, Mospd2, Oxsr1, Pdgfd, Pla2g7, Ppp1r9b, Ptk2b, Pycard, Rhoa, S100a11, S100a1…	8.13e-19	5.36e-17	-16.2704
GO:0097529	myeloid leukocyte migration	24.5763	58	[Adam8, Ager, Aif1, Anxa1, App, C1qbp, C3ar1, Camk1d, Ccl11, Ccl12, Ccl2, Ccl4, Ccl5, Ccl6, Ccl8, Ccl9, Ccr1, Ccr2, Ccr7, Cd177, Cd47, Cd74, Cd81, Cmklr1, Csf1, Csf1r, Cx3cl1, Cx3cr1, Cxcl10, Cxcl13, Cxcl15, Cxcl9, Dpep1, Fcer1g, Fpr2, Gp2, Hc, Hmgb1, Il1b, Il1r1, Irak4, Jam3, Kit, Lbp, Lgals3, Lyn, Mif, Myd88, Ninj1, Pf4, Pla2g7, Ppbp, Ptger4, Rarres2, S100a8, S100a9, Thbs1, Trem2]	[Adam8, Ager, Aif1, Akirin1, Ano6, Anxa1, App, Arhgef5, Bsg, Bst1, C1qbp, C3ar1, C5ar1, C5ar2, Calca, Camk1d, Ccl1, Ccl11, Ccl12, Ccl17, Ccl19, Ccl2, Ccl20, Ccl21a, Ccl21b, Ccl21c, Ccl21d, Ccl22, Ccl24, Ccl25, Ccl26, Ccl3, Ccl4, Ccl5, Ccl6, Ccl7, Ccl8, Ccl9, Ccn3, Ccr1, Ccr1l1, Ccr2, Ccr3, Ccr7, Cd177, Cd200, Cd200r1, Cd300a, Cd47, Cd74, Cd81, Cd9, Cd99, Cd99l2, Chga, Cklf, Cmklr1, Cmtm2a, Creb3,…	2.02e-49	3.7e-47	-46.4316
GO:1902105	regulation of leukocyte differentiation	11.8012	38	[Adam8, Ager, Anxa1, Ap3b1, Bcl6, C1qc, Ccl5, Ccr1, Ccr2, Ccr7, Cd24a, Cd74, Csf1, Csf1r, Cyp26b1, Fadd, H2-Aa, H2-DMa, Hmgb1, Il18, Il1rl2, Il2ra, Irf1, Loxl3, Ltf, Lyn, Mtor, Ninj1, Pf4, Prdm1, Prkcz, Ripk1, Ripk2, Tgfb1, Tlr9, Trem2, Vnn1, Zbtb1]	[Abl1, Acin1, Ada, Adam8, Adipoq, Adrm1, Ager, Ankle1, Anxa1, Ap3b1, Ap3d1, Apc, Apcs, Asxl2, Atp11c, Atp6ap1, Axl, Bad, Bcl6, Bmp4, Braf, Braf-rs1, Btn2a2, C1qc, Car2, Card11, Carmil2, Cartpt, Casp8, Cbfb, Ccl19, Ccl20, Ccl3, Ccl5, Ccr1, Ccr2, Ccr6, Ccr7, Cd101, Cd1d1, Cd24a, Cd27, Cd28, Cd4, Cd40lg, Cd44, Cd46, Cd74, Cd83, Cdk6, Cdkn2a, Ceacam1, Cebpb, Cldn18, Clec2d, Clec2g, Clec2i, Clptm1, Cr…	2.09e-20	1.59e-18	-17.7982
GO:1902107	positive regulation of leukocyte differentiation	15.7609	29	[Adam8, Ager, Anxa1, Ap3b1, Bcl6, Ccl5, Ccr1, Ccr2, Ccr7, Cd74, Csf1, Csf1r, Fadd, H2-Aa, H2-DMa, Hmgb1, Il18, Il1rl2, Il2ra, Irf1, Ninj1, Pf4, Prkcz, Ripk1, Ripk2, Tgfb1, Trem2, Vnn1, Zbtb1]	[Acin1, Ada, Adam8, Ager, Anxa1, Ap3b1, Ap3d1, Asxl2, Atp11c, Atp6ap1, Axl, Bad, Bcl6, Btn2a2, Car2, Carmil2, Casp8, Cbfb, Ccl19, Ccl3, Ccl5, Ccr1, Ccr2, Ccr7, Cd101, Cd1d1, Cd27, Cd4, Cd40lg, Cd46, Cd74, Cd83, Creb1, Csf1, Csf1r, Ctnnbip1, Cyld, Dcstamp, Dlk1, Dusp10, Egr3, Evi2b, Fadd, Fes, Flt3l, Fos, Foxp3, Gas6, Gata3, Gfi1b, Gli3, Gm2023, Gnas, Gpr68, Gsk3b, H2-Aa, H2-DMa, H2-Ea, H2-M3, Hax…	2.63e-19	1.84e-17	-16.7349
GO:1902533	positive regulation of intracellular signal transduction	11.0057	116	[Adam8, Ager, App, Bcl10, Bmp2, C1qbp, C3, Ccl11, Ccl12, Ccl2, Ccl4, Ccl5, Ccl6, Ccl8, Ccl9, Ccr1, Ccr7, Cd14, Cd24a, Cd3e, Cd40, Cd74, Cd81, Cd86, Cd8a, Chil1, Clec4d, Clec4n, Clec7a, Csf1, Csf1r, Csk, Cspg4, Cx3cl1, Cx3cr1, Ddx1, Ddx21, Ddx3x, Dhx36, Eif2ak2, F2r, F2rl1, Fadd, Ffar4, Fgr, Fpr2, Fyn, Gapdh, Gpr183, Havcr2, Hmgb1, Hpse, Ifi35, Igfbp4, Ighm, Il18, Il18r1, Il1b, Il1rn, Irak4, Itgav…	[1700037H04Rik, 4930503L19Rik, Abca7, Abl1, Abl2, Abra, Ackr3, Acta2, Actn4, Ada, Adam17, Adam8, Adam9, Adcyap1, Adcyap1r1, Adgrg1, Adgrv1, Adipoq, Adora1, Adora2b, Adora3, Adra1a, Adra1b, Adra1d, Adra2a, Adra2b, Adra2c, Adrb2, Adrb3, Agap2, Ager, Ago1, Ago3, Agt, Ajuba, Akap12, Akap13, Akap5, Akap6, Akr1c18, Akt3, Alk, Alkal1, Alkal2, Alox12b, Alox15, Alpk1, Angpt1, Ankrd1, Ankrd17, Ankrd6, Apel…	4.74e-60	9.06e-58	-57.0428
GO:1903037	regulation of leukocyte cell-cell adhesion	16.1994	52	[Adam8, Ager, Aif1, Akt1, Alox5, Anxa1, Ap3b1, Arg1, Arg2, Bcl10, Bcl6, Ccl2, Ccl5, Ccr2, Ccr7, Cd24a, Cd274, Cd3e, Cd47, Cd74, Cd81, Cd86, Fadd, H2-Aa, H2-Ab1, H2-DMa, Havcr2, Hmgb1, Icosl, Ido1, Il18, Il1b, Il1rl2, Il2ra, Irf1, Itch, Lgals3, Loxl3, Pag1, Prkcq, Prkcz, Ptafr, Rela, Ripk2, Selp, Sftpd, Skap1, Tgfb1, Tnfaip8l2, Vnn1, Vtcn1, Zbtb1]	[Ada, Adam8, Adk, Adora2a, Adtrp, Ager, Aif1, Akt1, Alox5, Anxa1, Ap3b1, Ap3d1, Arg1, Arg2, Ass1, Bad, Bcl10, Bcl6, Blm, Bmi1, Bmp4, Btla, Btn1a1, Btn2a2, Btnl2, Capn1, Card11, Carmil2, Casp3, Cav1, Cbfb, Cblb, Ccdc88b, Ccl19, Ccl2, Ccl21a, Ccl25, Ccl28, Ccl5, Ccr2, Ccr7, Cd160, Cd1d1, Cd209e, Cd244a, Cd24a, Cd27, Cd274, Cd276, Cd28, Cd300a, Cd3e, Cd4, Cd40lg, Cd44, Cd46, Cd47, Cd5, Cd59b, Cd6, C…	1.51e-34	2.26e-32	-31.6454
GO:1903038	negative regulation of leukocyte cell-cell adhesion	17.8571	25	[Adam8, Akt1, Anxa1, Arg1, Arg2, Bcl6, Cd24a, Cd274, Cd74, Cd86, H2-Aa, H2-Ab1, Havcr2, Hmgb1, Ido1, Il2ra, Irf1, Itch, Lgals3, Loxl3, Pag1, Sftpd, Tgfb1, Tnfaip8l2, Vtcn1]	[Adam8, Adora2a, Adtrp, Akt1, Anxa1, Arg1, Arg2, Ass1, Bcl6, Bmp4, Btla, Btn1a1, Btn2a2, Casp3, Cbfb, Cblb, Ccl25, Ccl28, Cd24a, Cd274, Cd276, Cd300a, Cd44, Cd74, Cd80, Cd86, Cdkn2a, Ceacam1, Cebpb, Clec4g, Crtam, Ctla4, Cxcl12, Dlg1, Dlg5, Dtx1, Dusp22, Dusp3, Erbb2, Fgl1, Fgl2, Foxj1, Foxp3, Gli3, Glmn, Gnrh1, Gpnmb, Gstp1, H2-Aa, H2-Ab1, H2-M3, Havcr2, Hfe, Hlx, Hmgb1, Hspb1, Ido1, Ifnb1, Ihh,…	3.72e-18	2.34e-16	-15.6307
GO:1903039	positive regulation of leukocyte cell-cell adhesion	18.3406	42	[Adam8, Ager, Aif1, Alox5, Anxa1, Ap3b1, Bcl10, Bcl6, Ccl2, Ccl5, Ccr2, Ccr7, Cd24a, Cd274, Cd3e, Cd47, Cd74, Cd81, Cd86, Fadd, H2-Aa, H2-Ab1, H2-DMa, Havcr2, Hmgb1, Icosl, Il18, Il1b, Il1rl2, Il2ra, Irf1, Prkcq, Prkcz, Ptafr, Rela, Ripk2, Selp, Skap1, Tgfb1, Vnn1, Vtcn1, Zbtb1]	[Ada, Adam8, Adk, Ager, Aif1, Alox5, Anxa1, Ap3b1, Ap3d1, Bad, Bcl10, Bcl6, Blm, Bmi1, Btn2a2, Btnl2, Capn1, Card11, Carmil2, Cav1, Cbfb, Ccdc88b, Ccl19, Ccl2, Ccl21a, Ccl5, Ccr2, Ccr7, Cd160, Cd1d1, Cd209e, Cd244a, Cd24a, Cd27, Cd274, Cd276, Cd28, Cd3e, Cd4, Cd40lg, Cd44, Cd46, Cd47, Cd5, Cd59b, Cd6, Cd74, Cd80, Cd81, Cd83, Cd86, Coro1a, Cyld, D7Zem1, D7Zem2, D7Zem3, Dhps, Dnaja3, Dock8, Dpp4, D…	2.78e-30	3.61e-28	-27.4422
GO:1903131	mononuclear cell differentiation	12.1704	60	[Adam8, Ager, Anxa1, Ap3b1, B2m, Bcl6, Btk, Ccr2, Ccr7, Cd24a, Cd3d, Cd3e, Cd3g, Cd74, Cd79a, Cd79b, Cd8a, Clec4d, Clec4e, Csf1, Cyp26b1, Dclre1c, F2rl1, Fadd, Fasn, Fcer1g, Gpr183, H2-Aa, H2-Ab1, H2-DMa, Hmgb1, Ighm, Il18, Il18r1, Il1b, Il1rl2, Il2ra, Irf1, Itk, Kit, Loxl3, Ly9, Lyn, Mr1, Mtor, Pirb, Prdm1, Prkcz, Ptger4, Ripk2, Rsad2, Slamf6, Stat3, Tgfb1, Themis, Tlr9, Traf3ip2, Trem2, Vnn1, Z…	[5830411N06Rik, Abl1, Abl2, Acin1, Ada, Adam17, Adam8, Adgrg3, Adrm1, Ager, Ahr, Aire, Ankle1, Anxa1, Ap3b1, Ap3d1, Apc, Apcs, Armc5, Atg5, Atm, Atp11c, Atp7a, Atp7b, Axl, Azi2, Azin2, B2m, Bad, Bak1, Batf, Batf2, Batf3, Bax, Bcl11a, Bcl11b, Bcl2, Bcl2a1d, Bcl3, Bcl6, Bik, Blk, Blm, Bmi1, Bmp4, Braf, Braf-rs1, Btk, Btn2a2, Btnl1, Btnl6, Camk4, Card11, Carmil2, Cbfb, Ccl19, Ccl20, Ccr2, Ccr6, Ccr7…	1.24e-32	1.8e-30	-29.7438
GO:1903555	regulation of tumor necrosis factor superfamily cytokine production	27.8689	51	[Adam8, Ager, App, Arg2, Ccl2, Ccl4, Ccr2, Ccr5, Ccr7, Cd14, Cd24a, Cd274, Cd47, Clec4a2, Clec7a, Cx3cl1, Cx3cr1, Cyba, Cybb, Ddx58, Fadd, Fcer1g, Havcr2, Hmgb1, Ifih1, Il18, Jak2, Lbp, Ltf, Mavs, Mif, Myd88, Pf4, Ptafr, Ptger4, Ripk1, Ripk2, Spon2, Stat3, Thbs1, Tlr1, Tlr2, Tlr3, Tlr4, Tlr6, Tlr9, Tmem106a, Tnfrsf1a, Trem2, Trim27, Trim30a]	[Abcc8, Acp5, Adam8, Adipoq, Ager, Akap12, Akap8, Angpt1, App, Arfgef2, Arg2, Arhgef2, Arid5a, Arrb2, Axl, Bcl3, Bpi, C1qtnf4, C5ar2, Cactin, Card9, Ccl19, Ccl2, Ccl3, Ccl4, Ccr2, Ccr5, Ccr7, Cd14, Cd2, Cd209b, Cd24a, Cd274, Cd300ld, Cd34, Cd36, Cd47, Cd84, Chrna7, Cidea, Clec4a2, Clec7a, Clu, Cx3cl1, Cx3cr1, Cyba, Cybb, Cyp2j6, Ddt, Ddx58, Dhx9, Dicer1, Ephb2, Errfi1, Fadd, Fcer1g, Fcgr3, Flt3, …	1.62e-46	2.94e-44	-43.5315
GO:1903557	positive regulation of tumor necrosis factor superfamily cytokine production	33.3333	38	[Adam8, Ager, App, Ccl2, Ccl4, Ccr2, Ccr5, Ccr7, Cd14, Clec7a, Cyba, Cybb, Ddx58, Fadd, Fcer1g, Havcr2, Hmgb1, Ifih1, Il18, Jak2, Lbp, Mavs, Mif, Myd88, Pf4, Ptafr, Ripk1, Ripk2, Spon2, Stat3, Thbs1, Tlr1, Tlr2, Tlr3, Tlr4, Tlr9, Tmem106a, Tnfrsf1a]	[Abcc8, Adam8, Ager, Akap12, App, Arfgef2, Arhgef2, Arid5a, C1qtnf4, Card9, Ccl19, Ccl2, Ccl3, Ccl4, Ccr2, Ccr5, Ccr7, Cd14, Cd2, Cd209b, Cd36, Cd84, Clec7a, Clu, Cyba, Cybb, Cyp2j6, Ddt, Ddx58, Dhx9, Ephb2, Fadd, Fcer1g, Fcgr3, Frmd8, Fzd5, Gm2023, H2-T23, Havcr2, Hdac1, Hdac1-ps, Hdac2, Hmgb1, Hspb1, Hspd1, Ifih1, Ifng, Ifngr1, Il12b, Il17a, Il17f, Il18, Il1a, Il23a, Il33, Il6, Isl1, Jak2, Lbp,…	3.72e-38	6.02e-36	-35.2201
GO:1903706	regulation of hemopoiesis	9.85577	41	[Adam8, Ager, Anxa1, Ap3b1, B2m, Bcl6, C1qc, Ccl5, Ccr1, Ccr2, Ccr7, Cd24a, Cd74, Csf1, Csf1r, Cyp26b1, Fadd, H2-Aa, H2-DMa, Hmgb1, Hmgb2, Il18, Il1rl2, Il2ra, Irf1, Loxl3, Ltf, Lyn, Mtor, Ninj1, Pf4, Prdm1, Prkcz, Ripk1, Ripk2, Stat3, Tgfb1, Tlr9, Trem2, Vnn1, Zbtb1]	[Abcb10, Abl1, Acin1, Acvr1b, Acvr2a, Ada, Adam8, Adipoq, Adrm1, Ager, Ankle1, Ankrd54, Anxa1, Ap3b1, Ap3d1, Apc, Apcs, Asxl2, Atg7, Atp11c, Atp6ap1, Axl, B2m, Bad, Bcl6, Bmp4, Braf, Braf-rs1, Brd1, Btn2a2, C1qc, Car2, Card11, Carmil2, Cartpt, Casp8, Cbfb, Ccl19, Ccl20, Ccl21b, Ccl21c, Ccl21d, Ccl3, Ccl5, Ccr1, Ccr2, Ccr6, Ccr7, Cd101, Cd1d1, Cd24a, Cd27, Cd28, Cd4, Cd40lg, Cd44, Cd46, Cd74, Cd83…	5.01e-19	3.36e-17	-16.4741
GO:1905521	regulation of macrophage migration	33.3333	15	[C3ar1, Ccl2, Ccl5, Ccr7, Cd81, Cmklr1, Csf1, Csf1r, Cx3cl1, Cx3cr1, Hc, Mif, Rarres2, Thbs1, Trem2]	[Akirin1, C3ar1, C5ar1, Ccl2, Ccl21a, Ccl5, Ccr7, Cd200, Cd200r1, Cd81, Cd9, Cmklr1, Csf1, Csf1r, Cx3cl1, Cx3cr1, Cxcl17, Cyp19a1, Ddt, Emilin1, Hc, Il34, Mapk1, Mapk3, Mdk, Mif, Mmp14, Mmp28, Mst1, Mstn, Mtus1, P2rx4, P2ry12, Ptk2, Ptk2b, Ptprj, Rarres2, Slamf1, Slamf8, Stap1, Stk4, Thbs1, Tnfsf18, Trem2, Trpv4]	9.05e-16	4.35e-14	-13.3619
GO:1990266	neutrophil migration	25.9259	35	[Adam8, C1qbp, C3ar1, Camk1d, Ccl11, Ccl12, Ccl2, Ccl4, Ccl5, Ccl6, Ccl8, Ccl9, Ccr7, Cd177, Cd74, Cx3cl1, Cxcl10, Cxcl13, Cxcl15, Cxcl9, Dpep1, Fcer1g, Gp2, Il1b, Il1r1, Irak4, Jam3, Lbp, Lgals3, Myd88, Pf4, Ppbp, Ptger4, S100a8, S100a9]	[Adam8, Bsg, Bst1, C1qbp, C3ar1, C5ar1, C5ar2, Camk1d, Ccl1, Ccl11, Ccl12, Ccl17, Ccl19, Ccl2, Ccl20, Ccl21a, Ccl21b, Ccl21c, Ccl21d, Ccl22, Ccl24, Ccl25, Ccl26, Ccl3, Ccl4, Ccl5, Ccl6, Ccl7, Ccl8, Ccl9, Ccr7, Cd177, Cd74, Cd99, Cd99l2, Cklf, Cmtm2a, Csf3r, Cx3cl1, Cxadr, Cxcl1, Cxcl10, Cxcl11, Cxcl13, Cxcl15, Cxcl2, Cxcl3, Cxcl5, Cxcl9, Cxcr1, Cxcr2, Dapk2, Dnm1l, Dpep1, Dpp4, Dysf, Edn1, Edn2, …	6.51e-31	8.85e-29	-28.053
GO:2001233	regulation of apoptotic signaling pathway	8.00971	33	[Akt1, Bcl10, Bmpr1b, Cd74, Ctsh, Cx3cl1, Cx3cr1, Ddx3x, Fadd, Fyn, Hmgb2, Il1b, Itgav, Jak2, Lgals3, Mapk8, Mif, Nfe2l2, Nono, Park7, Pf4, Pml, Ptgs2, Rela, Ripk1, S100a8, S100a9, Serinc3, Thbs1, Trem2, Trim32, Trp73, Vnn1]	[Aatf, Acaa2, Ackr3, Acsl5, Acvr1, Adora2a, Agap2, Agt, Agtr2, Akt1, Ankrd2, Apaf1, Ar, Armc10, Arrb2, Asah2, Atad5, Atf3, Avp, Bad, Bag5, Bax, Bbc3, Bcap31, Bcl10, Bcl2, Bcl2l1, Bcl2l10, Bcl2l11, Bcl2l12, Bcl2l14, Bcl2l2, Bclaf1, Bdkrb2, Bdnf, Becn1, Bid, Birc6, Bmf, Bmi1, Bmp4, Bmpr1b, Bok, Brca1, Bub1, Caap1, Camk2b, Casp2, Casp8, Cav1, Ccar2, Cd44, Cd74, Cdk11b, Cdkn2d, Cep63, Cflar, Clu, Col…	6.09e-13	1.64e-11	-10.7844
GO:2001234	negative regulation of apoptotic signaling pathway	8.19672	20	[Akt1, Cd74, Cx3cl1, Cx3cr1, Ddx3x, Fyn, Hmgb2, Il1b, Itgav, Lgals3, Mif, Nfe2l2, Nono, Park7, Pf4, Ptgs2, Rela, Ripk1, Trim32, Vnn1]	[Aatf, Acaa2, Ackr3, Acvr1, Agap2, Akt1, Ar, Armc10, Arrb2, Asah2, Atad5, Avp, Bag5, Bax, Bcl2, Bcl2l1, Bcl2l10, Bcl2l12, Bcl2l2, Bdkrb2, Bdnf, Bid, Birc6, Bmf, Bmi1, Bmp4, Bok, Brca1, Caap1, Ccar2, Cd44, Cd74, Cdk11b, Cdkn2d, Cep63, Cflar, Clu, Col2a1, Creb3, Creb3l1, Csf2, Cth, Ctnna1, Ctnnb1, Cttn, Cx3cl1, Cx3cr1, Cxcl12, Cyp19a1, Dab2, Ddias, Ddx3x, Dnaja1, Ear1, Ell3, Epo, Eya1, Eya2, Eya3, …	1.66e-08	6.64e-08	-7.17758
GO:2001236	regulation of extrinsic apoptotic signaling pathway	9.35672	16	[Bcl10, Bmpr1b, Cx3cl1, Ddx3x, Fadd, Fyn, Hmgb2, Il1b, Itgav, Lgals3, Park7, Pf4, Pml, Rela, Ripk1, Thbs1]	[Acsl5, Acvr1, Agap2, Agt, Agtr2, Ar, Atf3, Bcl10, Bcl2, Bcl2l1, Bcl2l10, Bcl2l12, Bcl2l14, Bid, Birc6, Bmp4, Bmpr1b, Brca1, Casp8, Cav1, Cflar, Col2a1, Csf2, Ctnna1, Cttn, Cx3cl1, Cyld, Cyp19a1, Dab2, Dapk3, Dbh, Ddx3x, Dedd2, Deptor, Ear1, Eya1, Eya2, Eya3, Eya4, Fadd, Faf1, Faim, Faim2, Faiml, Fcmr, Fem1b, Fga, Fgb, Fgf10, Fgfr1, Fgg, Fxyd1, Fyn, G0s2, Gas1, Gata1, Gclc, Gclm, Gdnf, Gfral, Gpe…	7.38e-08	1.48e-07	-6.8308
GO:2001242	regulation of intrinsic apoptotic signaling pathway	8.37989	15	[Akt1, Cd74, Ddx3x, Mif, Nfe2l2, Nono, Park7, Ptgs2, S100a8, S100a9, Serinc3, Trem2, Trim32, Trp73, Vnn1]	[Ackr3, Akt1, Ankrd2, Armc10, Atad5, Bad, Bag5, Bax, Bbc3, Bcap31, Bcl2, Bcl2l1, Bcl2l10, Bcl2l11, Bcl2l12, Bcl2l2, Bclaf1, Bdkrb2, Becn1, Bid, Bok, Bub1, Cav1, Ccar2, Cd44, Cd74, Cdkn2d, Cep63, Clu, Creb3, Creb3l1, Cxcl12, Cyct, Cyld, Dapk2, Ddias, Ddit3, Ddx3x, Dnaja1, Dnm1l, Ei24, Eif2ak3, Ell3, Epo, Erp29, Fbh1, Fbxw7, Fignl1, Fis1, Flcn, Fvis1, G2e3, Gm15621, Gm15772, Gpx1, Grina, Gsdme, Hda…	7.87e-07	7.87e-07	-6.10386

## Sheet: Edges_information
Edge name	From	Type	To	Kappa score
positive regulation of cytokine production (term-term) regulation of cytokine production	GO:0001819	(term-term)	GO:0001817	0.811647
positive regulation of cytokine-mediated signaling pathway (term-term) regulation of cytokine-mediated signaling pathway	GO:0001961	(term-term)	GO:0001959	0.716694
toll-like receptor signaling pathway (term-term) pattern recognition receptor signaling pathway	GO:0002224	(term-term)	GO:0002221	0.821872
T cell activation involved in immune response (term-term) lymphocyte activation involved in immune response	GO:0002286	(term-term)	GO:0002285	0.910478
leukocyte differentiation (term-term) immune system development	GO:0002521	(term-term)	GO:0002520	0.810873
myeloid leukocyte differentiation (term-term) leukocyte differentiation	GO:0002573	(term-term)	GO:0002521	0.51982
positive regulation of leukocyte migration (term-term) regulation of leukocyte migration	GO:0002687	(term-term)	GO:0002685	0.896512
regulation of leukocyte chemotaxis (term-term) regulation of leukocyte migration	GO:0002688	(term-term)	GO:0002685	0.776045
regulation of leukocyte chemotaxis (term-term) positive regulation of leukocyte migration	GO:0002688	(term-term)	GO:0002687	0.784181
positive regulation of leukocyte chemotaxis (term-term) regulation of leukocyte migration	GO:0002690	(term-term)	GO:0002685	0.690174
positive regulation of leukocyte chemotaxis (term-term) positive regulation of leukocyte migration	GO:0002690	(term-term)	GO:0002687	0.786827
positive regulation of leukocyte chemotaxis (term-term) regulation of leukocyte chemotaxis	GO:0002690	(term-term)	GO:0002688	0.907726
positive regulation of leukocyte activation (term-term) regulation of leukocyte activation	GO:0002696	(term-term)	GO:0002694	0.801647
regulation of production of molecular mediator of immune response (term-term) positive regulation of immune effector process	GO:0002700	(term-term)	GO:0002699	0.603288
positive regulation of production of molecular mediator of immune response (term-term) positive regulation of immune effector process	GO:0002702	(term-term)	GO:0002699	0.637197
positive regulation of production of molecular mediator of immune response (term-term) regulation of production of molecular mediator of immune response	GO:0002702	(term-term)	GO:0002700	0.848046
regulation of leukocyte mediated immunity (term-term) positive regulation of immune effector process	GO:0002703	(term-term)	GO:0002699	0.729595
regulation of leukocyte mediated immunity (term-term) regulation of production of molecular mediator of immune response	GO:0002703	(term-term)	GO:0002700	0.586824
positive regulation of leukocyte mediated immunity (term-term) positive regulation of immune effector process	GO:0002705	(term-term)	GO:0002699	0.747716
positive regulation of leukocyte mediated immunity (term-term) regulation of production of molecular mediator of immune response	GO:0002705	(term-term)	GO:0002700	0.506062
positive regulation of leukocyte mediated immunity (term-term) positive regulation of production of molecular mediator of immune response	GO:0002705	(term-term)	GO:0002702	0.565523
positive regulation of leukocyte mediated immunity (term-term) regulation of leukocyte mediated immunity	GO:0002705	(term-term)	GO:0002703	0.757872
regulation of lymphocyte mediated immunity (term-term) positive regulation of immune effector process	GO:0002706	(term-term)	GO:0002699	0.503704
regulation of lymphocyte mediated immunity (term-term) regulation of leukocyte mediated immunity	GO:0002706	(term-term)	GO:0002703	0.742837
regulation of lymphocyte mediated immunity (term-term) positive regulation of leukocyte mediated immunity	GO:0002706	(term-term)	GO:0002705	0.663302
positive regulation of lymphocyte mediated immunity (term-term) positive regulation of immune effector process	GO:0002708	(term-term)	GO:0002699	0.548995
positive regulation of lymphocyte mediated immunity (term-term) regulation of leukocyte mediated immunity	GO:0002708	(term-term)	GO:0002703	0.557653
positive regulation of lymphocyte mediated immunity (term-term) positive regulation of leukocyte mediated immunity	GO:0002708	(term-term)	GO:0002705	0.775765
positive regulation of lymphocyte mediated immunity (term-term) regulation of lymphocyte mediated immunity	GO:0002708	(term-term)	GO:0002706	0.791047
regulation of cytokine production involved in immune response (term-term) positive regulation of immune effector process	GO:0002718	(term-term)	GO:0002699	0.589157
regulation of cytokine production involved in immune response (term-term) regulation of production of molecular mediator of immune response	GO:0002718	(term-term)	GO:0002700	0.936707
regulation of cytokine production involved in immune response (term-term) positive regulation of production of molecular mediator of immune response	GO:0002718	(term-term)	GO:0002702	0.838861
regulation of cytokine production involved in immune response (term-term) regulation of leukocyte mediated immunity	GO:0002718	(term-term)	GO:0002703	0.571831
regulation of cytokine production involved in immune response (term-term) positive regulation of leukocyte mediated immunity	GO:0002718	(term-term)	GO:0002705	0.512714
positive regulation of cytokine production involved in immune response (term-term) positive regulation of immune effector process	GO:0002720	(term-term)	GO:0002699	0.567319
positive regulation of cytokine production involved in immune response (term-term) regulation of production of molecular mediator of immune response	GO:0002720	(term-term)	GO:0002700	0.768076
positive regulation of cytokine production involved in immune response (term-term) positive regulation of production of molecular mediator of immune response	GO:0002720	(term-term)	GO:0002702	0.917109
positive regulation of cytokine production involved in immune response (term-term) positive regulation of leukocyte mediated immunity	GO:0002720	(term-term)	GO:0002705	0.539767
positive regulation of cytokine production involved in immune response (term-term) regulation of cytokine production involved in immune response	GO:0002720	(term-term)	GO:0002718	0.828857
immune response-activating signal transduction (term-term) activation of immune response	GO:0002757	(term-term)	GO:0002253	0.632275
regulation of myeloid leukocyte differentiation (term-term) myeloid leukocyte differentiation	GO:0002761	(term-term)	GO:0002573	0.676868
immune response-regulating signaling pathway (term-term) activation of immune response	GO:0002764	(term-term)	GO:0002253	0.574871
immune response-regulating signaling pathway (term-term) immune response-activating signal transduction	GO:0002764	(term-term)	GO:0002757	0.898271
immune response-regulating cell surface receptor signaling pathway (term-term) activation of immune response	GO:0002768	(term-term)	GO:0002253	0.569183
immune response-regulating cell surface receptor signaling pathway (term-term) immune response-activating signal transduction	GO:0002768	(term-term)	GO:0002757	0.895834
immune response-regulating cell surface receptor signaling pathway (term-term) immune response-regulating signaling pathway	GO:0002768	(term-term)	GO:0002764	0.972467
regulation of adaptive immune response (term-term) positive regulation of immune effector process	GO:0002819	(term-term)	GO:0002699	0.512982
regulation of adaptive immune response (term-term) regulation of leukocyte mediated immunity	GO:0002819	(term-term)	GO:0002703	0.566011
regulation of adaptive immune response (term-term) regulation of lymphocyte mediated immunity	GO:0002819	(term-term)	GO:0002706	0.725682
regulation of adaptive immune response (term-term) positive regulation of lymphocyte mediated immunity	GO:0002819	(term-term)	GO:0002708	0.552811
positive regulation of adaptive immune response (term-term) positive regulation of immune effector process	GO:0002821	(term-term)	GO:0002699	0.529155
positive regulation of adaptive immune response (term-term) positive regulation of leukocyte mediated immunity	GO:0002821	(term-term)	GO:0002705	0.599169
positive regulation of adaptive immune response (term-term) regulation of lymphocyte mediated immunity	GO:0002821	(term-term)	GO:0002706	0.610136
positive regulation of adaptive immune response (term-term) positive regulation of lymphocyte mediated immunity	GO:0002821	(term-term)	GO:0002708	0.715064
positive regulation of adaptive immune response (term-term) regulation of adaptive immune response	GO:0002821	(term-term)	GO:0002819	0.807977
regulation of adaptive immune response based on somatic recombination of immune receptors built from immunoglobulin superfamily domains (term-term) positive regulation of immune effector process	GO:0002822	(term-term)	GO:0002699	0.50486
regulation of adaptive immune response based on somatic recombination of immune receptors built from immunoglobulin superfamily domains (term-term) regulation of leukocyte mediated immunity	GO:0002822	(term-term)	GO:0002703	0.607442
regulation of adaptive immune response based on somatic recombination of immune receptors built from immunoglobulin superfamily domains (term-term) positive regulation of leukocyte mediated immunity	GO:0002822	(term-term)	GO:0002705	0.540333
regulation of adaptive immune response based on somatic recombination of immune receptors built from immunoglobulin superfamily domains (term-term) regulation of lymphocyte mediated immunity	GO:0002822	(term-term)	GO:0002706	0.782151
regulation of adaptive immune response based on somatic recombination of immune receptors built from immunoglobulin superfamily domains (term-term) positive regulation of lymphocyte mediated immunity	GO:0002822	(term-term)	GO:0002708	0.603242
regulation of adaptive immune response based on somatic recombination of immune receptors built from immunoglobulin superfamily domains (term-term) regulation of adaptive immune response	GO:0002822	(term-term)	GO:0002819	0.937108
regulation of adaptive immune response based on somatic recombination of immune receptors built from immunoglobulin superfamily domains (term-term) positive regulation of adaptive immune response	GO:0002822	(term-term)	GO:0002821	0.753105
positive regulation of adaptive immune response based on somatic recombination of immune receptors built from immunoglobulin superfamily domains (term-term) positive regulation of immune effector process	GO:0002824	(term-term)	GO:0002699	0.511924
positive regulation of adaptive immune response based on somatic recombination of immune receptors built from immunoglobulin superfamily domains (term-term) positive regulation of leukocyte mediated immunity	GO:0002824	(term-term)	GO:0002705	0.644973
positive regulation of adaptive immune response based on somatic recombination of immune receptors built from immunoglobulin superfamily domains (term-term) regulation of lymphocyte mediated immunity	GO:0002824	(term-term)	GO:0002706	0.65705
positive regulation of adaptive immune response based on somatic recombination of immune receptors built from immunoglobulin superfamily domains (term-term) positive regulation of lymphocyte mediated immunity	GO:0002824	(term-term)	GO:0002708	0.776223
positive regulation of adaptive immune response based on somatic recombination of immune receptors built from immunoglobulin superfamily domains (term-term) regulation of adaptive immune response	GO:0002824	(term-term)	GO:0002819	0.742775
positive regulation of adaptive immune response based on somatic recombination of immune receptors built from immunoglobulin superfamily domains (term-term) positive regulation of adaptive immune response	GO:0002824	(term-term)	GO:0002821	0.93141
positive regulation of adaptive immune response based on somatic recombination of immune receptors built from immunoglobulin superfamily domains (term-term) regulation of adaptive immune response based on somatic recombination of immune receptors built from immunoglobulin superfamily domains	GO:0002824	(term-term)	GO:0002822	0.802472
MAP kinase activity (term-term) MAPK cascade	GO:0004707	(term-term)	GO:0000165	0.567938
chemokine activity (term-term) cytokine activity	GO:0008009	(term-term)	GO:0005125	0.75672
positive regulation of signal transduction (term-term) MAPK cascade	GO:0009967	(term-term)	GO:0000165	0.511162
positive regulation of autophagy (term-term) regulation of autophagy	GO:0010508	(term-term)	GO:0010506	0.860799
positive regulation of gene expression (term-term) regulation of cytokine production	GO:0010628	(term-term)	GO:0001817	0.716617
positive regulation of gene expression (term-term) positive regulation of cytokine production	GO:0010628	(term-term)	GO:0001819	0.885205
regulation of cell-cell adhesion (term-term) regulation of leukocyte activation	GO:0022407	(term-term)	GO:0002694	0.635858
regulation of cell-cell adhesion (term-term) positive regulation of leukocyte activation	GO:0022407	(term-term)	GO:0002696	0.581407
regulation of cell-cell adhesion (term-term) negative regulation of cell adhesion	GO:0022407	(term-term)	GO:0007162	0.597411
negative regulation of cell-cell adhesion (term-term) negative regulation of cell adhesion	GO:0022408	(term-term)	GO:0007162	0.929414
negative regulation of cell-cell adhesion (term-term) regulation of cell-cell adhesion	GO:0022408	(term-term)	GO:0022407	0.609111
positive regulation of cell-cell adhesion (term-term) regulation of leukocyte activation	GO:0022409	(term-term)	GO:0002694	0.55852
positive regulation of cell-cell adhesion (term-term) positive regulation of leukocyte activation	GO:0022409	(term-term)	GO:0002696	0.70357
positive regulation of cell-cell adhesion (term-term) regulation of cell-cell adhesion	GO:0022409	(term-term)	GO:0022407	0.833256
lymphocyte differentiation (term-term) immune system development	GO:0030098	(term-term)	GO:0002520	0.625312
lymphocyte differentiation (term-term) leukocyte differentiation	GO:0030098	(term-term)	GO:0002521	0.800286
myeloid cell differentiation (term-term) leukocyte differentiation	GO:0030099	(term-term)	GO:0002521	0.528252
myeloid cell differentiation (term-term) myeloid leukocyte differentiation	GO:0030099	(term-term)	GO:0002573	0.842059
myeloid cell differentiation (term-term) regulation of myeloid leukocyte differentiation	GO:0030099	(term-term)	GO:0002761	0.542286
T cell differentiation (term-term) lymphocyte activation involved in immune response	GO:0030217	(term-term)	GO:0002285	0.512384
T cell differentiation (term-term) T cell activation involved in immune response	GO:0030217	(term-term)	GO:0002286	0.560476
T cell differentiation (term-term) immune system development	GO:0030217	(term-term)	GO:0002520	0.546908
T cell differentiation (term-term) leukocyte differentiation	GO:0030217	(term-term)	GO:0002521	0.711295
T cell differentiation (term-term) lymphocyte differentiation	GO:0030217	(term-term)	GO:0030098	0.905564
regulation of cell migration (term-term) regulation of leukocyte migration	GO:0030334	(term-term)	GO:0002685	0.707201
regulation of cell migration (term-term) positive regulation of leukocyte migration	GO:0030334	(term-term)	GO:0002687	0.615368
regulation of cell migration (term-term) regulation of leukocyte chemotaxis	GO:0030334	(term-term)	GO:0002688	0.515046
positive regulation of cell migration (term-term) regulation of leukocyte migration	GO:0030335	(term-term)	GO:0002685	0.721889
positive regulation of cell migration (term-term) positive regulation of leukocyte migration	GO:0030335	(term-term)	GO:0002687	0.706744
positive regulation of cell migration (term-term) regulation of leukocyte chemotaxis	GO:0030335	(term-term)	GO:0002688	0.574985
positive regulation of cell migration (term-term) positive regulation of leukocyte chemotaxis	GO:0030335	(term-term)	GO:0002690	0.523367
positive regulation of cell migration (term-term) regulation of cell migration	GO:0030335	(term-term)	GO:0030334	0.897007
neutrophil chemotaxis (term-term) cytokine activity	GO:0030593	(term-term)	GO:0005125	0.585546
neutrophil chemotaxis (term-term) chemokine activity	GO:0030593	(term-term)	GO:0008009	0.680277
leukocyte chemotaxis (term-term) regulation of leukocyte migration	GO:0030595	(term-term)	GO:0002685	0.651547
leukocyte chemotaxis (term-term) positive regulation of leukocyte migration	GO:0030595	(term-term)	GO:0002687	0.626923
leukocyte chemotaxis (term-term) regulation of leukocyte chemotaxis	GO:0030595	(term-term)	GO:0002688	0.732369
leukocyte chemotaxis (term-term) positive regulation of leukocyte chemotaxis	GO:0030595	(term-term)	GO:0002690	0.648769
leukocyte chemotaxis (term-term) regulation of cell migration	GO:0030595	(term-term)	GO:0030334	0.509778
leukocyte chemotaxis (term-term) positive regulation of cell migration	GO:0030595	(term-term)	GO:0030335	0.528068
leukocyte chemotaxis (term-term) neutrophil chemotaxis	GO:0030595	(term-term)	GO:0030593	0.66615
stress-activated protein kinase signaling cascade (term-term) MAPK cascade	GO:0031098	(term-term)	GO:0000165	0.512228
positive regulation of cellular catabolic process (term-term) regulation of autophagy	GO:0031331	(term-term)	GO:0010506	0.683018
positive regulation of cellular catabolic process (term-term) positive regulation of autophagy	GO:0031331	(term-term)	GO:0010508	0.692242
positive regulation of defense response (term-term) positive regulation of response to biotic stimulus	GO:0031349	(term-term)	GO:0002833	0.62237
positive regulation of defense response (term-term) regulation of defense response	GO:0031349	(term-term)	GO:0031347	0.674367
negative regulation of response to external stimulus (term-term) negative regulation of defense response	GO:0032102	(term-term)	GO:0031348	0.895886
positive regulation of response to external stimulus (term-term) positive regulation of response to biotic stimulus	GO:0032103	(term-term)	GO:0002833	0.54722
positive regulation of response to external stimulus (term-term) regulation of defense response	GO:0032103	(term-term)	GO:0031347	0.608521
positive regulation of response to external stimulus (term-term) positive regulation of defense response	GO:0032103	(term-term)	GO:0031349	0.836952
positive regulation of type I interferon production (term-term) regulation of type I interferon production	GO:0032481	(term-term)	GO:0032479	0.907726
response to lipopolysaccharide (term-term) response to bacterium	GO:0032496	(term-term)	GO:0009617	0.657279
regulation of interferon-alpha production (term-term) regulation of type I interferon production	GO:0032647	(term-term)	GO:0032479	0.616477
regulation of interferon-alpha production (term-term) positive regulation of type I interferon production	GO:0032647	(term-term)	GO:0032481	0.597421
regulation of interferon-beta production (term-term) regulation of type I interferon production	GO:0032648	(term-term)	GO:0032479	0.823182
regulation of interferon-beta production (term-term) positive regulation of type I interferon production	GO:0032648	(term-term)	GO:0032481	0.785133
regulation of interferon-beta production (term-term) regulation of interferon-alpha production	GO:0032648	(term-term)	GO:0032647	0.667387
regulation of interleukin-1 production (term-term) regulation of interleukin-1 beta production	GO:0032652	(term-term)	GO:0032651	0.929414
regulation of interleukin-8 production (term-term) regulation of interleukin-6 production	GO:0032677	(term-term)	GO:0032675	0.501144
regulation of tumor necrosis factor production (term-term) regulation of interleukin-6 production	GO:0032680	(term-term)	GO:0032675	0.567842
positive regulation of chemokine production (term-term) regulation of chemokine production	GO:0032722	(term-term)	GO:0032642	0.940944
positive regulation of interferon-beta production (term-term) regulation of type I interferon production	GO:0032728	(term-term)	GO:0032479	0.752243
positive regulation of interferon-beta production (term-term) positive regulation of type I interferon production	GO:0032728	(term-term)	GO:0032481	0.840879
positive regulation of interferon-beta production (term-term) regulation of interferon-alpha production	GO:0032728	(term-term)	GO:0032647	0.669954
positive regulation of interferon-beta production (term-term) regulation of interferon-beta production	GO:0032728	(term-term)	GO:0032648	0.925811
positive regulation of interleukin-1 production (term-term) regulation of interleukin-1 beta production	GO:0032732	(term-term)	GO:0032651	0.810309
positive regulation of interleukin-1 production (term-term) regulation of interleukin-1 production	GO:0032732	(term-term)	GO:0032652	0.784125
positive regulation of interleukin-6 production (term-term) regulation of interleukin-6 production	GO:0032755	(term-term)	GO:0032675	0.872197
positive regulation of interleukin-6 production (term-term) regulation of interleukin-8 production	GO:0032755	(term-term)	GO:0032677	0.555632
positive regulation of interleukin-6 production (term-term) positive regulation of chemokine production	GO:0032755	(term-term)	GO:0032722	0.517257
positive regulation of interleukin-8 production (term-term) regulation of interleukin-8 production	GO:0032757	(term-term)	GO:0032677	0.964697
positive regulation of interleukin-8 production (term-term) positive regulation of interleukin-6 production	GO:0032757	(term-term)	GO:0032755	0.543537
regulation of mononuclear cell proliferation (term-term) regulation of leukocyte activation	GO:0032944	(term-term)	GO:0002694	0.642978
regulation of mononuclear cell proliferation (term-term) positive regulation of leukocyte activation	GO:0032944	(term-term)	GO:0002696	0.620811
regulation of mononuclear cell proliferation (term-term) regulation of cell-cell adhesion	GO:0032944	(term-term)	GO:0022407	0.596831
regulation of mononuclear cell proliferation (term-term) positive regulation of cell-cell adhesion	GO:0032944	(term-term)	GO:0022409	0.551106
positive regulation of mononuclear cell proliferation (term-term) positive regulation of leukocyte activation	GO:0032946	(term-term)	GO:0002696	0.641742
positive regulation of mononuclear cell proliferation (term-term) positive regulation of cell-cell adhesion	GO:0032946	(term-term)	GO:0022409	0.5603
positive regulation of mononuclear cell proliferation (term-term) regulation of mononuclear cell proliferation	GO:0032946	(term-term)	GO:0032944	0.807125
regulation of toll-like receptor signaling pathway (term-term) pattern recognition receptor signaling pathway	GO:0034121	(term-term)	GO:0002221	0.558697
regulation of toll-like receptor signaling pathway (term-term) toll-like receptor signaling pathway	GO:0034121	(term-term)	GO:0002224	0.714373
positive regulation of toll-like receptor signaling pathway (term-term) toll-like receptor signaling pathway	GO:0034123	(term-term)	GO:0002224	0.531356
positive regulation of toll-like receptor signaling pathway (term-term) regulation of toll-like receptor signaling pathway	GO:0034123	(term-term)	GO:0034121	0.788699
T cell proliferation (term-term) regulation of leukocyte activation	GO:0042098	(term-term)	GO:0002694	0.505829
T cell proliferation (term-term) negative regulation of cell adhesion	GO:0042098	(term-term)	GO:0007162	0.503059
T cell proliferation (term-term) regulation of cell-cell adhesion	GO:0042098	(term-term)	GO:0022407	0.595077
T cell proliferation (term-term) negative regulation of cell-cell adhesion	GO:0042098	(term-term)	GO:0022408	0.510001
T cell proliferation (term-term) positive regulation of cell-cell adhesion	GO:0042098	(term-term)	GO:0022409	0.569294
T cell proliferation (term-term) regulation of mononuclear cell proliferation	GO:0042098	(term-term)	GO:0032944	0.775204
T cell proliferation (term-term) positive regulation of mononuclear cell proliferation	GO:0042098	(term-term)	GO:0032946	0.588699
T cell activation (term-term) immune system development	GO:0042110	(term-term)	GO:0002520	0.523912
T cell activation (term-term) leukocyte differentiation	GO:0042110	(term-term)	GO:0002521	0.576524
T cell activation (term-term) regulation of leukocyte activation	GO:0042110	(term-term)	GO:0002694	0.610488
T cell activation (term-term) positive regulation of leukocyte activation	GO:0042110	(term-term)	GO:0002696	0.513135
T cell activation (term-term) regulation of cell-cell adhesion	GO:0042110	(term-term)	GO:0022407	0.582568
T cell activation (term-term) positive regulation of cell-cell adhesion	GO:0042110	(term-term)	GO:0022409	0.52013
T cell activation (term-term) lymphocyte differentiation	GO:0042110	(term-term)	GO:0030098	0.650331
T cell activation (term-term) T cell differentiation	GO:0042110	(term-term)	GO:0030217	0.673689
T cell activation (term-term) T cell proliferation	GO:0042110	(term-term)	GO:0042098	0.56634
chemokine receptor binding (term-term) cytokine activity	GO:0042379	(term-term)	GO:0005125	0.678692
chemokine receptor binding (term-term) chemokine activity	GO:0042379	(term-term)	GO:0008009	0.87659
chemokine receptor binding (term-term) neutrophil chemotaxis	GO:0042379	(term-term)	GO:0030593	0.613954
regulation of MAPK cascade (term-term) MAPK cascade	GO:0043408	(term-term)	GO:0000165	0.937588
regulation of MAPK cascade (term-term) MAP kinase activity	GO:0043408	(term-term)	GO:0004707	0.597082
positive regulation of MAPK cascade (term-term) MAPK cascade	GO:0043410	(term-term)	GO:0000165	0.890102
positive regulation of MAPK cascade (term-term) MAP kinase activity	GO:0043410	(term-term)	GO:0004707	0.613459
positive regulation of MAPK cascade (term-term) regulation of MAPK cascade	GO:0043410	(term-term)	GO:0043408	0.952186
regulation of innate immune response (term-term) positive regulation of response to biotic stimulus	GO:0045088	(term-term)	GO:0002833	0.672722
regulation of innate immune response (term-term) regulation of defense response	GO:0045088	(term-term)	GO:0031347	0.529926
regulation of innate immune response (term-term) positive regulation of defense response	GO:0045088	(term-term)	GO:0031349	0.508425
positive regulation of innate immune response (term-term) positive regulation of response to biotic stimulus	GO:0045089	(term-term)	GO:0002833	0.840373
positive regulation of innate immune response (term-term) positive regulation of defense response	GO:0045089	(term-term)	GO:0031349	0.604514
positive regulation of innate immune response (term-term) regulation of innate immune response	GO:0045089	(term-term)	GO:0045088	0.758791
regulation of lymphocyte differentiation (term-term) positive regulation of cell-cell adhesion	GO:0045619	(term-term)	GO:0022409	0.53956
regulation of lymphocyte differentiation (term-term) lymphocyte differentiation	GO:0045619	(term-term)	GO:0030098	0.585203
regulation of lymphocyte differentiation (term-term) T cell differentiation	GO:0045619	(term-term)	GO:0030217	0.603069
positive regulation of lymphocyte differentiation (term-term) positive regulation of cell-cell adhesion	GO:0045621	(term-term)	GO:0022409	0.538363
positive regulation of lymphocyte differentiation (term-term) T cell differentiation	GO:0045621	(term-term)	GO:0030217	0.538363
positive regulation of lymphocyte differentiation (term-term) regulation of lymphocyte differentiation	GO:0045621	(term-term)	GO:0045619	0.848459
regulation of myeloid cell differentiation (term-term) myeloid leukocyte differentiation	GO:0045637	(term-term)	GO:0002573	0.614209
regulation of myeloid cell differentiation (term-term) regulation of myeloid leukocyte differentiation	GO:0045637	(term-term)	GO:0002761	0.8831
regulation of myeloid cell differentiation (term-term) myeloid cell differentiation	GO:0045637	(term-term)	GO:0030099	0.63992
positive regulation of cell adhesion (term-term) regulation of leukocyte activation	GO:0045785	(term-term)	GO:0002694	0.521505
positive regulation of cell adhesion (term-term) positive regulation of leukocyte activation	GO:0045785	(term-term)	GO:0002696	0.656541
positive regulation of cell adhesion (term-term) regulation of cell-cell adhesion	GO:0045785	(term-term)	GO:0022407	0.779607
positive regulation of cell adhesion (term-term) positive regulation of cell-cell adhesion	GO:0045785	(term-term)	GO:0022409	0.905564
positive regulation of cell adhesion (term-term) regulation of mononuclear cell proliferation	GO:0045785	(term-term)	GO:0032944	0.511953
positive regulation of cell adhesion (term-term) positive regulation of mononuclear cell proliferation	GO:0045785	(term-term)	GO:0032946	0.519017
positive regulation of cell adhesion (term-term) T cell proliferation	GO:0045785	(term-term)	GO:0042098	0.502364
positive regulation of cell adhesion (term-term) T cell activation	GO:0045785	(term-term)	GO:0042110	0.503101
alpha-beta T cell activation (term-term) lymphocyte activation involved in immune response	GO:0046631	(term-term)	GO:0002285	0.532813
alpha-beta T cell activation (term-term) T cell activation involved in immune response	GO:0046631	(term-term)	GO:0002286	0.5882
alpha-beta T cell activation (term-term) lymphocyte differentiation	GO:0046631	(term-term)	GO:0030098	0.527908
alpha-beta T cell activation (term-term) T cell differentiation	GO:0046631	(term-term)	GO:0030217	0.541067
alpha-beta T cell activation (term-term) T cell activation	GO:0046631	(term-term)	GO:0042110	0.528091
lymphocyte proliferation (term-term) regulation of leukocyte activation	GO:0046651	(term-term)	GO:0002694	0.6095
lymphocyte proliferation (term-term) positive regulation of leukocyte activation	GO:0046651	(term-term)	GO:0002696	0.564294
lymphocyte proliferation (term-term) regulation of cell-cell adhesion	GO:0046651	(term-term)	GO:0022407	0.542323
lymphocyte proliferation (term-term) regulation of mononuclear cell proliferation	GO:0046651	(term-term)	GO:0032944	0.890907
lymphocyte proliferation (term-term) positive regulation of mononuclear cell proliferation	GO:0046651	(term-term)	GO:0032946	0.699422
lymphocyte proliferation (term-term) T cell proliferation	GO:0046651	(term-term)	GO:0042098	0.804615
lymphocyte proliferation (term-term) T cell activation	GO:0046651	(term-term)	GO:0042110	0.535119
macrophage chemotaxis (term-term) regulation of leukocyte chemotaxis	GO:0048246	(term-term)	GO:0002688	0.526236
lymphocyte chemotaxis (term-term) cytokine activity	GO:0048247	(term-term)	GO:0005125	0.540471
lymphocyte chemotaxis (term-term) chemokine activity	GO:0048247	(term-term)	GO:0008009	0.721705
lymphocyte chemotaxis (term-term) neutrophil chemotaxis	GO:0048247	(term-term)	GO:0030593	0.532712
lymphocyte chemotaxis (term-term) chemokine receptor binding	GO:0048247	(term-term)	GO:0042379	0.62977
hematopoietic or lymphoid organ development (term-term) immune system development	GO:0048534	(term-term)	GO:0002520	0.93542
hematopoietic or lymphoid organ development (term-term) leukocyte differentiation	GO:0048534	(term-term)	GO:0002521	0.873913
hematopoietic or lymphoid organ development (term-term) lymphocyte differentiation	GO:0048534	(term-term)	GO:0030098	0.682202
hematopoietic or lymphoid organ development (term-term) myeloid cell differentiation	GO:0048534	(term-term)	GO:0030099	0.545224
hematopoietic or lymphoid organ development (term-term) T cell differentiation	GO:0048534	(term-term)	GO:0030217	0.599777
negative regulation of lymphocyte proliferation (term-term) negative regulation of cell adhesion	GO:0050672	(term-term)	GO:0007162	0.544058
negative regulation of lymphocyte proliferation (term-term) negative regulation of cell-cell adhesion	GO:0050672	(term-term)	GO:0022408	0.599199
negative regulation of lymphocyte proliferation (term-term) regulation of mononuclear cell proliferation	GO:0050672	(term-term)	GO:0032944	0.500695
negative regulation of lymphocyte proliferation (term-term) T cell proliferation	GO:0050672	(term-term)	GO:0042098	0.508107
regulation of inflammatory response (term-term) regulation of defense response	GO:0050727	(term-term)	GO:0031347	0.608071
regulation of inflammatory response (term-term) positive regulation of defense response	GO:0050727	(term-term)	GO:0031349	0.563029
negative regulation of inflammatory response (term-term) negative regulation of defense response	GO:0050728	(term-term)	GO:0031348	0.616771
negative regulation of inflammatory response (term-term) negative regulation of response to external stimulus	GO:0050728	(term-term)	GO:0032102	0.531356
positive regulation of inflammatory response (term-term) positive regulation of defense response	GO:0050729	(term-term)	GO:0031349	0.685554
positive regulation of inflammatory response (term-term) positive regulation of response to external stimulus	GO:0050729	(term-term)	GO:0032103	0.545793
positive regulation of inflammatory response (term-term) regulation of inflammatory response	GO:0050729	(term-term)	GO:0050727	0.755711
positive regulation of immune response (term-term) activation of immune response	GO:0050778	(term-term)	GO:0002253	0.640641
antigen receptor-mediated signaling pathway (term-term) immune response-activating signal transduction	GO:0050851	(term-term)	GO:0002757	0.818595
antigen receptor-mediated signaling pathway (term-term) immune response-regulating signaling pathway	GO:0050851	(term-term)	GO:0002764	0.721997
antigen receptor-mediated signaling pathway (term-term) immune response-regulating cell surface receptor signaling pathway	GO:0050851	(term-term)	GO:0002768	0.747598
regulation of T cell activation (term-term) regulation of leukocyte activation	GO:0050863	(term-term)	GO:0002694	0.728958
regulation of T cell activation (term-term) positive regulation of leukocyte activation	GO:0050863	(term-term)	GO:0002696	0.63785
regulation of T cell activation (term-term) negative regulation of cell adhesion	GO:0050863	(term-term)	GO:0007162	0.552893
regulation of T cell activation (term-term) regulation of cell-cell adhesion	GO:0050863	(term-term)	GO:0022407	0.807047
regulation of T cell activation (term-term) negative regulation of cell-cell adhesion	GO:0050863	(term-term)	GO:0022408	0.5629
regulation of T cell activation (term-term) positive regulation of cell-cell adhesion	GO:0050863	(term-term)	GO:0022409	0.745347
regulation of T cell activation (term-term) regulation of mononuclear cell proliferation	GO:0050863	(term-term)	GO:0032944	0.681933
regulation of T cell activation (term-term) positive regulation of mononuclear cell proliferation	GO:0050863	(term-term)	GO:0032946	0.51634
regulation of T cell activation (term-term) T cell proliferation	GO:0050863	(term-term)	GO:0042098	0.71042
regulation of T cell activation (term-term) T cell activation	GO:0050863	(term-term)	GO:0042110	0.728958
regulation of T cell activation (term-term) regulation of lymphocyte differentiation	GO:0050863	(term-term)	GO:0045619	0.584044
regulation of T cell activation (term-term) positive regulation of cell adhesion	GO:0050863	(term-term)	GO:0045785	0.671339
regulation of T cell activation (term-term) lymphocyte proliferation	GO:0050863	(term-term)	GO:0046651	0.619789
negative regulation of cell activation (term-term) regulation of leukocyte activation	GO:0050866	(term-term)	GO:0002694	0.515046
negative regulation of cell activation (term-term) negative regulation of cell adhesion	GO:0050866	(term-term)	GO:0007162	0.678603
negative regulation of cell activation (term-term) regulation of cell-cell adhesion	GO:0050866	(term-term)	GO:0022407	0.508017
negative regulation of cell activation (term-term) negative regulation of cell-cell adhesion	GO:0050866	(term-term)	GO:0022408	0.731328
negative regulation of cell activation (term-term) regulation of mononuclear cell proliferation	GO:0050866	(term-term)	GO:0032944	0.559833
negative regulation of cell activation (term-term) T cell proliferation	GO:0050866	(term-term)	GO:0042098	0.545323
negative regulation of cell activation (term-term) lymphocyte proliferation	GO:0050866	(term-term)	GO:0046651	0.526439
negative regulation of cell activation (term-term) negative regulation of lymphocyte proliferation	GO:0050866	(term-term)	GO:0050672	0.645607
negative regulation of cell activation (term-term) regulation of T cell activation	GO:0050866	(term-term)	GO:0050863	0.534797
positive regulation of cell activation (term-term) regulation of leukocyte activation	GO:0050867	(term-term)	GO:0002694	0.785778
positive regulation of cell activation (term-term) positive regulation of leukocyte activation	GO:0050867	(term-term)	GO:0002696	0.979438
positive regulation of cell activation (term-term) regulation of cell-cell adhesion	GO:0050867	(term-term)	GO:0022407	0.607166
positive regulation of cell activation (term-term) positive regulation of cell-cell adhesion	GO:0050867	(term-term)	GO:0022409	0.708549
positive regulation of cell activation (term-term) regulation of mononuclear cell proliferation	GO:0050867	(term-term)	GO:0032944	0.604688
positive regulation of cell activation (term-term) positive regulation of mononuclear cell proliferation	GO:0050867	(term-term)	GO:0032946	0.62411
positive regulation of cell activation (term-term) T cell activation	GO:0050867	(term-term)	GO:0042110	0.500149
positive regulation of cell activation (term-term) positive regulation of cell adhesion	GO:0050867	(term-term)	GO:0045785	0.682806
positive regulation of cell activation (term-term) lymphocyte proliferation	GO:0050867	(term-term)	GO:0046651	0.549534
positive regulation of cell activation (term-term) regulation of T cell activation	GO:0050867	(term-term)	GO:0050863	0.621889
negative regulation of T cell activation (term-term) negative regulation of cell adhesion	GO:0050868	(term-term)	GO:0007162	0.806844
negative regulation of T cell activation (term-term) regulation of cell-cell adhesion	GO:0050868	(term-term)	GO:0022407	0.50871
negative regulation of T cell activation (term-term) negative regulation of cell-cell adhesion	GO:0050868	(term-term)	GO:0022408	0.875736
negative regulation of T cell activation (term-term) regulation of mononuclear cell proliferation	GO:0050868	(term-term)	GO:0032944	0.559989
negative regulation of T cell activation (term-term) T cell proliferation	GO:0050868	(term-term)	GO:0042098	0.577106
negative regulation of T cell activation (term-term) negative regulation of lymphocyte proliferation	GO:0050868	(term-term)	GO:0050672	0.702299
negative regulation of T cell activation (term-term) regulation of T cell activation	GO:0050868	(term-term)	GO:0050863	0.594554
negative regulation of T cell activation (term-term) negative regulation of cell activation	GO:0050868	(term-term)	GO:0050866	0.823182
positive regulation of T cell activation (term-term) regulation of leukocyte activation	GO:0050870	(term-term)	GO:0002694	0.578803
positive regulation of T cell activation (term-term) positive regulation of leukocyte activation	GO:0050870	(term-term)	GO:0002696	0.756841
positive regulation of T cell activation (term-term) regulation of cell-cell adhesion	GO:0050870	(term-term)	GO:0022407	0.728236
positive regulation of T cell activation (term-term) positive regulation of cell-cell adhesion	GO:0050870	(term-term)	GO:0022409	0.889995
positive regulation of T cell activation (term-term) regulation of mononuclear cell proliferation	GO:0050870	(term-term)	GO:0032944	0.624637
positive regulation of T cell activation (term-term) positive regulation of mononuclear cell proliferation	GO:0050870	(term-term)	GO:0032946	0.642915
positive regulation of T cell activation (term-term) T cell proliferation	GO:0050870	(term-term)	GO:0042098	0.64928
positive regulation of T cell activation (term-term) T cell activation	GO:0050870	(term-term)	GO:0042110	0.578803
positive regulation of T cell activation (term-term) regulation of lymphocyte differentiation	GO:0050870	(term-term)	GO:0045619	0.625354
positive regulation of T cell activation (term-term) positive regulation of lymphocyte differentiation	GO:0050870	(term-term)	GO:0045621	0.629555
positive regulation of T cell activation (term-term) positive regulation of cell adhesion	GO:0050870	(term-term)	GO:0045785	0.797661
positive regulation of T cell activation (term-term) lymphocyte proliferation	GO:0050870	(term-term)	GO:0046651	0.561219
positive regulation of T cell activation (term-term) regulation of T cell activation	GO:0050870	(term-term)	GO:0050863	0.830494
positive regulation of T cell activation (term-term) positive regulation of cell activation	GO:0050870	(term-term)	GO:0050867	0.737591
leukocyte migration (term-term) regulation of leukocyte migration	GO:0050900	(term-term)	GO:0002685	0.761778
leukocyte migration (term-term) positive regulation of leukocyte migration	GO:0050900	(term-term)	GO:0002687	0.666512
leukocyte migration (term-term) regulation of leukocyte chemotaxis	GO:0050900	(term-term)	GO:0002688	0.561232
leukocyte migration (term-term) regulation of cell migration	GO:0050900	(term-term)	GO:0030334	0.622838
leukocyte migration (term-term) positive regulation of cell migration	GO:0050900	(term-term)	GO:0030335	0.598663
leukocyte migration (term-term) neutrophil chemotaxis	GO:0050900	(term-term)	GO:0030593	0.50433
leukocyte migration (term-term) leukocyte chemotaxis	GO:0050900	(term-term)	GO:0030595	0.806093
regulation of chemotaxis (term-term) regulation of leukocyte migration	GO:0050920	(term-term)	GO:0002685	0.800282
regulation of chemotaxis (term-term) positive regulation of leukocyte migration	GO:0050920	(term-term)	GO:0002687	0.810922
regulation of chemotaxis (term-term) regulation of leukocyte chemotaxis	GO:0050920	(term-term)	GO:0002688	0.919877
regulation of chemotaxis (term-term) positive regulation of leukocyte chemotaxis	GO:0050920	(term-term)	GO:0002690	0.828868
regulation of chemotaxis (term-term) regulation of cell migration	GO:0050920	(term-term)	GO:0030334	0.558746
regulation of chemotaxis (term-term) positive regulation of cell migration	GO:0050920	(term-term)	GO:0030335	0.60084
regulation of chemotaxis (term-term) leukocyte chemotaxis	GO:0050920	(term-term)	GO:0030595	0.706188
regulation of chemotaxis (term-term) leukocyte migration	GO:0050920	(term-term)	GO:0050900	0.607047
positive regulation of chemotaxis (term-term) regulation of leukocyte migration	GO:0050921	(term-term)	GO:0002685	0.742775
positive regulation of chemotaxis (term-term) positive regulation of leukocyte migration	GO:0050921	(term-term)	GO:0002687	0.842059
positive regulation of chemotaxis (term-term) regulation of leukocyte chemotaxis	GO:0050921	(term-term)	GO:0002688	0.858787
positive regulation of chemotaxis (term-term) positive regulation of leukocyte chemotaxis	GO:0050921	(term-term)	GO:0002690	0.942843
positive regulation of chemotaxis (term-term) positive regulation of cell migration	GO:0050921	(term-term)	GO:0030335	0.568776
positive regulation of chemotaxis (term-term) leukocyte chemotaxis	GO:0050921	(term-term)	GO:0030595	0.618056
positive regulation of chemotaxis (term-term) leukocyte migration	GO:0050921	(term-term)	GO:0050900	0.53316
positive regulation of chemotaxis (term-term) regulation of chemotaxis	GO:0050921	(term-term)	GO:0050920	0.884899
regulation of lymphocyte activation (term-term) regulation of leukocyte activation	GO:0051249	(term-term)	GO:0002694	0.869375
regulation of lymphocyte activation (term-term) positive regulation of leukocyte activation	GO:0051249	(term-term)	GO:0002696	0.731815
regulation of lymphocyte activation (term-term) regulation of cell-cell adhesion	GO:0051249	(term-term)	GO:0022407	0.707623
regulation of lymphocyte activation (term-term) positive regulation of cell-cell adhesion	GO:0051249	(term-term)	GO:0022409	0.623475
regulation of lymphocyte activation (term-term) regulation of mononuclear cell proliferation	GO:0051249	(term-term)	GO:0032944	0.761678
regulation of lymphocyte activation (term-term) positive regulation of mononuclear cell proliferation	GO:0051249	(term-term)	GO:0032946	0.583071
regulation of lymphocyte activation (term-term) T cell proliferation	GO:0051249	(term-term)	GO:0042098	0.586987
regulation of lymphocyte activation (term-term) T cell activation	GO:0051249	(term-term)	GO:0042110	0.642959
regulation of lymphocyte activation (term-term) positive regulation of cell adhesion	GO:0051249	(term-term)	GO:0045785	0.561685
regulation of lymphocyte activation (term-term) lymphocyte proliferation	GO:0051249	(term-term)	GO:0046651	0.700463
regulation of lymphocyte activation (term-term) regulation of T cell activation	GO:0051249	(term-term)	GO:0050863	0.854429
regulation of lymphocyte activation (term-term) negative regulation of cell activation	GO:0051249	(term-term)	GO:0050866	0.503491
regulation of lymphocyte activation (term-term) positive regulation of cell activation	GO:0051249	(term-term)	GO:0050867	0.715585
regulation of lymphocyte activation (term-term) positive regulation of T cell activation	GO:0051249	(term-term)	GO:0050870	0.69251
negative regulation of lymphocyte activation (term-term) negative regulation of cell adhesion	GO:0051250	(term-term)	GO:0007162	0.760236
negative regulation of lymphocyte activation (term-term) regulation of cell-cell adhesion	GO:0051250	(term-term)	GO:0022407	0.508467
negative regulation of lymphocyte activation (term-term) negative regulation of cell-cell adhesion	GO:0051250	(term-term)	GO:0022408	0.822833
negative regulation of lymphocyte activation (term-term) regulation of mononuclear cell proliferation	GO:0051250	(term-term)	GO:0032944	0.591367
negative regulation of lymphocyte activation (term-term) T cell proliferation	GO:0051250	(term-term)	GO:0042098	0.542137
negative regulation of lymphocyte activation (term-term) lymphocyte proliferation	GO:0051250	(term-term)	GO:0046651	0.525949
negative regulation of lymphocyte activation (term-term) negative regulation of lymphocyte proliferation	GO:0051250	(term-term)	GO:0050672	0.747999
negative regulation of lymphocyte activation (term-term) regulation of T cell activation	GO:0051250	(term-term)	GO:0050863	0.563685
negative regulation of lymphocyte activation (term-term) negative regulation of cell activation	GO:0051250	(term-term)	GO:0050866	0.887567
negative regulation of lymphocyte activation (term-term) negative regulation of T cell activation	GO:0051250	(term-term)	GO:0050868	0.934309
negative regulation of lymphocyte activation (term-term) regulation of lymphocyte activation	GO:0051250	(term-term)	GO:0051249	0.529294
positive regulation of lymphocyte activation (term-term) regulation of leukocyte activation	GO:0051251	(term-term)	GO:0002694	0.684979
positive regulation of lymphocyte activation (term-term) positive regulation of leukocyte activation	GO:0051251	(term-term)	GO:0002696	0.875555
positive regulation of lymphocyte activation (term-term) regulation of cell-cell adhesion	GO:0051251	(term-term)	GO:0022407	0.646892
positive regulation of lymphocyte activation (term-term) positive regulation of cell-cell adhesion	GO:0051251	(term-term)	GO:0022409	0.786077
positive regulation of lymphocyte activation (term-term) regulation of mononuclear cell proliferation	GO:0051251	(term-term)	GO:0032944	0.720543
positive regulation of lymphocyte activation (term-term) positive regulation of mononuclear cell proliferation	GO:0051251	(term-term)	GO:0032946	0.753822
positive regulation of lymphocyte activation (term-term) T cell proliferation	GO:0051251	(term-term)	GO:0042098	0.560285
positive regulation of lymphocyte activation (term-term) T cell activation	GO:0051251	(term-term)	GO:0042110	0.532241
positive regulation of lymphocyte activation (term-term) regulation of lymphocyte differentiation	GO:0051251	(term-term)	GO:0045619	0.561469
positive regulation of lymphocyte activation (term-term) positive regulation of lymphocyte differentiation	GO:0051251	(term-term)	GO:0045621	0.528518
positive regulation of lymphocyte activation (term-term) positive regulation of cell adhesion	GO:0051251	(term-term)	GO:0045785	0.707321
positive regulation of lymphocyte activation (term-term) lymphocyte proliferation	GO:0051251	(term-term)	GO:0046651	0.654475
positive regulation of lymphocyte activation (term-term) regulation of T cell activation	GO:0051251	(term-term)	GO:0050863	0.735534
positive regulation of lymphocyte activation (term-term) positive regulation of cell activation	GO:0051251	(term-term)	GO:0050867	0.855363
positive regulation of lymphocyte activation (term-term) positive regulation of T cell activation	GO:0051251	(term-term)	GO:0050870	0.877581
positive regulation of lymphocyte activation (term-term) regulation of lymphocyte activation	GO:0051251	(term-term)	GO:0051249	0.80769
positive regulation of cellular component movement (term-term) regulation of leukocyte migration	GO:0051272	(term-term)	GO:0002685	0.713749
positive regulation of cellular component movement (term-term) positive regulation of leukocyte migration	GO:0051272	(term-term)	GO:0002687	0.698428
positive regulation of cellular component movement (term-term) regulation of leukocyte chemotaxis	GO:0051272	(term-term)	GO:0002688	0.56758
positive regulation of cellular component movement (term-term) positive regulation of leukocyte chemotaxis	GO:0051272	(term-term)	GO:0002690	0.516347
positive regulation of cellular component movement (term-term) regulation of cell migration	GO:0051272	(term-term)	GO:0030334	0.888958
positive regulation of cellular component movement (term-term) positive regulation of cell migration	GO:0051272	(term-term)	GO:0030335	0.990877
positive regulation of cellular component movement (term-term) leukocyte chemotaxis	GO:0051272	(term-term)	GO:0030595	0.52144
positive regulation of cellular component movement (term-term) leukocyte migration	GO:0051272	(term-term)	GO:0050900	0.591924
positive regulation of cellular component movement (term-term) regulation of chemotaxis	GO:0051272	(term-term)	GO:0050920	0.593332
positive regulation of cellular component movement (term-term) positive regulation of chemotaxis	GO:0051272	(term-term)	GO:0050921	0.561379
cell chemotaxis (term-term) regulation of leukocyte migration	GO:0060326	(term-term)	GO:0002685	0.602167
cell chemotaxis (term-term) positive regulation of leukocyte migration	GO:0060326	(term-term)	GO:0002687	0.576845
cell chemotaxis (term-term) regulation of leukocyte chemotaxis	GO:0060326	(term-term)	GO:0002688	0.673614
cell chemotaxis (term-term) positive regulation of leukocyte chemotaxis	GO:0060326	(term-term)	GO:0002690	0.59358
cell chemotaxis (term-term) neutrophil chemotaxis	GO:0060326	(term-term)	GO:0030593	0.61015
cell chemotaxis (term-term) leukocyte chemotaxis	GO:0060326	(term-term)	GO:0030595	0.935621
cell chemotaxis (term-term) leukocyte migration	GO:0060326	(term-term)	GO:0050900	0.756407
cell chemotaxis (term-term) regulation of chemotaxis	GO:0060326	(term-term)	GO:0050920	0.65079
cell chemotaxis (term-term) positive regulation of chemotaxis	GO:0060326	(term-term)	GO:0050921	0.565808
regulation of response to cytokine stimulus (term-term) regulation of cytokine-mediated signaling pathway	GO:0060759	(term-term)	GO:0001959	0.922563
regulation of response to cytokine stimulus (term-term) positive regulation of cytokine-mediated signaling pathway	GO:0060759	(term-term)	GO:0001961	0.647001
positive regulation of response to cytokine stimulus (term-term) regulation of cytokine-mediated signaling pathway	GO:0060760	(term-term)	GO:0001959	0.644953
positive regulation of response to cytokine stimulus (term-term) positive regulation of cytokine-mediated signaling pathway	GO:0060760	(term-term)	GO:0001961	0.87659
positive regulation of response to cytokine stimulus (term-term) regulation of response to cytokine stimulus	GO:0060760	(term-term)	GO:0060759	0.759954
regulation of pattern recognition receptor signaling pathway (term-term) pattern recognition receptor signaling pathway	GO:0062207	(term-term)	GO:0002221	0.676705
regulation of pattern recognition receptor signaling pathway (term-term) toll-like receptor signaling pathway	GO:0062207	(term-term)	GO:0002224	0.661117
regulation of pattern recognition receptor signaling pathway (term-term) regulation of toll-like receptor signaling pathway	GO:0062207	(term-term)	GO:0034121	0.862354
regulation of pattern recognition receptor signaling pathway (term-term) positive regulation of toll-like receptor signaling pathway	GO:0062207	(term-term)	GO:0034123	0.660916
positive regulation of pattern recognition receptor signaling pathway (term-term) toll-like receptor signaling pathway	GO:0062208	(term-term)	GO:0002224	0.53288
positive regulation of pattern recognition receptor signaling pathway (term-term) regulation of toll-like receptor signaling pathway	GO:0062208	(term-term)	GO:0034121	0.728124
positive regulation of pattern recognition receptor signaling pathway (term-term) positive regulation of toll-like receptor signaling pathway	GO:0062208	(term-term)	GO:0034123	0.909927
positive regulation of pattern recognition receptor signaling pathway (term-term) regulation of pattern recognition receptor signaling pathway	GO:0062208	(term-term)	GO:0062207	0.743143
chemokine-mediated signaling pathway (term-term) cytokine activity	GO:0070098	(term-term)	GO:0005125	0.612975
chemokine-mediated signaling pathway (term-term) chemokine activity	GO:0070098	(term-term)	GO:0008009	0.778258
chemokine-mediated signaling pathway (term-term) neutrophil chemotaxis	GO:0070098	(term-term)	GO:0030593	0.59926
chemokine-mediated signaling pathway (term-term) chemokine receptor binding	GO:0070098	(term-term)	GO:0042379	0.797803
chemokine-mediated signaling pathway (term-term) lymphocyte chemotaxis	GO:0070098	(term-term)	GO:0048247	0.667387
regulation of stress-activated protein kinase signaling cascade (term-term) stress-activated protein kinase signaling cascade	GO:0070302	(term-term)	GO:0031098	0.80336
positive regulation of stress-activated protein kinase signaling cascade (term-term) stress-activated protein kinase signaling cascade	GO:0070304	(term-term)	GO:0031098	0.693505
positive regulation of stress-activated protein kinase signaling cascade (term-term) regulation of stress-activated protein kinase signaling cascade	GO:0070304	(term-term)	GO:0070302	0.8831
ERK1 and ERK2 cascade (term-term) MAPK cascade	GO:0070371	(term-term)	GO:0000165	0.646346
ERK1 and ERK2 cascade (term-term) regulation of MAPK cascade	GO:0070371	(term-term)	GO:0043408	0.636003
ERK1 and ERK2 cascade (term-term) positive regulation of MAPK cascade	GO:0070371	(term-term)	GO:0043410	0.654165
regulation of leukocyte proliferation (term-term) regulation of leukocyte activation	GO:0070663	(term-term)	GO:0002694	0.627702
regulation of leukocyte proliferation (term-term) positive regulation of leukocyte activation	GO:0070663	(term-term)	GO:0002696	0.60404
regulation of leukocyte proliferation (term-term) regulation of cell-cell adhesion	GO:0070663	(term-term)	GO:0022407	0.580685
regulation of leukocyte proliferation (term-term) positive regulation of cell-cell adhesion	GO:0070663	(term-term)	GO:0022409	0.534404
regulation of leukocyte proliferation (term-term) regulation of mononuclear cell proliferation	GO:0070663	(term-term)	GO:0032944	0.974595
regulation of leukocyte proliferation (term-term) positive regulation of mononuclear cell proliferation	GO:0070663	(term-term)	GO:0032946	0.782784
regulation of leukocyte proliferation (term-term) T cell proliferation	GO:0070663	(term-term)	GO:0042098	0.75266
regulation of leukocyte proliferation (term-term) lymphocyte proliferation	GO:0070663	(term-term)	GO:0046651	0.868939
regulation of leukocyte proliferation (term-term) regulation of T cell activation	GO:0070663	(term-term)	GO:0050863	0.663407
regulation of leukocyte proliferation (term-term) negative regulation of cell activation	GO:0070663	(term-term)	GO:0050866	0.541544
regulation of leukocyte proliferation (term-term) positive regulation of cell activation	GO:0070663	(term-term)	GO:0050867	0.588341
regulation of leukocyte proliferation (term-term) negative regulation of T cell activation	GO:0070663	(term-term)	GO:0050868	0.540455
regulation of leukocyte proliferation (term-term) positive regulation of T cell activation	GO:0070663	(term-term)	GO:0050870	0.605539
regulation of leukocyte proliferation (term-term) regulation of lymphocyte activation	GO:0070663	(term-term)	GO:0051249	0.743587
regulation of leukocyte proliferation (term-term) negative regulation of lymphocyte activation	GO:0070663	(term-term)	GO:0051250	0.571453
regulation of leukocyte proliferation (term-term) positive regulation of lymphocyte activation	GO:0070663	(term-term)	GO:0051251	0.700792
negative regulation of leukocyte proliferation (term-term) negative regulation of cell adhesion	GO:0070664	(term-term)	GO:0007162	0.530663
negative regulation of leukocyte proliferation (term-term) negative regulation of cell-cell adhesion	GO:0070664	(term-term)	GO:0022408	0.583849
negative regulation of leukocyte proliferation (term-term) negative regulation of lymphocyte proliferation	GO:0070664	(term-term)	GO:0050672	0.968239
negative regulation of leukocyte proliferation (term-term) negative regulation of cell activation	GO:0070664	(term-term)	GO:0050866	0.630188
negative regulation of leukocyte proliferation (term-term) negative regulation of T cell activation	GO:0070664	(term-term)	GO:0050868	0.682722
negative regulation of leukocyte proliferation (term-term) negative regulation of lymphocyte activation	GO:0070664	(term-term)	GO:0051250	0.728647
negative regulation of leukocyte proliferation (term-term) regulation of leukocyte proliferation	GO:0070664	(term-term)	GO:0070663	0.505486
positive regulation of leukocyte proliferation (term-term) positive regulation of leukocyte activation	GO:0070665	(term-term)	GO:0002696	0.622741
positive regulation of leukocyte proliferation (term-term) positive regulation of cell-cell adhesion	GO:0070665	(term-term)	GO:0022409	0.541067
positive regulation of leukocyte proliferation (term-term) regulation of mononuclear cell proliferation	GO:0070665	(term-term)	GO:0032944	0.81135
positive regulation of leukocyte proliferation (term-term) positive regulation of mononuclear cell proliferation	GO:0070665	(term-term)	GO:0032946	0.965695
positive regulation of leukocyte proliferation (term-term) T cell proliferation	GO:0070665	(term-term)	GO:0042098	0.56718
positive regulation of leukocyte proliferation (term-term) positive regulation of cell adhesion	GO:0070665	(term-term)	GO:0045785	0.50168
positive regulation of leukocyte proliferation (term-term) lymphocyte proliferation	GO:0070665	(term-term)	GO:0046651	0.705189
positive regulation of leukocyte proliferation (term-term) positive regulation of cell activation	GO:0070665	(term-term)	GO:0050867	0.605684
positive regulation of leukocyte proliferation (term-term) positive regulation of T cell activation	GO:0070665	(term-term)	GO:0050870	0.62024
positive regulation of leukocyte proliferation (term-term) regulation of lymphocyte activation	GO:0070665	(term-term)	GO:0051249	0.589366
positive regulation of leukocyte proliferation (term-term) positive regulation of lymphocyte activation	GO:0070665	(term-term)	GO:0051251	0.730661
positive regulation of leukocyte proliferation (term-term) regulation of leukocyte proliferation	GO:0070665	(term-term)	GO:0070663	0.815716
cellular response to molecule of bacterial origin (term-term) response to bacterium	GO:0071219	(term-term)	GO:0009617	0.523794
cellular response to molecule of bacterial origin (term-term) lipopolysaccharide-mediated signaling pathway	GO:0071219	(term-term)	GO:0031663	0.536736
cellular response to molecule of bacterial origin (term-term) response to lipopolysaccharide	GO:0071219	(term-term)	GO:0032496	0.8006
cellular response to lipopolysaccharide (term-term) lipopolysaccharide-mediated signaling pathway	GO:0071222	(term-term)	GO:0031663	0.56432
cellular response to lipopolysaccharide (term-term) response to lipopolysaccharide	GO:0071222	(term-term)	GO:0032496	0.806984
cellular response to lipopolysaccharide (term-term) cellular response to molecule of bacterial origin	GO:0071222	(term-term)	GO:0071219	0.96544
cellular response to lipid (term-term) response to lipopolysaccharide	GO:0071396	(term-term)	GO:0032496	0.730841
cellular response to lipid (term-term) cellular response to molecule of bacterial origin	GO:0071396	(term-term)	GO:0071219	0.871242
cellular response to lipid (term-term) cellular response to lipopolysaccharide	GO:0071396	(term-term)	GO:0071222	0.90128
granulocyte chemotaxis (term-term) positive regulation of leukocyte migration	GO:0071621	(term-term)	GO:0002687	0.518242
granulocyte chemotaxis (term-term) regulation of leukocyte chemotaxis	GO:0071621	(term-term)	GO:0002688	0.566224
granulocyte chemotaxis (term-term) positive regulation of leukocyte chemotaxis	GO:0071621	(term-term)	GO:0002690	0.552659
granulocyte chemotaxis (term-term) cytokine activity	GO:0071621	(term-term)	GO:0005125	0.551016
granulocyte chemotaxis (term-term) chemokine activity	GO:0071621	(term-term)	GO:0008009	0.588377
granulocyte chemotaxis (term-term) neutrophil chemotaxis	GO:0071621	(term-term)	GO:0030593	0.894173
granulocyte chemotaxis (term-term) leukocyte chemotaxis	GO:0071621	(term-term)	GO:0030595	0.763626
granulocyte chemotaxis (term-term) chemokine receptor binding	GO:0071621	(term-term)	GO:0042379	0.534423
granulocyte chemotaxis (term-term) leukocyte migration	GO:0071621	(term-term)	GO:0050900	0.588576
granulocyte chemotaxis (term-term) regulation of chemotaxis	GO:0071621	(term-term)	GO:0050920	0.515562
granulocyte chemotaxis (term-term) positive regulation of chemotaxis	GO:0071621	(term-term)	GO:0050921	0.51987
granulocyte chemotaxis (term-term) cell chemotaxis	GO:0071621	(term-term)	GO:0060326	0.703755
granulocyte chemotaxis (term-term) chemokine-mediated signaling pathway	GO:0071621	(term-term)	GO:0070098	0.525107
regulation of granulocyte chemotaxis (term-term) positive regulation of leukocyte migration	GO:0071622	(term-term)	GO:0002687	0.542286
regulation of granulocyte chemotaxis (term-term) regulation of leukocyte chemotaxis	GO:0071622	(term-term)	GO:0002688	0.645607
regulation of granulocyte chemotaxis (term-term) positive regulation of leukocyte chemotaxis	GO:0071622	(term-term)	GO:0002690	0.67975
regulation of granulocyte chemotaxis (term-term) macrophage chemotaxis	GO:0071622	(term-term)	GO:0048246	0.629167
regulation of granulocyte chemotaxis (term-term) regulation of chemotaxis	GO:0071622	(term-term)	GO:0050920	0.577481
regulation of granulocyte chemotaxis (term-term) positive regulation of chemotaxis	GO:0071622	(term-term)	GO:0050921	0.630706
regulation of granulocyte chemotaxis (term-term) granulocyte chemotaxis	GO:0071622	(term-term)	GO:0071621	0.616771
mononuclear cell migration (term-term) regulation of leukocyte migration	GO:0071674	(term-term)	GO:0002685	0.699625
mononuclear cell migration (term-term) positive regulation of leukocyte migration	GO:0071674	(term-term)	GO:0002687	0.672873
mononuclear cell migration (term-term) regulation of leukocyte chemotaxis	GO:0071674	(term-term)	GO:0002688	0.640891
mononuclear cell migration (term-term) positive regulation of leukocyte chemotaxis	GO:0071674	(term-term)	GO:0002690	0.634149
mononuclear cell migration (term-term) regulation of cell migration	GO:0071674	(term-term)	GO:0030334	0.504144
mononuclear cell migration (term-term) positive regulation of cell migration	GO:0071674	(term-term)	GO:0030335	0.540697
mononuclear cell migration (term-term) leukocyte chemotaxis	GO:0071674	(term-term)	GO:0030595	0.686331
mononuclear cell migration (term-term) lymphocyte chemotaxis	GO:0071674	(term-term)	GO:0048247	0.527009
mononuclear cell migration (term-term) leukocyte migration	GO:0071674	(term-term)	GO:0050900	0.65393
mononuclear cell migration (term-term) regulation of chemotaxis	GO:0071674	(term-term)	GO:0050920	0.676285
mononuclear cell migration (term-term) positive regulation of chemotaxis	GO:0071674	(term-term)	GO:0050921	0.663903
mononuclear cell migration (term-term) positive regulation of cellular component movement	GO:0071674	(term-term)	GO:0051272	0.533752
mononuclear cell migration (term-term) cell chemotaxis	GO:0071674	(term-term)	GO:0060326	0.632694
mononuclear cell migration (term-term) granulocyte chemotaxis	GO:0071674	(term-term)	GO:0071621	0.527531
regulation of mononuclear cell migration (term-term) regulation of leukocyte migration	GO:0071675	(term-term)	GO:0002685	0.759582
regulation of mononuclear cell migration (term-term) positive regulation of leukocyte migration	GO:0071675	(term-term)	GO:0002687	0.765961
regulation of mononuclear cell migration (term-term) regulation of leukocyte chemotaxis	GO:0071675	(term-term)	GO:0002688	0.73901
regulation of mononuclear cell migration (term-term) positive regulation of leukocyte chemotaxis	GO:0071675	(term-term)	GO:0002690	0.737518
regulation of mononuclear cell migration (term-term) regulation of cell migration	GO:0071675	(term-term)	GO:0030334	0.50185
regulation of mononuclear cell migration (term-term) positive regulation of cell migration	GO:0071675	(term-term)	GO:0030335	0.560333
regulation of mononuclear cell migration (term-term) leukocyte chemotaxis	GO:0071675	(term-term)	GO:0030595	0.581191
regulation of mononuclear cell migration (term-term) leukocyte migration	GO:0071675	(term-term)	GO:0050900	0.547289
regulation of mononuclear cell migration (term-term) regulation of chemotaxis	GO:0071675	(term-term)	GO:0050920	0.740302
regulation of mononuclear cell migration (term-term) positive regulation of chemotaxis	GO:0071675	(term-term)	GO:0050921	0.767104
regulation of mononuclear cell migration (term-term) positive regulation of cellular component movement	GO:0071675	(term-term)	GO:0051272	0.553041
regulation of mononuclear cell migration (term-term) cell chemotaxis	GO:0071675	(term-term)	GO:0060326	0.531546
regulation of mononuclear cell migration (term-term) mononuclear cell migration	GO:0071675	(term-term)	GO:0071674	0.873547
positive regulation of mononuclear cell migration (term-term) regulation of leukocyte migration	GO:0071677	(term-term)	GO:0002685	0.553086
positive regulation of mononuclear cell migration (term-term) positive regulation of leukocyte migration	GO:0071677	(term-term)	GO:0002687	0.63992
positive regulation of mononuclear cell migration (term-term) regulation of leukocyte chemotaxis	GO:0071677	(term-term)	GO:0002688	0.545779
positive regulation of mononuclear cell migration (term-term) positive regulation of leukocyte chemotaxis	GO:0071677	(term-term)	GO:0002690	0.613563
positive regulation of mononuclear cell migration (term-term) regulation of chemotaxis	GO:0071677	(term-term)	GO:0050920	0.565032
positive regulation of mononuclear cell migration (term-term) positive regulation of chemotaxis	GO:0071677	(term-term)	GO:0050921	0.657075
positive regulation of mononuclear cell migration (term-term) mononuclear cell migration	GO:0071677	(term-term)	GO:0071674	0.652362
positive regulation of mononuclear cell migration (term-term) regulation of mononuclear cell migration	GO:0071677	(term-term)	GO:0071675	0.768645
myeloid leukocyte migration (term-term) regulation of leukocyte migration	GO:0097529	(term-term)	GO:0002685	0.712676
myeloid leukocyte migration (term-term) positive regulation of leukocyte migration	GO:0097529	(term-term)	GO:0002687	0.647371
myeloid leukocyte migration (term-term) regulation of leukocyte chemotaxis	GO:0097529	(term-term)	GO:0002688	0.648507
myeloid leukocyte migration (term-term) positive regulation of leukocyte chemotaxis	GO:0097529	(term-term)	GO:0002690	0.567359
myeloid leukocyte migration (term-term) regulation of cell migration	GO:0097529	(term-term)	GO:0030334	0.542492
myeloid leukocyte migration (term-term) positive regulation of cell migration	GO:0097529	(term-term)	GO:0030335	0.545239
myeloid leukocyte migration (term-term) neutrophil chemotaxis	GO:0097529	(term-term)	GO:0030593	0.61015
myeloid leukocyte migration (term-term) leukocyte chemotaxis	GO:0097529	(term-term)	GO:0030595	0.849782
myeloid leukocyte migration (term-term) leukocyte migration	GO:0097529	(term-term)	GO:0050900	0.868834
myeloid leukocyte migration (term-term) regulation of chemotaxis	GO:0097529	(term-term)	GO:0050920	0.65079
myeloid leukocyte migration (term-term) positive regulation of chemotaxis	GO:0097529	(term-term)	GO:0050921	0.591349
myeloid leukocyte migration (term-term) positive regulation of cellular component movement	GO:0097529	(term-term)	GO:0051272	0.538585
myeloid leukocyte migration (term-term) cell chemotaxis	GO:0097529	(term-term)	GO:0060326	0.794364
myeloid leukocyte migration (term-term) granulocyte chemotaxis	GO:0097529	(term-term)	GO:0071621	0.703755
myeloid leukocyte migration (term-term) mononuclear cell migration	GO:0097529	(term-term)	GO:0071674	0.632694
myeloid leukocyte migration (term-term) regulation of mononuclear cell migration	GO:0097529	(term-term)	GO:0071675	0.556868
regulation of leukocyte differentiation (term-term) leukocyte differentiation	GO:1902105	(term-term)	GO:0002521	0.626301
regulation of leukocyte differentiation (term-term) regulation of myeloid leukocyte differentiation	GO:1902105	(term-term)	GO:0002761	0.565327
regulation of leukocyte differentiation (term-term) lymphocyte differentiation	GO:1902105	(term-term)	GO:0030098	0.511155
regulation of leukocyte differentiation (term-term) T cell differentiation	GO:1902105	(term-term)	GO:0030217	0.523638
regulation of leukocyte differentiation (term-term) regulation of lymphocyte differentiation	GO:1902105	(term-term)	GO:0045619	0.754037
regulation of leukocyte differentiation (term-term) positive regulation of lymphocyte differentiation	GO:1902105	(term-term)	GO:0045621	0.616781
regulation of leukocyte differentiation (term-term) regulation of myeloid cell differentiation	GO:1902105	(term-term)	GO:0045637	0.553621
regulation of leukocyte differentiation (term-term) hematopoietic or lymphoid organ development	GO:1902105	(term-term)	GO:0048534	0.522704
regulation of leukocyte differentiation (term-term) regulation of T cell activation	GO:1902105	(term-term)	GO:0050863	0.534974
regulation of leukocyte differentiation (term-term) positive regulation of T cell activation	GO:1902105	(term-term)	GO:0050870	0.568241
regulation of leukocyte differentiation (term-term) positive regulation of lymphocyte activation	GO:1902105	(term-term)	GO:0051251	0.515229
positive regulation of leukocyte differentiation (term-term) leukocyte differentiation	GO:1902107	(term-term)	GO:0002521	0.505737
positive regulation of leukocyte differentiation (term-term) regulation of myeloid leukocyte differentiation	GO:1902107	(term-term)	GO:0002761	0.504893
positive regulation of leukocyte differentiation (term-term) positive regulation of cell-cell adhesion	GO:1902107	(term-term)	GO:0022409	0.550426
positive regulation of leukocyte differentiation (term-term) regulation of lymphocyte differentiation	GO:1902107	(term-term)	GO:0045619	0.694641
positive regulation of leukocyte differentiation (term-term) positive regulation of lymphocyte differentiation	GO:1902107	(term-term)	GO:0045621	0.750521
positive regulation of leukocyte differentiation (term-term) positive regulation of cell adhesion	GO:1902107	(term-term)	GO:0045785	0.53702
positive regulation of leukocyte differentiation (term-term) regulation of T cell activation	GO:1902107	(term-term)	GO:0050863	0.5065
positive regulation of leukocyte differentiation (term-term) positive regulation of T cell activation	GO:1902107	(term-term)	GO:0050870	0.633469
positive regulation of leukocyte differentiation (term-term) positive regulation of lymphocyte activation	GO:1902107	(term-term)	GO:0051251	0.541205
positive regulation of leukocyte differentiation (term-term) regulation of leukocyte differentiation	GO:1902107	(term-term)	GO:1902105	0.852121
positive regulation of intracellular signal transduction (term-term) MAPK cascade	GO:1902533	(term-term)	GO:0000165	0.598095
positive regulation of intracellular signal transduction (term-term) positive regulation of signal transduction	GO:1902533	(term-term)	GO:0009967	0.860752
positive regulation of intracellular signal transduction (term-term) regulation of MAPK cascade	GO:1902533	(term-term)	GO:0043408	0.583776
positive regulation of intracellular signal transduction (term-term) positive regulation of MAPK cascade	GO:1902533	(term-term)	GO:0043410	0.600231
regulation of leukocyte cell-cell adhesion (term-term) regulation of leukocyte activation	GO:1903037	(term-term)	GO:0002694	0.657769
regulation of leukocyte cell-cell adhesion (term-term) positive regulation of leukocyte activation	GO:1903037	(term-term)	GO:0002696	0.643195
regulation of leukocyte cell-cell adhesion (term-term) negative regulation of cell adhesion	GO:1903037	(term-term)	GO:0007162	0.562567
regulation of leukocyte cell-cell adhesion (term-term) regulation of cell-cell adhesion	GO:1903037	(term-term)	GO:0022407	0.91545
regulation of leukocyte cell-cell adhesion (term-term) negative regulation of cell-cell adhesion	GO:1903037	(term-term)	GO:0022408	0.572996
regulation of leukocyte cell-cell adhesion (term-term) positive regulation of cell-cell adhesion	GO:1903037	(term-term)	GO:0022409	0.845171
regulation of leukocyte cell-cell adhesion (term-term) regulation of mononuclear cell proliferation	GO:1903037	(term-term)	GO:0032944	0.639655
regulation of leukocyte cell-cell adhesion (term-term) positive regulation of mononuclear cell proliferation	GO:1903037	(term-term)	GO:0032946	0.500132
regulation of leukocyte cell-cell adhesion (term-term) T cell proliferation	GO:1903037	(term-term)	GO:0042098	0.664823
regulation of leukocyte cell-cell adhesion (term-term) T cell activation	GO:1903037	(term-term)	GO:0042110	0.63927
regulation of leukocyte cell-cell adhesion (term-term) regulation of lymphocyte differentiation	GO:1903037	(term-term)	GO:0045619	0.507584
regulation of leukocyte cell-cell adhesion (term-term) positive regulation of cell adhesion	GO:1903037	(term-term)	GO:0045785	0.765746
regulation of leukocyte cell-cell adhesion (term-term) lymphocyte proliferation	GO:1903037	(term-term)	GO:0046651	0.580621
regulation of leukocyte cell-cell adhesion (term-term) regulation of T cell activation	GO:1903037	(term-term)	GO:0050863	0.885734
regulation of leukocyte cell-cell adhesion (term-term) negative regulation of cell activation	GO:1903037	(term-term)	GO:0050866	0.518264
regulation of leukocyte cell-cell adhesion (term-term) positive regulation of cell activation	GO:1903037	(term-term)	GO:0050867	0.648593
regulation of leukocyte cell-cell adhesion (term-term) negative regulation of T cell activation	GO:1903037	(term-term)	GO:0050868	0.575633
regulation of leukocyte cell-cell adhesion (term-term) positive regulation of T cell activation	GO:1903037	(term-term)	GO:0050870	0.808383
regulation of leukocyte cell-cell adhesion (term-term) regulation of lymphocyte activation	GO:1903037	(term-term)	GO:0051249	0.753744
regulation of leukocyte cell-cell adhesion (term-term) negative regulation of lymphocyte activation	GO:1903037	(term-term)	GO:0051250	0.545893
regulation of leukocyte cell-cell adhesion (term-term) positive regulation of lymphocyte activation	GO:1903037	(term-term)	GO:0051251	0.71656
regulation of leukocyte cell-cell adhesion (term-term) regulation of leukocyte proliferation	GO:1903037	(term-term)	GO:0070663	0.62208
negative regulation of leukocyte cell-cell adhesion (term-term) negative regulation of cell adhesion	GO:1903038	(term-term)	GO:0007162	0.850198
negative regulation of leukocyte cell-cell adhesion (term-term) regulation of cell-cell adhesion	GO:1903038	(term-term)	GO:0022407	0.54334
negative regulation of leukocyte cell-cell adhesion (term-term) negative regulation of cell-cell adhesion	GO:1903038	(term-term)	GO:0022408	0.919938
negative regulation of leukocyte cell-cell adhesion (term-term) regulation of mononuclear cell proliferation	GO:1903038	(term-term)	GO:0032944	0.538744
negative regulation of leukocyte cell-cell adhesion (term-term) T cell proliferation	GO:1903038	(term-term)	GO:0042098	0.55346
negative regulation of leukocyte cell-cell adhesion (term-term) negative regulation of lymphocyte proliferation	GO:1903038	(term-term)	GO:0050672	0.664703
negative regulation of leukocyte cell-cell adhesion (term-term) regulation of T cell activation	GO:1903038	(term-term)	GO:0050863	0.603153
negative regulation of leukocyte cell-cell adhesion (term-term) negative regulation of cell activation	GO:1903038	(term-term)	GO:0050866	0.790648
negative regulation of leukocyte cell-cell adhesion (term-term) negative regulation of T cell activation	GO:1903038	(term-term)	GO:0050868	0.955354
negative regulation of leukocyte cell-cell adhesion (term-term) negative regulation of lymphocyte activation	GO:1903038	(term-term)	GO:0051250	0.894468
negative regulation of leukocyte cell-cell adhesion (term-term) regulation of leukocyte proliferation	GO:1903038	(term-term)	GO:0070663	0.520074
negative regulation of leukocyte cell-cell adhesion (term-term) negative regulation of leukocyte proliferation	GO:1903038	(term-term)	GO:0070664	0.646753
negative regulation of leukocyte cell-cell adhesion (term-term) regulation of leukocyte cell-cell adhesion	GO:1903038	(term-term)	GO:1903037	0.612946
positive regulation of leukocyte cell-cell adhesion (term-term) regulation of leukocyte activation	GO:1903039	(term-term)	GO:0002694	0.561041
positive regulation of leukocyte cell-cell adhesion (term-term) positive regulation of leukocyte activation	GO:1903039	(term-term)	GO:0002696	0.731506
positive regulation of leukocyte cell-cell adhesion (term-term) regulation of cell-cell adhesion	GO:1903039	(term-term)	GO:0022407	0.795364
positive regulation of leukocyte cell-cell adhesion (term-term) positive regulation of cell-cell adhesion	GO:1903039	(term-term)	GO:0022409	0.960769
positive regulation of leukocyte cell-cell adhesion (term-term) regulation of mononuclear cell proliferation	GO:1903039	(term-term)	GO:0032944	0.577305
positive regulation of leukocyte cell-cell adhesion (term-term) positive regulation of mononuclear cell proliferation	GO:1903039	(term-term)	GO:0032946	0.589332
positive regulation of leukocyte cell-cell adhesion (term-term) T cell proliferation	GO:1903039	(term-term)	GO:0042098	0.597566
positive regulation of leukocyte cell-cell adhesion (term-term) T cell activation	GO:1903039	(term-term)	GO:0042110	0.541532
positive regulation of leukocyte cell-cell adhesion (term-term) regulation of lymphocyte differentiation	GO:1903039	(term-term)	GO:0045619	0.569425
positive regulation of leukocyte cell-cell adhesion (term-term) positive regulation of lymphocyte differentiation	GO:1903039	(term-term)	GO:0045621	0.569802
positive regulation of leukocyte cell-cell adhesion (term-term) positive regulation of cell adhesion	GO:1903039	(term-term)	GO:0045785	0.866826
positive regulation of leukocyte cell-cell adhesion (term-term) lymphocyte proliferation	GO:1903039	(term-term)	GO:0046651	0.518916
positive regulation of leukocyte cell-cell adhesion (term-term) regulation of T cell activation	GO:1903039	(term-term)	GO:0050863	0.775843
positive regulation of leukocyte cell-cell adhesion (term-term) positive regulation of cell activation	GO:1903039	(term-term)	GO:0050867	0.736223
positive regulation of leukocyte cell-cell adhesion (term-term) positive regulation of T cell activation	GO:1903039	(term-term)	GO:0050870	0.928919
positive regulation of leukocyte cell-cell adhesion (term-term) regulation of lymphocyte activation	GO:1903039	(term-term)	GO:0051249	0.648448
positive regulation of leukocyte cell-cell adhesion (term-term) positive regulation of lymphocyte activation	GO:1903039	(term-term)	GO:0051251	0.818739
positive regulation of leukocyte cell-cell adhesion (term-term) regulation of leukocyte proliferation	GO:1903039	(term-term)	GO:0070663	0.559795
positive regulation of leukocyte cell-cell adhesion (term-term) positive regulation of leukocyte proliferation	GO:1903039	(term-term)	GO:0070665	0.568956
positive regulation of leukocyte cell-cell adhesion (term-term) regulation of leukocyte differentiation	GO:1903039	(term-term)	GO:1902105	0.521858
positive regulation of leukocyte cell-cell adhesion (term-term) positive regulation of leukocyte differentiation	GO:1903039	(term-term)	GO:1902107	0.579534
positive regulation of leukocyte cell-cell adhesion (term-term) regulation of leukocyte cell-cell adhesion	GO:1903039	(term-term)	GO:1903037	0.8778
mononuclear cell differentiation (term-term) immune system development	GO:1903131	(term-term)	GO:0002520	0.69025
mononuclear cell differentiation (term-term) leukocyte differentiation	GO:1903131	(term-term)	GO:0002521	0.871871
mononuclear cell differentiation (term-term) lymphocyte differentiation	GO:1903131	(term-term)	GO:0030098	0.926536
mononuclear cell differentiation (term-term) T cell differentiation	GO:1903131	(term-term)	GO:0030217	0.833256
mononuclear cell differentiation (term-term) T cell activation	GO:1903131	(term-term)	GO:0042110	0.635858
mononuclear cell differentiation (term-term) regulation of lymphocyte differentiation	GO:1903131	(term-term)	GO:0045619	0.526177
mononuclear cell differentiation (term-term) hematopoietic or lymphoid organ development	GO:1903131	(term-term)	GO:0048534	0.749826
mononuclear cell differentiation (term-term) regulation of leukocyte differentiation	GO:1903131	(term-term)	GO:1902105	0.554503
regulation of tumor necrosis factor superfamily cytokine production (term-term) regulation of interleukin-6 production	GO:1903555	(term-term)	GO:0032675	0.551508
regulation of tumor necrosis factor superfamily cytokine production (term-term) regulation of tumor necrosis factor production	GO:1903555	(term-term)	GO:0032680	0.976765
positive regulation of tumor necrosis factor superfamily cytokine production (term-term) regulation of interleukin-6 production	GO:1903557	(term-term)	GO:0032675	0.53223
positive regulation of tumor necrosis factor superfamily cytokine production (term-term) regulation of tumor necrosis factor production	GO:1903557	(term-term)	GO:0032680	0.830346
positive regulation of tumor necrosis factor superfamily cytokine production (term-term) positive regulation of interleukin-6 production	GO:1903557	(term-term)	GO:0032755	0.557863
positive regulation of tumor necrosis factor superfamily cytokine production (term-term) regulation of tumor necrosis factor superfamily cytokine production	GO:1903557	(term-term)	GO:1903555	0.833767
regulation of hemopoiesis (term-term) immune system development	GO:1903706	(term-term)	GO:0002520	0.505909
regulation of hemopoiesis (term-term) leukocyte differentiation	GO:1903706	(term-term)	GO:0002521	0.643212
regulation of hemopoiesis (term-term) regulation of myeloid leukocyte differentiation	GO:1903706	(term-term)	GO:0002761	0.531356
regulation of hemopoiesis (term-term) lymphocyte differentiation	GO:1903706	(term-term)	GO:0030098	0.535986
regulation of hemopoiesis (term-term) myeloid cell differentiation	GO:1903706	(term-term)	GO:0030099	0.512966
regulation of hemopoiesis (term-term) T cell differentiation	GO:1903706	(term-term)	GO:0030217	0.550986
regulation of hemopoiesis (term-term) regulation of lymphocyte differentiation	GO:1903706	(term-term)	GO:0045619	0.714373
regulation of hemopoiesis (term-term) positive regulation of lymphocyte differentiation	GO:1903706	(term-term)	GO:0045621	0.580969
regulation of hemopoiesis (term-term) regulation of myeloid cell differentiation	GO:1903706	(term-term)	GO:0045637	0.627869
regulation of hemopoiesis (term-term) hematopoietic or lymphoid organ development	GO:1903706	(term-term)	GO:0048534	0.556332
regulation of hemopoiesis (term-term) regulation of T cell activation	GO:1903706	(term-term)	GO:0050863	0.509923
regulation of hemopoiesis (term-term) positive regulation of T cell activation	GO:1903706	(term-term)	GO:0050870	0.539891
regulation of hemopoiesis (term-term) regulation of leukocyte differentiation	GO:1903706	(term-term)	GO:1902105	0.957338
regulation of hemopoiesis (term-term) positive regulation of leukocyte differentiation	GO:1903706	(term-term)	GO:1902107	0.810654
regulation of hemopoiesis (term-term) mononuclear cell differentiation	GO:1903706	(term-term)	GO:1903131	0.576151
regulation of macrophage migration (term-term) regulation of leukocyte chemotaxis	GO:1905521	(term-term)	GO:0002688	0.526236
regulation of macrophage migration (term-term) macrophage chemotaxis	GO:1905521	(term-term)	GO:0048246	0.791279
regulation of macrophage migration (term-term) regulation of chemotaxis	GO:1905521	(term-term)	GO:0050920	0.509284
regulation of macrophage migration (term-term) positive regulation of chemotaxis	GO:1905521	(term-term)	GO:0050921	0.505801
regulation of macrophage migration (term-term) regulation of granulocyte chemotaxis	GO:1905521	(term-term)	GO:0071622	0.629167
neutrophil migration (term-term) cytokine activity	GO:1990266	(term-term)	GO:0005125	0.502949
neutrophil migration (term-term) chemokine activity	GO:1990266	(term-term)	GO:0008009	0.575148
neutrophil migration (term-term) neutrophil chemotaxis	GO:1990266	(term-term)	GO:0030593	0.878346
neutrophil migration (term-term) leukocyte chemotaxis	GO:1990266	(term-term)	GO:0030595	0.622694
neutrophil migration (term-term) chemokine receptor binding	GO:1990266	(term-term)	GO:0042379	0.522818
neutrophil migration (term-term) leukocyte migration	GO:1990266	(term-term)	GO:0050900	0.601984
neutrophil migration (term-term) cell chemotaxis	GO:1990266	(term-term)	GO:0060326	0.571555
neutrophil migration (term-term) chemokine-mediated signaling pathway	GO:1990266	(term-term)	GO:0070098	0.514158
neutrophil migration (term-term) granulocyte chemotaxis	GO:1990266	(term-term)	GO:0071621	0.791568
neutrophil migration (term-term) myeloid leukocyte migration	GO:1990266	(term-term)	GO:0097529	0.718451
negative regulation of apoptotic signaling pathway (term-term) regulation of apoptotic signaling pathway	GO:2001234	(term-term)	GO:2001233	0.736432
regulation of extrinsic apoptotic signaling pathway (term-term) regulation of apoptotic signaling pathway	GO:2001236	(term-term)	GO:2001233	0.630904
regulation of extrinsic apoptotic signaling pathway (term-term) negative regulation of apoptotic signaling pathway	GO:2001236	(term-term)	GO:2001234	0.59085
regulation of intrinsic apoptotic signaling pathway (term-term) regulation of apoptotic signaling pathway	GO:2001242	(term-term)	GO:2001233	0.602143
regulation of intrinsic apoptotic signaling pathway (term-term) negative regulation of apoptotic signaling pathway	GO:2001242	(term-term)	GO:2001234	0.549937
