# Supplementary material for: SARS-CoV-2 infection engenders heterogeneous ribonucleoprotein interactions to impede translation elongation in the lungs
Source: Exp Mol Med. 2023 Nov 1;55(12):2541–52. doi: 10.1038/s12276-023-01110-0 (PMC10767024; doi:10.1038/s12276-023-01110-0)
Supplement: Supplementary file 7 — Supplementary Table 6 [file 12276_2023_1110_MOESM7_ESM.xlsx]

## Sheet: Nodes_information
Term	1 dpi NES	1 dpi pV	1 dpi GS	2 dpi NES	2 dpi pV	2 dpi GS	5 dpi NES	5 dpi pV	5 dpi GS	7 dpi NES	7 dpi pV	7 dpi GS
GOBP_PROTON_TRANSMEMBRANE_TRANSPORT	2.46789	0.0254692	16	1.85706	0.0247557	26	-2.16234	0.0495238	26	-2.28144	0.0493984	29
GOBP_ATP_SYNTHESIS_COUPLED_ELECTRON_TRANSPORT	2.30584	0.0257977	33	2.08178	0.025693	31	-1.56444	0.0698299	34	-1.97064	0.0600924	31
GOBP_NUCLEOSIDE_TRIPHOSPHATE_BIOSYNTHETIC_PROCESS	2.29556	0.0257104	57	2.44107	0.0255034	51	-1.97158	0.059633	53	-1.91987	0.06	47
GOBP_REGULATION_OF_MITOCHONDRIAL_MEMBRANE_POTENTIAL	2.25443	0.0251489	22	1.66048	0.0251989	17	-2.13485	0.0444444	29	-1.82053	0.0534247	34
GOBP_CELLULAR_RESPIRATION	2.25252	0.0256237	104	2.2581	0.0255892	88	-1.85795	0.0643564	93	-1.8727	0.0643564	87
GOMF_RRNA_BINDING	2.23152	0.0254181	30	2.20205	0.0252996	33	-2.00296	0.0408591	39	-1.76169	0.0566038	43
GOBP_ELECTRON_TRANSPORT_CHAIN	2.21888	0.0257453	43	2.08027	0.026081	37	-1.60919	0.0698299	42	-1.79649	0.0647303	38
GOBP_AEROBIC_ELECTRON_TRANSPORT_CHAIN	2.21292	0.0265363	27	2.08798	0.0260096	26	-1.67314	0.0698299	24	-2.17832	0.0556348	28
GOBP_NUCLEOSIDE_TRIPHOSPHATE_METABOLIC_PROCESS	2.18515	0.0259563	76	2.17894	0.0253165	83	-1.94487	0.0553977	94	-1.94837	0.0602782	75
GOBP_CYTOPLASMIC_TRANSLATION	2.18247	0.025266	75	2.11419	0.025066	79	-2.02667	0.0459364	79	-1.91826	0.0569343	56
GOBP_RIBOSOMAL_LARGE_SUBUNIT_BIOGENESIS	2.15518	0.0250991	25	1.79288	0.0255205	27	-2.04774	0.0505837	22	-1.99644	0.0438942	25
GOBP_ACTIN_NUCLEATION	2.15015	0.0254351	19	1.41416	0.0605031	21	-1.97248	0.0480888	16	-1.66151	0.0513496	20
GOBP_AEROBIC_RESPIRATION	2.14941	0.0261528	92	2.35362	0.0259209	81	-1.72026	0.0698299	94	-1.88873	0.0647303	83
GOBP_ENERGY_DERIVATION_BY_OXIDATION_OF_ORGANIC_COMPOUNDS	2.13903	0.0261528	117	2.20541	0.0254521	102	-1.84076	0.0698299	117	-1.90702	0.0698299	106
GOMF_PROTON_TRANSMEMBRANE_TRANSPORTER_ACTIVITY	2.13682	0.0253502	30	2.02775	0.0251989	36	-2.00555	0.052774	32	-1.91086	0.0591806	37
GOCC_RIBOSOME	2.13581	0.0249344	112	2.11302	0.0251323	108	-1.92628	0.0485981	127	-1.65582	0.0698299	127
GOBP_RIBONUCLEOPROTEIN_COMPLEX_SUBUNIT_ORGANIZATION	2.13181	0.0249508	49	1.72766	0.0246753	40	-2.02552	0.0485376	55	-1.93746	0.0531697	61
GOBP_NUCLEOSIDE_PHOSPHATE_BIOSYNTHETIC_PROCESS	2.08367	0.0259032	88	2.19669	0.0251323	112	-1.88641	0.0588235	92	-1.89902	0.0552017	76
GOCC_ORGANELLE_INNER_MEMBRANE	2.0688	0.0256065	207	2.10809	0.0252324	213	-1.94912	0.0602317	214	-1.98679	0.049461	233
GOCC_SMALL_RIBOSOMAL_SUBUNIT	2.0685	0.0251656	43	2.02002	0.0253672	43	-1.8115	0.0467906	47	-1.64225	0.0638298	52
GOBP_PURINE_CONTAINING_COMPOUND_BIOSYNTHETIC_PROCESS	2.05707	0.0256065	79	2.19398	0.025693	95	-1.89188	0.0638298	89	-2.0253	0.0521739	74
GOMF_TBP_CLASS_PROTEIN_BINDING	2.05256	0.0254863	7	1.83951	0.0246593	6	-1.67085	0.0572267	9	-1.70517	0.0578206	13
GOBP_RIBOSOMAL_SMALL_SUBUNIT_BIOGENESIS	2.04408	0.0248042	26	1.82077	0.0251489	22	-1.97942	0.053682	34	-1.87566	0.0601388	28
GOBP_MITOCHONDRIAL_RESPIRATORY_CHAIN_COMPLEX_ASSEMBLY	2.03884	0.0257278	32	2.01465	0.0253672	40	-1.67618	0.0602317	30	-1.71957	0.0530612	26
GOBP_ESTABLISHMENT_OF_MITOCHONDRION_LOCALIZATION	2.02435	0.025572	3	1.01286	0.483782	12	-1.56974	0.0511475	4	-1.31773	0.15824	6
GOMF_PRIMARY_ACTIVE_TRANSMEMBRANE_TRANSPORTER_ACTIVITY	2.02192	0.0257278	45	1.99472	0.0254692	50	-1.8734	0.0561151	57	-2.08683	0.0483571	59
GOBP_DICARBOXYLIC_ACID_METABOLIC_PROCESS	2.02101	0.0249508	27	1.70927	0.0249017	22	-1.84274	0.0474453	35	-1.91026	0.0563991	30
GOBP_RESPONSE_TO_INTERLEUKIN_4	2.01879	0.0247718	12	1.34963	0.110299	13	-1.10987	0.511422	18	-1.33043	0.11936	17
GOCC_LARGE_RIBOSOMAL_SUBUNIT	2.01757	0.0248854	67	1.99995	0.0250329	64	-1.74928	0.052	57	-1.54314	0.0698299	63
GOBP_RIBOSE_PHOSPHATE_BIOSYNTHETIC_PROCESS	2.01011	0.0253502	81	2.24181	0.025693	100	-1.91886	0.0591806	87	-1.95744	0.0552017	75
GOBP_REGULATION_OF_HUMORAL_IMMUNE_RESPONSE	2.00634	0.0247718	10	1.41702	0.0248042	17	-1.3022	0.19228	10	-1.65261	0.0570175	9
GOCC_INTRINSIC_COMPONENT_OF_MITOCHONDRIAL_INNER_MEMBRANE	1.99441	0.0249508	18	1.73821	0.0252157	25	-2.14915	0.0450607	16	-2.05319	0.04875	13
GOBP_COPII_COATED_VESICLE_BUDDING	1.99408	0.0248854	17	1.54668	0.0252492	16	-1.7612	0.053719	20	-1.83014	0.0565627	17
GOBP_REGULATION_OF_ER_TO_GOLGI_VESICLE_MEDIATED_TRANSPORT	1.99231	0.0251157	6	1.58767	0.145237	7	-1.60461	0.0507152	5	-1.50109	0.0562365	7
GOMF_OXIDOREDUCTION_DRIVEN_ACTIVE_TRANSMEMBRANE_TRANSPORTER_ACTIVITY	1.9901	0.026225	21	1.81747	0.026081	22	-2.22143	0.0502901	17	-2.14563	0.0564808	20
GOMF_NITRIC_OXIDE_SYNTHASE_BINDING	1.9874	0.024788	10	1.61465	0.0250165	9	-1.26544	0.125397	11	-1.64966	0.0941896	8
GOBP_TRANSLATIONAL_ELONGATION	1.9864	0.0263523	16	1.86995	0.0245161	16	-1.15207	0.256534	21	-1.48183	0.186064	16
GOBP_REGULATION_OF_MITOCHONDRIAL_OUTER_MEMBRANE_PERMEABILIZATION_INVOLVED_IN_APOPTOTIC_SIGNALING_PATHWAY	1.98447	0.0253672	5	1.85607	0.0260452	6	-2.03672	0.0567686	7	-1.95886	0.0540166	6
GOBP_RIBOSOME_BIOGENESIS	1.98374	0.0253333	114	1.53328	0.0524568	108	-1.63551	0.0574797	119	-1.67331	0.0568928	148
GOMF_PYROPHOSPHATE_HYDROLYSIS_DRIVEN_PROTON_TRANSMEMBRANE_TRANSPORTER_ACTIVITY	1.98204	0.0252492	7	1.78552	0.0246273	9	-1.6427	0.0487805	9	-1.84632	0.0523842	11
GOBP_ANTIMICROBIAL_HUMORAL_IMMUNE_RESPONSE_MEDIATED_BY_ANTIMICROBIAL_PEPTIDE	1.98096	0.0251822	10	1.54634	0.0498008	11	-1.52323	0.0476773	19	-1.34951	0.0650542	17
GOMF_RIBOSOME_BINDING	1.98054	0.025266	22	1.84411	0.0250494	27	-1.7178	0.0470446	23	-1.86416	0.0536082	26
GOBP_SIGNAL_TRANSDUCTION_BY_P53_CLASS_MEDIATOR	1.97583	0.0259563	35	1.609	0.0247396	47	-1.60302	0.049936	54	-2.10625	0.0477648	58
GOBP_ENDOPLASMIC_RETICULUM_TO_GOLGI_VESICLE_MEDIATED_TRANSPORT	1.95758	0.0249836	47	1.7255	0.025572	53	-1.89613	0.052	49	-1.92228	0.0500963	56
GOCC_CYTOSOLIC_RIBOSOME	1.95586	0.0251989	74	2.01147	0.0257104	76	-1.86694	0.0441926	56	-1.7659	0.0574797	49
GOBP_RIBONUCLEOPROTEIN_COMPLEX_BIOGENESIS	1.95207	0.0254351	148	1.56098	0.0519395	141	-1.75442	0.0542797	133	-1.69253	0.0606061	176
GOBP_BILE_ACID_METABOLIC_PROCESS	1.9505	0.0252324	8	1.97413	0.0250825	8	-1.5629	0.0570175	7	-1.35453	0.129643	11
GOMF_NUCLEOTIDE_TRANSMEMBRANE_TRANSPORTER_ACTIVITY	1.94606	0.0245478	6	1.50298	0.0258679	7	-1.72214	0.0607477	5	-1.69687	0.0611285	7
GOMF_TRANSLATION_ELONGATION_FACTOR_ACTIVITY	1.94188	0.0252324	9	1.89403	0.0608063	7	-1.43958	0.15894	11	-1.58634	0.049461	9
GOBP_FOREBRAIN_GENERATION_OF_NEURONS	1.8756	0.0258856	6	2.18774	0.025693	16	-2.10412	0.0481481	11	-1.72402	0.0562771	9
GOMF_NAD_BINDING	1.48363	0.0480896	32	2.13107	0.024918	21	-1.63863	0.0578206	30	-1.72189	0.053682	27
GOBP_LONG_CHAIN_FATTY_ACID_METABOLIC_PROCESS	1.81456	0.024918	26	2.10948	0.0249671	20	-1.63237	0.0545073	25	-1.76458	0.0498721	30
GOBP_FATTY_ACID_BETA_OXIDATION	1.56034	0.138778	41	2.10555	0.0253841	26	-1.99406	0.045481	37	-1.90835	0.0525961	33
GOBP_LIPID_OXIDATION	1.53976	0.109617	55	2.08338	0.025974	32	-1.87578	0.0484773	50	-1.88646	0.0533516	44
GOMF_NADH_DEHYDROGENASE_ACTIVITY	1.92234	0.0270463	11	2.00394	0.0255892	8	-1.86873	0.0530252	14	-1.99622	0.0528814	11
GOBP_REGULATION_OF_ENDOCYTIC_RECYCLING	1.14531	0.358378	9	2.00175	0.0251489	3	-1.60558	0.103729	6	-1.27448	0.28121	6
GOBP_MONOCARBOXYLIC_ACID_METABOLIC_PROCESS	1.66267	0.025266	202	2.00153	0.0252492	200	-1.82059	0.0545073	180	-2.00604	0.0496499	169
GOBP_PURINE_CONTAINING_COMPOUND_METABOLIC_PROCESS	1.8919	0.0258503	156	1.99806	0.0255892	158	-1.82908	0.059816	157	-1.97764	0.0521739	139
GOBP_FATTY_ACID_METABOLIC_PROCESS	1.55194	0.138963	146	1.99723	0.0254011	107	-1.77919	0.0545073	138	-1.93563	0.0496499	117
GOCC_U2_TYPE_CATALYTIC_STEP_2_SPLICEOSOME	1.70039	0.0256065	18	1.99567	0.0247074	15	-1.43366	0.0698299	22	-1.43908	0.0698299	22
GOBP_MONOCARBOXYLIC_ACID_CATABOLIC_PROCESS	1.58952	0.108378	56	1.98615	0.0253841	47	-1.98655	0.0477941	47	-1.83802	0.0494297	46
GOBP_RESPONSE_TO_OXYGEN_RADICAL	1.64505	0.0255376	9	1.97739	0.0249508	9	-1.785	0.0486588	6	-1.84428	0.0411609	10
GOBP_REGULATION_OF_MITOCHONDRIAL_MEMBRANE_PERMEABILITY_INVOLVED_IN_APOPTOTIC_PROCESS	1.81276	0.025572	15	1.97665	0.0250494	11	-2.00416	0.0501608	9	-2.12825	0.0510137	11
GOBP_ORGANIC_ACID_CATABOLIC_PROCESS	1.599	0.0480579	75	1.96381	0.0251157	65	-1.66764	0.0615627	74	-1.85267	0.046988	68
GOCC_POLYSOMAL_RIBOSOME	1.7889	0.024127	25	1.96018	0.0247074	25	-1.6787	0.0501608	21	-1.7727	0.0574797	21
GOBP_ICOSANOID_METABOLIC_PROCESS	1.56616	0.115461	34	1.95585	0.025	30	-1.62128	0.0536451	36	-1.70559	0.0534247	36
GOBP_REGULATION_OF_CELLULAR_AMINE_METABOLIC_PROCESS	1.73074	0.0255376	10	1.95351	0.0253672	10	-1.9944	0.0602782	7	-1.93336	0.0506165	11
GOBP_FOREBRAIN_NEURON_DIFFERENTIATION	1.92269	0.0255892	5	1.9534	0.0262976	12	-1.83714	0.0558739	10	-1.75073	0.0500642	8
GOCC_MITOCHONDRIAL_MATRIX	1.90006	0.0254181	113	1.94697	0.0254181	121	-1.92818	0.0557143	124	-1.85655	0.0557143	129
GOBP_REGULATION_OF_MITOCHONDRIAL_MEMBRANE_PERMEABILITY	1.69896	0.0263158	17	1.94453	0.0250494	13	-1.94325	0.0489642	9	-1.93632	0.0502901	20
GOBP_VERY_LONG_CHAIN_FATTY_ACID_METABOLIC_PROCESS	1.49075	0.138963	15	1.93929	0.0249836	18	-1.74032	0.05	13	-1.27632	0.238462	14
GOCC_MICROBODY	1.53862	0.0713342	56	1.93867	0.0260631	63	-1.53584	0.0698299	56	-1.81134	0.0498403	61
GOBP_REGULATION_OF_RESPONSE_TO_REACTIVE_OXYGEN_SPECIES	1.54471	0.0246593	22	1.93417	0.0254181	13	-2.02198	0.0524194	12	-1.91365	0.0518272	11
GOCC_CYTOSOLIC_SMALL_RIBOSOMAL_SUBUNIT	1.92684	0.0249671	31	1.93201	0.0251489	31	-1.81353	0.0441926	30	-1.71464	0.0556745	28
GOBP_CELLULAR_RESPONSE_TO_TOXIC_SUBSTANCE	1.58407	0.0254181	13	1.93081	0.0257278	23	-1.90363	0.0481184	16	-1.83547	0.0616114	19
GOCC_PHAGOCYTIC_VESICLE_MEMBRANE	1.20655	0.358049	7	1.92814	0.0255034	5	1.3923	0.144697	21	-1.57134	0.0507152	11
GOBP_CELLULAR_RESPONSE_TO_REACTIVE_OXYGEN_SPECIES	1.63527	0.0252324	62	1.91758	0.0251822	47	-1.97615	0.0505837	40	-2.00093	0.0531697	48
GOMF_ION_GATED_CHANNEL_ACTIVITY	0.493173	1	7	-1.52164	0.0253672	6	0.842778	0.77945	15	0.989862	0.477666	15
GOMF_HISTONE_LYSINE_N_METHYLTRANSFERASE_ACTIVITY	-0.550046	0.938199	37	-0.535162	0.949591	37	1.69875	0.0498403	18	1.72149	0.05	18
GOMF_HISTONE_METHYLTRANSFERASE_ACTIVITY	0.834936	0.612508	24	0.604317	0.901381	25	1.6847	0.0473588	18	1.54251	0.0505181	21
GOMF_PROTEIN_LYSINE_N_METHYLTRANSFERASE_ACTIVITY	-0.628327	0.91423	45	-0.605108	0.848608	45	1.67491	0.047619	20	1.93087	0.0429989	18
GOMF_LYSINE_ACETYLATED_HISTONE_BINDING	-0.904151	0.572189	21	0.749873	0.842209	10	1.53096	0.0471014	12	1.17413	0.413912	11
GOBP_ESTABLISHMENT_OF_PROTEIN_LOCALIZATION_TO_CHROMOSOME	1.70373	0.0258856	12	1.14297	0.283766	10	-2.64173	0.0471014	11	-2.24718	0.0529891	10
GOMF_PROTEASE_BINDING	1.47158	0.0635649	50	1.70146	0.0257802	40	-2.42115	0.0406462	35	-2.14237	0.0450087	38
GOBP_NEGATIVE_REGULATION_OF_NUCLEOCYTOPLASMIC_TRANSPORT	1.37341	0.11068	12	1.27219	0.102531	8	-2.38741	0.0472727	11	-1.4288	0.0657673	11
GOBP_BASEMENT_MEMBRANE_ORGANIZATION	1.04967	0.450296	18	1.11453	0.34044	12	-2.34769	0.0467906	13	-1.69812	0.049904	17
GOBP_RNA_TEMPLATED_DNA_BIOSYNTHETIC_PROCESS	1.43609	0.062116	19	1.31021	0.160159	22	-2.31921	0.0483271	15	-2.46178	0.046988	17
GOBP_RESPONSE_TO_REACTIVE_OXYGEN_SPECIES	1.646	0.0253841	79	1.77577	0.0256583	57	-2.20647	0.0455607	55	-2.11681	0.0509138	62
GOMF_CATION_CHANNEL_ACTIVITY	1.59213	0.0250329	40	1.45807	0.0250825	28	-2.17984	0.0491493	35	-2.03452	0.04759	48
GOBP_NEGATIVE_REGULATION_OF_INTRACELLULAR_TRANSPORT	1.57844	0.0254863	24	1.47663	0.0258856	27	-2.16968	0.04759	20	-2.03433	0.0514512	21
GOCC_SARCOLEMMA	1.54734	0.0258679	49	1.29863	0.227427	48	-2.15965	0.0477356	41	-2.37898	0.0543933	45
GOBP_RESPONSE_TO_METAL_ION	1.80139	0.0262612	82	1.68978	0.0258328	71	-2.13824	0.0481481	78	-2.25516	0.0504528	73
GOMF_VOLTAGE_GATED_CHANNEL_ACTIVITY	0.653227	0.926192	40	0.692064	0.891856	29	-2.1237	0.0468187	19	-1.63615	0.0531697	19
GOBP_CYTOPLASMIC_TRANSLATIONAL_INITIATION	1.67758	0.0254863	11	1.38801	0.153135	21	-2.12063	0.0452436	14	-1.91478	0.0501608	13
GOBP_POSITIVE_REGULATION_OF_ESTABLISHMENT_OF_PROTEIN_LOCALIZATION	1.63642	0.026081	115	1.45559	0.0247396	131	-2.10099	0.0448792	106	-2.05591	0.047503	140
GOBP_LAMELLIPODIUM_ORGANIZATION	1.62127	0.0251157	37	1.32455	0.115747	26	-2.08967	0.044546	31	-2.22237	0.047503	34
GOBP_POSITIVE_REGULATION_OF_MITOCHONDRIAL_MEMBRANE_PERMEABILITY	1.75512	0.0259209	12	1.80769	0.0250494	10	-2.08444	0.0493671	9	-2.17357	0.0462633	10
GOBP_WOUND_HEALING	1.63705	0.0253841	129	1.42214	0.0253502	151	-2.08296	0.0462085	125	-2.20601	0.047561	100
GOBP_NEGATIVE_REGULATION_OF_ION_TRANSMEMBRANE_TRANSPORT	0.943828	0.568288	48	1.21939	0.152016	51	-2.07655	0.0460721	32	-2.11212	0.0453488	29
GOBP_SULFUR_COMPOUND_BIOSYNTHETIC_PROCESS	1.29079	0.138963	43	1.70878	0.0246914	35	-2.06814	0.047503	41	-2.00571	0.0455874	37
GOBP_POSITIVE_REGULATION_OF_SYNAPTIC_TRANSMISSION	1.48497	0.0254181	40	1.4659	0.0253502	57	-2.06249	0.0452174	38	-2.09375	0.0471299	29
GOBP_NEGATIVE_REGULATION_OF_TRANSMEMBRANE_TRANSPORT	1.08159	0.334453	64	1.22586	0.192795	66	-2.04967	0.0460721	46	-1.92706	0.0539419	40
GOBP_NEGATIVE_REGULATION_OF_TRANSPORTER_ACTIVITY	1.14206	0.270833	36	1.24348	0.191235	21	-2.04925	0.0497766	24	-1.98679	0.0576923	23
GOBP_REGULATION_OF_ESTABLISHMENT_OF_PROTEIN_LOCALIZATION	1.54101	0.0254351	192	1.31807	0.0500659	204	-2.04737	0.0442428	162	-2.03253	0.0504202	198
GOBP_POSITIVE_REGULATION_OF_PROTEIN_LOCALIZATION	1.59219	0.0256757	168	1.39567	0.058399	148	-2.03871	0.0467066	146	-2.07046	0.047073	136
GOBP_POSITIVE_REGULATION_OF_ENDOCYTOSIS	1.48018	0.0252492	47	1.54221	0.0251157	55	-2.0375	0.0471014	52	-1.9704	0.0532423	38
GOBP_CELLULAR_RESPONSE_TO_ACID_CHEMICAL	1.90818	0.0258856	20	1.57659	0.115669	15	-2.03162	0.0409664	19	-1.87919	0.049968	21
GOBP_REGULATION_OF_INTRACELLULAR_TRANSPORT	1.54583	0.0257278	125	1.27753	0.10726	117	-2.02883	0.0467626	94	-1.99332	0.0500642	130
GOCC_CYTOPLASMIC_DYNEIN_COMPLEX	1.31073	0.0778878	9	1.81708	0.0263706	7	-2.02674	0.0496499	10	-1.83803	0.0500642	11
GOBP_NEGATIVE_REGULATION_OF_INTRACELLULAR_PROTEIN_TRANSPORT	1.19298	0.181398	17	1.59734	0.0252492	21	-2.0261	0.0495553	13	-1.98296	0.0576497	15
GOBP_EPIBOLY	0.722396	0.918991	17	0.885698	0.614685	14	-2.02538	0.048811	11	-1.55306	0.052139	14
GOMF_NAD_DEPENDENT_PROTEIN_DEACETYLASE_ACTIVITY	1.08162	0.281466	6	0.755393	0.812623	6	0.947229	0.63601	8	1.52894	0.0450346	8
GOBP_TELOMERE_MAINTENANCE_VIA_TELOMERE_LENGTHENING	1.35966	0.0559727	22	1.28199	0.160053	24	-2.01459	0.0600462	16	-2.45087	0.0449827	18
GOBP_POSITIVE_REGULATION_OF_LONG_TERM_SYNAPTIC_POTENTIATION	1.44538	0.058011	10	1.35939	0.142857	16	-1.49619	0.0531335	10	-2.35814	0.0451128	8
GOBP_NEGATIVE_REGULATION_OF_HYDROLASE_ACTIVITY	1.58578	0.0251489	90	1.59766	0.0251656	102	-2.08275	0.0516556	85	-2.29754	0.0441676	90
GOBP_REGULATION_OF_CELL_SUBSTRATE_JUNCTION_ORGANIZATION	1.2745	0.196344	33	1.32509	0.0986009	38	-1.93613	0.0513158	25	-2.2758	0.0491803	25
GOBP_POSITIVE_REGULATION_OF_BINDING	1.59405	0.0253502	82	1.6358	0.0248854	61	-1.85101	0.0467066	65	-2.26568	0.0448792	36
GOBP_TOXIN_TRANSPORT	1.71488	0.0252324	12	1.31533	0.108251	11	-2.07627	0.0572267	16	-2.2599	0.049461	16
GOBP_REGULATION_OF_SYSTEMIC_ARTERIAL_BLOOD_PRESSURE_BY_RENIN_ANGIOTENSIN	1.10867	0.316864	11	0.992028	0.55116	13	-1.90878	0.0539792	9	-2.25439	0.05	8
GOBP_MOVEMENT_IN_HOST	1.58056	0.0248366	30	1.50194	0.0638158	29	-1.92863	0.0466228	36	-2.25153	0.0440927	28
GOMF_CALCIUM_DEPENDENT_PHOSPHOLIPID_BINDING	1.52429	0.0255548	8	1.58236	0.0545335	10	-2.22407	0.0535714	10	-2.23258	0.0387674	9
GOBP_POSITIVE_REGULATION_OF_ION_TRANSMEMBRANE_TRANSPORT	1.40529	0.0257453	68	1.41336	0.0249344	35	-1.72607	0.0586466	58	-2.23054	0.047619	51
GOBP_CELLULAR_METAL_ION_HOMEOSTASIS	1.51426	0.025066	131	1.42224	0.0640264	116	-1.88459	0.0449309	108	-2.21823	0.0442428	119
GOBP_REGULATION_OF_ION_TRANSPORT	1.48537	0.0257453	163	1.3687	0.0251822	207	-1.92013	0.0534247	199	-2.21522	0.049936	172
GOBP_NEGATIVE_REGULATION_OF_RESPONSE_TO_WOUNDING	1.43954	0.0610637	22	1.29353	0.0848363	33	-1.94063	0.0545073	34	-2.21073	0.0473876	33
GOCC_VACUOLAR_MEMBRANE	1.8536	0.0246753	91	1.76755	0.0252324	75	-1.68504	0.0522438	93	-2.20825	0.0444191	91
GOBP_REGULATION_OF_SPINDLE_ASSEMBLY	0.918063	0.624328	11	-0.735691	0.76434	28	-1.69621	0.0509804	7	-2.20666	0.0442428	8
GOCC_CELL_CELL_JUNCTION	1.401	0.0871622	130	1.10272	0.39271	169	-1.62342	0.0609851	191	-2.20522	0.0471014	164
GOBP_CELLULAR_ION_HOMEOSTASIS	1.51078	0.0245637	142	1.39914	0.0638158	154	-1.88627	0.0489642	137	-2.20073	0.0470163	146
GOBP_CATION_TRANSMEMBRANE_TRANSPORT	1.47608	0.0250494	176	1.24119	0.0873916	207	-1.94979	0.0566449	156	-2.20038	0.0464286	166
GOBP_INTEGRATED_STRESS_RESPONSE_SIGNALING	1.14577	0.328319	13	1.3012	0.0824538	11	-1.19494	0.259045	8	-2.1941	0.0473876	5
GOBP_POSITIVE_REGULATION_OF_DNA_BINDING	1.44407	0.0747354	25	1.54191	0.0249508	19	-1.57678	0.0586026	17	-2.18852	0.0467066	13
GOBP_NUCLEOSOME_ORGANIZATION	1.90423	0.0262612	22	1.47797	0.0579614	38	-1.56501	0.0571848	43	-2.18545	0.049904	35
GOCC_NUCLEAR_ENVELOPE	1.50808	0.024918	193	1.35942	0.0245637	179	-1.96675	0.0528455	162	-2.16827	0.0469597	199
GOBP_NON_MEMBRANE_BOUNDED_ORGANELLE_ASSEMBLY	1.5757	0.0257977	114	1.37778	0.0249344	116	-1.72307	0.0571848	121	-2.15658	0.0469314	116
GOCC_VESICLE_MEMBRANE	1.64898	0.0248042	206	1.56396	0.0251656	143	-1.82556	0.0527383	198	-2.15168	0.047619	214

## Sheet: Edges_information
From	Type	To	Coef
GOBP_PURINE_CONTAINING_COMPOUND_BIOSYNTHETIC_PROCESS	Sim	GOBP_LIPID_OXIDATION	0.0457143
GOBP_BASEMENT_MEMBRANE_ORGANIZATION	Sim	GOBP_NEGATIVE_REGULATION_OF_RESPONSE_TO_WOUNDING	0.0458015
GOBP_POSITIVE_REGULATION_OF_ENDOCYTOSIS	Sim	GOCC_CELL_CELL_JUNCTION	0.0458015
GOMF_CALCIUM_DEPENDENT_PHOSPHOLIPID_BINDING	Sim	GOBP_REGULATION_OF_ION_TRANSPORT	0.0458384
GOBP_REGULATION_OF_MITOCHONDRIAL_MEMBRANE_PERMEABILITY_INVOLVED_IN_APOPTOTIC_PROCESS	Sim	GOBP_TOXIN_TRANSPORT	0.045977
GOMF_PROTEASE_BINDING	Sim	GOBP_POSITIVE_REGULATION_OF_ESTABLISHMENT_OF_PROTEIN_LOCALIZATION	0.045977
GOBP_CELLULAR_RESPIRATION	Sim	GOBP_FATTY_ACID_METABOLIC_PROCESS	0.045977
GOBP_REGULATION_OF_ENDOCYTIC_RECYCLING	Sim	GOBP_NEGATIVE_REGULATION_OF_INTRACELLULAR_TRANSPORT	0.045977
GOBP_ESTABLISHMENT_OF_MITOCHONDRION_LOCALIZATION	Sim	GOBP_REGULATION_OF_MITOCHONDRIAL_MEMBRANE_PERMEABILITY	0.045977
GOBP_ENERGY_DERIVATION_BY_OXIDATION_OF_ORGANIC_COMPOUNDS	Sim	GOBP_ORGANIC_ACID_CATABOLIC_PROCESS	0.0460177
GOCC_ORGANELLE_INNER_MEMBRANE	Sim	GOBP_REGULATION_OF_ESTABLISHMENT_OF_PROTEIN_LOCALIZATION	0.0460751
GOCC_ORGANELLE_INNER_MEMBRANE	Sim	GOMF_NAD_BINDING	0.0460829
GOBP_REGULATION_OF_INTRACELLULAR_TRANSPORT	Sim	GOCC_CELL_CELL_JUNCTION	0.0461361
GOMF_LYSINE_ACETYLATED_HISTONE_BINDING	Sim	GOBP_NUCLEOSOME_ORGANIZATION	0.0461538
GOBP_RESPONSE_TO_METAL_ION	Sim	GOBP_NEGATIVE_REGULATION_OF_RESPONSE_TO_WOUNDING	0.0461538
GOCC_SARCOLEMMA	Sim	GOBP_NEGATIVE_REGULATION_OF_RESPONSE_TO_WOUNDING	0.0461538
GOMF_PRIMARY_ACTIVE_TRANSMEMBRANE_TRANSPORTER_ACTIVITY	Sim	GOCC_VESICLE_MEMBRANE	0.0462131
GOBP_RIBOSE_PHOSPHATE_BIOSYNTHETIC_PROCESS	Sim	GOBP_LIPID_OXIDATION	0.0462428
GOBP_RNA_TEMPLATED_DNA_BIOSYNTHETIC_PROCESS	Sim	GOBP_REGULATION_OF_ESTABLISHMENT_OF_PROTEIN_LOCALIZATION	0.0462963
GOBP_DICARBOXYLIC_ACID_METABOLIC_PROCESS	Sim	GOBP_MONOCARBOXYLIC_ACID_CATABOLIC_PROCESS	0.0462963
GOBP_NUCLEOSIDE_PHOSPHATE_BIOSYNTHETIC_PROCESS	Sim	GOMF_CATION_CHANNEL_ACTIVITY	0.0464345
GOBP_ELECTRON_TRANSPORT_CHAIN	Sim	GOMF_NAD_BINDING	0.0465116
GOBP_PROTON_TRANSMEMBRANE_TRANSPORT	Sim	GOBP_REGULATION_OF_CELLULAR_AMINE_METABOLIC_PROCESS	0.0465116
GOBP_REGULATION_OF_MITOCHONDRIAL_MEMBRANE_PERMEABILITY	Sim	GOCC_CYTOPLASMIC_DYNEIN_COMPLEX	0.0465116
GOBP_ESTABLISHMENT_OF_MITOCHONDRION_LOCALIZATION	Sim	GOMF_NAD_DEPENDENT_PROTEIN_DEACETYLASE_ACTIVITY	0.0465116
GOBP_POSITIVE_REGULATION_OF_MITOCHONDRIAL_MEMBRANE_PERMEABILITY	Sim	GOBP_TOXIN_TRANSPORT	0.0465116
GOBP_NEGATIVE_REGULATION_OF_NUCLEOCYTOPLASMIC_TRANSPORT	Sim	GOMF_NAD_DEPENDENT_PROTEIN_DEACETYLASE_ACTIVITY	0.0465116
GOBP_NEGATIVE_REGULATION_OF_NUCLEOCYTOPLASMIC_TRANSPORT	Sim	GOBP_POSITIVE_REGULATION_OF_DNA_BINDING	0.0465116
GOBP_RESPONSE_TO_OXYGEN_RADICAL	Sim	GOBP_INTEGRATED_STRESS_RESPONSE_SIGNALING	0.0465116
GOMF_ION_GATED_CHANNEL_ACTIVITY	Sim	GOBP_CATION_TRANSMEMBRANE_TRANSPORT	0.0465658
GOBP_FATTY_ACID_METABOLIC_PROCESS	Sim	GOBP_NEGATIVE_REGULATION_OF_HYDROLASE_ACTIVITY	0.0465686
GOBP_SIGNAL_TRANSDUCTION_BY_P53_CLASS_MEDIATOR	Sim	GOBP_POSITIVE_REGULATION_OF_PROTEIN_LOCALIZATION	0.0465839
GOMF_CATION_CHANNEL_ACTIVITY	Sim	GOBP_NEGATIVE_REGULATION_OF_TRANSPORTER_ACTIVITY	0.046729
GOBP_REGULATION_OF_CELL_SUBSTRATE_JUNCTION_ORGANIZATION	Sim	GOCC_CELL_CELL_JUNCTION	0.0468227
GOBP_REGULATION_OF_MITOCHONDRIAL_MEMBRANE_POTENTIAL	Sim	GOBP_RESPONSE_TO_METAL_ION	0.046875
GOBP_PROTON_TRANSMEMBRANE_TRANSPORT	Sim	GOCC_SARCOLEMMA	0.046875
GOBP_RNA_TEMPLATED_DNA_BIOSYNTHETIC_PROCESS	Sim	GOBP_POSITIVE_REGULATION_OF_BINDING	0.046875
GOBP_RESPONSE_TO_REACTIVE_OXYGEN_SPECIES	Sim	GOBP_POSITIVE_REGULATION_OF_BINDING	0.046875
GOCC_MICROBODY	Sim	GOBP_RESPONSE_TO_REACTIVE_OXYGEN_SPECIES	0.0469208
GOBP_REGULATION_OF_MITOCHONDRIAL_MEMBRANE_POTENTIAL	Sim	GOBP_LIPID_OXIDATION	0.0469484
GOBP_ENERGY_DERIVATION_BY_OXIDATION_OF_ORGANIC_COMPOUNDS	Sim	GOBP_CATION_TRANSMEMBRANE_TRANSPORT	0.0470383
GOBP_REGULATION_OF_MITOCHONDRIAL_MEMBRANE_PERMEABILITY_INVOLVED_IN_APOPTOTIC_PROCESS	Sim	GOBP_REGULATION_OF_RESPONSE_TO_REACTIVE_OXYGEN_SPECIES	0.0470588
GOBP_REGULATION_OF_MITOCHONDRIAL_MEMBRANE_PERMEABILITY_INVOLVED_IN_APOPTOTIC_PROCESS	Sim	GOBP_REGULATION_OF_INTRACELLULAR_TRANSPORT	0.0471204
GOMF_PROTEASE_BINDING	Sim	GOBP_POSITIVE_REGULATION_OF_PROTEIN_LOCALIZATION	0.0471281
GOBP_ENERGY_DERIVATION_BY_OXIDATION_OF_ORGANIC_COMPOUNDS	Sim	GOBP_MONOCARBOXYLIC_ACID_CATABOLIC_PROCESS	0.0473118
GOBP_CELLULAR_RESPONSE_TO_ACID_CHEMICAL	Sim	GOBP_POSITIVE_REGULATION_OF_BINDING	0.0473684
GOBP_CELLULAR_RESPONSE_TO_REACTIVE_OXYGEN_SPECIES	Sim	GOBP_POSITIVE_REGULATION_OF_BINDING	0.0474777
GOMF_PROTEASE_BINDING	Sim	GOBP_POSITIVE_REGULATION_OF_BINDING	0.0474934
GOBP_REGULATION_OF_SPINDLE_ASSEMBLY	Sim	GOCC_NUCLEAR_ENVELOPE	0.0475162
GOBP_WOUND_HEALING	Sim	GOBP_POSITIVE_REGULATION_OF_SYNAPTIC_TRANSMISSION	0.0475524
GOBP_NEGATIVE_REGULATION_OF_HYDROLASE_ACTIVITY	Sim	GOBP_CELLULAR_ION_HOMEOSTASIS	0.0475651
GOCC_SARCOLEMMA	Sim	GOBP_NON_MEMBRANE_BOUNDED_ORGANELLE_ASSEMBLY	0.047619
GOCC_SARCOLEMMA	Sim	GOBP_RESPONSE_TO_METAL_ION	0.047619
GOBP_CELLULAR_RESPONSE_TO_REACTIVE_OXYGEN_SPECIES	Sim	GOBP_NEGATIVE_REGULATION_OF_INTRACELLULAR_TRANSPORT	0.047619
GOMF_PROTEASE_BINDING	Sim	GOBP_NEGATIVE_REGULATION_OF_INTRACELLULAR_TRANSPORT	0.047619
GOCC_ORGANELLE_INNER_MEMBRANE	Sim	GOBP_MONOCARBOXYLIC_ACID_CATABOLIC_PROCESS	0.047619
GOCC_MICROBODY	Sim	GOBP_CELLULAR_RESPONSE_TO_REACTIVE_OXYGEN_SPECIES	0.047619
GOBP_POSITIVE_REGULATION_OF_ION_TRANSMEMBRANE_TRANSPORT	Sim	GOCC_VESICLE_MEMBRANE	0.0477327
GOBP_AEROBIC_RESPIRATION	Sim	GOBP_RESPONSE_TO_REACTIVE_OXYGEN_SPECIES	0.0477454
GOBP_NUCLEOSIDE_TRIPHOSPHATE_METABOLIC_PROCESS	Sim	GOBP_REGULATION_OF_ION_TRANSPORT	0.0477555
GOBP_RESPONSE_TO_REACTIVE_OXYGEN_SPECIES	Sim	GOBP_CELLULAR_RESPONSE_TO_ACID_CHEMICAL	0.0478723
GOBP_RIBOSOME_BIOGENESIS	Sim	GOCC_POLYSOMAL_RIBOSOME	0.0479042
GOBP_NUCLEOSIDE_TRIPHOSPHATE_METABOLIC_PROCESS	Sim	GOBP_POSITIVE_REGULATION_OF_DNA_BINDING	0.0479042
GOMF_PYROPHOSPHATE_HYDROLYSIS_DRIVEN_PROTON_TRANSMEMBRANE_TRANSPORTER_ACTIVITY	Sim	GOBP_CATION_TRANSMEMBRANE_TRANSPORT	0.0479042
GOBP_RESPONSE_TO_REACTIVE_OXYGEN_SPECIES	Sim	GOBP_CATION_TRANSMEMBRANE_TRANSPORT	0.047952
GOBP_REGULATION_OF_MITOCHONDRIAL_MEMBRANE_PERMEABILITY	Sim	GOBP_RESPONSE_TO_REACTIVE_OXYGEN_SPECIES	0.048
GOMF_PROTEASE_BINDING	Sim	GOBP_RESPONSE_TO_REACTIVE_OXYGEN_SPECIES	0.048
GOBP_CELLULAR_RESPONSE_TO_REACTIVE_OXYGEN_SPECIES	Sim	GOBP_REGULATION_OF_ION_TRANSPORT	0.0480874
GOCC_ORGANELLE_INNER_MEMBRANE	Sim	GOBP_FATTY_ACID_BETA_OXIDATION	0.0481928
GOBP_REGULATION_OF_MITOCHONDRIAL_MEMBRANE_POTENTIAL	Sim	GOBP_FATTY_ACID_BETA_OXIDATION	0.0481928
GOMF_LYSINE_ACETYLATED_HISTONE_BINDING	Sim	GOBP_POSITIVE_REGULATION_OF_DNA_BINDING	0.0481928
GOBP_REGULATION_OF_ER_TO_GOLGI_VESICLE_MEDIATED_TRANSPORT	Sim	GOBP_NEGATIVE_REGULATION_OF_INTRACELLULAR_TRANSPORT	0.0481928
GOBP_ICOSANOID_METABOLIC_PROCESS	Sim	GOBP_RESPONSE_TO_REACTIVE_OXYGEN_SPECIES	0.0483384
GOBP_CELLULAR_RESPIRATION	Sim	GOMF_CATION_CHANNEL_ACTIVITY	0.0483592
GOBP_NEGATIVE_REGULATION_OF_TRANSPORTER_ACTIVITY	Sim	GOBP_POSITIVE_REGULATION_OF_LONG_TERM_SYNAPTIC_POTENTIATION	0.0483871
GOBP_RESPONSE_TO_METAL_ION	Sim	GOBP_NEGATIVE_REGULATION_OF_HYDROLASE_ACTIVITY	0.0484115
GOBP_POSITIVE_REGULATION_OF_ESTABLISHMENT_OF_PROTEIN_LOCALIZATION	Sim	GOBP_NEGATIVE_REGULATION_OF_ION_TRANSMEMBRANE_TRANSPORT	0.0484581
GOMF_RRNA_BINDING	Sim	GOCC_ORGANELLE_INNER_MEMBRANE	0.0484848
GOBP_AEROBIC_RESPIRATION	Sim	GOBP_CELLULAR_RESPONSE_TO_REACTIVE_OXYGEN_SPECIES	0.0484848
GOBP_COPII_COATED_VESICLE_BUDDING	Sim	GOCC_VESICLE_MEMBRANE	0.0484848
GOBP_ANTIMICROBIAL_HUMORAL_IMMUNE_RESPONSE_MEDIATED_BY_ANTIMICROBIAL_PEPTIDE	Sim	GOBP_POSITIVE_REGULATION_OF_ENDOCYTOSIS	0.048583
GOBP_ENERGY_DERIVATION_BY_OXIDATION_OF_ORGANIC_COMPOUNDS	Sim	GOBP_REGULATION_OF_ION_TRANSPORT	0.0486925
GOMF_CATION_CHANNEL_ACTIVITY	Sim	GOBP_NEGATIVE_REGULATION_OF_ION_TRANSMEMBRANE_TRANSPORT	0.0487805
GOMF_HISTONE_METHYLTRANSFERASE_ACTIVITY	Sim	GOMF_LYSINE_ACETYLATED_HISTONE_BINDING	0.0487805
GOBP_REGULATION_OF_MITOCHONDRIAL_MEMBRANE_POTENTIAL	Sim	GOBP_NEGATIVE_REGULATION_OF_ION_TRANSMEMBRANE_TRANSPORT	0.0487805
GOCC_SMALL_RIBOSOMAL_SUBUNIT	Sim	GOCC_LARGE_RIBOSOMAL_SUBUNIT	0.0487805
GOBP_ENERGY_DERIVATION_BY_OXIDATION_OF_ORGANIC_COMPOUNDS	Sim	GOCC_RIBOSOME	0.0488656
GOMF_PRIMARY_ACTIVE_TRANSMEMBRANE_TRANSPORTER_ACTIVITY	Sim	GOBP_RESPONSE_TO_METAL_ION	0.0488889
GOBP_REGULATION_OF_SYSTEMIC_ARTERIAL_BLOOD_PRESSURE_BY_RENIN_ANGIOTENSIN	Sim	GOBP_POSITIVE_REGULATION_OF_ION_TRANSMEMBRANE_TRANSPORT	0.0489796
GOBP_RIBONUCLEOPROTEIN_COMPLEX_BIOGENESIS	Sim	GOCC_U2_TYPE_CATALYTIC_STEP_2_SPLICEOSOME	0.0489978
GOMF_PRIMARY_ACTIVE_TRANSMEMBRANE_TRANSPORTER_ACTIVITY	Sim	GOBP_POSITIVE_REGULATION_OF_ION_TRANSMEMBRANE_TRANSPORT	0.0490463
GOBP_NEGATIVE_REGULATION_OF_ION_TRANSMEMBRANE_TRANSPORT	Sim	GOBP_POSITIVE_REGULATION_OF_PROTEIN_LOCALIZATION	0.0490998
GOBP_AEROBIC_ELECTRON_TRANSPORT_CHAIN	Sim	GOMF_NAD_BINDING	0.0491803
GOBP_CELLULAR_RESPONSE_TO_REACTIVE_OXYGEN_SPECIES	Sim	GOBP_CELLULAR_METAL_ION_HOMEOSTASIS	0.0492091
GOBP_CELLULAR_RESPIRATION	Sim	GOBP_CATION_TRANSMEMBRANE_TRANSPORT	0.0492424
GOBP_BASEMENT_MEMBRANE_ORGANIZATION	Sim	GOCC_SARCOLEMMA	0.0492611
GOMF_PROTEASE_BINDING	Sim	GOBP_REGULATION_OF_ESTABLISHMENT_OF_PROTEIN_LOCALIZATION	0.0492866
GOBP_REGULATION_OF_MITOCHONDRIAL_MEMBRANE_POTENTIAL	Sim	GOBP_CELLULAR_ION_HOMEOSTASIS	0.049505
GOCC_ORGANELLE_INNER_MEMBRANE	Sim	GOBP_REGULATION_OF_MITOCHONDRIAL_MEMBRANE_PERMEABILITY	0.0495356
GOBP_RIBONUCLEOPROTEIN_COMPLEX_SUBUNIT_ORGANIZATION	Sim	GOBP_RNA_TEMPLATED_DNA_BIOSYNTHETIC_PROCESS	0.0495868
GOBP_RNA_TEMPLATED_DNA_BIOSYNTHETIC_PROCESS	Sim	GOBP_POSITIVE_REGULATION_OF_DNA_BINDING	0.0495868
GOBP_REGULATION_OF_MITOCHONDRIAL_MEMBRANE_POTENTIAL	Sim	GOBP_POSITIVE_REGULATION_OF_BINDING	0.0496454
GOCC_MITOCHONDRIAL_MATRIX	Sim	GOBP_RESPONSE_TO_REACTIVE_OXYGEN_SPECIES	0.0496894
GOBP_AEROBIC_RESPIRATION	Sim	GOBP_RESPONSE_TO_METAL_ION	0.0496894
GOBP_POSITIVE_REGULATION_OF_PROTEIN_LOCALIZATION	Sim	GOBP_REGULATION_OF_CELL_SUBSTRATE_JUNCTION_ORGANIZATION	0.0497336
GOBP_CELLULAR_RESPIRATION	Sim	GOBP_CELLULAR_ION_HOMEOSTASIS	0.0498034
GOMF_NITRIC_OXIDE_SYNTHASE_BINDING	Sim	GOBP_POSITIVE_REGULATION_OF_DNA_BINDING	0.05
GOBP_REGULATION_OF_ESTABLISHMENT_OF_PROTEIN_LOCALIZATION	Sim	GOBP_NEGATIVE_REGULATION_OF_RESPONSE_TO_WOUNDING	0.05
GOBP_REGULATION_OF_CELLULAR_AMINE_METABOLIC_PROCESS	Sim	GOBP_REGULATION_OF_RESPONSE_TO_REACTIVE_OXYGEN_SPECIES	0.05
GOMF_CATION_CHANNEL_ACTIVITY	Sim	GOCC_VESICLE_MEMBRANE	0.0500521
GOBP_PURINE_CONTAINING_COMPOUND_BIOSYNTHETIC_PROCESS	Sim	GOMF_CATION_CHANNEL_ACTIVITY	0.0500894
GOBP_NEGATIVE_REGULATION_OF_HYDROLASE_ACTIVITY	Sim	GOBP_POSITIVE_REGULATION_OF_BINDING	0.0500894
GOBP_REGULATION_OF_INTRACELLULAR_TRANSPORT	Sim	GOBP_NON_MEMBRANE_BOUNDED_ORGANELLE_ASSEMBLY	0.0501393
GOMF_PROTEASE_BINDING	Sim	GOBP_NEGATIVE_REGULATION_OF_RESPONSE_TO_WOUNDING	0.0501792
GOMF_NAD_BINDING	Sim	GOBP_FATTY_ACID_METABOLIC_PROCESS	0.0503876
GOBP_RESPONSE_TO_REACTIVE_OXYGEN_SPECIES	Sim	GOBP_NEGATIVE_REGULATION_OF_INTRACELLULAR_PROTEIN_TRANSPORT	0.0504202
GOBP_RIBOSE_PHOSPHATE_BIOSYNTHETIC_PROCESS	Sim	GOMF_CATION_CHANNEL_ACTIVITY	0.0504505
GOCC_MITOCHONDRIAL_MATRIX	Sim	GOBP_CELLULAR_RESPONSE_TO_REACTIVE_OXYGEN_SPECIES	0.0504587
GOBP_POSITIVE_REGULATION_OF_ESTABLISHMENT_OF_PROTEIN_LOCALIZATION	Sim	GOBP_POSITIVE_REGULATION_OF_DNA_BINDING	0.0505051
GOBP_REGULATION_OF_MITOCHONDRIAL_MEMBRANE_POTENTIAL	Sim	GOBP_CELLULAR_METAL_ION_HOMEOSTASIS	0.0505837
GOCC_ORGANELLE_INNER_MEMBRANE	Sim	GOBP_LIPID_OXIDATION	0.0506329
GOBP_MONOCARBOXYLIC_ACID_METABOLIC_PROCESS	Sim	GOBP_NEGATIVE_REGULATION_OF_HYDROLASE_ACTIVITY	0.0507317
GOBP_POSITIVE_REGULATION_OF_ESTABLISHMENT_OF_PROTEIN_LOCALIZATION	Sim	GOCC_CELL_CELL_JUNCTION	0.0508083
GOBP_ELECTRON_TRANSPORT_CHAIN	Sim	GOCC_INTRINSIC_COMPONENT_OF_MITOCHONDRIAL_INNER_MEMBRANE	0.0509554
GOBP_LIPID_OXIDATION	Sim	GOBP_NEGATIVE_REGULATION_OF_TRANSMEMBRANE_TRANSPORT	0.0510949
GOMF_PROTEASE_BINDING	Sim	GOCC_SARCOLEMMA	0.0512821
GOBP_NEGATIVE_REGULATION_OF_INTRACELLULAR_PROTEIN_TRANSPORT	Sim	GOBP_REGULATION_OF_CELL_SUBSTRATE_JUNCTION_ORGANIZATION	0.0512821
GOMF_PROTEASE_BINDING	Sim	GOBP_NEGATIVE_REGULATION_OF_INTRACELLULAR_PROTEIN_TRANSPORT	0.0515021
GOCC_ORGANELLE_INNER_MEMBRANE	Sim	GOBP_RESPONSE_TO_REACTIVE_OXYGEN_SPECIES	0.0515464
GOCC_SMALL_RIBOSOMAL_SUBUNIT	Sim	GOMF_RIBOSOME_BINDING	0.0516129
GOBP_REGULATION_OF_MITOCHONDRIAL_MEMBRANE_POTENTIAL	Sim	GOBP_REGULATION_OF_INTRACELLULAR_TRANSPORT	0.0516432
GOCC_SARCOLEMMA	Sim	GOBP_POSITIVE_REGULATION_OF_ESTABLISHMENT_OF_PROTEIN_LOCALIZATION	0.0516899
GOBP_DICARBOXYLIC_ACID_METABOLIC_PROCESS	Sim	GOBP_RIBOSE_PHOSPHATE_BIOSYNTHETIC_PROCESS	0.0517799
GOCC_RIBOSOME	Sim	GOBP_SIGNAL_TRANSDUCTION_BY_P53_CLASS_MEDIATOR	0.0518135
GOBP_TELOMERE_MAINTENANCE_VIA_TELOMERE_LENGTHENING	Sim	GOBP_POSITIVE_REGULATION_OF_BINDING	0.0518519
GOBP_POSITIVE_REGULATION_OF_ESTABLISHMENT_OF_PROTEIN_LOCALIZATION	Sim	GOCC_NUCLEAR_ENVELOPE	0.0518807
GOBP_CELLULAR_RESPONSE_TO_TOXIC_SUBSTANCE	Sim	GOBP_NEGATIVE_REGULATION_OF_NUCLEOCYTOPLASMIC_TRANSPORT	0.0519481
GOBP_PROTON_TRANSMEMBRANE_TRANSPORT	Sim	GOMF_NADH_DEHYDROGENASE_ACTIVITY	0.0521739
GOBP_NEGATIVE_REGULATION_OF_TRANSPORTER_ACTIVITY	Sim	GOBP_POSITIVE_REGULATION_OF_DNA_BINDING	0.0522876
GOBP_SIGNAL_TRANSDUCTION_BY_P53_CLASS_MEDIATOR	Sim	GOBP_POSITIVE_REGULATION_OF_BINDING	0.0523256
GOBP_CELLULAR_RESPONSE_TO_REACTIVE_OXYGEN_SPECIES	Sim	GOBP_NEGATIVE_REGULATION_OF_INTRACELLULAR_PROTEIN_TRANSPORT	0.052356
GOBP_NUCLEOSIDE_TRIPHOSPHATE_BIOSYNTHETIC_PROCESS	Sim	GOBP_POSITIVE_REGULATION_OF_DNA_BINDING	0.052356
GOBP_POSITIVE_REGULATION_OF_ION_TRANSMEMBRANE_TRANSPORT	Sim	GOCC_NUCLEAR_ENVELOPE	0.0525502
GOBP_POSITIVE_REGULATION_OF_ESTABLISHMENT_OF_PROTEIN_LOCALIZATION	Sim	GOBP_TOXIN_TRANSPORT	0.0526316
GOBP_WOUND_HEALING	Sim	GOBP_NEGATIVE_REGULATION_OF_TRANSMEMBRANE_TRANSPORT	0.0527307
GOCC_RIBOSOME	Sim	GOBP_CYTOPLASMIC_TRANSLATIONAL_INITIATION	0.0528302
GOBP_FATTY_ACID_BETA_OXIDATION	Sim	GOBP_NEGATIVE_REGULATION_OF_TRANSMEMBRANE_TRANSPORT	0.0528634
GOBP_ENERGY_DERIVATION_BY_OXIDATION_OF_ORGANIC_COMPOUNDS	Sim	GOBP_FATTY_ACID_BETA_OXIDATION	0.053012
GOMF_VOLTAGE_GATED_CHANNEL_ACTIVITY	Sim	GOBP_CELLULAR_ION_HOMEOSTASIS	0.0530726
GOBP_REGULATION_OF_MITOCHONDRIAL_MEMBRANE_POTENTIAL	Sim	GOMF_NADH_DEHYDROGENASE_ACTIVITY	0.0530973
GOBP_REGULATION_OF_MITOCHONDRIAL_MEMBRANE_POTENTIAL	Sim	GOMF_NUCLEOTIDE_TRANSMEMBRANE_TRANSPORTER_ACTIVITY	0.0530973
GOBP_FOREBRAIN_GENERATION_OF_NEURONS	Sim	GOBP_POSITIVE_REGULATION_OF_ENDOCYTOSIS	0.0531915
GOBP_MOVEMENT_IN_HOST	Sim	GOCC_NUCLEAR_ENVELOPE	0.0534759
GOCC_MITOCHONDRIAL_MATRIX	Sim	GOBP_NON_MEMBRANE_BOUNDED_ORGANELLE_ASSEMBLY	0.0534918
GOBP_WOUND_HEALING	Sim	GOCC_VACUOLAR_MEMBRANE	0.0536278
GOBP_CELLULAR_RESPIRATION	Sim	GOBP_CELLULAR_METAL_ION_HOMEOSTASIS	0.0536513
GOBP_POSITIVE_REGULATION_OF_SYNAPTIC_TRANSMISSION	Sim	GOBP_REGULATION_OF_INTRACELLULAR_TRANSPORT	0.0536513
GOBP_SIGNAL_TRANSDUCTION_BY_P53_CLASS_MEDIATOR	Sim	GOMF_PROTEASE_BINDING	0.0537313
GOBP_AEROBIC_RESPIRATION	Sim	GOMF_CATION_CHANNEL_ACTIVITY	0.0537428
GOBP_WOUND_HEALING	Sim	GOBP_POSITIVE_REGULATION_OF_ION_TRANSMEMBRANE_TRANSPORT	0.0537815
GOCC_SARCOLEMMA	Sim	GOMF_CALCIUM_DEPENDENT_PHOSPHOLIPID_BINDING	0.0538117
GOBP_PURINE_CONTAINING_COMPOUND_METABOLIC_PROCESS	Sim	GOBP_RESPONSE_TO_METAL_ION	0.0539153
GOBP_CYTOPLASMIC_TRANSLATION	Sim	GOBP_SIGNAL_TRANSDUCTION_BY_P53_CLASS_MEDIATOR	0.0540541
GOMF_PROTEASE_BINDING	Sim	GOBP_RESPONSE_TO_METAL_ION	0.0540541
GOBP_CELLULAR_RESPIRATION	Sim	GOCC_RIBOSOME	0.0540541
GOBP_RESPONSE_TO_REACTIVE_OXYGEN_SPECIES	Sim	GOBP_REGULATION_OF_ION_TRANSPORT	0.0540541
GOBP_CELLULAR_RESPONSE_TO_REACTIVE_OXYGEN_SPECIES	Sim	GOBP_POSITIVE_REGULATION_OF_ESTABLISHMENT_OF_PROTEIN_LOCALIZATION	0.0541667
GOBP_POSITIVE_REGULATION_OF_SYNAPTIC_TRANSMISSION	Sim	GOCC_VESICLE_MEMBRANE	0.0542797
GOBP_REGULATION_OF_MITOCHONDRIAL_MEMBRANE_POTENTIAL	Sim	GOBP_POSITIVE_REGULATION_OF_DNA_BINDING	0.0544218
GOBP_NEGATIVE_REGULATION_OF_ION_TRANSMEMBRANE_TRANSPORT	Sim	GOBP_POSITIVE_REGULATION_OF_LONG_TERM_SYNAPTIC_POTENTIATION	0.0544218
GOMF_NITRIC_OXIDE_SYNTHASE_BINDING	Sim	GOBP_POSITIVE_REGULATION_OF_ENDOCYTOSIS	0.0544218
GOBP_CELLULAR_RESPONSE_TO_REACTIVE_OXYGEN_SPECIES	Sim	GOBP_CELLULAR_ION_HOMEOSTASIS	0.0544629
GOBP_NEGATIVE_REGULATION_OF_TRANSMEMBRANE_TRANSPORT	Sim	GOBP_NEGATIVE_REGULATION_OF_HYDROLASE_ACTIVITY	0.0544747
GOBP_LIPID_OXIDATION	Sim	GOBP_SULFUR_COMPOUND_BIOSYNTHETIC_PROCESS	0.0545455
GOBP_RIBONUCLEOPROTEIN_COMPLEX_SUBUNIT_ORGANIZATION	Sim	GOBP_TELOMERE_MAINTENANCE_VIA_TELOMERE_LENGTHENING	0.0546875
GOBP_ENERGY_DERIVATION_BY_OXIDATION_OF_ORGANIC_COMPOUNDS	Sim	GOMF_NAD_BINDING	0.0547264
GOBP_ESTABLISHMENT_OF_PROTEIN_LOCALIZATION_TO_CHROMOSOME	Sim	GOBP_POSITIVE_REGULATION_OF_ESTABLISHMENT_OF_PROTEIN_LOCALIZATION	0.0547945
GOBP_LONG_CHAIN_FATTY_ACID_METABOLIC_PROCESS	Sim	GOBP_SULFUR_COMPOUND_BIOSYNTHETIC_PROCESS	0.0550459
GOBP_REGULATION_OF_MITOCHONDRIAL_MEMBRANE_POTENTIAL	Sim	GOBP_AEROBIC_ELECTRON_TRANSPORT_CHAIN	0.0551724
GOBP_RIBOSOME_BIOGENESIS	Sim	GOBP_RNA_TEMPLATED_DNA_BIOSYNTHETIC_PROCESS	0.0554017
GOBP_NUCLEOSIDE_TRIPHOSPHATE_METABOLIC_PROCESS	Sim	GOBP_CELLULAR_ION_HOMEOSTASIS	0.0554855
GOBP_RIBOSOMAL_SMALL_SUBUNIT_BIOGENESIS	Sim	GOCC_POLYSOMAL_RIBOSOME	0.0555556
GOBP_WOUND_HEALING	Sim	GOBP_REGULATION_OF_INTRACELLULAR_TRANSPORT	0.0555556
GOBP_REGULATION_OF_ER_TO_GOLGI_VESICLE_MEDIATED_TRANSPORT	Sim	GOBP_REGULATION_OF_ENDOCYTIC_RECYCLING	0.0555556
GOBP_NEGATIVE_REGULATION_OF_NUCLEOCYTOPLASMIC_TRANSPORT	Sim	GOBP_NEGATIVE_REGULATION_OF_ION_TRANSMEMBRANE_TRANSPORT	0.0555556
GOBP_WOUND_HEALING	Sim	GOBP_POSITIVE_REGULATION_OF_BINDING	0.0555556
GOBP_NEGATIVE_REGULATION_OF_TRANSPORTER_ACTIVITY	Sim	GOBP_POSITIVE_REGULATION_OF_BINDING	0.0555556
GOMF_CALCIUM_DEPENDENT_PHOSPHOLIPID_BINDING	Sim	GOCC_VESICLE_MEMBRANE	0.0557185
GOBP_PURINE_CONTAINING_COMPOUND_METABOLIC_PROCESS	Sim	GOBP_REGULATION_OF_ION_TRANSPORT	0.0557769
GOBP_RIBONUCLEOPROTEIN_COMPLEX_SUBUNIT_ORGANIZATION	Sim	GOCC_POLYSOMAL_RIBOSOME	0.055814
GOBP_NUCLEOSIDE_TRIPHOSPHATE_METABOLIC_PROCESS	Sim	GOMF_CATION_CHANNEL_ACTIVITY	0.0558292
GOBP_POSITIVE_REGULATION_OF_ENDOCYTOSIS	Sim	GOBP_CELLULAR_ION_HOMEOSTASIS	0.0559006
GOBP_POSITIVE_REGULATION_OF_BINDING	Sim	GOBP_REGULATION_OF_ION_TRANSPORT	0.0559006
GOBP_LIPID_OXIDATION	Sim	GOBP_PURINE_CONTAINING_COMPOUND_METABOLIC_PROCESS	0.0559211
GOBP_PURINE_CONTAINING_COMPOUND_METABOLIC_PROCESS	Sim	GOBP_CELLULAR_ION_HOMEOSTASIS	0.0559441
GOBP_MONOCARBOXYLIC_ACID_METABOLIC_PROCESS	Sim	GOBP_CELLULAR_ION_HOMEOSTASIS	0.0560272
GOBP_POSITIVE_REGULATION_OF_ENDOCYTOSIS	Sim	GOBP_REGULATION_OF_INTRACELLULAR_TRANSPORT	0.0560345
GOBP_NUCLEOSIDE_TRIPHOSPHATE_METABOLIC_PROCESS	Sim	GOBP_RESPONSE_TO_METAL_ION	0.056042
GOBP_ESTABLISHMENT_OF_MITOCHONDRION_LOCALIZATION	Sim	GOBP_REGULATION_OF_MITOCHONDRIAL_MEMBRANE_PERMEABILITY_INVOLVED_IN_APOPTOTIC_PROCESS	0.056338
GOBP_WOUND_HEALING	Sim	GOCC_NUCLEAR_ENVELOPE	0.0563725
GOBP_REGULATION_OF_MITOCHONDRIAL_MEMBRANE_POTENTIAL	Sim	GOBP_POSITIVE_REGULATION_OF_ESTABLISHMENT_OF_PROTEIN_LOCALIZATION	0.0564706
GOBP_MONOCARBOXYLIC_ACID_METABOLIC_PROCESS	Sim	GOBP_RESPONSE_TO_REACTIVE_OXYGEN_SPECIES	0.0564706
GOCC_NUCLEAR_ENVELOPE	Sim	GOBP_NON_MEMBRANE_BOUNDED_ORGANELLE_ASSEMBLY	0.0565111
GOBP_BASEMENT_MEMBRANE_ORGANIZATION	Sim	GOBP_REGULATION_OF_CELL_SUBSTRATE_JUNCTION_ORGANIZATION	0.0566038
GOBP_NEGATIVE_REGULATION_OF_ION_TRANSMEMBRANE_TRANSPORT	Sim	GOBP_POSITIVE_REGULATION_OF_DNA_BINDING	0.0568182
GOBP_REGULATION_OF_INTRACELLULAR_TRANSPORT	Sim	GOBP_NEGATIVE_REGULATION_OF_HYDROLASE_ACTIVITY	0.056899
GOCC_VACUOLAR_MEMBRANE	Sim	GOBP_REGULATION_OF_SPINDLE_ASSEMBLY	0.0569395
GOBP_POSITIVE_REGULATION_OF_ESTABLISHMENT_OF_PROTEIN_LOCALIZATION	Sim	GOBP_NEGATIVE_REGULATION_OF_HYDROLASE_ACTIVITY	0.0569801
GOBP_POSITIVE_REGULATION_OF_ENDOCYTOSIS	Sim	GOBP_NEGATIVE_REGULATION_OF_HYDROLASE_ACTIVITY	0.0570265
GOBP_NUCLEOSIDE_TRIPHOSPHATE_METABOLIC_PROCESS	Sim	GOBP_CATION_TRANSMEMBRANE_TRANSPORT	0.0570902
GOBP_REGULATION_OF_MITOCHONDRIAL_OUTER_MEMBRANE_PERMEABILIZATION_INVOLVED_IN_APOPTOTIC_SIGNALING_PATHWAY	Sim	GOBP_SIGNAL_TRANSDUCTION_BY_P53_CLASS_MEDIATOR	0.0571429
GOBP_ESTABLISHMENT_OF_MITOCHONDRION_LOCALIZATION	Sim	GOBP_POSITIVE_REGULATION_OF_MITOCHONDRIAL_MEMBRANE_PERMEABILITY	0.0571429
GOBP_RESPONSE_TO_METAL_ION	Sim	GOBP_POSITIVE_REGULATION_OF_BINDING	0.0571429
GOBP_PURINE_CONTAINING_COMPOUND_METABOLIC_PROCESS	Sim	GOBP_CATION_TRANSMEMBRANE_TRANSPORT	0.057187
GOMF_PROTEASE_BINDING	Sim	GOBP_REGULATION_OF_INTRACELLULAR_TRANSPORT	0.0573614
GOBP_ENERGY_DERIVATION_BY_OXIDATION_OF_ORGANIC_COMPOUNDS	Sim	GOBP_NEGATIVE_REGULATION_OF_TRANSMEMBRANE_TRANSPORT	0.0576132
GOBP_POSITIVE_REGULATION_OF_LONG_TERM_SYNAPTIC_POTENTIATION	Sim	GOBP_POSITIVE_REGULATION_OF_ION_TRANSMEMBRANE_TRANSPORT	0.0576132
GOBP_POSITIVE_REGULATION_OF_ENDOCYTOSIS	Sim	GOBP_CATION_TRANSMEMBRANE_TRANSPORT	0.0576307
GOBP_NEGATIVE_REGULATION_OF_TRANSMEMBRANE_TRANSPORT	Sim	GOBP_POSITIVE_REGULATION_OF_DNA_BINDING	0.0576923
GOBP_FATTY_ACID_BETA_OXIDATION	Sim	GOBP_SULFUR_COMPOUND_BIOSYNTHETIC_PROCESS	0.0578035
GOBP_CATION_TRANSMEMBRANE_TRANSPORT	Sim	GOCC_NUCLEAR_ENVELOPE	0.0578313
GOBP_POSITIVE_REGULATION_OF_PROTEIN_LOCALIZATION	Sim	GOBP_POSITIVE_REGULATION_OF_DNA_BINDING	0.0578662
GOBP_REGULATION_OF_CELLULAR_AMINE_METABOLIC_PROCESS	Sim	GOBP_POSITIVE_REGULATION_OF_LONG_TERM_SYNAPTIC_POTENTIATION	0.057971
GOBP_POSITIVE_REGULATION_OF_ENDOCYTOSIS	Sim	GOBP_CELLULAR_METAL_ION_HOMEOSTASIS	0.057971
GOBP_ENERGY_DERIVATION_BY_OXIDATION_OF_ORGANIC_COMPOUNDS	Sim	GOBP_REGULATION_OF_ESTABLISHMENT_OF_PROTEIN_LOCALIZATION	0.0585049
GOBP_RIBOSOME_BIOGENESIS	Sim	GOBP_TELOMERE_MAINTENANCE_VIA_TELOMERE_LENGTHENING	0.0586667
GOCC_ORGANELLE_INNER_MEMBRANE	Sim	GOMF_CATION_CHANNEL_ACTIVITY	0.0586957
GOMF_NITRIC_OXIDE_SYNTHASE_BINDING	Sim	GOBP_NEGATIVE_REGULATION_OF_TRANSMEMBRANE_TRANSPORT	0.0588235
GOBP_REGULATION_OF_MITOCHONDRIAL_MEMBRANE_POTENTIAL	Sim	GOBP_SIGNAL_TRANSDUCTION_BY_P53_CLASS_MEDIATOR	0.0588235
GOBP_LAMELLIPODIUM_ORGANIZATION	Sim	GOBP_WOUND_HEALING	0.0590717
GOBP_REGULATION_OF_ESTABLISHMENT_OF_PROTEIN_LOCALIZATION	Sim	GOCC_CELL_CELL_JUNCTION	0.0591928
GOBP_TELOMERE_MAINTENANCE_VIA_TELOMERE_LENGTHENING	Sim	GOBP_POSITIVE_REGULATION_OF_DNA_BINDING	0.0592593
GOBP_FATTY_ACID_METABOLIC_PROCESS	Sim	GOBP_RESPONSE_TO_REACTIVE_OXYGEN_SPECIES	0.0592824
GOBP_POSITIVE_REGULATION_OF_ION_TRANSMEMBRANE_TRANSPORT	Sim	GOCC_CELL_CELL_JUNCTION	0.0592992
GOBP_REGULATION_OF_MITOCHONDRIAL_MEMBRANE_POTENTIAL	Sim	GOBP_REGULATION_OF_ESTABLISHMENT_OF_PROTEIN_LOCALIZATION	0.0593472
GOBP_RESPONSE_TO_REACTIVE_OXYGEN_SPECIES	Sim	GOBP_WOUND_HEALING	0.0594406
GOBP_CELLULAR_RESPONSE_TO_REACTIVE_OXYGEN_SPECIES	Sim	GOBP_POSITIVE_REGULATION_OF_PROTEIN_LOCALIZATION	0.0596546
GOBP_ESTABLISHMENT_OF_PROTEIN_LOCALIZATION_TO_CHROMOSOME	Sim	GOBP_NUCLEOSOME_ORGANIZATION	0.0597015
GOBP_CELLULAR_RESPIRATION	Sim	GOBP_RESPONSE_TO_REACTIVE_OXYGEN_SPECIES	0.0597701
GOCC_SARCOLEMMA	Sim	GOCC_NUCLEAR_ENVELOPE	0.06
GOBP_NUCLEOSIDE_TRIPHOSPHATE_BIOSYNTHETIC_PROCESS	Sim	GOMF_CATION_CHANNEL_ACTIVITY	0.0600858
GOCC_SARCOLEMMA	Sim	GOBP_POSITIVE_REGULATION_OF_SYNAPTIC_TRANSMISSION	0.0601202
GOBP_LIPID_OXIDATION	Sim	GOBP_ICOSANOID_METABOLIC_PROCESS	0.0601504
GOBP_MONOCARBOXYLIC_ACID_METABOLIC_PROCESS	Sim	GOBP_POSITIVE_REGULATION_OF_ESTABLISHMENT_OF_PROTEIN_LOCALIZATION	0.0601805
GOBP_REGULATION_OF_INTRACELLULAR_TRANSPORT	Sim	GOBP_CELLULAR_METAL_ION_HOMEOSTASIS	0.0602094
GOMF_VOLTAGE_GATED_CHANNEL_ACTIVITY	Sim	GOBP_POSITIVE_REGULATION_OF_SYNAPTIC_TRANSMISSION	0.0602637
GOBP_ENERGY_DERIVATION_BY_OXIDATION_OF_ORGANIC_COMPOUNDS	Sim	GOBP_CELLULAR_METAL_ION_HOMEOSTASIS	0.0602883
GOBP_CELLULAR_RESPONSE_TO_REACTIVE_OXYGEN_SPECIES	Sim	GOBP_REGULATION_OF_ESTABLISHMENT_OF_PROTEIN_LOCALIZATION	0.0603567
GOBP_NUCLEOSIDE_TRIPHOSPHATE_METABOLIC_PROCESS	Sim	GOBP_REGULATION_OF_ESTABLISHMENT_OF_PROTEIN_LOCALIZATION	0.0603949
GOBP_RESPONSE_TO_METAL_ION	Sim	GOCC_CELL_CELL_JUNCTION	0.0606061
GOCC_SARCOLEMMA	Sim	GOBP_POSITIVE_REGULATION_OF_PROTEIN_LOCALIZATION	0.0606061
GOBP_NEGATIVE_REGULATION_OF_ION_TRANSMEMBRANE_TRANSPORT	Sim	GOBP_NEGATIVE_REGULATION_OF_INTRACELLULAR_PROTEIN_TRANSPORT	0.0606061
GOBP_ENERGY_DERIVATION_BY_OXIDATION_OF_ORGANIC_COMPOUNDS	Sim	GOBP_RESPONSE_TO_REACTIVE_OXYGEN_SPECIES	0.0607211
GOBP_RESPONSE_TO_METAL_ION	Sim	GOMF_VOLTAGE_GATED_CHANNEL_ACTIVITY	0.0607287
GOBP_ENERGY_DERIVATION_BY_OXIDATION_OF_ORGANIC_COMPOUNDS	Sim	GOBP_CELLULAR_ION_HOMEOSTASIS	0.0608187
GOBP_NEGATIVE_REGULATION_OF_TRANSMEMBRANE_TRANSPORT	Sim	GOBP_NEGATIVE_REGULATION_OF_INTRACELLULAR_PROTEIN_TRANSPORT	0.0609137
GOBP_PROTON_TRANSMEMBRANE_TRANSPORT	Sim	GOBP_ELECTRON_TRANSPORT_CHAIN	0.0609137
GOBP_CELLULAR_ION_HOMEOSTASIS	Sim	GOCC_NUCLEAR_ENVELOPE	0.0609244
GOBP_PURINE_CONTAINING_COMPOUND_METABOLIC_PROCESS	Sim	GOBP_POSITIVE_REGULATION_OF_ESTABLISHMENT_OF_PROTEIN_LOCALIZATION	0.0609756
GOBP_NEGATIVE_REGULATION_OF_HYDROLASE_ACTIVITY	Sim	GOBP_NEGATIVE_REGULATION_OF_RESPONSE_TO_WOUNDING	0.0610022
GOBP_LAMELLIPODIUM_ORGANIZATION	Sim	GOCC_CELL_CELL_JUNCTION	0.0611916
GOCC_VACUOLAR_MEMBRANE	Sim	GOCC_NUCLEAR_ENVELOPE	0.0612245
GOBP_AEROBIC_RESPIRATION	Sim	GOBP_MONOCARBOXYLIC_ACID_METABOLIC_PROCESS	0.0613932
GOMF_NAD_BINDING	Sim	GOCC_MITOCHONDRIAL_MATRIX	0.0614525
GOCC_SARCOLEMMA	Sim	GOBP_POSITIVE_REGULATION_OF_ENDOCYTOSIS	0.0616438
GOBP_PURINE_CONTAINING_COMPOUND_BIOSYNTHETIC_PROCESS	Sim	GOBP_ORGANIC_ACID_CATABOLIC_PROCESS	0.0618102
GOBP_CELLULAR_RESPIRATION	Sim	GOBP_CELLULAR_RESPONSE_TO_REACTIVE_OXYGEN_SPECIES	0.0618557
GOBP_REGULATION_OF_MITOCHONDRIAL_MEMBRANE_POTENTIAL	Sim	GOBP_POSITIVE_REGULATION_OF_PROTEIN_LOCALIZATION	0.0618557
GOBP_ORGANIC_ACID_CATABOLIC_PROCESS	Sim	GOBP_SULFUR_COMPOUND_BIOSYNTHETIC_PROCESS	0.0619195
GOBP_EPIBOLY	Sim	GOBP_NEGATIVE_REGULATION_OF_RESPONSE_TO_WOUNDING	0.0620155
GOBP_PURINE_CONTAINING_COMPOUND_METABOLIC_PROCESS	Sim	GOBP_MONOCARBOXYLIC_ACID_CATABOLIC_PROCESS	0.0621931
GOBP_RESPONSE_TO_REACTIVE_OXYGEN_SPECIES	Sim	GOBP_NEGATIVE_REGULATION_OF_INTRACELLULAR_TRANSPORT	0.0622568
GOBP_REGULATION_OF_MITOCHONDRIAL_MEMBRANE_POTENTIAL	Sim	GOCC_ORGANELLE_INNER_MEMBRANE	0.0623145
GOBP_NUCLEOSIDE_TRIPHOSPHATE_METABOLIC_PROCESS	Sim	GOBP_POSITIVE_REGULATION_OF_PROTEIN_LOCALIZATION	0.0624187
GOBP_RIBONUCLEOPROTEIN_COMPLEX_BIOGENESIS	Sim	GOBP_RNA_TEMPLATED_DNA_BIOSYNTHETIC_PROCESS	0.0625
GOMF_PRIMARY_ACTIVE_TRANSMEMBRANE_TRANSPORTER_ACTIVITY	Sim	GOCC_SARCOLEMMA	0.0625
GOBP_ENERGY_DERIVATION_BY_OXIDATION_OF_ORGANIC_COMPOUNDS	Sim	GOBP_CELLULAR_RESPONSE_TO_REACTIVE_OXYGEN_SPECIES	0.0625
GOBP_CELLULAR_RESPIRATION	Sim	GOBP_RESPONSE_TO_METAL_ION	0.0628466
GOBP_WOUND_HEALING	Sim	GOBP_MOVEMENT_IN_HOST	0.0628684
GOBP_CELLULAR_RESPONSE_TO_REACTIVE_OXYGEN_SPECIES	Sim	GOBP_NEGATIVE_REGULATION_OF_HYDROLASE_ACTIVITY	0.0629921
GOBP_RESPONSE_TO_METAL_ION	Sim	GOCC_NUCLEAR_ENVELOPE	0.0630137
GOCC_SARCOLEMMA	Sim	GOCC_VESICLE_MEMBRANE	0.0632111
GOBP_PURINE_CONTAINING_COMPOUND_METABOLIC_PROCESS	Sim	GOBP_POSITIVE_REGULATION_OF_PROTEIN_LOCALIZATION	0.0634596
GOCC_LARGE_RIBOSOMAL_SUBUNIT	Sim	GOBP_NON_MEMBRANE_BOUNDED_ORGANELLE_ASSEMBLY	0.063745
GOCC_SARCOLEMMA	Sim	GOBP_REGULATION_OF_ESTABLISHMENT_OF_PROTEIN_LOCALIZATION	0.0638298
GOBP_NUCLEOSIDE_TRIPHOSPHATE_METABOLIC_PROCESS	Sim	GOBP_POSITIVE_REGULATION_OF_BINDING	0.0639659
GOBP_POSITIVE_REGULATION_OF_ENDOCYTOSIS	Sim	GOBP_POSITIVE_REGULATION_OF_LONG_TERM_SYNAPTIC_POTENTIATION	0.0641026
GOBP_DICARBOXYLIC_ACID_METABOLIC_PROCESS	Sim	GOBP_MONOCARBOXYLIC_ACID_METABOLIC_PROCESS	0.0641711
GOBP_CYTOPLASMIC_TRANSLATION	Sim	GOMF_RIBOSOME_BINDING	0.0642202
GOBP_NEGATIVE_REGULATION_OF_ION_TRANSMEMBRANE_TRANSPORT	Sim	GOBP_POSITIVE_REGULATION_OF_BINDING	0.0643087
GOBP_CELLULAR_RESPIRATION	Sim	GOMF_NAD_BINDING	0.0645161
GOBP_POSITIVE_REGULATION_OF_PROTEIN_LOCALIZATION	Sim	GOCC_NUCLEAR_ENVELOPE	0.0646552
GOBP_RNA_TEMPLATED_DNA_BIOSYNTHETIC_PROCESS	Sim	GOBP_POSITIVE_REGULATION_OF_PROTEIN_LOCALIZATION	0.0647482
GOBP_RIBONUCLEOPROTEIN_COMPLEX_BIOGENESIS	Sim	GOBP_TELOMERE_MAINTENANCE_VIA_TELOMERE_LENGTHENING	0.0647773
GOBP_POSITIVE_REGULATION_OF_ESTABLISHMENT_OF_PROTEIN_LOCALIZATION	Sim	GOBP_POSITIVE_REGULATION_OF_ENDOCYTOSIS	0.0647948
GOBP_MONOCARBOXYLIC_ACID_METABOLIC_PROCESS	Sim	GOBP_RESPONSE_TO_METAL_ION	0.0648536
GOBP_POSITIVE_REGULATION_OF_ENDOCYTOSIS	Sim	GOBP_POSITIVE_REGULATION_OF_ION_TRANSMEMBRANE_TRANSPORT	0.0648968
GOBP_RESPONSE_TO_REACTIVE_OXYGEN_SPECIES	Sim	GOBP_CELLULAR_METAL_ION_HOMEOSTASIS	0.0649351
GOBP_ENERGY_DERIVATION_BY_OXIDATION_OF_ORGANIC_COMPOUNDS	Sim	GOBP_LIPID_OXIDATION	0.0649351
GOBP_NEGATIVE_REGULATION_OF_HYDROLASE_ACTIVITY	Sim	GOBP_REGULATION_OF_ION_TRANSPORT	0.0650836
GOBP_PROTON_TRANSMEMBRANE_TRANSPORT	Sim	GOCC_ORGANELLE_INNER_MEMBRANE	0.0650888
GOBP_CELLULAR_METAL_ION_HOMEOSTASIS	Sim	GOCC_NUCLEAR_ENVELOPE	0.0651163
GOCC_ORGANELLE_INNER_MEMBRANE	Sim	GOBP_CELLULAR_ION_HOMEOSTASIS	0.0652174
GOBP_NUCLEOSIDE_TRIPHOSPHATE_METABOLIC_PROCESS	Sim	GOBP_POSITIVE_REGULATION_OF_ESTABLISHMENT_OF_PROTEIN_LOCALIZATION	0.0653595
GOBP_POSITIVE_REGULATION_OF_SYNAPTIC_TRANSMISSION	Sim	GOBP_POSITIVE_REGULATION_OF_ENDOCYTOSIS	0.0653595
GOBP_FATTY_ACID_METABOLIC_PROCESS	Sim	GOBP_REGULATION_OF_ION_TRANSPORT	0.0654129
GOBP_REGULATION_OF_INTRACELLULAR_TRANSPORT	Sim	GOBP_CELLULAR_ION_HOMEOSTASIS	0.0654206
GOBP_WOUND_HEALING	Sim	GOCC_VESICLE_MEMBRANE	0.0655412
GOBP_PROTON_TRANSMEMBRANE_TRANSPORT	Sim	GOBP_ENERGY_DERIVATION_BY_OXIDATION_OF_ORGANIC_COMPOUNDS	0.0655738
GOBP_WOUND_HEALING	Sim	GOBP_NON_MEMBRANE_BOUNDED_ORGANELLE_ASSEMBLY	0.0656168
GOBP_MONOCARBOXYLIC_ACID_METABOLIC_PROCESS	Sim	GOBP_POSITIVE_REGULATION_OF_PROTEIN_LOCALIZATION	0.0658579
GOCC_NUCLEAR_ENVELOPE	Sim	GOCC_VESICLE_MEMBRANE	0.0661001
GOBP_NEGATIVE_REGULATION_OF_NUCLEOCYTOPLASMIC_TRANSPORT	Sim	GOBP_NEGATIVE_REGULATION_OF_TRANSPORTER_ACTIVITY	0.0661157
GOBP_PROTON_TRANSMEMBRANE_TRANSPORT	Sim	GOBP_PURINE_CONTAINING_COMPOUND_METABOLIC_PROCESS	0.0663176
GOBP_CELLULAR_RESPONSE_TO_REACTIVE_OXYGEN_SPECIES	Sim	GOBP_REGULATION_OF_INTRACELLULAR_TRANSPORT	0.0665281
GOBP_DICARBOXYLIC_ACID_METABOLIC_PROCESS	Sim	GOBP_PURINE_CONTAINING_COMPOUND_METABOLIC_PROCESS	0.0665499
GOBP_SIGNAL_TRANSDUCTION_BY_P53_CLASS_MEDIATOR	Sim	GOBP_REGULATION_OF_MITOCHONDRIAL_MEMBRANE_PERMEABILITY	0.0666667
GOBP_SIGNAL_TRANSDUCTION_BY_P53_CLASS_MEDIATOR	Sim	GOBP_RIBONUCLEOPROTEIN_COMPLEX_BIOGENESIS	0.0669014
GOCC_ORGANELLE_INNER_MEMBRANE	Sim	GOBP_CELLULAR_METAL_ION_HOMEOSTASIS	0.0671937
GOBP_PURINE_CONTAINING_COMPOUND_METABOLIC_PROCESS	Sim	GOBP_REGULATION_OF_ESTABLISHMENT_OF_PROTEIN_LOCALIZATION	0.0673527
GOCC_ORGANELLE_INNER_MEMBRANE	Sim	GOBP_FATTY_ACID_METABOLIC_PROCESS	0.0675024
GOBP_FATTY_ACID_METABOLIC_PROCESS	Sim	GOBP_REGULATION_OF_ESTABLISHMENT_OF_PROTEIN_LOCALIZATION	0.0675024
GOBP_REGULATION_OF_MITOCHONDRIAL_MEMBRANE_POTENTIAL	Sim	GOBP_NEGATIVE_REGULATION_OF_TRANSMEMBRANE_TRANSPORT	0.0675105
GOBP_POSITIVE_REGULATION_OF_PROTEIN_LOCALIZATION	Sim	GOBP_NEGATIVE_REGULATION_OF_HYDROLASE_ACTIVITY	0.0675204
GOBP_NEGATIVE_REGULATION_OF_TRANSPORTER_ACTIVITY	Sim	GOBP_REGULATION_OF_ESTABLISHMENT_OF_PROTEIN_LOCALIZATION	0.0676471
GOBP_POSITIVE_REGULATION_OF_ESTABLISHMENT_OF_PROTEIN_LOCALIZATION	Sim	GOBP_TELOMERE_MAINTENANCE_VIA_TELOMERE_LENGTHENING	0.0677966
GOBP_RESPONSE_TO_REACTIVE_OXYGEN_SPECIES	Sim	GOBP_POSITIVE_REGULATION_OF_ESTABLISHMENT_OF_PROTEIN_LOCALIZATION	0.0683112
GOBP_RESPONSE_TO_REACTIVE_OXYGEN_SPECIES	Sim	GOBP_NEGATIVE_REGULATION_OF_HYDROLASE_ACTIVITY	0.0684685
GOMF_RRNA_BINDING	Sim	GOMF_RIBOSOME_BINDING	0.0684932
GOMF_VOLTAGE_GATED_CHANNEL_ACTIVITY	Sim	GOBP_NEGATIVE_REGULATION_OF_TRANSPORTER_ACTIVITY	0.0684932
GOBP_POSITIVE_REGULATION_OF_PROTEIN_LOCALIZATION	Sim	GOBP_NON_MEMBRANE_BOUNDED_ORGANELLE_ASSEMBLY	0.0686499
GOBP_WOUND_HEALING	Sim	GOBP_CATION_TRANSMEMBRANE_TRANSPORT	0.0687343
GOCC_ORGANELLE_INNER_MEMBRANE	Sim	GOBP_ORGANIC_ACID_CATABOLIC_PROCESS	0.0687961
GOBP_SIGNAL_TRANSDUCTION_BY_P53_CLASS_MEDIATOR	Sim	GOCC_CYTOSOLIC_RIBOSOME	0.0689655
GOBP_MOVEMENT_IN_HOST	Sim	GOCC_VESICLE_MEMBRANE	0.0691489
GOMF_VOLTAGE_GATED_CHANNEL_ACTIVITY	Sim	GOBP_NEGATIVE_REGULATION_OF_TRANSMEMBRANE_TRANSPORT	0.0691643
GOBP_NUCLEOSIDE_PHOSPHATE_BIOSYNTHETIC_PROCESS	Sim	GOBP_FATTY_ACID_METABOLIC_PROCESS	0.0694444
GOBP_NEGATIVE_REGULATION_OF_TRANSPORTER_ACTIVITY	Sim	GOBP_REGULATION_OF_INTRACELLULAR_TRANSPORT	0.0694444
GOMF_NAD_BINDING	Sim	GOBP_CELLULAR_RESPONSE_TO_TOXIC_SUBSTANCE	0.0695652
GOMF_NAD_BINDING	Sim	GOBP_FATTY_ACID_BETA_OXIDATION	0.0699301
GOBP_RESPONSE_TO_METAL_ION	Sim	GOBP_POSITIVE_REGULATION_OF_SYNAPTIC_TRANSMISSION	0.0699523
GOBP_NEGATIVE_REGULATION_OF_TRANSMEMBRANE_TRANSPORT	Sim	GOBP_POSITIVE_REGULATION_OF_BINDING	0.0699708
GOBP_ELECTRON_TRANSPORT_CHAIN	Sim	GOCC_MITOCHONDRIAL_MATRIX	0.07
GOBP_RNA_TEMPLATED_DNA_BIOSYNTHETIC_PROCESS	Sim	GOBP_POSITIVE_REGULATION_OF_ESTABLISHMENT_OF_PROTEIN_LOCALIZATION	0.0701754
GOBP_POSITIVE_REGULATION_OF_PROTEIN_LOCALIZATION	Sim	GOBP_TELOMERE_MAINTENANCE_VIA_TELOMERE_LENGTHENING	0.0701754
GOBP_PURINE_CONTAINING_COMPOUND_BIOSYNTHETIC_PROCESS	Sim	GOBP_DICARBOXYLIC_ACID_METABOLIC_PROCESS	0.0702875
GOBP_RIBONUCLEOPROTEIN_COMPLEX_BIOGENESIS	Sim	GOCC_MITOCHONDRIAL_MATRIX	0.0703235
GOBP_RIBOSOMAL_LARGE_SUBUNIT_BIOGENESIS	Sim	GOBP_RIBOSOMAL_SMALL_SUBUNIT_BIOGENESIS	0.0704225
GOBP_NEGATIVE_REGULATION_OF_TRANSPORTER_ACTIVITY	Sim	GOBP_NEGATIVE_REGULATION_OF_INTRACELLULAR_PROTEIN_TRANSPORT	0.0704225
GOMF_NUCLEOTIDE_TRANSMEMBRANE_TRANSPORTER_ACTIVITY	Sim	GOBP_REGULATION_OF_MITOCHONDRIAL_MEMBRANE_PERMEABILITY	0.0705882
GOBP_REGULATION_OF_INTRACELLULAR_TRANSPORT	Sim	GOCC_VESICLE_MEMBRANE	0.0706127
GOBP_POSITIVE_REGULATION_OF_ESTABLISHMENT_OF_PROTEIN_LOCALIZATION	Sim	GOCC_VESICLE_MEMBRANE	0.0706861
GOBP_CELLULAR_METAL_ION_HOMEOSTASIS	Sim	GOCC_VACUOLAR_MEMBRANE	0.0707965
GOBP_CELLULAR_METAL_ION_HOMEOSTASIS	Sim	GOCC_CELL_CELL_JUNCTION	0.0712042
GOBP_POSITIVE_REGULATION_OF_ENDOCYTOSIS	Sim	GOBP_REGULATION_OF_ION_TRANSPORT	0.0712695
GOBP_AEROBIC_RESPIRATION	Sim	GOMF_NAD_BINDING	0.0714286
GOBP_REGULATION_OF_MITOCHONDRIAL_MEMBRANE_POTENTIAL	Sim	GOBP_RESPONSE_TO_OXYGEN_RADICAL	0.0714286
GOCC_VACUOLAR_MEMBRANE	Sim	GOBP_CATION_TRANSMEMBRANE_TRANSPORT	0.0714958
GOBP_REGULATION_OF_ESTABLISHMENT_OF_PROTEIN_LOCALIZATION	Sim	GOBP_NEGATIVE_REGULATION_OF_HYDROLASE_ACTIVITY	0.0715037
GOBP_PROTON_TRANSMEMBRANE_TRANSPORT	Sim	GOMF_OXIDOREDUCTION_DRIVEN_ACTIVE_TRANSMEMBRANE_TRANSPORTER_ACTIVITY	0.0719424
GOBP_SIGNAL_TRANSDUCTION_BY_P53_CLASS_MEDIATOR	Sim	GOBP_REGULATION_OF_MITOCHONDRIAL_MEMBRANE_PERMEABILITY_INVOLVED_IN_APOPTOTIC_PROCESS	0.0721649
GOCC_MITOCHONDRIAL_MATRIX	Sim	GOBP_SULFUR_COMPOUND_BIOSYNTHETIC_PROCESS	0.0721649
GOBP_PROTON_TRANSMEMBRANE_TRANSPORT	Sim	GOBP_NUCLEOSIDE_PHOSPHATE_BIOSYNTHETIC_PROCESS	0.0724234
GOBP_NUCLEOSIDE_PHOSPHATE_BIOSYNTHETIC_PROCESS	Sim	GOBP_ORGANIC_ACID_CATABOLIC_PROCESS	0.0724346
GOMF_NITRIC_OXIDE_SYNTHASE_BINDING	Sim	GOBP_NEGATIVE_REGULATION_OF_ION_TRANSMEMBRANE_TRANSPORT	0.0724638
GOBP_SIGNAL_TRANSDUCTION_BY_P53_CLASS_MEDIATOR	Sim	GOBP_POSITIVE_REGULATION_OF_MITOCHONDRIAL_MEMBRANE_PERMEABILITY	0.0725389
GOMF_NAD_BINDING	Sim	GOBP_MONOCARBOXYLIC_ACID_CATABOLIC_PROCESS	0.0725389
GOBP_REGULATION_OF_ESTABLISHMENT_OF_PROTEIN_LOCALIZATION	Sim	GOCC_NUCLEAR_ENVELOPE	0.072549
GOBP_RIBONUCLEOPROTEIN_COMPLEX_SUBUNIT_ORGANIZATION	Sim	GOBP_SIGNAL_TRANSDUCTION_BY_P53_CLASS_MEDIATOR	0.0727273
GOCC_CYTOPLASMIC_DYNEIN_COMPLEX	Sim	GOBP_REGULATION_OF_SPINDLE_ASSEMBLY	0.0727273
GOBP_REGULATION_OF_MITOCHONDRIAL_MEMBRANE_POTENTIAL	Sim	GOBP_NUCLEOSIDE_PHOSPHATE_BIOSYNTHETIC_PROCESS	0.0728291
GOBP_REGULATION_OF_ION_TRANSPORT	Sim	GOCC_NUCLEAR_ENVELOPE	0.0729685
GOBP_REGULATION_OF_ESTABLISHMENT_OF_PROTEIN_LOCALIZATION	Sim	GOBP_POSITIVE_REGULATION_OF_ENDOCYTOSIS	0.0730337
GOBP_RESPONSE_TO_REACTIVE_OXYGEN_SPECIES	Sim	GOBP_POSITIVE_REGULATION_OF_PROTEIN_LOCALIZATION	0.0730994
GOBP_RESPONSE_TO_REACTIVE_OXYGEN_SPECIES	Sim	GOBP_CELLULAR_ION_HOMEOSTASIS	0.0734463
GOBP_ENERGY_DERIVATION_BY_OXIDATION_OF_ORGANIC_COMPOUNDS	Sim	GOBP_FATTY_ACID_METABOLIC_PROCESS	0.0736041
GOBP_PROTON_TRANSMEMBRANE_TRANSPORT	Sim	GOBP_ATP_SYNTHESIS_COUPLED_ELECTRON_TRANSPORT	0.0736196
GOMF_PROTON_TRANSMEMBRANE_TRANSPORTER_ACTIVITY	Sim	GOBP_PURINE_CONTAINING_COMPOUND_METABOLIC_PROCESS	0.0739496
GOCC_PHAGOCYTIC_VESICLE_MEMBRANE	Sim	GOCC_VESICLE_MEMBRANE	0.0739599
GOBP_PURINE_CONTAINING_COMPOUND_BIOSYNTHETIC_PROCESS	Sim	GOBP_FATTY_ACID_METABOLIC_PROCESS	0.0739645
GOBP_NEGATIVE_REGULATION_OF_ION_TRANSMEMBRANE_TRANSPORT	Sim	GOBP_REGULATION_OF_ESTABLISHMENT_OF_PROTEIN_LOCALIZATION	0.0739687
GOMF_PROTEASE_BINDING	Sim	GOBP_WOUND_HEALING	0.0740741
GOBP_RIBOSE_PHOSPHATE_BIOSYNTHETIC_PROCESS	Sim	GOBP_FATTY_ACID_METABOLIC_PROCESS	0.0744048
GOCC_CELL_CELL_JUNCTION	Sim	GOBP_CELLULAR_ION_HOMEOSTASIS	0.0744986
GOBP_POSITIVE_REGULATION_OF_ENDOCYTOSIS	Sim	GOCC_VESICLE_MEMBRANE	0.0745672
GOBP_NEGATIVE_REGULATION_OF_TRANSMEMBRANE_TRANSPORT	Sim	GOBP_POSITIVE_REGULATION_OF_PROTEIN_LOCALIZATION	0.0746501
GOBP_NEGATIVE_REGULATION_OF_ION_TRANSMEMBRANE_TRANSPORT	Sim	GOBP_REGULATION_OF_INTRACELLULAR_TRANSPORT	0.0747253
GOBP_RESPONSE_TO_REACTIVE_OXYGEN_SPECIES	Sim	GOBP_REGULATION_OF_ESTABLISHMENT_OF_PROTEIN_LOCALIZATION	0.0747423
GOCC_ORGANELLE_INNER_MEMBRANE	Sim	GOMF_NADH_DEHYDROGENASE_ACTIVITY	0.0752864
GOBP_PROTON_TRANSMEMBRANE_TRANSPORT	Sim	GOBP_NEGATIVE_REGULATION_OF_TRANSMEMBRANE_TRANSPORT	0.0753138
GOBP_RIBOSOME_BIOGENESIS	Sim	GOBP_SIGNAL_TRANSDUCTION_BY_P53_CLASS_MEDIATOR	0.0757238
GOBP_RESPONSE_TO_METAL_ION	Sim	GOBP_POSITIVE_REGULATION_OF_ENDOCYTOSIS	0.0758294
GOBP_ENERGY_DERIVATION_BY_OXIDATION_OF_ORGANIC_COMPOUNDS	Sim	GOBP_RESPONSE_TO_METAL_ION	0.0758294
GOBP_RIBONUCLEOPROTEIN_COMPLEX_BIOGENESIS	Sim	GOBP_CYTOPLASMIC_TRANSLATIONAL_INITIATION	0.0760626
GOMF_VOLTAGE_GATED_CHANNEL_ACTIVITY	Sim	GOBP_NEGATIVE_REGULATION_OF_ION_TRANSMEMBRANE_TRANSPORT	0.0761905
GOBP_PROTON_TRANSMEMBRANE_TRANSPORT	Sim	GOBP_MITOCHONDRIAL_RESPIRATORY_CHAIN_COMPLEX_ASSEMBLY	0.0765027
GOBP_LIPID_OXIDATION	Sim	GOCC_MITOCHONDRIAL_MATRIX	0.076555
GOBP_SIGNAL_TRANSDUCTION_BY_P53_CLASS_MEDIATOR	Sim	GOBP_POSITIVE_REGULATION_OF_DNA_BINDING	0.076555
GOBP_RESPONSE_TO_METAL_ION	Sim	GOBP_WOUND_HEALING	0.0766962
GOBP_MONOCARBOXYLIC_ACID_METABOLIC_PROCESS	Sim	GOBP_REGULATION_OF_ION_TRANSPORT	0.0768156
GOBP_REGULATION_OF_MITOCHONDRIAL_MEMBRANE_POTENTIAL	Sim	GOBP_REGULATION_OF_RESPONSE_TO_REACTIVE_OXYGEN_SPECIES	0.0775194
GOBP_REGULATION_OF_INTRACELLULAR_TRANSPORT	Sim	GOCC_NUCLEAR_ENVELOPE	0.0777202
GOBP_RIBOSE_PHOSPHATE_BIOSYNTHETIC_PROCESS	Sim	GOCC_MITOCHONDRIAL_MATRIX	0.077821
GOBP_POSITIVE_REGULATION_OF_ESTABLISHMENT_OF_PROTEIN_LOCALIZATION	Sim	GOBP_NEGATIVE_REGULATION_OF_TRANSMEMBRANE_TRANSPORT	0.0781893
GOBP_NUCLEOSIDE_PHOSPHATE_BIOSYNTHETIC_PROCESS	Sim	GOBP_DICARBOXYLIC_ACID_METABOLIC_PROCESS	0.0784314
GOBP_DICARBOXYLIC_ACID_METABOLIC_PROCESS	Sim	GOBP_REGULATION_OF_CELLULAR_AMINE_METABOLIC_PROCESS	0.0787402
GOBP_RIBONUCLEOPROTEIN_COMPLEX_SUBUNIT_ORGANIZATION	Sim	GOCC_LARGE_RIBOSOMAL_SUBUNIT	0.0794702
GOBP_CELLULAR_RESPIRATION	Sim	GOBP_MONOCARBOXYLIC_ACID_METABOLIC_PROCESS	0.079558
GOBP_LONG_CHAIN_FATTY_ACID_METABOLIC_PROCESS	Sim	GOBP_FATTY_ACID_BETA_OXIDATION	0.079602
GOCC_CYTOSOLIC_SMALL_RIBOSOMAL_SUBUNIT	Sim	GOBP_NON_MEMBRANE_BOUNDED_ORGANELLE_ASSEMBLY	0.0796253
GOBP_REGULATION_OF_ENDOCYTIC_RECYCLING	Sim	GOBP_POSITIVE_REGULATION_OF_LONG_TERM_SYNAPTIC_POTENTIATION	0.08
GOMF_RRNA_BINDING	Sim	GOBP_SIGNAL_TRANSDUCTION_BY_P53_CLASS_MEDIATOR	0.0803571
GOBP_REGULATION_OF_MITOCHONDRIAL_MEMBRANE_POTENTIAL	Sim	GOBP_PURINE_CONTAINING_COMPOUND_METABOLIC_PROCESS	0.0805604
GOBP_MONOCARBOXYLIC_ACID_CATABOLIC_PROCESS	Sim	GOCC_MITOCHONDRIAL_MATRIX	0.0807601
GOBP_FATTY_ACID_BETA_OXIDATION	Sim	GOCC_MITOCHONDRIAL_MATRIX	0.0808625
GOMF_CATION_CHANNEL_ACTIVITY	Sim	GOBP_POSITIVE_REGULATION_OF_SYNAPTIC_TRANSMISSION	0.0809595
GOBP_PROTON_TRANSMEMBRANE_TRANSPORT	Sim	GOBP_AEROBIC_ELECTRON_TRANSPORT_CHAIN	0.0816327
GOBP_REGULATION_OF_INTRACELLULAR_TRANSPORT	Sim	GOBP_CATION_TRANSMEMBRANE_TRANSPORT	0.0818103
GOBP_NUCLEOSIDE_PHOSPHATE_BIOSYNTHETIC_PROCESS	Sim	GOCC_MITOCHONDRIAL_MATRIX	0.0818505
GOBP_BILE_ACID_METABOLIC_PROCESS	Sim	GOCC_MICROBODY	0.0820513
GOBP_NEGATIVE_REGULATION_OF_ION_TRANSMEMBRANE_TRANSPORT	Sim	GOBP_POSITIVE_REGULATION_OF_ENDOCYTOSIS	0.0823045
GOBP_RESPONSE_TO_METAL_ION	Sim	GOCC_VESICLE_MEMBRANE	0.082519
GOBP_PROTON_TRANSMEMBRANE_TRANSPORT	Sim	GOBP_PURINE_CONTAINING_COMPOUND_BIOSYNTHETIC_PROCESS	0.0825397
GOBP_REGULATION_OF_INTRACELLULAR_TRANSPORT	Sim	GOBP_POSITIVE_REGULATION_OF_BINDING	0.0827068
GOMF_OXIDOREDUCTION_DRIVEN_ACTIVE_TRANSMEMBRANE_TRANSPORTER_ACTIVITY	Sim	GOBP_PURINE_CONTAINING_COMPOUND_METABOLIC_PROCESS	0.0827068
GOBP_REGULATION_OF_MITOCHONDRIAL_MEMBRANE_POTENTIAL	Sim	GOBP_PURINE_CONTAINING_COMPOUND_BIOSYNTHETIC_PROCESS	0.0830671
GOBP_NEGATIVE_REGULATION_OF_INTRACELLULAR_TRANSPORT	Sim	GOBP_NEGATIVE_REGULATION_OF_TRANSMEMBRANE_TRANSPORT	0.0833333
GOBP_RESPONSE_TO_REACTIVE_OXYGEN_SPECIES	Sim	GOBP_REGULATION_OF_INTRACELLULAR_TRANSPORT	0.0833333
GOBP_PROTON_TRANSMEMBRANE_TRANSPORT	Sim	GOBP_CELLULAR_RESPIRATION	0.0835821
GOBP_PROTON_TRANSMEMBRANE_TRANSPORT	Sim	GOBP_RIBOSE_PHOSPHATE_BIOSYNTHETIC_PROCESS	0.0836013
GOBP_CYTOPLASMIC_TRANSLATION	Sim	GOBP_NON_MEMBRANE_BOUNDED_ORGANELLE_ASSEMBLY	0.0836502
GOBP_POSITIVE_REGULATION_OF_PROTEIN_LOCALIZATION	Sim	GOBP_POSITIVE_REGULATION_OF_ENDOCYTOSIS	0.083871
GOBP_POSITIVE_REGULATION_OF_PROTEIN_LOCALIZATION	Sim	GOCC_CELL_CELL_JUNCTION	0.0840665
GOBP_REGULATION_OF_MITOCHONDRIAL_MEMBRANE_POTENTIAL	Sim	GOBP_RIBOSE_PHOSPHATE_BIOSYNTHETIC_PROCESS	0.0841424
GOMF_NAD_BINDING	Sim	GOBP_LIPID_OXIDATION	0.0842105
GOBP_WOUND_HEALING	Sim	GOBP_REGULATION_OF_CELL_SUBSTRATE_JUNCTION_ORGANIZATION	0.0842572
GOBP_RIBOSOME_BIOGENESIS	Sim	GOCC_MITOCHONDRIAL_MATRIX	0.0844595
GOCC_SMALL_RIBOSOMAL_SUBUNIT	Sim	GOCC_POLYSOMAL_RIBOSOME	0.0847458
GOBP_MONOCARBOXYLIC_ACID_METABOLIC_PROCESS	Sim	GOBP_SULFUR_COMPOUND_BIOSYNTHETIC_PROCESS	0.0847682
GOBP_NEGATIVE_REGULATION_OF_NUCLEOCYTOPLASMIC_TRANSPORT	Sim	GOBP_REGULATION_OF_ESTABLISHMENT_OF_PROTEIN_LOCALIZATION	0.0848287
GOBP_PURINE_CONTAINING_COMPOUND_BIOSYNTHETIC_PROCESS	Sim	GOCC_MITOCHONDRIAL_MATRIX	0.0849421
GOBP_PROTON_TRANSMEMBRANE_TRANSPORT	Sim	GOBP_CELLULAR_METAL_ION_HOMEOSTASIS	0.0852713
GOMF_NAD_BINDING	Sim	GOBP_MONOCARBOXYLIC_ACID_METABOLIC_PROCESS	0.0855172
GOCC_CYTOSOLIC_RIBOSOME	Sim	GOBP_CYTOPLASMIC_TRANSLATIONAL_INITIATION	0.0857143
GOBP_REGULATION_OF_CELL_SUBSTRATE_JUNCTION_ORGANIZATION	Sim	GOBP_NEGATIVE_REGULATION_OF_RESPONSE_TO_WOUNDING	0.0858896
GOBP_POSITIVE_REGULATION_OF_ESTABLISHMENT_OF_PROTEIN_LOCALIZATION	Sim	GOBP_POSITIVE_REGULATION_OF_SYNAPTIC_TRANSMISSION	0.0865672
GOCC_CELL_CELL_JUNCTION	Sim	GOBP_CATION_TRANSMEMBRANE_TRANSPORT	0.0865672
GOCC_ORGANELLE_INNER_MEMBRANE	Sim	GOBP_MONOCARBOXYLIC_ACID_METABOLIC_PROCESS	0.0866774
GOBP_POSITIVE_REGULATION_OF_SYNAPTIC_TRANSMISSION	Sim	GOBP_CELLULAR_METAL_ION_HOMEOSTASIS	0.0869565
GOBP_PROTON_TRANSMEMBRANE_TRANSPORT	Sim	GOBP_NEGATIVE_REGULATION_OF_TRANSPORTER_ACTIVITY	0.0869565
GOCC_PHAGOCYTIC_VESICLE_MEMBRANE	Sim	GOCC_VACUOLAR_MEMBRANE	0.0869565
GOMF_NUCLEOTIDE_TRANSMEMBRANE_TRANSPORTER_ACTIVITY	Sim	GOBP_REGULATION_OF_MITOCHONDRIAL_MEMBRANE_PERMEABILITY_INVOLVED_IN_APOPTOTIC_PROCESS	0.0869565
GOBP_PROTON_TRANSMEMBRANE_TRANSPORT	Sim	GOBP_NEGATIVE_REGULATION_OF_ION_TRANSMEMBRANE_TRANSPORT	0.0869565
GOBP_NEGATIVE_REGULATION_OF_INTRACELLULAR_TRANSPORT	Sim	GOBP_NEGATIVE_REGULATION_OF_ION_TRANSMEMBRANE_TRANSPORT	0.0869565
GOMF_NITRIC_OXIDE_SYNTHASE_BINDING	Sim	GOBP_NEGATIVE_REGULATION_OF_TRANSPORTER_ACTIVITY	0.0869565
GOBP_POSITIVE_REGULATION_OF_SYNAPTIC_TRANSMISSION	Sim	GOBP_REGULATION_OF_ESTABLISHMENT_OF_PROTEIN_LOCALIZATION	0.0870511
GOBP_REGULATION_OF_INTRACELLULAR_TRANSPORT	Sim	GOBP_POSITIVE_REGULATION_OF_ION_TRANSMEMBRANE_TRANSPORT	0.0871143
GOBP_RESPONSE_TO_METAL_ION	Sim	GOBP_NEGATIVE_REGULATION_OF_TRANSPORTER_ACTIVITY	0.0871795
GOBP_NEGATIVE_REGULATION_OF_TRANSMEMBRANE_TRANSPORT	Sim	GOBP_POSITIVE_REGULATION_OF_ENDOCYTOSIS	0.0872727
GOBP_DICARBOXYLIC_ACID_METABOLIC_PROCESS	Sim	GOBP_SULFUR_COMPOUND_BIOSYNTHETIC_PROCESS	0.0874317
GOBP_ENDOPLASMIC_RETICULUM_TO_GOLGI_VESICLE_MEDIATED_TRANSPORT	Sim	GOBP_REGULATION_OF_INTRACELLULAR_TRANSPORT	0.0875274
GOCC_SARCOLEMMA	Sim	GOBP_WOUND_HEALING	0.0875912
GOBP_POSITIVE_REGULATION_OF_SYNAPTIC_TRANSMISSION	Sim	GOBP_POSITIVE_REGULATION_OF_ION_TRANSMEMBRANE_TRANSPORT	0.0879121
GOBP_FATTY_ACID_METABOLIC_PROCESS	Sim	GOBP_SULFUR_COMPOUND_BIOSYNTHETIC_PROCESS	0.0879121
GOMF_NUCLEOTIDE_TRANSMEMBRANE_TRANSPORTER_ACTIVITY	Sim	GOBP_POSITIVE_REGULATION_OF_MITOCHONDRIAL_MEMBRANE_PERMEABILITY	0.0882353
GOBP_REGULATION_OF_RESPONSE_TO_REACTIVE_OXYGEN_SPECIES	Sim	GOBP_NEGATIVE_REGULATION_OF_NUCLEOCYTOPLASMIC_TRANSPORT	0.0882353
GOBP_NEGATIVE_REGULATION_OF_TRANSPORTER_ACTIVITY	Sim	GOBP_CELLULAR_ION_HOMEOSTASIS	0.0882353
GOBP_MONOCARBOXYLIC_ACID_METABOLIC_PROCESS	Sim	GOBP_REGULATION_OF_ESTABLISHMENT_OF_PROTEIN_LOCALIZATION	0.0882825
GOBP_RESPONSE_TO_METAL_ION	Sim	GOBP_REGULATION_OF_INTRACELLULAR_TRANSPORT	0.0883281
GOBP_NEGATIVE_REGULATION_OF_TRANSPORTER_ACTIVITY	Sim	GOBP_CELLULAR_METAL_ION_HOMEOSTASIS	0.0884615
GOBP_REGULATION_OF_ION_TRANSPORT	Sim	GOCC_VESICLE_MEMBRANE	0.0887616
GOBP_BILE_ACID_METABOLIC_PROCESS	Sim	GOBP_FATTY_ACID_METABOLIC_PROCESS	0.0888889
GOBP_POSITIVE_REGULATION_OF_ESTABLISHMENT_OF_PROTEIN_LOCALIZATION	Sim	GOBP_CELLULAR_ION_HOMEOSTASIS	0.0888889
GOBP_WOUND_HEALING	Sim	GOBP_CELLULAR_ION_HOMEOSTASIS	0.0888889
GOBP_POSITIVE_REGULATION_OF_ESTABLISHMENT_OF_PROTEIN_LOCALIZATION	Sim	GOBP_CELLULAR_METAL_ION_HOMEOSTASIS	0.0891219
GOCC_SMALL_RIBOSOMAL_SUBUNIT	Sim	GOBP_CYTOPLASMIC_TRANSLATIONAL_INITIATION	0.0892857
GOBP_REGULATION_OF_ESTABLISHMENT_OF_PROTEIN_LOCALIZATION	Sim	GOBP_POSITIVE_REGULATION_OF_BINDING	0.0897436
GOBP_REGULATION_OF_CELLULAR_AMINE_METABOLIC_PROCESS	Sim	GOBP_CELLULAR_RESPONSE_TO_TOXIC_SUBSTANCE	0.0898876
GOMF_RIBOSOME_BINDING	Sim	GOMF_TRANSLATION_ELONGATION_FACTOR_ACTIVITY	0.0898876
GOBP_REGULATION_OF_ER_TO_GOLGI_VESICLE_MEDIATED_TRANSPORT	Sim	GOBP_REGULATION_OF_INTRACELLULAR_TRANSPORT	0.0903955
GOBP_PROTON_TRANSMEMBRANE_TRANSPORT	Sim	GOBP_REGULATION_OF_ION_TRANSPORT	0.0904872
GOBP_WOUND_HEALING	Sim	GOBP_POSITIVE_REGULATION_OF_ENDOCYTOSIS	0.0905512
GOMF_NADH_DEHYDROGENASE_ACTIVITY	Sim	GOBP_PURINE_CONTAINING_COMPOUND_METABOLIC_PROCESS	0.0905512
GOCC_SMALL_RIBOSOMAL_SUBUNIT	Sim	GOBP_NON_MEMBRANE_BOUNDED_ORGANELLE_ASSEMBLY	0.0907127
GOBP_POSITIVE_REGULATION_OF_PROTEIN_LOCALIZATION	Sim	GOBP_CELLULAR_ION_HOMEOSTASIS	0.0909091
GOBP_POSITIVE_REGULATION_OF_PROTEIN_LOCALIZATION	Sim	GOBP_CELLULAR_METAL_ION_HOMEOSTASIS	0.0913043
GOBP_RIBOSOMAL_LARGE_SUBUNIT_BIOGENESIS	Sim	GOBP_SIGNAL_TRANSDUCTION_BY_P53_CLASS_MEDIATOR	0.0913242
GOBP_ENDOPLASMIC_RETICULUM_TO_GOLGI_VESICLE_MEDIATED_TRANSPORT	Sim	GOCC_VESICLE_MEMBRANE	0.0913978
GOBP_POSITIVE_REGULATION_OF_SYNAPTIC_TRANSMISSION	Sim	GOBP_CELLULAR_ION_HOMEOSTASIS	0.0916569
GOMF_RRNA_BINDING	Sim	GOCC_POLYSOMAL_RIBOSOME	0.0917431
GOCC_SARCOLEMMA	Sim	GOBP_NEGATIVE_REGULATION_OF_TRANSPORTER_ACTIVITY	0.0923077
GOBP_REGULATION_OF_RESPONSE_TO_REACTIVE_OXYGEN_SPECIES	Sim	GOBP_NEGATIVE_REGULATION_OF_INTRACELLULAR_TRANSPORT	0.0925926
GOBP_POSITIVE_REGULATION_OF_PROTEIN_LOCALIZATION	Sim	GOCC_VESICLE_MEMBRANE	0.0929401
GOBP_CATION_TRANSMEMBRANE_TRANSPORT	Sim	GOCC_VESICLE_MEMBRANE	0.0933148
GOBP_WOUND_HEALING	Sim	GOBP_REGULATION_OF_ION_TRANSPORT	0.0935875
GOBP_PROTON_TRANSMEMBRANE_TRANSPORT	Sim	GOBP_AEROBIC_RESPIRATION	0.0938628
GOBP_WOUND_HEALING	Sim	GOBP_CELLULAR_METAL_ION_HOMEOSTASIS	0.0940594
GOBP_ENERGY_DERIVATION_BY_OXIDATION_OF_ORGANIC_COMPOUNDS	Sim	GOBP_DICARBOXYLIC_ACID_METABOLIC_PROCESS	0.0941176
GOMF_PROTON_TRANSMEMBRANE_TRANSPORTER_ACTIVITY	Sim	GOMF_CATION_CHANNEL_ACTIVITY	0.0941704
GOMF_PROTON_TRANSMEMBRANE_TRANSPORTER_ACTIVITY	Sim	GOBP_NUCLEOSIDE_PHOSPHATE_BIOSYNTHETIC_PROCESS	0.0944882
GOBP_DICARBOXYLIC_ACID_METABOLIC_PROCESS	Sim	GOCC_MITOCHONDRIAL_MATRIX	0.0944882
GOBP_LAMELLIPODIUM_ORGANIZATION	Sim	GOBP_EPIBOLY	0.0944882
GOMF_NAD_BINDING	Sim	GOBP_ORGANIC_ACID_CATABOLIC_PROCESS	0.0955631
GOCC_ORGANELLE_INNER_MEMBRANE	Sim	GOBP_CATION_TRANSMEMBRANE_TRANSPORT	0.0959198
GOBP_WOUND_HEALING	Sim	GOBP_NEGATIVE_REGULATION_OF_HYDROLASE_ACTIVITY	0.0963855
GOCC_SARCOLEMMA	Sim	GOBP_CELLULAR_ION_HOMEOSTASIS	0.0964912
GOBP_RESPONSE_TO_METAL_ION	Sim	GOBP_NEGATIVE_REGULATION_OF_ION_TRANSMEMBRANE_TRANSPORT	0.0968523
GOBP_PURINE_CONTAINING_COMPOUND_BIOSYNTHETIC_PROCESS	Sim	GOBP_MONOCARBOXYLIC_ACID_METABOLIC_PROCESS	0.0971751
GOBP_RIBOSE_PHOSPHATE_BIOSYNTHETIC_PROCESS	Sim	GOBP_MONOCARBOXYLIC_ACID_METABOLIC_PROCESS	0.0976163
GOBP_MONOCARBOXYLIC_ACID_METABOLIC_PROCESS	Sim	GOBP_VERY_LONG_CHAIN_FATTY_ACID_METABOLIC_PROCESS	0.0979827
GOBP_PURINE_CONTAINING_COMPOUND_METABOLIC_PROCESS	Sim	GOBP_ORGANIC_ACID_CATABOLIC_PROCESS	0.0984529
GOBP_NEGATIVE_REGULATION_OF_TRANSMEMBRANE_TRANSPORT	Sim	GOBP_REGULATION_OF_INTRACELLULAR_TRANSPORT	0.0985626
GOBP_MONOCARBOXYLIC_ACID_METABOLIC_PROCESS	Sim	GOCC_MITOCHONDRIAL_MATRIX	0.0986359
GOCC_ORGANELLE_INNER_MEMBRANE	Sim	GOCC_SMALL_RIBOSOMAL_SUBUNIT	0.0986547
GOBP_REGULATION_OF_ESTABLISHMENT_OF_PROTEIN_LOCALIZATION	Sim	GOCC_VESICLE_MEMBRANE	0.0990917
GOBP_POSITIVE_REGULATION_OF_ESTABLISHMENT_OF_PROTEIN_LOCALIZATION	Sim	GOBP_CATION_TRANSMEMBRANE_TRANSPORT	0.0993031
GOBP_ATP_SYNTHESIS_COUPLED_ELECTRON_TRANSPORT	Sim	GOBP_REGULATION_OF_MITOCHONDRIAL_MEMBRANE_POTENTIAL	0.0993789
GOBP_NEGATIVE_REGULATION_OF_INTRACELLULAR_TRANSPORT	Sim	GOBP_NEGATIVE_REGULATION_OF_TRANSPORTER_ACTIVITY	0.0993789
GOBP_FATTY_ACID_METABOLIC_PROCESS	Sim	GOCC_MITOCHONDRIAL_MATRIX	0.0994624
GOBP_POSITIVE_REGULATION_OF_SYNAPTIC_TRANSMISSION	Sim	GOBP_CATION_TRANSMEMBRANE_TRANSPORT	0.0996503
GOBP_NEGATIVE_REGULATION_OF_TRANSPORTER_ACTIVITY	Sim	GOBP_POSITIVE_REGULATION_OF_ENDOCYTOSIS	0.1
GOBP_AEROBIC_ELECTRON_TRANSPORT_CHAIN	Sim	GOBP_PURINE_CONTAINING_COMPOUND_METABOLIC_PROCESS	0.1
GOBP_POSITIVE_REGULATION_OF_ESTABLISHMENT_OF_PROTEIN_LOCALIZATION	Sim	GOBP_WOUND_HEALING	0.100139
GOBP_REGULATION_OF_ESTABLISHMENT_OF_PROTEIN_LOCALIZATION	Sim	GOBP_CELLULAR_METAL_ION_HOMEOSTASIS	0.100791
GOBP_CELLULAR_METAL_ION_HOMEOSTASIS	Sim	GOCC_VESICLE_MEMBRANE	0.100856
GOBP_REGULATION_OF_INTRACELLULAR_TRANSPORT	Sim	GOBP_REGULATION_OF_ION_TRANSPORT	0.100901
GOBP_RESPONSE_TO_METAL_ION	Sim	GOBP_POSITIVE_REGULATION_OF_ESTABLISHMENT_OF_PROTEIN_LOCALIZATION	0.101106
GOBP_NUCLEOSIDE_PHOSPHATE_BIOSYNTHETIC_PROCESS	Sim	GOBP_MONOCARBOXYLIC_ACID_METABOLIC_PROCESS	0.101184
GOBP_REGULATION_OF_MITOCHONDRIAL_MEMBRANE_POTENTIAL	Sim	GOBP_CELLULAR_RESPONSE_TO_TOXIC_SUBSTANCE	0.101449
GOMF_PROTON_TRANSMEMBRANE_TRANSPORTER_ACTIVITY	Sim	GOBP_CELLULAR_ION_HOMEOSTASIS	0.101587
GOMF_CATION_CHANNEL_ACTIVITY	Sim	GOBP_RESPONSE_TO_METAL_ION	0.101587
GOBP_POSITIVE_REGULATION_OF_ESTABLISHMENT_OF_PROTEIN_LOCALIZATION	Sim	GOBP_POSITIVE_REGULATION_OF_BINDING	0.101695
GOBP_REGULATION_OF_MITOCHONDRIAL_MEMBRANE_POTENTIAL	Sim	GOBP_ELECTRON_TRANSPORT_CHAIN	0.102564
GOBP_REGULATION_OF_ESTABLISHMENT_OF_PROTEIN_LOCALIZATION	Sim	GOBP_POSITIVE_REGULATION_OF_ION_TRANSMEMBRANE_TRANSPORT	0.102628
GOBP_BILE_ACID_METABOLIC_PROCESS	Sim	GOBP_ORGANIC_ACID_CATABOLIC_PROCESS	0.102941
GOBP_REGULATION_OF_ION_TRANSPORT	Sim	GOCC_CELL_CELL_JUNCTION	0.102998
GOBP_RESPONSE_TO_METAL_ION	Sim	GOBP_NEGATIVE_REGULATION_OF_TRANSMEMBRANE_TRANSPORT	0.103371
GOBP_NEGATIVE_REGULATION_OF_TRANSMEMBRANE_TRANSPORT	Sim	GOBP_REGULATION_OF_ESTABLISHMENT_OF_PROTEIN_LOCALIZATION	0.103401
GOMF_RRNA_BINDING	Sim	GOCC_MITOCHONDRIAL_MATRIX	0.103542
GOCC_VACUOLAR_MEMBRANE	Sim	GOBP_CELLULAR_ION_HOMEOSTASIS	0.103896
GOCC_ORGANELLE_INNER_MEMBRANE	Sim	GOCC_NUCLEAR_ENVELOPE	0.103922
GOBP_PROTON_TRANSMEMBRANE_TRANSPORT	Sim	GOBP_NUCLEOSIDE_TRIPHOSPHATE_METABOLIC_PROCESS	0.10411
GOCC_SARCOLEMMA	Sim	GOBP_CELLULAR_METAL_ION_HOMEOSTASIS	0.10473
GOBP_REGULATION_OF_ESTABLISHMENT_OF_PROTEIN_LOCALIZATION	Sim	GOBP_CELLULAR_ION_HOMEOSTASIS	0.105072
GOBP_PROTON_TRANSMEMBRANE_TRANSPORT	Sim	GOCC_VACUOLAR_MEMBRANE	0.105263
GOBP_MOVEMENT_IN_HOST	Sim	GOCC_VACUOLAR_MEMBRANE	0.105541
GOCC_CYTOSOLIC_RIBOSOME	Sim	GOBP_NON_MEMBRANE_BOUNDED_ORGANELLE_ASSEMBLY	0.105906
GOBP_RIBOSOMAL_SMALL_SUBUNIT_BIOGENESIS	Sim	GOBP_NON_MEMBRANE_BOUNDED_ORGANELLE_ASSEMBLY	0.10596
GOBP_BILE_ACID_METABOLIC_PROCESS	Sim	GOBP_LIPID_OXIDATION	0.106509
GOMF_PROTON_TRANSMEMBRANE_TRANSPORTER_ACTIVITY	Sim	GOBP_PURINE_CONTAINING_COMPOUND_BIOSYNTHETIC_PROCESS	0.106825
GOMF_NITRIC_OXIDE_SYNTHASE_BINDING	Sim	GOCC_SARCOLEMMA	0.106952
GOBP_PURINE_CONTAINING_COMPOUND_METABOLIC_PROCESS	Sim	GOCC_MICROBODY	0.107256
GOBP_ORGANIC_ACID_CATABOLIC_PROCESS	Sim	GOCC_MITOCHONDRIAL_MATRIX	0.107486
GOBP_WOUND_HEALING	Sim	GOCC_CELL_CELL_JUNCTION	0.107574
GOBP_REGULATION_OF_MITOCHONDRIAL_MEMBRANE_POTENTIAL	Sim	GOBP_RESPONSE_TO_REACTIVE_OXYGEN_SPECIES	0.107914
GOCC_SARCOLEMMA	Sim	GOBP_NEGATIVE_REGULATION_OF_TRANSMEMBRANE_TRANSPORT	0.107937
GOMF_PROTON_TRANSMEMBRANE_TRANSPORTER_ACTIVITY	Sim	GOBP_RIBOSE_PHOSPHATE_BIOSYNTHETIC_PROCESS	0.108108
GOBP_PURINE_CONTAINING_COMPOUND_METABOLIC_PROCESS	Sim	GOCC_MITOCHONDRIAL_MATRIX	0.108247
GOBP_LONG_CHAIN_FATTY_ACID_METABOLIC_PROCESS	Sim	GOBP_ORGANIC_ACID_CATABOLIC_PROCESS	0.108262
GOMF_PYROPHOSPHATE_HYDROLYSIS_DRIVEN_PROTON_TRANSMEMBRANE_TRANSPORTER_ACTIVITY	Sim	GOCC_VACUOLAR_MEMBRANE	0.108696
GOBP_POSITIVE_REGULATION_OF_SYNAPTIC_TRANSMISSION	Sim	GOBP_POSITIVE_REGULATION_OF_PROTEIN_LOCALIZATION	0.108827
GOBP_RESPONSE_TO_METAL_ION	Sim	GOBP_POSITIVE_REGULATION_OF_PROTEIN_LOCALIZATION	0.108861
GOBP_POSITIVE_REGULATION_OF_ESTABLISHMENT_OF_PROTEIN_LOCALIZATION	Sim	GOBP_POSITIVE_REGULATION_OF_ION_TRANSMEMBRANE_TRANSPORT	0.109091
GOBP_NUCLEOSIDE_TRIPHOSPHATE_BIOSYNTHETIC_PROCESS	Sim	GOBP_REGULATION_OF_MITOCHONDRIAL_MEMBRANE_POTENTIAL	0.109091
GOBP_LONG_CHAIN_FATTY_ACID_METABOLIC_PROCESS	Sim	GOCC_MICROBODY	0.109489
GOBP_WOUND_HEALING	Sim	GOBP_POSITIVE_REGULATION_OF_PROTEIN_LOCALIZATION	0.109589
GOBP_CYTOPLASMIC_TRANSLATION	Sim	GOBP_TRANSLATIONAL_ELONGATION	0.109589
GOMF_RRNA_BINDING	Sim	GOBP_NON_MEMBRANE_BOUNDED_ORGANELLE_ASSEMBLY	0.110132
GOBP_PURINE_CONTAINING_COMPOUND_METABOLIC_PROCESS	Sim	GOBP_SULFUR_COMPOUND_BIOSYNTHETIC_PROCESS	0.110727
GOBP_BASEMENT_MEMBRANE_ORGANIZATION	Sim	GOBP_EPIBOLY	0.111111
GOBP_REGULATION_OF_ENDOCYTIC_RECYCLING	Sim	GOBP_REGULATION_OF_INTRACELLULAR_TRANSPORT	0.111732
GOBP_RIBONUCLEOPROTEIN_COMPLEX_BIOGENESIS	Sim	GOCC_CYTOSOLIC_SMALL_RIBOSOMAL_SUBUNIT	0.111828
GOBP_MITOCHONDRIAL_RESPIRATORY_CHAIN_COMPLEX_ASSEMBLY	Sim	GOCC_INTRINSIC_COMPONENT_OF_MITOCHONDRIAL_INNER_MEMBRANE	0.111888
GOMF_PRIMARY_ACTIVE_TRANSMEMBRANE_TRANSPORTER_ACTIVITY	Sim	GOBP_CATION_TRANSMEMBRANE_TRANSPORT	0.111917
GOCC_SARCOLEMMA	Sim	GOCC_CELL_CELL_JUNCTION	0.11223
GOBP_REGULATION_OF_RESPONSE_TO_REACTIVE_OXYGEN_SPECIES	Sim	GOBP_NEGATIVE_REGULATION_OF_INTRACELLULAR_PROTEIN_TRANSPORT	0.11236
GOBP_REGULATION_OF_MITOCHONDRIAL_MEMBRANE_POTENTIAL	Sim	GOBP_CELLULAR_RESPONSE_TO_REACTIVE_OXYGEN_SPECIES	0.112554
GOBP_REGULATION_OF_MITOCHONDRIAL_MEMBRANE_POTENTIAL	Sim	GOBP_ENERGY_DERIVATION_BY_OXIDATION_OF_ORGANIC_COMPOUNDS	0.112941
GOMF_PRIMARY_ACTIVE_TRANSMEMBRANE_TRANSPORTER_ACTIVITY	Sim	GOBP_PURINE_CONTAINING_COMPOUND_METABOLIC_PROCESS	0.11303
GOCC_SARCOLEMMA	Sim	GOBP_NEGATIVE_REGULATION_OF_ION_TRANSMEMBRANE_TRANSPORT	0.113074
GOMF_PRIMARY_ACTIVE_TRANSMEMBRANE_TRANSPORTER_ACTIVITY	Sim	GOCC_VACUOLAR_MEMBRANE	0.1133
GOBP_WOUND_HEALING	Sim	GOBP_REGULATION_OF_ESTABLISHMENT_OF_PROTEIN_LOCALIZATION	0.113636
GOBP_NUCLEOSIDE_TRIPHOSPHATE_METABOLIC_PROCESS	Sim	GOMF_PROTON_TRANSMEMBRANE_TRANSPORTER_ACTIVITY	0.113695
GOBP_RIBONUCLEOPROTEIN_COMPLEX_SUBUNIT_ORGANIZATION	Sim	GOCC_U2_TYPE_CATALYTIC_STEP_2_SPLICEOSOME	0.113744
GOMF_PRIMARY_ACTIVE_TRANSMEMBRANE_TRANSPORTER_ACTIVITY	Sim	GOBP_CELLULAR_METAL_ION_HOMEOSTASIS	0.113793
GOBP_CELLULAR_RESPONSE_TO_REACTIVE_OXYGEN_SPECIES	Sim	GOBP_RESPONSE_TO_METAL_ION	0.113895
GOBP_ORGANIC_ACID_CATABOLIC_PROCESS	Sim	GOBP_VERY_LONG_CHAIN_FATTY_ACID_METABOLIC_PROCESS	0.114504
GOCC_LARGE_RIBOSOMAL_SUBUNIT	Sim	GOBP_RIBONUCLEOPROTEIN_COMPLEX_BIOGENESIS	0.114815
GOBP_REGULATION_OF_HUMORAL_IMMUNE_RESPONSE	Sim	GOBP_ANTIMICROBIAL_HUMORAL_IMMUNE_RESPONSE_MEDIATED_BY_ANTIMICROBIAL_PEPTIDE	0.114943
GOBP_RIBOSOMAL_LARGE_SUBUNIT_BIOGENESIS	Sim	GOCC_POLYSOMAL_RIBOSOME	0.115385
GOBP_EPIBOLY	Sim	GOBP_REGULATION_OF_CELL_SUBSTRATE_JUNCTION_ORGANIZATION	0.115385
GOBP_MOVEMENT_IN_HOST	Sim	GOBP_REGULATION_OF_SPINDLE_ASSEMBLY	0.115385
GOBP_RESPONSE_TO_METAL_ION	Sim	GOBP_REGULATION_OF_ESTABLISHMENT_OF_PROTEIN_LOCALIZATION	0.115646
GOBP_REGULATION_OF_MITOCHONDRIAL_MEMBRANE_POTENTIAL	Sim	GOBP_NUCLEOSIDE_TRIPHOSPHATE_METABOLIC_PROCESS	0.115702
GOCC_RIBOSOME	Sim	GOBP_NON_MEMBRANE_BOUNDED_ORGANELLE_ASSEMBLY	0.116883
GOBP_PROTON_TRANSMEMBRANE_TRANSPORT	Sim	GOBP_NUCLEOSIDE_TRIPHOSPHATE_BIOSYNTHETIC_PROCESS	0.117117
GOBP_CELLULAR_ION_HOMEOSTASIS	Sim	GOCC_VESICLE_MEMBRANE	0.117235
GOBP_RESPONSE_TO_METAL_ION	Sim	GOBP_POSITIVE_REGULATION_OF_ION_TRANSMEMBRANE_TRANSPORT	0.117878
GOBP_NUCLEOSIDE_PHOSPHATE_BIOSYNTHETIC_PROCESS	Sim	GOMF_PRIMARY_ACTIVE_TRANSMEMBRANE_TRANSPORTER_ACTIVITY	0.118203
GOBP_POSITIVE_REGULATION_OF_ENDOCYTOSIS	Sim	GOBP_POSITIVE_REGULATION_OF_BINDING	0.11875
GOCC_SMALL_RIBOSOMAL_SUBUNIT	Sim	GOBP_RIBONUCLEOPROTEIN_COMPLEX_BIOGENESIS	0.11976
GOBP_REGULATION_OF_MITOCHONDRIAL_OUTER_MEMBRANE_PERMEABILIZATION_INVOLVED_IN_APOPTOTIC_SIGNALING_PATHWAY	Sim	GOMF_NUCLEOTIDE_TRANSMEMBRANE_TRANSPORTER_ACTIVITY	0.12
GOBP_CELLULAR_RESPIRATION	Sim	GOBP_DICARBOXYLIC_ACID_METABOLIC_PROCESS	0.12012
GOBP_REGULATION_OF_ESTABLISHMENT_OF_PROTEIN_LOCALIZATION	Sim	GOBP_CATION_TRANSMEMBRANE_TRANSPORT	0.120258
GOBP_ENERGY_DERIVATION_BY_OXIDATION_OF_ORGANIC_COMPOUNDS	Sim	GOBP_MONOCARBOXYLIC_ACID_METABOLIC_PROCESS	0.120361
GOBP_CYTOPLASMIC_TRANSLATION	Sim	GOBP_RIBOSOMAL_LARGE_SUBUNIT_BIOGENESIS	0.12093
GOBP_PROTON_TRANSMEMBRANE_TRANSPORT	Sim	GOBP_CELLULAR_ION_HOMEOSTASIS	0.121711
GOCC_POLYSOMAL_RIBOSOME	Sim	GOCC_CYTOSOLIC_SMALL_RIBOSOMAL_SUBUNIT	0.121951
GOMF_PRIMARY_ACTIVE_TRANSMEMBRANE_TRANSPORTER_ACTIVITY	Sim	GOBP_CELLULAR_ION_HOMEOSTASIS	0.122024
GOBP_POSITIVE_REGULATION_OF_PROTEIN_LOCALIZATION	Sim	GOBP_POSITIVE_REGULATION_OF_BINDING	0.122093
GOMF_RRNA_BINDING	Sim	GOBP_RIBOSOMAL_SMALL_SUBUNIT_BIOGENESIS	0.122449
GOBP_POSITIVE_REGULATION_OF_ESTABLISHMENT_OF_PROTEIN_LOCALIZATION	Sim	GOBP_REGULATION_OF_ION_TRANSPORT	0.122633
GOBP_NEGATIVE_REGULATION_OF_ION_TRANSMEMBRANE_TRANSPORT	Sim	GOBP_CELLULAR_ION_HOMEOSTASIS	0.122835
GOBP_REGULATION_OF_MITOCHONDRIAL_MEMBRANE_POTENTIAL	Sim	GOBP_AEROBIC_RESPIRATION	0.123636
GOBP_TRANSLATIONAL_ELONGATION	Sim	GOMF_RIBOSOME_BINDING	0.124138
GOBP_LAMELLIPODIUM_ORGANIZATION	Sim	GOBP_REGULATION_OF_CELL_SUBSTRATE_JUNCTION_ORGANIZATION	0.124224
GOBP_BILE_ACID_METABOLIC_PROCESS	Sim	GOBP_MONOCARBOXYLIC_ACID_METABOLIC_PROCESS	0.125
GOBP_ATP_SYNTHESIS_COUPLED_ELECTRON_TRANSPORT	Sim	GOBP_PURINE_CONTAINING_COMPOUND_METABOLIC_PROCESS	0.125899
GOBP_NEGATIVE_REGULATION_OF_TRANSMEMBRANE_TRANSPORT	Sim	GOBP_CELLULAR_ION_HOMEOSTASIS	0.125937
GOMF_PROTON_TRANSMEMBRANE_TRANSPORTER_ACTIVITY	Sim	GOCC_ORGANELLE_INNER_MEMBRANE	0.126074
GOBP_ENERGY_DERIVATION_BY_OXIDATION_OF_ORGANIC_COMPOUNDS	Sim	GOMF_NADH_DEHYDROGENASE_ACTIVITY	0.127072
GOBP_POSITIVE_REGULATION_OF_PROTEIN_LOCALIZATION	Sim	GOBP_POSITIVE_REGULATION_OF_ION_TRANSMEMBRANE_TRANSPORT	0.127298
GOMF_PROTON_TRANSMEMBRANE_TRANSPORTER_ACTIVITY	Sim	GOBP_CATION_TRANSMEMBRANE_TRANSPORT	0.127844
GOBP_NEGATIVE_REGULATION_OF_TRANSMEMBRANE_TRANSPORT	Sim	GOBP_CELLULAR_METAL_ION_HOMEOSTASIS	0.128696
GOBP_NEGATIVE_REGULATION_OF_ION_TRANSMEMBRANE_TRANSPORT	Sim	GOBP_CELLULAR_METAL_ION_HOMEOSTASIS	0.128913
GOBP_RIBOSOMAL_LARGE_SUBUNIT_BIOGENESIS	Sim	GOBP_NON_MEMBRANE_BOUNDED_ORGANELLE_ASSEMBLY	0.129176
GOBP_RIBONUCLEOPROTEIN_COMPLEX_SUBUNIT_ORGANIZATION	Sim	GOCC_SMALL_RIBOSOMAL_SUBUNIT	0.129278
GOMF_ION_GATED_CHANNEL_ACTIVITY	Sim	GOMF_VOLTAGE_GATED_CHANNEL_ACTIVITY	0.130081
GOBP_POSITIVE_REGULATION_OF_PROTEIN_LOCALIZATION	Sim	GOBP_CATION_TRANSMEMBRANE_TRANSPORT	0.130268
GOCC_CYTOSOLIC_SMALL_RIBOSOMAL_SUBUNIT	Sim	GOBP_CYTOPLASMIC_TRANSLATIONAL_INITIATION	0.131579
GOBP_RESPONSE_TO_REACTIVE_OXYGEN_SPECIES	Sim	GOBP_RESPONSE_TO_METAL_ION	0.131687
GOBP_PURINE_CONTAINING_COMPOUND_BIOSYNTHETIC_PROCESS	Sim	GOMF_PRIMARY_ACTIVE_TRANSMEMBRANE_TRANSPORTER_ACTIVITY	0.131926
GOBP_MITOCHONDRIAL_RESPIRATORY_CHAIN_COMPLEX_ASSEMBLY	Sim	GOBP_PURINE_CONTAINING_COMPOUND_METABOLIC_PROCESS	0.131944
GOBP_PROTON_TRANSMEMBRANE_TRANSPORT	Sim	GOBP_POSITIVE_REGULATION_OF_ION_TRANSMEMBRANE_TRANSPORT	0.132013
GOBP_REGULATION_OF_MITOCHONDRIAL_MEMBRANE_POTENTIAL	Sim	GOBP_CELLULAR_RESPIRATION	0.132132
GOBP_RIBONUCLEOPROTEIN_COMPLEX_SUBUNIT_ORGANIZATION	Sim	GOCC_CYTOSOLIC_SMALL_RIBOSOMAL_SUBUNIT	0.132159
GOBP_RIBOSOME_BIOGENESIS	Sim	GOCC_CYTOSOLIC_SMALL_RIBOSOMAL_SUBUNIT	0.132948
GOMF_PRIMARY_ACTIVE_TRANSMEMBRANE_TRANSPORTER_ACTIVITY	Sim	GOBP_RIBOSE_PHOSPHATE_BIOSYNTHETIC_PROCESS	0.133333
GOBP_ENERGY_DERIVATION_BY_OXIDATION_OF_ORGANIC_COMPOUNDS	Sim	GOCC_MITOCHONDRIAL_MATRIX	0.133333
GOBP_POSITIVE_REGULATION_OF_SYNAPTIC_TRANSMISSION	Sim	GOBP_REGULATION_OF_ION_TRANSPORT	0.133937
GOBP_TELOMERE_MAINTENANCE_VIA_TELOMERE_LENGTHENING	Sim	GOBP_TOXIN_TRANSPORT	0.134454
GOBP_NUCLEOSIDE_TRIPHOSPHATE_METABOLIC_PROCESS	Sim	GOMF_OXIDOREDUCTION_DRIVEN_ACTIVE_TRANSMEMBRANE_TRANSPORTER_ACTIVITY	0.135802
GOBP_ELECTRON_TRANSPORT_CHAIN	Sim	GOMF_PROTON_TRANSMEMBRANE_TRANSPORTER_ACTIVITY	0.136986
GOBP_LONG_CHAIN_FATTY_ACID_METABOLIC_PROCESS	Sim	GOBP_LIPID_OXIDATION	0.137097
GOMF_PROTON_TRANSMEMBRANE_TRANSPORTER_ACTIVITY	Sim	GOCC_VACUOLAR_MEMBRANE	0.137363
GOBP_MITOCHONDRIAL_RESPIRATORY_CHAIN_COMPLEX_ASSEMBLY	Sim	GOMF_PRIMARY_ACTIVE_TRANSMEMBRANE_TRANSPORTER_ACTIVITY	0.137652
GOBP_ENERGY_DERIVATION_BY_OXIDATION_OF_ORGANIC_COMPOUNDS	Sim	GOMF_PROTON_TRANSMEMBRANE_TRANSPORTER_ACTIVITY	0.138085
GOBP_NUCLEOSIDE_PHOSPHATE_BIOSYNTHETIC_PROCESS	Sim	GOMF_OXIDOREDUCTION_DRIVEN_ACTIVE_TRANSMEMBRANE_TRANSPORTER_ACTIVITY	0.138365
GOCC_ORGANELLE_INNER_MEMBRANE	Sim	GOMF_OXIDOREDUCTION_DRIVEN_ACTIVE_TRANSMEMBRANE_TRANSPORTER_ACTIVITY	0.138583
GOBP_ELECTRON_TRANSPORT_CHAIN	Sim	GOBP_PURINE_CONTAINING_COMPOUND_METABOLIC_PROCESS	0.138983
GOBP_CYTOPLASMIC_TRANSLATION	Sim	GOBP_RIBOSOME_BIOGENESIS	0.139326
GOBP_FATTY_ACID_METABOLIC_PROCESS	Sim	GOBP_VERY_LONG_CHAIN_FATTY_ACID_METABOLIC_PROCESS	0.140206
GOCC_SMALL_RIBOSOMAL_SUBUNIT	Sim	GOBP_RIBOSOME_BIOGENESIS	0.141361
GOBP_REGULATION_OF_MITOCHONDRIAL_MEMBRANE_POTENTIAL	Sim	GOBP_REGULATION_OF_MITOCHONDRIAL_OUTER_MEMBRANE_PERMEABILIZATION_INVOLVED_IN_APOPTOTIC_SIGNALING_PATHWAY	0.141593
GOBP_AEROBIC_RESPIRATION	Sim	GOCC_MITOCHONDRIAL_MATRIX	0.141667
GOMF_RRNA_BINDING	Sim	GOBP_RIBONUCLEOPROTEIN_COMPLEX_SUBUNIT_ORGANIZATION	0.141732
GOBP_REGULATION_OF_SPINDLE_ASSEMBLY	Sim	GOBP_NON_MEMBRANE_BOUNDED_ORGANELLE_ASSEMBLY	0.141809
GOCC_RIBOSOME	Sim	GOBP_RIBOSOMAL_SMALL_SUBUNIT_BIOGENESIS	0.142395
GOCC_LARGE_RIBOSOMAL_SUBUNIT	Sim	GOBP_RIBOSOME_BIOGENESIS	0.142518
GOBP_LONG_CHAIN_FATTY_ACID_METABOLIC_PROCESS	Sim	GOBP_MONOCARBOXYLIC_ACID_CATABOLIC_PROCESS	0.143426
GOBP_DICARBOXYLIC_ACID_METABOLIC_PROCESS	Sim	GOMF_NAD_BINDING	0.143791
GOCC_RIBOSOME	Sim	GOBP_RIBONUCLEOPROTEIN_COMPLEX_SUBUNIT_ORGANIZATION	0.144231
GOMF_CATION_CHANNEL_ACTIVITY	Sim	GOBP_CELLULAR_METAL_ION_HOMEOSTASIS	0.144737
GOBP_AEROBIC_RESPIRATION	Sim	GOBP_DICARBOXYLIC_ACID_METABOLIC_PROCESS	0.145455
GOCC_ORGANELLE_INNER_MEMBRANE	Sim	GOMF_PRIMARY_ACTIVE_TRANSMEMBRANE_TRANSPORTER_ACTIVITY	0.145946
GOBP_CYTOPLASMIC_TRANSLATION	Sim	GOBP_RIBOSOMAL_SMALL_SUBUNIT_BIOGENESIS	0.146119
GOMF_RRNA_BINDING	Sim	GOBP_RIBONUCLEOPROTEIN_COMPLEX_BIOGENESIS	0.146341
GOBP_NUCLEOSIDE_TRIPHOSPHATE_BIOSYNTHETIC_PROCESS	Sim	GOMF_PROTON_TRANSMEMBRANE_TRANSPORTER_ACTIVITY	0.147541
GOBP_BILE_ACID_METABOLIC_PROCESS	Sim	GOBP_FATTY_ACID_BETA_OXIDATION	0.147541
GOBP_NEGATIVE_REGULATION_OF_NUCLEOCYTOPLASMIC_TRANSPORT	Sim	GOBP_REGULATION_OF_INTRACELLULAR_TRANSPORT	0.147945
GOMF_CATION_CHANNEL_ACTIVITY	Sim	GOCC_SARCOLEMMA	0.148
GOMF_NAD_BINDING	Sim	GOMF_NAD_DEPENDENT_PROTEIN_DEACETYLASE_ACTIVITY	0.148148
GOBP_CELLULAR_RESPIRATION	Sim	GOCC_MITOCHONDRIAL_MATRIX	0.148699
GOMF_RRNA_BINDING	Sim	GOCC_CYTOSOLIC_SMALL_RIBOSOMAL_SUBUNIT	0.14876
GOBP_NUCLEOSIDE_TRIPHOSPHATE_METABOLIC_PROCESS	Sim	GOMF_PRIMARY_ACTIVE_TRANSMEMBRANE_TRANSPORTER_ACTIVITY	0.149184
GOBP_RIBOSOMAL_LARGE_SUBUNIT_BIOGENESIS	Sim	GOCC_RIBOSOME	0.15082
GOBP_LIPID_OXIDATION	Sim	GOBP_VERY_LONG_CHAIN_FATTY_ACID_METABOLIC_PROCESS	0.150943
GOBP_REGULATION_OF_ESTABLISHMENT_OF_PROTEIN_LOCALIZATION	Sim	GOBP_NEGATIVE_REGULATION_OF_INTRACELLULAR_PROTEIN_TRANSPORT	0.15142
GOBP_RNA_TEMPLATED_DNA_BIOSYNTHETIC_PROCESS	Sim	GOBP_TOXIN_TRANSPORT	0.152381
GOBP_AEROBIC_ELECTRON_TRANSPORT_CHAIN	Sim	GOCC_ORGANELLE_INNER_MEMBRANE	0.152411
GOCC_ORGANELLE_INNER_MEMBRANE	Sim	GOCC_LARGE_RIBOSOMAL_SUBUNIT	0.152542
GOMF_CATION_CHANNEL_ACTIVITY	Sim	GOBP_CELLULAR_ION_HOMEOSTASIS	0.152582
GOBP_LONG_CHAIN_FATTY_ACID_METABOLIC_PROCESS	Sim	GOBP_VERY_LONG_CHAIN_FATTY_ACID_METABOLIC_PROCESS	0.152866
GOBP_MONOCARBOXYLIC_ACID_METABOLIC_PROCESS	Sim	GOCC_MICROBODY	0.152898
GOBP_RIBONUCLEOPROTEIN_COMPLEX_SUBUNIT_ORGANIZATION	Sim	GOBP_CYTOPLASMIC_TRANSLATIONAL_INITIATION	0.15311
GOBP_NUCLEOSIDE_TRIPHOSPHATE_METABOLIC_PROCESS	Sim	GOMF_NADH_DEHYDROGENASE_ACTIVITY	0.153333
GOCC_SARCOLEMMA	Sim	GOBP_CATION_TRANSMEMBRANE_TRANSPORT	0.153531
GOBP_BILE_ACID_METABOLIC_PROCESS	Sim	GOBP_VERY_LONG_CHAIN_FATTY_ACID_METABOLIC_PROCESS	0.153846
GOBP_RESPONSE_TO_OXYGEN_RADICAL	Sim	GOBP_REGULATION_OF_RESPONSE_TO_REACTIVE_OXYGEN_SPECIES	0.153846
GOBP_RESPONSE_TO_METAL_ION	Sim	GOBP_CATION_TRANSMEMBRANE_TRANSPORT	0.155375
GOCC_SARCOLEMMA	Sim	GOBP_REGULATION_OF_ION_TRANSPORT	0.15565
GOBP_NUCLEOSIDE_PHOSPHATE_BIOSYNTHETIC_PROCESS	Sim	GOMF_NADH_DEHYDROGENASE_ACTIVITY	0.156463
GOBP_AEROBIC_ELECTRON_TRANSPORT_CHAIN	Sim	GOBP_NUCLEOSIDE_TRIPHOSPHATE_METABOLIC_PROCESS	0.156627
GOMF_ION_GATED_CHANNEL_ACTIVITY	Sim	GOMF_CATION_CHANNEL_ACTIVITY	0.157068
GOCC_ORGANELLE_INNER_MEMBRANE	Sim	GOCC_INTRINSIC_COMPONENT_OF_MITOCHONDRIAL_INNER_MEMBRANE	0.157233
GOBP_POSITIVE_REGULATION_OF_PROTEIN_LOCALIZATION	Sim	GOBP_REGULATION_OF_ION_TRANSPORT	0.157978
GOBP_PURINE_CONTAINING_COMPOUND_METABOLIC_PROCESS	Sim	GOBP_FATTY_ACID_METABOLIC_PROCESS	0.158458
GOBP_REGULATION_OF_ESTABLISHMENT_OF_PROTEIN_LOCALIZATION	Sim	GOBP_REGULATION_OF_ION_TRANSPORT	0.16053
GOBP_PURINE_CONTAINING_COMPOUND_BIOSYNTHETIC_PROCESS	Sim	GOMF_OXIDOREDUCTION_DRIVEN_ACTIVE_TRANSMEMBRANE_TRANSPORTER_ACTIVITY	0.160584
GOMF_VOLTAGE_GATED_CHANNEL_ACTIVITY	Sim	GOBP_POSITIVE_REGULATION_OF_ION_TRANSMEMBRANE_TRANSPORT	0.160584
GOBP_ATP_SYNTHESIS_COUPLED_ELECTRON_TRANSPORT	Sim	GOMF_PROTON_TRANSMEMBRANE_TRANSPORTER_ACTIVITY	0.162162
GOBP_BILE_ACID_METABOLIC_PROCESS	Sim	GOBP_MONOCARBOXYLIC_ACID_CATABOLIC_PROCESS	0.162791
GOBP_RIBOSE_PHOSPHATE_BIOSYNTHETIC_PROCESS	Sim	GOMF_OXIDOREDUCTION_DRIVEN_ACTIVE_TRANSMEMBRANE_TRANSPORTER_ACTIVITY	0.162963
GOBP_WOUND_HEALING	Sim	GOBP_EPIBOLY	0.16307
GOBP_RESPONSE_TO_METAL_ION	Sim	GOMF_CALCIUM_DEPENDENT_PHOSPHOLIPID_BINDING	0.164306
GOCC_SARCOLEMMA	Sim	GOMF_VOLTAGE_GATED_CHANNEL_ACTIVITY	0.164835
GOBP_POSITIVE_REGULATION_OF_SYNAPTIC_TRANSMISSION	Sim	GOBP_POSITIVE_REGULATION_OF_LONG_TERM_SYNAPTIC_POTENTIATION	0.165289
GOBP_AEROBIC_ELECTRON_TRANSPORT_CHAIN	Sim	GOBP_NUCLEOSIDE_PHOSPHATE_BIOSYNTHETIC_PROCESS	0.165644
GOBP_AEROBIC_ELECTRON_TRANSPORT_CHAIN	Sim	GOMF_PROTON_TRANSMEMBRANE_TRANSPORTER_ACTIVITY	0.16568
GOBP_CYTOPLASMIC_TRANSLATION	Sim	GOBP_RIBONUCLEOPROTEIN_COMPLEX_BIOGENESIS	0.166667
GOBP_RIBONUCLEOPROTEIN_COMPLEX_BIOGENESIS	Sim	GOBP_NON_MEMBRANE_BOUNDED_ORGANELLE_ASSEMBLY	0.16792
GOBP_NEGATIVE_REGULATION_OF_INTRACELLULAR_TRANSPORT	Sim	GOBP_REGULATION_OF_ESTABLISHMENT_OF_PROTEIN_LOCALIZATION	0.168453
GOBP_NUCLEOSIDE_PHOSPHATE_BIOSYNTHETIC_PROCESS	Sim	GOBP_SULFUR_COMPOUND_BIOSYNTHETIC_PROCESS	0.17033
GOBP_CELLULAR_RESPIRATION	Sim	GOMF_NADH_DEHYDROGENASE_ACTIVITY	0.17037
GOBP_RESPONSE_TO_METAL_ION	Sim	GOBP_REGULATION_OF_ION_TRANSPORT	0.170412
GOBP_RIBONUCLEOPROTEIN_COMPLEX_SUBUNIT_ORGANIZATION	Sim	GOBP_NON_MEMBRANE_BOUNDED_ORGANELLE_ASSEMBLY	0.171429
GOBP_RIBONUCLEOPROTEIN_COMPLEX_SUBUNIT_ORGANIZATION	Sim	GOCC_CYTOSOLIC_RIBOSOME	0.171821
GOBP_MONOCARBOXYLIC_ACID_CATABOLIC_PROCESS	Sim	GOBP_VERY_LONG_CHAIN_FATTY_ACID_METABOLIC_PROCESS	0.17284
GOBP_ATP_SYNTHESIS_COUPLED_ELECTRON_TRANSPORT	Sim	GOCC_ORGANELLE_INNER_MEMBRANE	0.172989
GOBP_POSITIVE_REGULATION_OF_SYNAPTIC_TRANSMISSION	Sim	GOBP_CELLULAR_RESPONSE_TO_ACID_CHEMICAL	0.17341
GOBP_CELLULAR_RESPIRATION	Sim	GOMF_PROTON_TRANSMEMBRANE_TRANSPORTER_ACTIVITY	0.173669
GOBP_RIBONUCLEOPROTEIN_COMPLEX_SUBUNIT_ORGANIZATION	Sim	GOBP_RIBOSOMAL_SMALL_SUBUNIT_BIOGENESIS	0.173913
GOCC_CYTOSOLIC_RIBOSOME	Sim	GOBP_RIBONUCLEOPROTEIN_COMPLEX_BIOGENESIS	0.173913
GOCC_SARCOLEMMA	Sim	GOBP_POSITIVE_REGULATION_OF_ION_TRANSMEMBRANE_TRANSPORT	0.174142
GOBP_NUCLEOSIDE_TRIPHOSPHATE_BIOSYNTHETIC_PROCESS	Sim	GOMF_PRIMARY_ACTIVE_TRANSMEMBRANE_TRANSPORTER_ACTIVITY	0.174825
GOBP_ENERGY_DERIVATION_BY_OXIDATION_OF_ORGANIC_COMPOUNDS	Sim	GOMF_PRIMARY_ACTIVE_TRANSMEMBRANE_TRANSPORTER_ACTIVITY	0.175153
GOMF_CATION_CHANNEL_ACTIVITY	Sim	GOBP_POSITIVE_REGULATION_OF_ION_TRANSMEMBRANE_TRANSPORT	0.175503
GOBP_REGULATION_OF_RESPONSE_TO_REACTIVE_OXYGEN_SPECIES	Sim	GOBP_CELLULAR_RESPONSE_TO_TOXIC_SUBSTANCE	0.175824
GOBP_NEGATIVE_REGULATION_OF_TRANSMEMBRANE_TRANSPORT	Sim	GOBP_POSITIVE_REGULATION_OF_ION_TRANSMEMBRANE_TRANSPORT	0.176796
GOCC_SMALL_RIBOSOMAL_SUBUNIT	Sim	GOCC_MITOCHONDRIAL_MATRIX	0.180851
GOBP_NEGATIVE_REGULATION_OF_TRANSPORTER_ACTIVITY	Sim	GOBP_POSITIVE_REGULATION_OF_ION_TRANSMEMBRANE_TRANSPORT	0.18241
GOBP_NEGATIVE_REGULATION_OF_TRANSPORTER_ACTIVITY	Sim	GOBP_CATION_TRANSMEMBRANE_TRANSPORT	0.183425
GOBP_PURINE_CONTAINING_COMPOUND_BIOSYNTHETIC_PROCESS	Sim	GOMF_NADH_DEHYDROGENASE_ACTIVITY	0.184
GOBP_RIBOSE_PHOSPHATE_BIOSYNTHETIC_PROCESS	Sim	GOMF_NADH_DEHYDROGENASE_ACTIVITY	0.186992
GOBP_RESPONSE_TO_METAL_ION	Sim	GOBP_CELLULAR_METAL_ION_HOMEOSTASIS	0.188366
GOCC_RIBOSOME	Sim	GOBP_RIBONUCLEOPROTEIN_COMPLEX_BIOGENESIS	0.189602
GOBP_ATP_SYNTHESIS_COUPLED_ELECTRON_TRANSPORT	Sim	GOBP_NUCLEOSIDE_TRIPHOSPHATE_METABOLIC_PROCESS	0.189655
GOBP_RIBOSE_PHOSPHATE_BIOSYNTHETIC_PROCESS	Sim	GOBP_SULFUR_COMPOUND_BIOSYNTHETIC_PROCESS	0.189873
GOCC_ORGANELLE_INNER_MEMBRANE	Sim	GOBP_PURINE_CONTAINING_COMPOUND_METABOLIC_PROCESS	0.190833
GOBP_RIBOSOME_BIOGENESIS	Sim	GOBP_NON_MEMBRANE_BOUNDED_ORGANELLE_ASSEMBLY	0.191458
GOBP_AEROBIC_ELECTRON_TRANSPORT_CHAIN	Sim	GOBP_PURINE_CONTAINING_COMPOUND_BIOSYNTHETIC_PROCESS	0.191489
GOBP_FATTY_ACID_METABOLIC_PROCESS	Sim	GOCC_MICROBODY	0.192691
GOMF_RRNA_BINDING	Sim	GOBP_RIBOSOME_BIOGENESIS	0.193029
GOBP_NEGATIVE_REGULATION_OF_ION_TRANSMEMBRANE_TRANSPORT	Sim	GOBP_POSITIVE_REGULATION_OF_ION_TRANSMEMBRANE_TRANSPORT	0.193939
GOBP_RESPONSE_TO_METAL_ION	Sim	GOBP_CELLULAR_ION_HOMEOSTASIS	0.194103
GOBP_AEROBIC_ELECTRON_TRANSPORT_CHAIN	Sim	GOBP_RIBOSE_PHOSPHATE_BIOSYNTHETIC_PROCESS	0.194245
GOBP_VERY_LONG_CHAIN_FATTY_ACID_METABOLIC_PROCESS	Sim	GOCC_MICROBODY	0.194595
GOBP_COPII_COATED_VESICLE_BUDDING	Sim	GOBP_REGULATION_OF_ER_TO_GOLGI_VESICLE_MEDIATED_TRANSPORT	0.196078
GOBP_CYTOPLASMIC_TRANSLATION	Sim	GOBP_RIBONUCLEOPROTEIN_COMPLEX_SUBUNIT_ORGANIZATION	0.196319
GOBP_REGULATION_OF_MITOCHONDRIAL_MEMBRANE_POTENTIAL	Sim	GOBP_REGULATION_OF_MITOCHONDRIAL_MEMBRANE_PERMEABILITY_INVOLVED_IN_APOPTOTIC_PROCESS	0.19697
GOBP_REGULATION_OF_MITOCHONDRIAL_MEMBRANE_POTENTIAL	Sim	GOBP_POSITIVE_REGULATION_OF_MITOCHONDRIAL_MEMBRANE_PERMEABILITY	0.198473
GOBP_ATP_SYNTHESIS_COUPLED_ELECTRON_TRANSPORT	Sim	GOBP_NUCLEOSIDE_PHOSPHATE_BIOSYNTHETIC_PROCESS	0.19883
GOBP_PROTON_TRANSMEMBRANE_TRANSPORT	Sim	GOBP_CATION_TRANSMEMBRANE_TRANSPORT	0.199778
GOBP_CELLULAR_RESPONSE_TO_TOXIC_SUBSTANCE	Sim	GOBP_RESPONSE_TO_REACTIVE_OXYGEN_SPECIES	0.2
GOBP_PURINE_CONTAINING_COMPOUND_BIOSYNTHETIC_PROCESS	Sim	GOBP_SULFUR_COMPOUND_BIOSYNTHETIC_PROCESS	0.2
GOBP_RIBOSOMAL_LARGE_SUBUNIT_BIOGENESIS	Sim	GOCC_CYTOSOLIC_RIBOSOME	0.2
GOBP_ENERGY_DERIVATION_BY_OXIDATION_OF_ORGANIC_COMPOUNDS	Sim	GOMF_OXIDOREDUCTION_DRIVEN_ACTIVE_TRANSMEMBRANE_TRANSPORTER_ACTIVITY	0.202073
GOBP_NUCLEOSIDE_TRIPHOSPHATE_METABOLIC_PROCESS	Sim	GOCC_ORGANELLE_INNER_MEMBRANE	0.202091
GOCC_ORGANELLE_INNER_MEMBRANE	Sim	GOBP_MITOCHONDRIAL_RESPIRATORY_CHAIN_COMPLEX_ASSEMBLY	0.20324
GOBP_ELECTRON_TRANSPORT_CHAIN	Sim	GOBP_NUCLEOSIDE_TRIPHOSPHATE_METABOLIC_PROCESS	0.204188
GOBP_RIBOSOME_BIOGENESIS	Sim	GOCC_CYTOSOLIC_RIBOSOME	0.204878
GOBP_ELECTRON_TRANSPORT_CHAIN	Sim	GOCC_ORGANELLE_INNER_MEMBRANE	0.204906
GOBP_NEGATIVE_REGULATION_OF_TRANSPORTER_ACTIVITY	Sim	GOBP_REGULATION_OF_ION_TRANSPORT	0.205543
GOBP_NUCLEOSIDE_TRIPHOSPHATE_METABOLIC_PROCESS	Sim	GOBP_MITOCHONDRIAL_RESPIRATORY_CHAIN_COMPLEX_ASSEMBLY	0.206522
GOBP_RIBOSOMAL_SMALL_SUBUNIT_BIOGENESIS	Sim	GOCC_CYTOSOLIC_RIBOSOME	0.206522
GOMF_PROTEASE_BINDING	Sim	GOBP_NEGATIVE_REGULATION_OF_HYDROLASE_ACTIVITY	0.207273
GOBP_AEROBIC_RESPIRATION	Sim	GOMF_PROTON_TRANSMEMBRANE_TRANSPORTER_ACTIVITY	0.207358
GOBP_ELECTRON_TRANSPORT_CHAIN	Sim	GOBP_NUCLEOSIDE_PHOSPHATE_BIOSYNTHETIC_PROCESS	0.207447
GOBP_NUCLEOSIDE_TRIPHOSPHATE_METABOLIC_PROCESS	Sim	GOBP_MONOCARBOXYLIC_ACID_METABOLIC_PROCESS	0.209626
GOBP_NUCLEOSIDE_PHOSPHATE_BIOSYNTHETIC_PROCESS	Sim	GOBP_MITOCHONDRIAL_RESPIRATORY_CHAIN_COMPLEX_ASSEMBLY	0.209945
GOBP_FATTY_ACID_BETA_OXIDATION	Sim	GOBP_MONOCARBOXYLIC_ACID_METABOLIC_PROCESS	0.211382
GOBP_NUCLEOSIDE_PHOSPHATE_BIOSYNTHETIC_PROCESS	Sim	GOCC_ORGANELLE_INNER_MEMBRANE	0.212865
GOCC_RIBOSOME	Sim	GOBP_RIBOSOME_BIOGENESIS	0.213084
GOBP_FATTY_ACID_BETA_OXIDATION	Sim	GOBP_VERY_LONG_CHAIN_FATTY_ACID_METABOLIC_PROCESS	0.214286
GOBP_DICARBOXYLIC_ACID_METABOLIC_PROCESS	Sim	GOBP_ORGANIC_ACID_CATABOLIC_PROCESS	0.21519
GOBP_CELLULAR_RESPIRATION	Sim	GOMF_PRIMARY_ACTIVE_TRANSMEMBRANE_TRANSPORTER_ACTIVITY	0.215539
GOCC_ORGANELLE_INNER_MEMBRANE	Sim	GOBP_RIBOSE_PHOSPHATE_BIOSYNTHETIC_PROCESS	0.215613
GOBP_REGULATION_OF_MITOCHONDRIAL_MEMBRANE_POTENTIAL	Sim	GOBP_REGULATION_OF_MITOCHONDRIAL_MEMBRANE_PERMEABILITY	0.216216
GOMF_RRNA_BINDING	Sim	GOCC_SMALL_RIBOSOMAL_SUBUNIT	0.216561
GOBP_AEROBIC_RESPIRATION	Sim	GOMF_NADH_DEHYDROGENASE_ACTIVITY	0.216981
GOCC_ORGANELLE_INNER_MEMBRANE	Sim	GOBP_PURINE_CONTAINING_COMPOUND_BIOSYNTHETIC_PROCESS	0.217016
GOBP_NUCLEOSIDE_TRIPHOSPHATE_BIOSYNTHETIC_PROCESS	Sim	GOCC_ORGANELLE_INNER_MEMBRANE	0.21727
GOMF_RRNA_BINDING	Sim	GOBP_CYTOPLASMIC_TRANSLATION	0.218182
GOCC_RIBOSOME	Sim	GOCC_ORGANELLE_INNER_MEMBRANE	0.218978
GOBP_RIBONUCLEOPROTEIN_COMPLEX_SUBUNIT_ORGANIZATION	Sim	GOBP_RIBOSOME_BIOGENESIS	0.221294
GOBP_ORGANIC_ACID_CATABOLIC_PROCESS	Sim	GOCC_MICROBODY	0.221636
GOBP_ENERGY_DERIVATION_BY_OXIDATION_OF_ORGANIC_COMPOUNDS	Sim	GOBP_MITOCHONDRIAL_RESPIRATORY_CHAIN_COMPLEX_ASSEMBLY	0.223256
GOBP_RESPONSE_TO_OXYGEN_RADICAL	Sim	GOBP_RESPONSE_TO_REACTIVE_OXYGEN_SPECIES	0.224299
GOBP_NEGATIVE_REGULATION_OF_TRANSMEMBRANE_TRANSPORT	Sim	GOBP_CATION_TRANSMEMBRANE_TRANSPORT	0.225
GOBP_ESTABLISHMENT_OF_PROTEIN_LOCALIZATION_TO_CHROMOSOME	Sim	GOBP_TOXIN_TRANSPORT	0.225352
GOBP_CELLULAR_RESPONSE_TO_TOXIC_SUBSTANCE	Sim	GOBP_CELLULAR_RESPONSE_TO_REACTIVE_OXYGEN_SPECIES	0.227979
GOBP_ATP_SYNTHESIS_COUPLED_ELECTRON_TRANSPORT	Sim	GOBP_PURINE_CONTAINING_COMPOUND_BIOSYNTHETIC_PROCESS	0.228188
GOBP_ACTIN_NUCLEATION	Sim	GOBP_LAMELLIPODIUM_ORGANIZATION	0.228188
GOBP_RIBOSOMAL_LARGE_SUBUNIT_BIOGENESIS	Sim	GOCC_LARGE_RIBOSOMAL_SUBUNIT	0.230366
GOBP_ATP_SYNTHESIS_COUPLED_ELECTRON_TRANSPORT	Sim	GOBP_RIBOSE_PHOSPHATE_BIOSYNTHETIC_PROCESS	0.231293
GOBP_NEGATIVE_REGULATION_OF_ION_TRANSMEMBRANE_TRANSPORT	Sim	GOBP_CATION_TRANSMEMBRANE_TRANSPORT	0.232759
GOBP_RIBOSOMAL_LARGE_SUBUNIT_BIOGENESIS	Sim	GOBP_RIBONUCLEOPROTEIN_COMPLEX_SUBUNIT_ORGANIZATION	0.232932
GOMF_PRIMARY_ACTIVE_TRANSMEMBRANE_TRANSPORTER_ACTIVITY	Sim	GOMF_NADH_DEHYDROGENASE_ACTIVITY	0.234637
GOBP_ELECTRON_TRANSPORT_CHAIN	Sim	GOBP_PURINE_CONTAINING_COMPOUND_BIOSYNTHETIC_PROCESS	0.23494
GOBP_POSITIVE_REGULATION_OF_ION_TRANSMEMBRANE_TRANSPORT	Sim	GOBP_CELLULAR_ION_HOMEOSTASIS	0.235294
GOBP_REGULATION_OF_ER_TO_GOLGI_VESICLE_MEDIATED_TRANSPORT	Sim	GOBP_ENDOPLASMIC_RETICULUM_TO_GOLGI_VESICLE_MEDIATED_TRANSPORT	0.237037
GOMF_RRNA_BINDING	Sim	GOBP_RIBOSOMAL_LARGE_SUBUNIT_BIOGENESIS	0.237762
GOBP_ELECTRON_TRANSPORT_CHAIN	Sim	GOBP_RIBOSE_PHOSPHATE_BIOSYNTHETIC_PROCESS	0.237805
GOBP_PURINE_CONTAINING_COMPOUND_BIOSYNTHETIC_PROCESS	Sim	GOBP_MITOCHONDRIAL_RESPIRATORY_CHAIN_COMPLEX_ASSEMBLY	0.238994
GOBP_LIPID_OXIDATION	Sim	GOCC_MICROBODY	0.23913
GOBP_MITOCHONDRIAL_RESPIRATORY_CHAIN_COMPLEX_ASSEMBLY	Sim	GOMF_OXIDOREDUCTION_DRIVEN_ACTIVE_TRANSMEMBRANE_TRANSPORTER_ACTIVITY	0.239437
GOBP_RESPONSE_TO_OXYGEN_RADICAL	Sim	GOBP_CELLULAR_RESPONSE_TO_REACTIVE_OXYGEN_SPECIES	0.239521
GOBP_POSITIVE_REGULATION_OF_ION_TRANSMEMBRANE_TRANSPORT	Sim	GOBP_CELLULAR_METAL_ION_HOMEOSTASIS	0.241002
GOBP_MITOCHONDRIAL_RESPIRATORY_CHAIN_COMPLEX_ASSEMBLY	Sim	GOBP_RIBOSE_PHOSPHATE_BIOSYNTHETIC_PROCESS	0.242038
GOCC_LARGE_RIBOSOMAL_SUBUNIT	Sim	GOCC_POLYSOMAL_RIBOSOME	0.242038
GOBP_NUCLEOSIDE_TRIPHOSPHATE_BIOSYNTHETIC_PROCESS	Sim	GOMF_OXIDOREDUCTION_DRIVEN_ACTIVE_TRANSMEMBRANE_TRANSPORTER_ACTIVITY	0.243094
GOBP_FATTY_ACID_BETA_OXIDATION	Sim	GOCC_MICROBODY	0.244541
GOMF_RRNA_BINDING	Sim	GOCC_LARGE_RIBOSOMAL_SUBUNIT	0.244898
GOBP_REGULATION_OF_INTRACELLULAR_TRANSPORT	Sim	GOBP_NEGATIVE_REGULATION_OF_INTRACELLULAR_PROTEIN_TRANSPORT	0.248705
GOBP_AEROBIC_RESPIRATION	Sim	GOMF_PRIMARY_ACTIVE_TRANSMEMBRANE_TRANSPORTER_ACTIVITY	0.252199
GOBP_PROTON_TRANSMEMBRANE_TRANSPORT	Sim	GOMF_PRIMARY_ACTIVE_TRANSMEMBRANE_TRANSPORTER_ACTIVITY	0.254098
GOBP_MONOCARBOXYLIC_ACID_CATABOLIC_PROCESS	Sim	GOCC_MICROBODY	0.258065
GOMF_RRNA_BINDING	Sim	GOCC_RIBOSOME	0.258065
GOCC_RIBOSOME	Sim	GOCC_POLYSOMAL_RIBOSOME	0.258303
GOBP_ELECTRON_TRANSPORT_CHAIN	Sim	GOMF_PRIMARY_ACTIVE_TRANSMEMBRANE_TRANSPORTER_ACTIVITY	0.260536
GOBP_NEGATIVE_REGULATION_OF_ION_TRANSMEMBRANE_TRANSPORT	Sim	GOBP_REGULATION_OF_ION_TRANSPORT	0.263217
GOBP_ENERGY_DERIVATION_BY_OXIDATION_OF_ORGANIC_COMPOUNDS	Sim	GOCC_ORGANELLE_INNER_MEMBRANE	0.264355
GOBP_ATP_SYNTHESIS_COUPLED_ELECTRON_TRANSPORT	Sim	GOBP_MITOCHONDRIAL_RESPIRATORY_CHAIN_COMPLEX_ASSEMBLY	0.26506
GOBP_CELLULAR_RESPIRATION	Sim	GOMF_OXIDOREDUCTION_DRIVEN_ACTIVE_TRANSMEMBRANE_TRANSPORTER_ACTIVITY	0.265306
GOBP_AEROBIC_ELECTRON_TRANSPORT_CHAIN	Sim	GOBP_MITOCHONDRIAL_RESPIRATORY_CHAIN_COMPLEX_ASSEMBLY	0.266667
GOBP_NEGATIVE_REGULATION_OF_TRANSMEMBRANE_TRANSPORT	Sim	GOBP_REGULATION_OF_ION_TRANSPORT	0.267101
GOCC_SMALL_RIBOSOMAL_SUBUNIT	Sim	GOBP_RIBOSOMAL_SMALL_SUBUNIT_BIOGENESIS	0.269231
GOMF_PRIMARY_ACTIVE_TRANSMEMBRANE_TRANSPORTER_ACTIVITY	Sim	GOMF_PYROPHOSPHATE_HYDROLYSIS_DRIVEN_PROTON_TRANSMEMBRANE_TRANSPORTER_ACTIVITY	0.269663
GOBP_ELECTRON_TRANSPORT_CHAIN	Sim	GOBP_MITOCHONDRIAL_RESPIRATORY_CHAIN_COMPLEX_ASSEMBLY	0.27
GOMF_RRNA_BINDING	Sim	GOCC_CYTOSOLIC_RIBOSOME	0.27027
GOBP_NUCLEOSIDE_TRIPHOSPHATE_BIOSYNTHETIC_PROCESS	Sim	GOBP_AEROBIC_ELECTRON_TRANSPORT_CHAIN	0.275132
GOBP_CYTOPLASMIC_TRANSLATION	Sim	GOCC_POLYSOMAL_RIBOSOME	0.276243
GOBP_AEROBIC_RESPIRATION	Sim	GOCC_ORGANELLE_INNER_MEMBRANE	0.282018
GOBP_RIBOSOMAL_LARGE_SUBUNIT_BIOGENESIS	Sim	GOBP_RIBONUCLEOPROTEIN_COMPLEX_BIOGENESIS	0.283368
GOBP_ENERGY_DERIVATION_BY_OXIDATION_OF_ORGANIC_COMPOUNDS	Sim	GOBP_NUCLEOSIDE_PHOSPHATE_BIOSYNTHETIC_PROCESS	0.283828
GOBP_CELLULAR_RESPIRATION	Sim	GOBP_MITOCHONDRIAL_RESPIRATORY_CHAIN_COMPLEX_ASSEMBLY	0.284024
GOBP_ELECTRON_TRANSPORT_CHAIN	Sim	GOMF_NADH_DEHYDROGENASE_ACTIVITY	0.287879
GOBP_MITOCHONDRIAL_RESPIRATORY_CHAIN_COMPLEX_ASSEMBLY	Sim	GOMF_NADH_DEHYDROGENASE_ACTIVITY	0.288136
GOBP_ESTABLISHMENT_OF_PROTEIN_LOCALIZATION_TO_CHROMOSOME	Sim	GOBP_TELOMERE_MAINTENANCE_VIA_TELOMERE_LENGTHENING	0.288462
GOCC_LARGE_RIBOSOMAL_SUBUNIT	Sim	GOCC_MITOCHONDRIAL_MATRIX	0.289157
GOBP_AEROBIC_ELECTRON_TRANSPORT_CHAIN	Sim	GOBP_ENERGY_DERIVATION_BY_OXIDATION_OF_ORGANIC_COMPOUNDS	0.28934
GOBP_MONOCARBOXYLIC_ACID_METABOLIC_PROCESS	Sim	GOBP_PURINE_CONTAINING_COMPOUND_METABOLIC_PROCESS	0.290464
GOBP_ATP_SYNTHESIS_COUPLED_ELECTRON_TRANSPORT	Sim	GOMF_PRIMARY_ACTIVE_TRANSMEMBRANE_TRANSPORTER_ACTIVITY	0.290749
GOBP_NUCLEOSIDE_TRIPHOSPHATE_BIOSYNTHETIC_PROCESS	Sim	GOMF_NADH_DEHYDROGENASE_ACTIVITY	0.292994
GOBP_CELLULAR_RESPIRATION	Sim	GOCC_ORGANELLE_INNER_MEMBRANE	0.293622
GOBP_AEROBIC_ELECTRON_TRANSPORT_CHAIN	Sim	GOMF_PRIMARY_ACTIVE_TRANSMEMBRANE_TRANSPORTER_ACTIVITY	0.293839
GOBP_FATTY_ACID_BETA_OXIDATION	Sim	GOBP_FATTY_ACID_METABOLIC_PROCESS	0.294896
GOBP_CELLULAR_METAL_ION_HOMEOSTASIS	Sim	GOBP_REGULATION_OF_ION_TRANSPORT	0.297162
GOBP_RIBOSOMAL_SMALL_SUBUNIT_BIOGENESIS	Sim	GOBP_RIBONUCLEOPROTEIN_COMPLEX_BIOGENESIS	0.297352
GOMF_PROTON_TRANSMEMBRANE_TRANSPORTER_ACTIVITY	Sim	GOMF_OXIDOREDUCTION_DRIVEN_ACTIVE_TRANSMEMBRANE_TRANSPORTER_ACTIVITY	0.298137
GOBP_AEROBIC_RESPIRATION	Sim	GOBP_PURINE_CONTAINING_COMPOUND_METABOLIC_PROCESS	0.298507
GOBP_CELLULAR_RESPIRATION	Sim	GOBP_PURINE_CONTAINING_COMPOUND_METABOLIC_PROCESS	0.299451
GOBP_RIBOSOMAL_SMALL_SUBUNIT_BIOGENESIS	Sim	GOCC_CYTOSOLIC_SMALL_RIBOSOMAL_SUBUNIT	0.3
GOBP_ENERGY_DERIVATION_BY_OXIDATION_OF_ORGANIC_COMPOUNDS	Sim	GOBP_PURINE_CONTAINING_COMPOUND_METABOLIC_PROCESS	0.3
GOCC_VACUOLAR_MEMBRANE	Sim	GOCC_VESICLE_MEMBRANE	0.303307
GOBP_ENERGY_DERIVATION_BY_OXIDATION_OF_ORGANIC_COMPOUNDS	Sim	GOBP_RIBOSE_PHOSPHATE_BIOSYNTHETIC_PROCESS	0.304659
GOBP_REGULATION_OF_ION_TRANSPORT	Sim	GOBP_CELLULAR_ION_HOMEOSTASIS	0.305426
GOBP_AEROBIC_RESPIRATION	Sim	GOBP_MITOCHONDRIAL_RESPIRATORY_CHAIN_COMPLEX_ASSEMBLY	0.307143
GOBP_ENERGY_DERIVATION_BY_OXIDATION_OF_ORGANIC_COMPOUNDS	Sim	GOBP_PURINE_CONTAINING_COMPOUND_BIOSYNTHETIC_PROCESS	0.309609
GOBP_NUCLEOSIDE_TRIPHOSPHATE_BIOSYNTHETIC_PROCESS	Sim	GOBP_ELECTRON_TRANSPORT_CHAIN	0.309623
GOBP_LIPID_OXIDATION	Sim	GOBP_MONOCARBOXYLIC_ACID_METABOLIC_PROCESS	0.310828
GOBP_ATP_SYNTHESIS_COUPLED_ELECTRON_TRANSPORT	Sim	GOBP_NUCLEOSIDE_TRIPHOSPHATE_BIOSYNTHETIC_PROCESS	0.312195
GOBP_LONG_CHAIN_FATTY_ACID_METABOLIC_PROCESS	Sim	GOBP_MONOCARBOXYLIC_ACID_METABOLIC_PROCESS	0.314176
GOBP_CYTOPLASMIC_TRANSLATION	Sim	GOCC_SMALL_RIBOSOMAL_SUBUNIT	0.31441
GOBP_WOUND_HEALING	Sim	GOBP_NEGATIVE_REGULATION_OF_RESPONSE_TO_WOUNDING	0.319328
GOBP_MONOCARBOXYLIC_ACID_METABOLIC_PROCESS	Sim	GOBP_ICOSANOID_METABOLIC_PROCESS	0.3196
GOBP_MONOCARBOXYLIC_ACID_METABOLIC_PROCESS	Sim	GOBP_ORGANIC_ACID_CATABOLIC_PROCESS	0.31982
GOMF_VOLTAGE_GATED_CHANNEL_ACTIVITY	Sim	GOBP_CATION_TRANSMEMBRANE_TRANSPORT	0.323092
GOMF_CATION_CHANNEL_ACTIVITY	Sim	GOBP_REGULATION_OF_ION_TRANSPORT	0.323689
GOBP_NUCLEOSIDE_TRIPHOSPHATE_BIOSYNTHETIC_PROCESS	Sim	GOBP_ENERGY_DERIVATION_BY_OXIDATION_OF_ORGANIC_COMPOUNDS	0.324094
GOBP_MONOCARBOXYLIC_ACID_METABOLIC_PROCESS	Sim	GOBP_MONOCARBOXYLIC_ACID_CATABOLIC_PROCESS	0.324873
GOCC_ORGANELLE_INNER_MEMBRANE	Sim	GOCC_MITOCHONDRIAL_MATRIX	0.327645
GOMF_VOLTAGE_GATED_CHANNEL_ACTIVITY	Sim	GOBP_REGULATION_OF_ION_TRANSPORT	0.327835
GOCC_CYTOSOLIC_RIBOSOME	Sim	GOCC_POLYSOMAL_RIBOSOME	0.328767
GOBP_AEROBIC_RESPIRATION	Sim	GOMF_OXIDOREDUCTION_DRIVEN_ACTIVE_TRANSMEMBRANE_TRANSPORTER_ACTIVITY	0.330508
GOBP_NEGATIVE_REGULATION_OF_INTRACELLULAR_TRANSPORT	Sim	GOBP_REGULATION_OF_INTRACELLULAR_TRANSPORT	0.330864
GOBP_CYTOPLASMIC_TRANSLATION	Sim	GOBP_CYTOPLASMIC_TRANSLATIONAL_INITIATION	0.331429
GOCC_RIBOSOME	Sim	GOCC_CYTOSOLIC_SMALL_RIBOSOMAL_SUBUNIT	0.332155
GOBP_FATTY_ACID_METABOLIC_PROCESS	Sim	GOBP_ORGANIC_ACID_CATABOLIC_PROCESS	0.332842
GOBP_ESTABLISHMENT_OF_PROTEIN_LOCALIZATION_TO_CHROMOSOME	Sim	GOBP_RNA_TEMPLATED_DNA_BIOSYNTHETIC_PROCESS	0.333333
GOBP_CELLULAR_RESPIRATION	Sim	GOBP_NUCLEOSIDE_PHOSPHATE_BIOSYNTHETIC_PROCESS	0.33463
GOBP_NUCLEOSIDE_TRIPHOSPHATE_METABOLIC_PROCESS	Sim	GOBP_ENERGY_DERIVATION_BY_OXIDATION_OF_ORGANIC_COMPOUNDS	0.336601
GOBP_NUCLEOSIDE_TRIPHOSPHATE_BIOSYNTHETIC_PROCESS	Sim	GOBP_MITOCHONDRIAL_RESPIRATORY_CHAIN_COMPLEX_ASSEMBLY	0.337778
GOBP_PROTON_TRANSMEMBRANE_TRANSPORT	Sim	GOMF_PYROPHOSPHATE_HYDROLYSIS_DRIVEN_PROTON_TRANSMEMBRANE_TRANSPORTER_ACTIVITY	0.350877
GOMF_PROTON_TRANSMEMBRANE_TRANSPORTER_ACTIVITY	Sim	GOMF_PYROPHOSPHATE_HYDROLYSIS_DRIVEN_PROTON_TRANSMEMBRANE_TRANSPORTER_ACTIVITY	0.352941
GOBP_CELLULAR_RESPIRATION	Sim	GOBP_NUCLEOSIDE_TRIPHOSPHATE_METABOLIC_PROCESS	0.353846
GOBP_REGULATION_OF_RESPONSE_TO_REACTIVE_OXYGEN_SPECIES	Sim	GOBP_RESPONSE_TO_REACTIVE_OXYGEN_SPECIES	0.354978
GOBP_AEROBIC_RESPIRATION	Sim	GOBP_NUCLEOSIDE_PHOSPHATE_BIOSYNTHETIC_PROCESS	0.355263
GOBP_ATP_SYNTHESIS_COUPLED_ELECTRON_TRANSPORT	Sim	GOBP_ENERGY_DERIVATION_BY_OXIDATION_OF_ORGANIC_COMPOUNDS	0.356098
GOBP_CELLULAR_RESPIRATION	Sim	GOBP_RIBOSE_PHOSPHATE_BIOSYNTHETIC_PROCESS	0.360515
GOMF_PROTON_TRANSMEMBRANE_TRANSPORTER_ACTIVITY	Sim	GOMF_PRIMARY_ACTIVE_TRANSMEMBRANE_TRANSPORTER_ACTIVITY	0.360902
GOCC_RIBOSOME	Sim	GOCC_MITOCHONDRIAL_MATRIX	0.362949
GOBP_NUCLEOSIDE_TRIPHOSPHATE_METABOLIC_PROCESS	Sim	GOBP_AEROBIC_RESPIRATION	0.363636
GOBP_CYTOPLASMIC_TRANSLATION	Sim	GOCC_LARGE_RIBOSOMAL_SUBUNIT	0.365672
GOBP_CELLULAR_RESPIRATION	Sim	GOBP_PURINE_CONTAINING_COMPOUND_BIOSYNTHETIC_PROCESS	0.365957
GOBP_ATP_SYNTHESIS_COUPLED_ELECTRON_TRANSPORT	Sim	GOMF_NADH_DEHYDROGENASE_ACTIVITY	0.367347
GOBP_FATTY_ACID_METABOLIC_PROCESS	Sim	GOBP_MONOCARBOXYLIC_ACID_CATABOLIC_PROCESS	0.373057
GOBP_CYTOPLASMIC_TRANSLATION	Sim	GOCC_CYTOSOLIC_SMALL_RIBOSOMAL_SUBUNIT	0.373057
GOBP_RIBOSOMAL_LARGE_SUBUNIT_BIOGENESIS	Sim	GOBP_RIBOSOME_BIOGENESIS	0.375
GOBP_CELLULAR_RESPIRATION	Sim	GOBP_AEROBIC_ELECTRON_TRANSPORT_CHAIN	0.377483
GOBP_TRANSLATIONAL_ELONGATION	Sim	GOMF_TRANSLATION_ELONGATION_FACTOR_ACTIVITY	0.377778
GOBP_NUCLEOSIDE_TRIPHOSPHATE_BIOSYNTHETIC_PROCESS	Sim	GOBP_PURINE_CONTAINING_COMPOUND_METABOLIC_PROCESS	0.390244
GOBP_AEROBIC_RESPIRATION	Sim	GOBP_RIBOSE_PHOSPHATE_BIOSYNTHETIC_PROCESS	0.392157
GOBP_RIBOSOMAL_SMALL_SUBUNIT_BIOGENESIS	Sim	GOBP_RIBOSOME_BIOGENESIS	0.392473
GOBP_AEROBIC_RESPIRATION	Sim	GOBP_PURINE_CONTAINING_COMPOUND_BIOSYNTHETIC_PROCESS	0.393204
GOBP_POSITIVE_REGULATION_OF_PROTEIN_LOCALIZATION	Sim	GOBP_REGULATION_OF_INTRACELLULAR_TRANSPORT	0.394231
GOBP_POSITIVE_REGULATION_OF_ION_TRANSMEMBRANE_TRANSPORT	Sim	GOBP_CATION_TRANSMEMBRANE_TRANSPORT	0.402344
GOBP_NUCLEOSIDE_TRIPHOSPHATE_BIOSYNTHETIC_PROCESS	Sim	GOBP_CELLULAR_RESPIRATION	0.403183
GOBP_REGULATION_OF_RESPONSE_TO_REACTIVE_OXYGEN_SPECIES	Sim	GOBP_CELLULAR_RESPONSE_TO_REACTIVE_OXYGEN_SPECIES	0.413043
GOBP_AEROBIC_ELECTRON_TRANSPORT_CHAIN	Sim	GOMF_NADH_DEHYDROGENASE_ACTIVITY	0.414634
GOBP_CELLULAR_METAL_ION_HOMEOSTASIS	Sim	GOBP_CATION_TRANSMEMBRANE_TRANSPORT	0.421989
GOBP_LIPID_OXIDATION	Sim	GOBP_FATTY_ACID_METABOLIC_PROCESS	0.423611
GOBP_LONG_CHAIN_FATTY_ACID_METABOLIC_PROCESS	Sim	GOBP_FATTY_ACID_METABOLIC_PROCESS	0.428571
GOBP_FATTY_ACID_METABOLIC_PROCESS	Sim	GOBP_ICOSANOID_METABOLIC_PROCESS	0.432432
GOBP_POSITIVE_REGULATION_OF_ION_TRANSMEMBRANE_TRANSPORT	Sim	GOBP_REGULATION_OF_ION_TRANSPORT	0.432487
GOBP_ELECTRON_TRANSPORT_CHAIN	Sim	GOMF_OXIDOREDUCTION_DRIVEN_ACTIVE_TRANSMEMBRANE_TRANSPORTER_ACTIVITY	0.435897
GOBP_ELECTRON_TRANSPORT_CHAIN	Sim	GOBP_ENERGY_DERIVATION_BY_OXIDATION_OF_ORGANIC_COMPOUNDS	0.436937
GOMF_CATION_CHANNEL_ACTIVITY	Sim	GOBP_CATION_TRANSMEMBRANE_TRANSPORT	0.440175
GOBP_CELLULAR_ION_HOMEOSTASIS	Sim	GOBP_CATION_TRANSMEMBRANE_TRANSPORT	0.448457
GOBP_NUCLEOSIDE_TRIPHOSPHATE_BIOSYNTHETIC_PROCESS	Sim	GOBP_AEROBIC_RESPIRATION	0.451411
GOBP_COPII_COATED_VESICLE_BUDDING	Sim	GOBP_ENDOPLASMIC_RETICULUM_TO_GOLGI_VESICLE_MEDIATED_TRANSPORT	0.454545
GOBP_PROTON_TRANSMEMBRANE_TRANSPORT	Sim	GOMF_PROTON_TRANSMEMBRANE_TRANSPORTER_ACTIVITY	0.455446
GOBP_CYTOPLASMIC_TRANSLATION	Sim	GOCC_RIBOSOME	0.455497
GOBP_POSITIVE_REGULATION_OF_ESTABLISHMENT_OF_PROTEIN_LOCALIZATION	Sim	GOBP_REGULATION_OF_INTRACELLULAR_TRANSPORT	0.456296
GOBP_ATP_SYNTHESIS_COUPLED_ELECTRON_TRANSPORT	Sim	GOBP_CELLULAR_RESPIRATION	0.459119
GOBP_POSITIVE_REGULATION_OF_BINDING	Sim	GOBP_POSITIVE_REGULATION_OF_DNA_BINDING	0.466403
GOBP_AEROBIC_ELECTRON_TRANSPORT_CHAIN	Sim	GOBP_AEROBIC_RESPIRATION	0.467213
GOBP_LIPID_OXIDATION	Sim	GOBP_ORGANIC_ACID_CATABOLIC_PROCESS	0.475921
GOMF_PRIMARY_ACTIVE_TRANSMEMBRANE_TRANSPORTER_ACTIVITY	Sim	GOMF_OXIDOREDUCTION_DRIVEN_ACTIVE_TRANSMEMBRANE_TRANSPORTER_ACTIVITY	0.482759
GOCC_SMALL_RIBOSOMAL_SUBUNIT	Sim	GOCC_CYTOSOLIC_RIBOSOME	0.484536
GOBP_RESPONSE_TO_OXYGEN_RADICAL	Sim	GOBP_CELLULAR_RESPONSE_TO_TOXIC_SUBSTANCE	0.486486
GOBP_NUCLEOSIDE_TRIPHOSPHATE_METABOLIC_PROCESS	Sim	GOBP_PURINE_CONTAINING_COMPOUND_BIOSYNTHETIC_PROCESS	0.5
GOBP_FATTY_ACID_BETA_OXIDATION	Sim	GOBP_ORGANIC_ACID_CATABOLIC_PROCESS	0.509804
GOBP_NUCLEOSIDE_TRIPHOSPHATE_METABOLIC_PROCESS	Sim	GOBP_NUCLEOSIDE_PHOSPHATE_BIOSYNTHETIC_PROCESS	0.514706
GOBP_ELECTRON_TRANSPORT_CHAIN	Sim	GOBP_AEROBIC_RESPIRATION	0.517007
GOBP_REGULATION_OF_ESTABLISHMENT_OF_PROTEIN_LOCALIZATION	Sim	GOBP_REGULATION_OF_INTRACELLULAR_TRANSPORT	0.519481
GOCC_RIBOSOME	Sim	GOCC_SMALL_RIBOSOMAL_SUBUNIT	0.520376
GOBP_NUCLEOSIDE_TRIPHOSPHATE_METABOLIC_PROCESS	Sim	GOBP_RIBOSE_PHOSPHATE_BIOSYNTHETIC_PROCESS	0.524194
GOCC_LARGE_RIBOSOMAL_SUBUNIT	Sim	GOCC_CYTOSOLIC_RIBOSOME	0.532189
GOBP_ATP_SYNTHESIS_COUPLED_ELECTRON_TRANSPORT	Sim	GOMF_OXIDOREDUCTION_DRIVEN_ACTIVE_TRANSMEMBRANE_TRANSPORTER_ACTIVITY	0.540984
GOBP_CELLULAR_RESPIRATION	Sim	GOBP_ELECTRON_TRANSPORT_CHAIN	0.551136
GOBP_ATP_SYNTHESIS_COUPLED_ELECTRON_TRANSPORT	Sim	GOBP_AEROBIC_RESPIRATION	0.561538
GOMF_OXIDOREDUCTION_DRIVEN_ACTIVE_TRANSMEMBRANE_TRANSPORTER_ACTIVITY	Sim	GOMF_NADH_DEHYDROGENASE_ACTIVITY	0.567568
GOBP_NEGATIVE_REGULATION_OF_NUCLEOCYTOPLASMIC_TRANSPORT	Sim	GOBP_NEGATIVE_REGULATION_OF_INTRACELLULAR_TRANSPORT	0.574468
GOBP_RIBONUCLEOPROTEIN_COMPLEX_SUBUNIT_ORGANIZATION	Sim	GOBP_RIBONUCLEOPROTEIN_COMPLEX_BIOGENESIS	0.575251
GOBP_RIBOSE_PHOSPHATE_BIOSYNTHETIC_PROCESS	Sim	GOBP_PURINE_CONTAINING_COMPOUND_METABOLIC_PROCESS	0.582386
GOBP_AEROBIC_ELECTRON_TRANSPORT_CHAIN	Sim	GOMF_OXIDOREDUCTION_DRIVEN_ACTIVE_TRANSMEMBRANE_TRANSPORTER_ACTIVITY	0.584906
GOBP_REGULATION_OF_MITOCHONDRIAL_OUTER_MEMBRANE_PERMEABILIZATION_INVOLVED_IN_APOPTOTIC_SIGNALING_PATHWAY	Sim	GOBP_REGULATION_OF_MITOCHONDRIAL_MEMBRANE_PERMEABILITY	0.588235
GOBP_NUCLEOSIDE_PHOSPHATE_BIOSYNTHETIC_PROCESS	Sim	GOBP_PURINE_CONTAINING_COMPOUND_METABOLIC_PROCESS	0.590426
GOCC_CYTOSOLIC_RIBOSOME	Sim	GOCC_CYTOSOLIC_SMALL_RIBOSOMAL_SUBUNIT	0.594937
GOBP_LONG_CHAIN_FATTY_ACID_METABOLIC_PROCESS	Sim	GOBP_ICOSANOID_METABOLIC_PROCESS	0.613636
GOBP_PURINE_CONTAINING_COMPOUND_BIOSYNTHETIC_PROCESS	Sim	GOBP_PURINE_CONTAINING_COMPOUND_METABOLIC_PROCESS	0.635593
GOCC_RIBOSOME	Sim	GOCC_CYTOSOLIC_RIBOSOME	0.639769
GOBP_REGULATION_OF_ESTABLISHMENT_OF_PROTEIN_LOCALIZATION	Sim	GOBP_POSITIVE_REGULATION_OF_PROTEIN_LOCALIZATION	0.642593
GOBP_CYTOPLASMIC_TRANSLATION	Sim	GOCC_CYTOSOLIC_RIBOSOME	0.645914
GOBP_NUCLEOSIDE_TRIPHOSPHATE_BIOSYNTHETIC_PROCESS	Sim	GOBP_NUCLEOSIDE_TRIPHOSPHATE_METABOLIC_PROCESS	0.648649
GOBP_REGULATION_OF_ION_TRANSPORT	Sim	GOBP_CATION_TRANSMEMBRANE_TRANSPORT	0.651927
GOBP_NUCLEOSIDE_TRIPHOSPHATE_BIOSYNTHETIC_PROCESS	Sim	GOBP_NUCLEOSIDE_PHOSPHATE_BIOSYNTHETIC_PROCESS	0.658354
GOMF_CATION_CHANNEL_ACTIVITY	Sim	GOMF_VOLTAGE_GATED_CHANNEL_ACTIVITY	0.661654
GOBP_LIPID_OXIDATION	Sim	GOBP_MONOCARBOXYLIC_ACID_CATABOLIC_PROCESS	0.664032
GOBP_NUCLEOSIDE_TRIPHOSPHATE_BIOSYNTHETIC_PROCESS	Sim	GOBP_PURINE_CONTAINING_COMPOUND_BIOSYNTHETIC_PROCESS	0.666667
GOBP_NEGATIVE_REGULATION_OF_NUCLEOCYTOPLASMIC_TRANSPORT	Sim	GOBP_NEGATIVE_REGULATION_OF_INTRACELLULAR_PROTEIN_TRANSPORT	0.666667
GOBP_NUCLEOSIDE_TRIPHOSPHATE_METABOLIC_PROCESS	Sim	GOBP_PURINE_CONTAINING_COMPOUND_METABOLIC_PROCESS	0.680739
GOCC_RIBOSOME	Sim	GOCC_LARGE_RIBOSOMAL_SUBUNIT	0.681564
GOBP_ELECTRON_TRANSPORT_CHAIN	Sim	GOBP_AEROBIC_ELECTRON_TRANSPORT_CHAIN	0.695122
GOBP_NUCLEOSIDE_TRIPHOSPHATE_BIOSYNTHETIC_PROCESS	Sim	GOBP_RIBOSE_PHOSPHATE_BIOSYNTHETIC_PROCESS	0.708215
GOBP_AEROBIC_RESPIRATION	Sim	GOBP_ENERGY_DERIVATION_BY_OXIDATION_OF_ORGANIC_COMPOUNDS	0.71374
GOBP_MONOCARBOXYLIC_ACID_CATABOLIC_PROCESS	Sim	GOBP_ORGANIC_ACID_CATABOLIC_PROCESS	0.719101
GOCC_SMALL_RIBOSOMAL_SUBUNIT	Sim	GOCC_CYTOSOLIC_SMALL_RIBOSOMAL_SUBUNIT	0.723077
GOBP_NEGATIVE_REGULATION_OF_TRANSMEMBRANE_TRANSPORT	Sim	GOBP_NEGATIVE_REGULATION_OF_TRANSPORTER_ACTIVITY	0.72428
GOBP_REGULATION_OF_MITOCHONDRIAL_OUTER_MEMBRANE_PERMEABILIZATION_INVOLVED_IN_APOPTOTIC_SIGNALING_PATHWAY	Sim	GOBP_REGULATION_OF_MITOCHONDRIAL_MEMBRANE_PERMEABILITY_INVOLVED_IN_APOPTOTIC_PROCESS	0.724638
GOBP_POSITIVE_REGULATION_OF_ESTABLISHMENT_OF_PROTEIN_LOCALIZATION	Sim	GOBP_REGULATION_OF_ESTABLISHMENT_OF_PROTEIN_LOCALIZATION	0.730228
GOBP_REGULATION_OF_MITOCHONDRIAL_OUTER_MEMBRANE_PERMEABILIZATION_INVOLVED_IN_APOPTOTIC_SIGNALING_PATHWAY	Sim	GOBP_POSITIVE_REGULATION_OF_MITOCHONDRIAL_MEMBRANE_PERMEABILITY	0.735294
GOMF_HISTONE_METHYLTRANSFERASE_ACTIVITY	Sim	GOMF_PROTEIN_LYSINE_N_METHYLTRANSFERASE_ACTIVITY	0.747826
GOBP_FATTY_ACID_BETA_OXIDATION	Sim	GOBP_MONOCARBOXYLIC_ACID_CATABOLIC_PROCESS	0.757282
GOBP_FATTY_ACID_BETA_OXIDATION	Sim	GOBP_LIPID_OXIDATION	0.768473
GOBP_POSITIVE_REGULATION_OF_ESTABLISHMENT_OF_PROTEIN_LOCALIZATION	Sim	GOBP_POSITIVE_REGULATION_OF_PROTEIN_LOCALIZATION	0.811071
GOBP_ATP_SYNTHESIS_COUPLED_ELECTRON_TRANSPORT	Sim	GOBP_ELECTRON_TRANSPORT_CHAIN	0.811111
GOBP_MONOCARBOXYLIC_ACID_METABOLIC_PROCESS	Sim	GOBP_FATTY_ACID_METABOLIC_PROCESS	0.811881
GOBP_NEGATIVE_REGULATION_OF_ION_TRANSMEMBRANE_TRANSPORT	Sim	GOBP_NEGATIVE_REGULATION_OF_TRANSPORTER_ACTIVITY	0.824645
GOBP_RIBOSOME_BIOGENESIS	Sim	GOBP_RIBONUCLEOPROTEIN_COMPLEX_BIOGENESIS	0.834031
GOBP_NEGATIVE_REGULATION_OF_INTRACELLULAR_TRANSPORT	Sim	GOBP_NEGATIVE_REGULATION_OF_INTRACELLULAR_PROTEIN_TRANSPORT	0.834783
GOBP_REGULATION_OF_MITOCHONDRIAL_MEMBRANE_PERMEABILITY	Sim	GOBP_POSITIVE_REGULATION_OF_MITOCHONDRIAL_MEMBRANE_PERMEABILITY	0.834951
GOBP_CELLULAR_RESPIRATION	Sim	GOBP_ENERGY_DERIVATION_BY_OXIDATION_OF_ORGANIC_COMPOUNDS	0.841924
GOBP_REGULATION_OF_MITOCHONDRIAL_MEMBRANE_PERMEABILITY_INVOLVED_IN_APOPTOTIC_PROCESS	Sim	GOBP_REGULATION_OF_MITOCHONDRIAL_MEMBRANE_PERMEABILITY	0.846154
GOMF_HISTONE_LYSINE_N_METHYLTRANSFERASE_ACTIVITY	Sim	GOMF_HISTONE_METHYLTRANSFERASE_ACTIVITY	0.851485
GOBP_CELLULAR_RESPONSE_TO_REACTIVE_OXYGEN_SPECIES	Sim	GOBP_RESPONSE_TO_REACTIVE_OXYGEN_SPECIES	0.858859
GOMF_HISTONE_LYSINE_N_METHYLTRANSFERASE_ACTIVITY	Sim	GOMF_PROTEIN_LYSINE_N_METHYLTRANSFERASE_ACTIVITY	0.86
GOBP_CELLULAR_RESPIRATION	Sim	GOBP_AEROBIC_RESPIRATION	0.865741
GOBP_ATP_SYNTHESIS_COUPLED_ELECTRON_TRANSPORT	Sim	GOBP_AEROBIC_ELECTRON_TRANSPORT_CHAIN	0.876923
GOBP_NEGATIVE_REGULATION_OF_ION_TRANSMEMBRANE_TRANSPORT	Sim	GOBP_NEGATIVE_REGULATION_OF_TRANSMEMBRANE_TRANSPORT	0.879699
GOBP_NUCLEOSIDE_PHOSPHATE_BIOSYNTHETIC_PROCESS	Sim	GOBP_PURINE_CONTAINING_COMPOUND_BIOSYNTHETIC_PROCESS	0.88664
GOBP_NUCLEOSIDE_PHOSPHATE_BIOSYNTHETIC_PROCESS	Sim	GOBP_RIBOSE_PHOSPHATE_BIOSYNTHETIC_PROCESS	0.889796
GOBP_REGULATION_OF_MITOCHONDRIAL_MEMBRANE_PERMEABILITY_INVOLVED_IN_APOPTOTIC_PROCESS	Sim	GOBP_POSITIVE_REGULATION_OF_MITOCHONDRIAL_MEMBRANE_PERMEABILITY	0.896552
GOBP_RNA_TEMPLATED_DNA_BIOSYNTHETIC_PROCESS	Sim	GOBP_TELOMERE_MAINTENANCE_VIA_TELOMERE_LENGTHENING	0.898551
GOBP_CELLULAR_METAL_ION_HOMEOSTASIS	Sim	GOBP_CELLULAR_ION_HOMEOSTASIS	0.902542
GOBP_FOREBRAIN_GENERATION_OF_NEURONS	Sim	GOBP_FOREBRAIN_NEURON_DIFFERENTIATION	0.902655
GOBP_PURINE_CONTAINING_COMPOUND_BIOSYNTHETIC_PROCESS	Sim	GOBP_RIBOSE_PHOSPHATE_BIOSYNTHETIC_PROCESS	0.919283
