# Supplementary material for: SARS-CoV-2 infection engenders heterogeneous ribonucleoprotein interactions to impede translation elongation in the lungs
Source: Exp Mol Med. 2023 Nov 1;55(12):2541–52. doi: 10.1038/s12276-023-01110-0 (PMC10767024; doi:10.1038/s12276-023-01110-0)
Supplement: Supplementary file 8 — Supplementary Table 7 [file 12276_2023_1110_MOESM8_ESM.xlsx]

## Sheet: Macrophage&Monocyte, nonCOVID19
Human gene symbol	Human Ensembl gene ID	Mouse gene symbol	Mouse Ensembl gene ID
TCOF1	ENSG00000070814	Tcof1	ENSMUSG00000024613
DTNA	ENSG00000134769	Dtna	ENSMUSG00000024302
AOAH	ENSG00000136250	Aoah	ENSMUSG00000021322
LSAMP	ENSG00000185565	Lsamp	ENSMUSG00000061080
WDR49	ENSG00000174776	Wdr49	ENSMUSG00000104301
NAMPT	ENSG00000105835	Nampt	ENSMUSG00000020572
CSF2RA	ENSG00000198223	Csf2ra	ENSMUSG00000059326
NLRP3	ENSG00000162711	Nlrp3	ENSMUSG00000032691
SVIL	ENSG00000197321	Svil	ENSMUSG00000024236
MACC1	ENSG00000183742	Macc1	ENSMUSG00000041886
IL1RAP	ENSG00000196083	Il1rap	ENSMUSG00000022514
MB21D2	ENSG00000180611	Mb21d2	ENSMUSG00000051065
HDAC9	ENSG00000048052	Hdac9	ENSMUSG00000004698
SRGAP1	ENSG00000196935	Srgap1	ENSMUSG00000020121
ZBTB7C	ENSG00000184828	Zbtb7c	ENSMUSG00000044646
PRKCH	ENSG00000027075	Prkch	ENSMUSG00000021108
BTD	ENSG00000169814	Btd	ENSMUSG00000021900
ANKRD28	ENSG00000206560	Ankrd28	ENSMUSG00000014496
SLC22A23	ENSG00000137266	Slc22a23	ENSMUSG00000038267
PID1	ENSG00000153823	Pid1	ENSMUSG00000045658
NHSL1	ENSG00000135540	Nhsl1	ENSMUSG00000039835
CSGALNACT1	ENSG00000147408	Csgalnact1	ENSMUSG00000036356
TRHDE	ENSG00000072657	Trhde	ENSMUSG00000050663
MAN1A1	ENSG00000111885	Man1a	ENSMUSG00000003746
PPARG	ENSG00000132170	Pparg	ENSMUSG00000000440
ANXA1	ENSG00000135046	Anxa1	ENSMUSG00000024659
INHBA	ENSG00000122641	Inhba	ENSMUSG00000041324
FRMD4A	ENSG00000151474	Frmd4a	ENSMUSG00000026657
STK17B	ENSG00000081320	Stk17b	ENSMUSG00000026094
KLHL29	ENSG00000119771	Klhl29	ENSMUSG00000020627
LMNA	ENSG00000160789	Lmna	ENSMUSG00000028063
MME	ENSG00000196549	Mme	ENSMUSG00000027820
PRKN	ENSG00000185345	Prkn	ENSMUSG00000023826
RAB11FIP1	ENSG00000156675	Rab11fip1	ENSMUSG00000031488
TTC28	ENSG00000100154	Ttc28	ENSMUSG00000033209
IGSF21	ENSG00000117154	Igsf21	ENSMUSG00000040972
PSME4	ENSG00000068878	Psme4	ENSMUSG00000040850
DST	ENSG00000151914	Dst	ENSMUSG00000026131
NAV2	ENSG00000166833	Nav2	ENSMUSG00000052512
AFF3	ENSG00000144218	Aff3	ENSMUSG00000037138
TANC2	ENSG00000170921	Tanc2	ENSMUSG00000053580
ANO5	ENSG00000171714	Ano5	ENSMUSG00000055489
PLCB1	ENSG00000182621	Plcb1	ENSMUSG00000051177
ACSM3	ENSG00000005187	Acsm3	ENSMUSG00000030935
AUTS2	ENSG00000158321	Auts2	ENSMUSG00000029673
PELI1	ENSG00000197329	Peli1	ENSMUSG00000020134

## Sheet: Macrophages&Monocytes, COVID-19
Human gene symbol	Human Ensembl gene ID	Mouse gene symbol	Mouse Ensembl gene ID
MT-CO2	ENSG00000198712	mt-Co2	ENSMUSG00000064354
HSP90AA1	ENSG00000080824	Hsp90aa1	ENSMUSG00000021270
NPC2	ENSG00000119655	Npc2	ENSMUSG00000021242
CTSB	ENSG00000164733	Ctsb	ENSMUSG00000021939
KCTD12	ENSG00000178695	Kctd12	ENSMUSG00000098557
FTL	ENSG00000087086;ENSG00000087086	Ftl1-ps1;Ftl1	ENSMUSG00000062382;ENSMUSG00000050708
ATP6V0C	ENSG00000185883	Atp6v0c	ENSMUSG00000024121
TYMP	ENSG00000025708	Tymp	ENSMUSG00000022615
LAMP1	ENSG00000185896	Lamp1	ENSMUSG00000031447
APLP2	ENSG00000084234	Aplp2	ENSMUSG00000031996
SPP1	ENSG00000118785	Spp1	ENSMUSG00000029304
CTSS	ENSG00000163131	Ctss	ENSMUSG00000038642
APOL6	ENSG00000221963	Apol6	ENSMUSG00000033576
EPSTI1	ENSG00000133106	Epsti1	ENSMUSG00000022014
HSPA1A	ENSG00000204389;ENSG00000204389	Hspa1b;Hspa1a	ENSMUSG00000090877;ENSMUSG00000091971
HLA-E	ENSG00000204592;ENSG00000204592;ENSG00000204592;ENSG00000204592;ENSG00000204592;ENSG00000204592;ENSG00000204592;ENSG00000204592;ENSG00000204592;ENSG00000204592;ENSG00000204592;ENSG00000204592;ENSG00000204592;ENSG00000204592;ENSG00000204592;ENSG00000204592;ENSG00000204592;ENSG00000204592;ENSG00000204592;ENSG00000204592;ENSG00000204592;ENSG00000204592;ENSG00000204592;ENSG00000204592;ENSG00000204592…	H2-D1;H2-Q1;H2-Q2;H2-Q4;H2-Q6;H2-Q7;H2-Q10;H2-T24;H2-T23;H2-T22;Gm11127;Gm7030;H2-T10;Gm8909;H2-T3;H2-M10.2;H2-M10.1;H2-M10.3;H2-M10.4;H2-M11;H2-M9;H2-M1;H2-M10.5;H2-M10.6;H2-M3;H2-M2;H2-M5;H2-K1	ENSMUSG00000073411;ENSMUSG00000079507;ENSMUSG00000091705;ENSMUSG00000035929;ENSMUSG00000073409;ENSMUSG00000060550;ENSMUSG00000067235;ENSMUSG00000053835;ENSMUSG00000067212;ENSMUSG00000056116;ENSMUSG00000079492;ENSMUSG00000092243;ENSMUSG00000079491;ENSMUSG00000073402;ENSMUSG00000054128;ENSMUSG00000023083;ENSMUSG00000024448;ENSMUSG00000058124;ENSMUSG00000048231;ENSMUSG00000037537;ENSMUSG00000067201;…
ARPC5	ENSG00000162704	Arpc5	ENSMUSG00000008475
HSPA1B	ENSG00000204388;ENSG00000204388	Hspa1b;Hspa1a	ENSMUSG00000090877;ENSMUSG00000091971
TMEM30A	ENSG00000112697	Tmem30a	ENSMUSG00000032328
TMBIM6	ENSG00000139644	Tmbim6	ENSMUSG00000023010
TPST1	ENSG00000169902	Tpst1	ENSMUSG00000034118
GRN	ENSG00000030582	Grn	ENSMUSG00000034708
GBP5	ENSG00000154451	Gbp5	ENSMUSG00000105504
LRRK2	ENSG00000188906	Lrrk2	ENSMUSG00000036273
IFI30	ENSG00000216490	Ifi30	ENSMUSG00000031838
CYBB	ENSG00000165168	Cybb	ENSMUSG00000015340
DYSF	ENSG00000135636	Dysf	ENSMUSG00000033788
HMOX1	ENSG00000100292	Hmox1	ENSMUSG00000005413
CD38	ENSG00000004468	Cd38	ENSMUSG00000029084
SLC39A8	ENSG00000138821	Slc39a8	ENSMUSG00000053897
PSAP	ENSG00000197746	Psap	ENSMUSG00000004207
HSPH1	ENSG00000120694	Hsph1	ENSMUSG00000029657
C1QA	ENSG00000173372	C1qa	ENSMUSG00000036887
PKM	ENSG00000067225	Pkm	ENSMUSG00000032294
STAT1	ENSG00000115415	Stat1	ENSMUSG00000026104
TAPBP	ENSG00000231925	Tapbp	ENSMUSG00000024308
APOE	ENSG00000130203	Apoe	ENSMUSG00000002985
RPS28	ENSG00000233927	Rps28	ENSMUSG00000067288
ADAMTS2	ENSG00000087116	Adamts2	ENSMUSG00000036545
MGAT1	ENSG00000131446	Mgat1	ENSMUSG00000020346
PDE4B	ENSG00000184588	Pde4b	ENSMUSG00000028525
B2M	ENSG00000166710	B2m	ENSMUSG00000060802
ACTG1	ENSG00000184009	Actg1	ENSMUSG00000062825
JUND	ENSG00000130522	Jund	ENSMUSG00000071076
SOD2	ENSG00000112096	Sod2	ENSMUSG00000006818
SCARB2	ENSG00000138760	Scarb2	ENSMUSG00000029426
S100A6	ENSG00000197956	S100a6	ENSMUSG00000001025
RPS19	ENSG00000105372	Rps19	ENSMUSG00000040952
FCGR3A	ENSG00000203747	Fcgr4	ENSMUSG00000059089
ACTB	ENSG00000075624	Actb	ENSMUSG00000029580
OAZ1	ENSG00000104904	Oaz1	ENSMUSG00000035242
TNS1	ENSG00000079308	Tns1	ENSMUSG00000055322
CTSD	ENSG00000117984;ENSG00000117984	Gm49369;Ctsd	ENSMUSG00000110040;ENSMUSG00000007891
TMSB10	ENSG00000034510	Gm9844	ENSMUSG00000091955
CEBPB	ENSG00000172216	Cebpb	ENSMUSG00000056501
CD81	ENSG00000110651	Cd81	ENSMUSG00000037706
CTSZ	ENSG00000101160	Ctsz	ENSMUSG00000016256
ABCA1	ENSG00000165029	Abca1	ENSMUSG00000015243
MAFB	ENSG00000204103	Mafb	ENSMUSG00000074622

## Sheet: CD4+ T cells, non-COVID-19
Human gene symbol	Human Ensembl gene ID	Mouse gene symbol	Mouse Ensembl gene ID
MT-ND2	ENSG00000198763	mt-Nd2	ENSMUSG00000064345
MT-ND3	ENSG00000198840	mt-Nd3	ENSMUSG00000064360
MT-ND1	ENSG00000198888	mt-Nd1	ENSMUSG00000064341
MT-CYB	ENSG00000198727	mt-Cytb	ENSMUSG00000064370
DPYD	ENSG00000188641	Dpyd	ENSMUSG00000033308
CRYBG1	ENSG00000112297	Crybg1	ENSMUSG00000019866
TSC22D3	ENSG00000157514	Tsc22d3	ENSMUSG00000031431
TXNIP	ENSG00000265972	Txnip	ENSMUSG00000038393
CD69	ENSG00000110848	Cd69	ENSMUSG00000030156
A2M	ENSG00000175899	A2m	ENSMUSG00000030111
RPS6KA2	ENSG00000071242	Rps6ka2	ENSMUSG00000023809

## Sheet: CD4+ T cells, COVID-19
Human gene symbol	Human Ensembl gene ID	Mouse gene symbol	Mouse Ensembl gene ID
HSP90AA1	ENSG00000080824	Hsp90aa1	ENSMUSG00000021270
RRM2	ENSG00000171848	Rrm2	ENSMUSG00000020649
EZH2	ENSG00000106462	Ezh2	ENSMUSG00000029687
ATP11A	ENSG00000068650	Atp11a	ENSMUSG00000031441
MAST4	ENSG00000069020	Mast4	ENSMUSG00000034751
C12orf75	ENSG00000235162	1500009L16Rik	ENSMUSG00000087651
CENPP	ENSG00000188312	Cenpp	ENSMUSG00000021391
PDE4D	ENSG00000113448	Pde4d	ENSMUSG00000021699
HSPA1A	ENSG00000204389;ENSG00000204389	Hspa1b;Hspa1a	ENSMUSG00000090877;ENSMUSG00000091971
SNX25	ENSG00000109762	Snx25	ENSMUSG00000038291
DIAPH3	ENSG00000139734	Diaph3	ENSMUSG00000022021
NSD2	ENSG00000109685	Nsd2	ENSMUSG00000057406
TOP2A	ENSG00000131747	Top2a	ENSMUSG00000020914
RPSA	ENSG00000168028	Rpsa	ENSMUSG00000032518
TACC1	ENSG00000147526	Tacc1	ENSMUSG00000065954
GSE1	ENSG00000131149	Gse1	ENSMUSG00000031822
HSPA8	ENSG00000109971	Hspa8	ENSMUSG00000015656
PLCG2	ENSG00000197943	Plcg2	ENSMUSG00000034330
CIT	ENSG00000122966	Cit	ENSMUSG00000029516
KCNQ5	ENSG00000185760	Kcnq5	ENSMUSG00000028033
HAVCR2	ENSG00000135077	Havcr2	ENSMUSG00000020399
CENPF	ENSG00000117724	Cenpf	ENSMUSG00000026605
EIF4G3	ENSG00000075151	Eif4g3	ENSMUSG00000028760
HSPH1	ENSG00000120694	Hsph1	ENSMUSG00000029657
CENPE	ENSG00000138778	Cenpe	ENSMUSG00000045328
ACTG1	ENSG00000184009	Actg1	ENSMUSG00000062825
CD38	ENSG00000004468	Cd38	ENSMUSG00000029084
POLQ	ENSG00000051341	Polq	ENSMUSG00000034206
HSP90AB1	ENSG00000096384	Hsp90ab1	ENSMUSG00000023944
LBH	ENSG00000213626	Lbh	ENSMUSG00000024063
JUND	ENSG00000130522	Jund	ENSMUSG00000071076
SPN	ENSG00000197471	Spn	ENSMUSG00000051457
KNL1	ENSG00000137812	Knl1	ENSMUSG00000027326
ATP8B4	ENSG00000104043	Atp8b4	ENSMUSG00000060131
MELK	ENSG00000165304	Melk	ENSMUSG00000035683
ACTB	ENSG00000075624	Actb	ENSMUSG00000029580
ASPM	ENSG00000066279	Aspm	ENSMUSG00000033952
ACVR1	ENSG00000115170	Acvr1	ENSMUSG00000026836
MKI67	ENSG00000148773	Mki67	ENSMUSG00000031004

## Sheet: CD8+ T cells, non-COVID-19
Human gene symbol	Human Ensembl gene ID	Mouse gene symbol	Mouse Ensembl gene ID
MT-CO2	ENSG00000198712	mt-Co2	ENSMUSG00000064354
MT-ND3	ENSG00000198840	mt-Nd3	ENSMUSG00000064360
A2M	ENSG00000175899	A2m	ENSMUSG00000030111
RESF1	ENSG00000174718	Resf1	ENSMUSG00000032712
HIP1	ENSG00000127946	Hip1	ENSMUSG00000039959

## Sheet: CD8+ T cells, COVID-19
Human gene symbol	Human Ensembl gene ID	Mouse gene symbol	Mouse Ensembl gene ID
HSP90AA1	ENSG00000080824	Hsp90aa1	ENSMUSG00000021270
RCOR1	ENSG00000089902	Rcor1	ENSMUSG00000037896
CAMK4	ENSG00000152495	Camk4	ENSMUSG00000038128
IFI44L	ENSG00000137959	Ifi44l	ENSMUSG00000039146
ARHGEF7	ENSG00000102606	Arhgef7	ENSMUSG00000031511
LPCAT1	ENSG00000153395	Lpcat1	ENSMUSG00000021608
BTBD11	ENSG00000151136	Btbd11	ENSMUSG00000020042
GRK5	ENSG00000198873	Grk5	ENSMUSG00000003228
PRKCE	ENSG00000171132	Prkce	ENSMUSG00000045038
ZBTB16	ENSG00000109906	Zbtb16	ENSMUSG00000066687
PIK3R1	ENSG00000145675	Pik3r1	ENSMUSG00000041417
HSPE1	ENSG00000115541;ENSG00000115541	Hspe1-rs1;Hspe1	ENSMUSG00000117621;ENSMUSG00000073676
HSPA1A	ENSG00000204389;ENSG00000204389	Hspa1b;Hspa1a	ENSMUSG00000090877;ENSMUSG00000091971
PDE4D	ENSG00000113448	Pde4d	ENSMUSG00000021699
EXT1	ENSG00000182197	Ext1	ENSMUSG00000061731
TBL1X	ENSG00000101849	Tbl1x	ENSMUSG00000025246
SAMSN1	ENSG00000155307	Samsn1	ENSMUSG00000022876
DNAJB1	ENSG00000132002	Dnajb1	ENSMUSG00000005483
FLNA	ENSG00000196924	Flna	ENSMUSG00000031328
SNX25	ENSG00000109762	Snx25	ENSMUSG00000038291
PTPRM	ENSG00000173482	Ptprm	ENSMUSG00000033278
MCL1	ENSG00000143384	Mcl1	ENSMUSG00000038612
HSPA1B	ENSG00000204388;ENSG00000204388	Hspa1b;Hspa1a	ENSMUSG00000090877;ENSMUSG00000091971
CREM	ENSG00000095794	Crem	ENSMUSG00000063889
CNOT6L	ENSG00000138767	Cnot6l	ENSMUSG00000034724
PTGES3	ENSG00000110958	Ptges3	ENSMUSG00000071072
CMIP	ENSG00000153815	Cmip	ENSMUSG00000034390
HSPA8	ENSG00000109971	Hspa8	ENSMUSG00000015656
ATP1B3	ENSG00000069849	Atp1b3	ENSMUSG00000032412
HSPH1	ENSG00000120694	Hsph1	ENSMUSG00000029657
USP36	ENSG00000055483	Usp36	ENSMUSG00000033909
ZSWIM6	ENSG00000130449	Zswim6	ENSMUSG00000032846
TENT5C	ENSG00000183508	Tent5c	ENSMUSG00000044468
HSP90AB1	ENSG00000096384	Hsp90ab1	ENSMUSG00000023944
ANK3	ENSG00000151150	Ank3	ENSMUSG00000069601
QKI	ENSG00000112531	Qk	ENSMUSG00000062078
B2M	ENSG00000166710	B2m	ENSMUSG00000060802
EZR	ENSG00000092820	Ezr	ENSMUSG00000052397
VPS37B	ENSG00000139722	Vps37b	ENSMUSG00000066278
FOSL2	ENSG00000075426	Fosl2	ENSMUSG00000029135
NR4A2	ENSG00000153234	Nr4a2	ENSMUSG00000026826
XAF1	ENSG00000132530	Xaf1	ENSMUSG00000040483
AUTS2	ENSG00000158321	Auts2	ENSMUSG00000029673
PPP1CB	ENSG00000213639	Ppp1cb	ENSMUSG00000014956

## Sheet: NK cells, non-COVID-19
Human gene symbol	Human Ensembl gene ID	Mouse gene symbol	Mouse Ensembl gene ID
MT-ATP6	ENSG00000198899	mt-Atp6	ENSMUSG00000064357
MT-ND1	ENSG00000198888	mt-Nd1	ENSMUSG00000064341
MT-ND4	ENSG00000198886	mt-Nd4	ENSMUSG00000064363
MT-CO1	ENSG00000198804	mt-Co1	ENSMUSG00000064351
MT-CO3	ENSG00000198938	mt-Co3	ENSMUSG00000064358
MT-ND3	ENSG00000198840	mt-Nd3	ENSMUSG00000064360
MT-CYB	ENSG00000198727	mt-Cytb	ENSMUSG00000064370
EVA1C	ENSG00000166979	Eva1c	ENSMUSG00000039903
THEMIS	ENSG00000172673	Themis	ENSMUSG00000049109
SLC14A1	ENSG00000141469	Slc14a1	ENSMUSG00000059336
A2M	ENSG00000175899	A2m	ENSMUSG00000030111
SGCD	ENSG00000170624	Sgcd	ENSMUSG00000020354

## Sheet: NK cells, COVID-19
Human gene symbol	Human Ensembl gene ID	Mouse gene symbol	Mouse Ensembl gene ID
UTY	ENSG00000183878	Uty	ENSMUSG00000068457
USP9Y	ENSG00000114374	Usp9y	ENSMUSG00000069044
HSP90AA1	ENSG00000080824	Hsp90aa1	ENSMUSG00000021270
ATP11A	ENSG00000068650	Atp11a	ENSMUSG00000031441
DOCK5	ENSG00000147459	Dock5	ENSMUSG00000044447
DENND3	ENSG00000105339	Dennd3	ENSMUSG00000036661
DOCK9	ENSG00000088387	Dock9	ENSMUSG00000025558
SNX25	ENSG00000109762	Snx25	ENSMUSG00000038291
STK3	ENSG00000104375	Stk3	ENSMUSG00000022329
SIPA1L1	ENSG00000197555	Sipa1l1	ENSMUSG00000042700
SAMSN1	ENSG00000155307	Samsn1	ENSMUSG00000022876
BCL6	ENSG00000113916	Bcl6	ENSMUSG00000022508
PDE4D	ENSG00000113448	Pde4d	ENSMUSG00000021699
AREG	ENSG00000109321	Areg	ENSMUSG00000029378
TACC1	ENSG00000147526	Tacc1	ENSMUSG00000065954
CMIP	ENSG00000153815	Cmip	ENSMUSG00000034390
AHI1	ENSG00000135541	Ahi1	ENSMUSG00000019986
ATP1B3	ENSG00000069849	Atp1b3	ENSMUSG00000032412
IRS2	ENSG00000185950	Irs2	ENSMUSG00000038894
CD38	ENSG00000004468	Cd38	ENSMUSG00000029084
CD55	ENSG00000196352;ENSG00000196352	Cd55b;Cd55	ENSMUSG00000026401;ENSMUSG00000026399
VPS37B	ENSG00000139722	Vps37b	ENSMUSG00000066278
FOSL2	ENSG00000075426	Fosl2	ENSMUSG00000029135
SLA2	ENSG00000101082	Sla2	ENSMUSG00000027636

## Sheet: B cells, non-COVID-19
Human gene symbol	Human Ensembl gene ID	Mouse gene symbol	Mouse Ensembl gene ID
MT-ND4	ENSG00000198886	mt-Nd4	ENSMUSG00000064363
MT-ND3	ENSG00000198840	mt-Nd3	ENSMUSG00000064360
MT-CO1	ENSG00000198804	mt-Co1	ENSMUSG00000064351
MT-CO3	ENSG00000198938	mt-Co3	ENSMUSG00000064358
CD74	ENSG00000019582	Cd74	ENSMUSG00000024610
ZNF608	ENSG00000168916	Zfp608	ENSMUSG00000052713
CD96	ENSG00000153283	Cd96	ENSMUSG00000022657
HLA-DQB1	ENSG00000179344	H2-Ab1	ENSMUSG00000073421
IGHM	ENSG00000211899	Ighm	ENSMUSG00000076617
RFTN1	ENSG00000131378	Rftn1	ENSMUSG00000039316
RAPGEF5	ENSG00000136237	Rapgef5	ENSMUSG00000041992
SFMBT1	ENSG00000163935	Sfmbt1	ENSMUSG00000006527
MYBL1	ENSG00000185697	Mybl1	ENSMUSG00000025912
HLA-DRB1	ENSG00000196126	H2-Eb2	ENSMUSG00000067341
PTK2	ENSG00000169398	Ptk2	ENSMUSG00000022607
SAMD12	ENSG00000177570	Samd12	ENSMUSG00000058656
ESR2	ENSG00000140009	Esr2	ENSMUSG00000021055
AFF2	ENSG00000155966	Aff2	ENSMUSG00000031189
FOXO1	ENSG00000150907	Foxo1	ENSMUSG00000044167
MAML3	ENSG00000196782	Maml3	ENSMUSG00000061143
LPP	ENSG00000145012	Lpp	ENSMUSG00000033306
STEAP1B	ENSG00000105889	Steap1	ENSMUSG00000015652
SYNE2	ENSG00000054654	Syne2	ENSMUSG00000063450
LRIG1	ENSG00000144749	Lrig1	ENSMUSG00000030029
EML6	ENSG00000214595	Eml6	ENSMUSG00000044072
LHFPL2	ENSG00000145685	Lhfpl2	ENSMUSG00000045312
SORL1	ENSG00000137642	Sorl1	ENSMUSG00000049313
MYO1E	ENSG00000157483	Myo1e	ENSMUSG00000032220
CD69	ENSG00000110848	Cd69	ENSMUSG00000030156
TTC28	ENSG00000100154	Ttc28	ENSMUSG00000033209
COL19A1	ENSG00000082293	Col19a1	ENSMUSG00000026141
RASSF6	ENSG00000169435	Rassf6	ENSMUSG00000029370
SSBP2	ENSG00000145687	Ssbp2	ENSMUSG00000003992
PDGFD	ENSG00000170962	Pdgfd	ENSMUSG00000032006
IL4R	ENSG00000077238	Il4ra	ENSMUSG00000030748
SPRED2	ENSG00000198369	Spred2	ENSMUSG00000045671
KANSL1L	ENSG00000144445	Kansl1l	ENSMUSG00000026004
CD22	ENSG00000012124	Cd22	ENSMUSG00000030577
WDPCP	ENSG00000143951	Wdpcp	ENSMUSG00000020319
HIP1	ENSG00000127946	Hip1	ENSMUSG00000039959
SNED1	ENSG00000162804	Sned1	ENSMUSG00000047793
ZNF804A	ENSG00000170396	Zfp804a	ENSMUSG00000070866

## Sheet: B cells, COVID-19
Human gene symbol	Human Ensembl gene ID	Mouse gene symbol	Mouse Ensembl gene ID
HSP90AA1	ENSG00000080824	Hsp90aa1	ENSMUSG00000021270
JAM3	ENSG00000166086	Jam3	ENSMUSG00000031990
MAST4	ENSG00000069020	Mast4	ENSMUSG00000034751
RTN4	ENSG00000115310	Rtn4	ENSMUSG00000020458
TFEC	ENSG00000105967	Tfec	ENSMUSG00000029553
PRKX	ENSG00000183943	Prkx	ENSMUSG00000035725
SOX5	ENSG00000134532	Sox5	ENSMUSG00000041540
TSC22D1	ENSG00000102804	Tsc22d1	ENSMUSG00000022010
GPHN	ENSG00000171723	Gphn	ENSMUSG00000047454
ANK3	ENSG00000151150	Ank3	ENSMUSG00000069601
IGF1R	ENSG00000140443	Igf1r	ENSMUSG00000005533
CSGALNACT1	ENSG00000147408	Csgalnact1	ENSMUSG00000036356
JUND	ENSG00000130522	Jund	ENSMUSG00000071076
LRRK2	ENSG00000188906	Lrrk2	ENSMUSG00000036273
RNF149	ENSG00000163162	Rnf149	ENSMUSG00000048234

[truncated: 16 more sheets: Plasma cells, non-COVID-19, Plasma cells, COVID-19, Mast cells, non-COVID-19, Mast cells, COVID-19, AT1 cells, non-COVID-19, AT1 cells, COVID-19, AT2 cells, non-COVID-19, AT2 cells, COVID-19, Ciliated cells, non-COVID-19, Ciliated cells, COVID-19, Club cells, non-COVID-19, Club cells, COVID-19, Endothelial cells, non-COVID-19, Endothelial cells, COVID-19, Mesenchymal cells, non-COVID-19, Mesenchymal cells, COVID-19]
